# Supplementary material for: Identification of key biomarkers and immune infiltration in systemic lupus erythematosus by integrated bioinformatics analysis
Source: J Transl Med. 2021 Jan 19;19:35. doi: 10.1186/s12967-020-02698-x (PMC7814551; doi:10.1186/s12967-020-02698-x)
Supplement: Supplementary file 2 — Additional file 2: Table S2. Data used for GSEA analysis. [file 12967_2020_2698_MOESM2_ESM.xls]

## Sheet: GSE4588（CD4T Cell）
#1.2
21654	18
NAME	DESCRIPTION	GSM101869	GSM101870	GSM101871	GSM101872	GSM101873	GSM101874	GSM101875	GSM101876	GSM101877	GSM101878	GSM101887	GSM101888	GSM101889	GSM101890	GSM101891	GSM101892	GSM101893	GSM101894
A1BG	A1BG	20.5	63	71.8	43.7	41.9	34.3	54.3	44.1	21.4	34.4	54.9	58.3	9.5	44.3	40.7	28.9	32.5	50.9
A1BG-AS1	A1BG-AS1	5.5	7.7	33.1	2.7	33.8	2.4	4.3	2.2	22.2	5.4	2	18	13.7	29	14.8	11	41.4	3.4
A1CF	A1CF	13.4	10.7	12.1	4.45	6.4	15.4	2.1	6.65	13	2.75	28.9	5.15	8.5	8.1	29.35	10.9	10.65	11.65
A2M	A2M	7.9	11.3	21.95	22.7	14.25	6.35	20.4	11.1	6.05	18.35	38.6	14.5	13.65	26.4	7	16.85	16.2	15.15
A2M-AS1	A2M-AS1	29.3	71.5	140.9	115.6	67.3	184	92.2	137.5	90	27.7	28.5	57.9	41.6	33.9	85.8	34.6	50.9	19.4
A2ML1	A2ML1	2.1	2	2.45	8.4	4.6	6.35	26.85	13.1	1.6	2.7	5.55	2.8	0.9	19.15	23.75	1.7	4.3	1.1
A2MP1	A2MP1	19.8	5.5	15.6	1	30.4	10.1	10.2	11.2	1.5	1.2	23.9	2.1	22.3	4.3	9	3.2	21	2.9
A4GALT	A4GALT	6.7	13.5	4.8	31.3	7.9	7	5.7	15.8	34.2	5.4	19.2	4.5	2.7	7.1	21.6	2.4	6.9	7.1
A4GNT	A4GNT	14.8	20.1	24	3.8	22.9	33.4	6.7	21.2	25.1	27.1	28.5	21.5	4.1	40.1	22.6	17.8	22.2	32.6
AA06	AA06	28.9	34	9.9	5.8	22.7	15.5	15.9	2.2	22.6	12.5	1.3	6.7	2.6	47.5	1.9	20.5	22.9	22.7
AAAS	AAAS	58.6	51.6	47.3	37.6	40.2	21.6	42.5	65	42.5	41.8	92.6	44.9	40.8	15.4	52.5	88.3	69.1	45
AACS	AACS	142.9	90	97.1	80.8	120.9	109.4	79.1	82.7	89.6	103.9	90.3	131.5	90.2	100.8	92.7	97	96.6	84
AACSP1	AACSP1	1.1	11.5	5.8	1	16.8	7.2	1.6	0.9	0.8	9.4	3.2	1.5	5.8	13.4	12	3	1.3	11.5
AADAC	AADAC	18.7	10.5	3.4	5.9	11.5	10.2	2.1	2.8	25.6	14.9	1.2	4.1	0.7	1.8	2.5	9.8	3.6	16.7
AADACL2	AADACL2	0.4	0.3	1	0.4	5.7	15	2.3	9.1	2	9.7	23.5	12.5	0.3	1.8	1.8	1.3	4.1	1.8
AADACP1	AADACP1	1.5	10.8	5.3	0.8	0.4	6	11.4	13.8	3.9	7.6	1.8	0.7	0.3	0.6	5.5	0.3	0.2	7.4
AADAT	AADAT	3	2	2.3	0.7	1.4	0.9	12.8	0.9	20.8	15	5.1	0.9	1	4.1	17.7	0.7	1.8	8.1
AAED1	AAED1	192.9	259	236.4	248.8	184	133.6	144.5	132.4	211.2	164	108	105.6	182.8	154.1	133.4	146.1	131.1	216.1
AAGAB	AAGAB	75.4	66.4333	88.6	69.0667	111.267	74.9333	55.9333	74.1333	100.5	75.8	66.6333	91.1	89.7667	73.6667	89	100.167	109.6	63.4333
AAK1	AAK1	305.657	355.914	229.886	276.514	269.029	294.714	261.129	318.243	191.1	316.4	205.157	319.586	222.3	338.229	209.729	330.6	287.814	323.857
AAMDC	AAMDC	52.9333	49.3667	57.8667	25.6333	38.2333	34.3333	34.5333	61.0667	35.6667	53.4	36.7	31.2667	48.5	36.0667	45.4667	58.4333	48.9	25.3
AAMP	AAMP	184.4	165.7	227.7	193.2	199.1	163.4	153.2	237	219.3	214.8	206	229.5	214.3	188.3	178.3	230.4	229.3	219.8
AANAT	AANAT	3.4	2.1	1	1.7	2.2	1.8	1.4	3	6	0.5	1.5	0.9	1.7	0.7	4.9	11.7	0.7	0.7
AAR2	AAR2	121.2	149.1	170.3	153.8	128.6	171.8	242.9	187.4	139.7	155.8	128.6	170.3	168.5	305	133.2	140.1	162	125
AARS	AARS	201.5	169.3	168.1	140.4	218.7	134	221.3	189.5	122.2	202.1	417.6	254.4	231.4	222.3	235.2	305	312.2	257.1
AARS2	AARS2	104.7	91.2	58.3	59.9	54.85	80	101	107.25	70.3	107.1	89.5	86.6	64.85	115.75	47.95	83	84.95	101.65
AASDH	AASDH	97.5	87.05	121.2	87.7	99.4	97.05	103.15	93.4	93.4	97.2	113.75	118.75	93.05	59.7	92.2	108.3	100.5	124.4
AASDHPPT	AASDHPPT	195.833	223.233	189.967	229.467	196.933	225.567	266.7	188.667	206.533	187.567	185.133	227.8	252.467	241	132.733	225.567	244.933	173.333
AASS	AASS	13.55	14.4	24.35	20.45	10.35	3.15	5.05	4.9	6.65	14.1	15.1	6.7	7.2	14.1	0.8	13.45	3.7	26.9
AATF	AATF	471.5	453.5	372.1	323.9	344.1	366.5	361.3	446.3	427.1	505.5	411.7	399.5	419.7	501.8	577.8	483.3	456.7	332.4
AATK	AATK	44.7	40.6	70.3	84.1	71.1	29.7	67.2	42.6	34.9	10.7	50.7	19.3	34.9	27.4	9.1	34.2	45.8	62.6
AB488780	AB488780	43.4	42.7	11.5	30.2	10.7	43.3	19.4	17.4	5.9	32.6	13.2	47.2	18.8	41.3	34.3	55.2	67.3	34.3
ABAT	ABAT	51.2	58.2667	86.3333	23.2	58.2333	58.3	40.2333	72.0667	87.6333	51.0667	87.5667	97.5667	64.2667	53.5667	99.7667	59.8333	96.9	57.6
ABCA1	ABCA1	41.025	28.825	39.05	116.125	98.875	65.15	63.85	33.775	75.675	12.425	102.5	57.6	83.7	154	65.975	97.8	56.15	48.25
ABCA11P	ABCA11P	37	33.8	73.6	28.9	41.2	31.7	33.5	26.3	41.1	18.3	45.1	47.7	24.2	26.5	48.1	19.6	29.7	38.1
ABCA12	ABCA12	0.2	5.6	1	3.2	6.5	0.6	0.9	0.4	16.1	3.9	23.5	7.7	6.9	11.3	2.8	7.5	1.2	2.2
ABCA13	ABCA13	3.3	1.53333	4.96667	4.53333	0.4	1.33333	8.7	1.26667	10.2	1.8	16.1	0.733333	4.2	6.9	3.73333	0.8	4.23333	0.966667
ABCA17P	ABCA17P	35.8	25.3	32.3	14.3	18.8	29.8	35	21.2	12.7	12.5	28.1	21	15.2	14.5	16	19.6	12.9	23.1
ABCA2	ABCA2	45.6667	42.6333	39.8667	27.5333	26.0333	37.4667	19.6333	45.1	41.7667	49.6667	39.3667	30.2	24.5333	38.6333	41.3	33.0333	26	24.9
ABCA3	ABCA3	14.3	13	6.3	6.3	24.2	1.9	5.2	32.8	12	27.4	37.1	37.3	1.7	6.7	2.1	4.2	7.5	5.3
ABCA4	ABCA4	2.9	2.25	1.9	2.2	4.05	1.6	12.5	5.1	7.9	1.7	1.55	2.25	2.85	2.8	3.45	1.85	1.05	2.65
ABCA5	ABCA5	150.1	129.5	153.6	149.55	176.65	179	136.9	109.95	129.9	98.3	110.75	146.1	232.15	90.9	70.6	92.75	99.8	113.3
ABCA6	ABCA6	9.6	10.8	10.8	0.9	0.9	1.2	1.2	13.2	2.9	1.1	1.6	1.5	4.4	4.6	1.8	2	2.9	9.6
ABCA7	ABCA7	170.3	167.8	169.6	117	213.1	182.3	119.8	202.9	96.7	167.5	151.5	170.4	137.4	139.1	155.8	193.9	189.9	148.7
ABCA8	ABCA8	1.03333	6.63333	8.03333	8.36667	8.4	2.56667	7.2	3.73333	6.23333	2.93333	10.8667	5.4	2.83333	5.4	11.6333	1.4	6.53333	4.7
ABCA9	ABCA9	6.26667	7.56667	10.2667	6.66667	4.23333	3.23333	1.13333	3.53333	3.1	0.733333	1.36667	0.9	3.5	5.7	6.56667	2.46667	4.13333	7.86667
ABCB1	ABCB1	33.05	23.45	66.65	112.1	29.65	90.6	43.55	29.05	61.95	32.9	14.1	40.55	42.45	28.8	17.35	25.35	27.1	45.8
ABCB10	ABCB10	271	261.2	341.3	233.5	291.4	256.4	216.2	298.5	341.1	272.2	295.9	308.2	391.9	275.7	182.8	271.6	316.3	246.7
ABCB11	ABCB11	6.2	14	9.65	9.2	6.4	1.75	2.85	9.75	6	5.7	1.3	7.7	3.95	13	13.1	8.8	9.1	4.1
ABCB4	ABCB4	5.85	3.05	9.45	12.7	3.6	8.85	2.8	4.05	10.8	3.4	10.15	2.5	6.6	14.9	1.85	1.7	9.1	4.05
ABCB5	ABCB5	8.025	4.65	9.575	4	3.525	1.8	6.85	7.175	9.025	6.025	14.05	5.975	2.425	8.725	10.2	2.3	2.775	9.375
ABCB6	ABCB6	4.05	11.25	4.3	21.1	11.05	10.6	10	10.5	4.75	18.8	7.9	24.05	7.9	4.75	19.7	19.95	21.4	7.85
ABCB7	ABCB7	223.3	224.3	157.1	180.6	221.5	232.5	165.1	197.9	213	212.3	145.3	199.4	167.5	192.5	167.6	176.9	198.6	242.5
ABCB8	ABCB8	29.9	39.4	42.45	24.85	31.35	13.85	18.8	35.45	33.1	48.75	75.35	31.8	26.6	50	43.25	45.75	49.05	43.9
ABCB9	ABCB9	10.6333	9.9	34.6	9.36667	13.5	11.8667	27.1667	15.6333	10.9667	16.3333	35	10.9	21.1	13.4333	16.4667	23.8	15.1333	30.4
ABCC1	ABCC1	361.15	366.45	351.6	379.45	407	261.3	304.7	378.05	313.85	381.05	336.3	324.9	346.95	392.65	348.4	369.65	401.1	527.7
ABCC10	ABCC10	243.85	208.6	181.1	119.9	169.6	190.15	121.9	204.9	228.3	236.05	190.6	209.3	255.55	198.2	174.2	282.45	261.3	189.9
ABCC11	ABCC11	4.45	5.35	2	9.25	3.7	6.75	8.1	18.85	15.05	6.15	4.85	0.7	0.7	8	25.85	4.75	3.35	1.75
ABCC12	ABCC12	6.15	1	2.75	3.75	9.45	2.2	1.25	1.35	3.6	0.6	16.3	5.05	3.45	3.15	1.05	1.35	4.7	1.1
ABCC13	ABCC13	8.65	4.45	9.825	6.75	4.8	3.625	4.55	2.9	17.2	5.525	19.025	7.2	2.25	4.35	10.675	5.85	2.475	6.35
ABCC2	ABCC2	14.1	0.7	12.5	2.4	4.4	19.3	7.6	3.6	1	13.2	1.3	23.9	5.6	23.8	2.3	1.1	1.4	15.3
ABCC3	ABCC3	12.12	7.98	12.7	15.18	14.3	4.74	9.24	13.72	19.68	10.62	25.84	11.32	7.96	4.94	14.26	11.32	6.7	13.82
ABCC4	ABCC4	32.6	27.375	46.475	39.25	32.5	35.25	26.35	33.2	32.775	25.925	20.925	40.35	29.725	31	28.05	23.425	24.65	20.4
ABCC5	ABCC5	84.0333	63	68.8	43.7	68.8333	91.8	91.4	74.5667	96.0667	77.2667	83.7333	64.2	48.7	60.7667	70.9	73.1333	68.7	55.2333
ABCC6P1	ABCC6P1	7.6	8	18.4	11.4	10.3	3.4	1	1.6	0.9	4.8	1.5	0.4	5.9	14.5	33.3	1.2	10.5	14.9
ABCC8	ABCC8	3.05	2.1	4.95	4.35	10.1	4.35	3	3.3	5.95	1.75	4.05	1.7	2.4	4.25	3	2.85	3	1.45
ABCC9	ABCC9	6.44	3.94	8.62	4.24	5.64	4.54	11.66	7.38	4.06	2.88	14.1	5.68	5.24	13.98	11.18	5.9	6.2	6.36
ABCD1	ABCD1	35.5	40.9	47.4	35.4	48.7	19.6	39.8	58.5	86	47.5	83.6	48.9	27.7	61.7	75	63.1	48.1	36.9
ABCD2	ABCD2	19.9	20.4	53.3	1.7	90.2	37.8	21.7	15.8	40.7	26.7	49	36.2	29.1	17	42.2	16.6	30.2	14.2
ABCD3	ABCD3	173.2	162.75	278.75	206.95	207.1	205.4	237.65	160.05	214.35	159.25	199.65	229	244.45	180	192.05	161.2	164.25	142.95
ABCD4	ABCD4	94.35	87.4	79.85	103.9	117.45	61.15	57.45	110.65	77	91.25	74.7	110	64.5	105.15	48.8	78.45	111.6	97
ABCE1	ABCE1	296.2	247.85	415.65	516.45	365.4	452.5	471.25	257.2	324.9	268.15	373.25	429.5	390.55	334.75	271.8	303.7	300.75	343.05
ABCF1	ABCF1	314.8	316.8	325.8	428.5	393.7	390.9	411.8	279.3	302.1	331.7	574.2	410.4	429.1	518.7	430.2	408.8	553.7	490.1
ABCF2	ABCF2	92.86	81.58	79.52	62.84	80.46	77.86	53.3	80.08	64.44	77.12	95.42	99.52	83.24	83.46	106.94	87.92	107.9	60.88
ABCF3	ABCF3	117.6	95.6	99.9	166.8	108.2	98.4	123.1	121.2	98.4	128.2	119.5	83.7	106.5	108.9	110.7	95.6	100	135.4
ABCG1	ABCG1	91.875	87.675	68.3	224.675	142.5	95.475	93.45	83.7	66.175	54.025	64.025	99.35	76.225	158.1	51.575	117.125	87.575	224.15
ABCG2	ABCG2	17.4	15	10.5	19.3	24.4	13.6	4.2	18.5	19.7	5.3	24.4	13.1	17.1	16.4	1.9	44.6	20.1	23.5
ABCG4	ABCG4	19.9	27.3	17.7	3.4	2.2	2.3	21.5	7.3	3.2	1.5	28.1	10.8	2.5	11.1	33.2	8.7	6.4	4.1
ABCG5	ABCG5	0.6	0.4	0.8	1	0.6	3.2	0.9	8.2	11.8	0.4	9.2	2	4.4	1.5	1.2	1.2	0.5	1.2
ABCG8	ABCG8	5.6	9.6	0.9	1.3	3	1	1.7	2.5	27.8	3.9	15.6	9.4	1.9	10.8	49.3	1.4	1.7	3.9
ABHD1	ABHD1	20.5333	21.7667	31.2333	9.3	9.13333	22.9333	16.7	21.9667	6.73333	10.7333	26.8333	13.4333	12.2667	19.5667	8.36667	13.2	14.7667	14.7
ABHD10	ABHD10	177.5	169.2	158.9	160.15	157.8	141.35	227.15	95.85	102.45	146.1	135.35	204.95	161.2	156.6	142.55	159.7	125.1	142.4
ABHD11	ABHD11	38.8667	29.7667	41.9	26.4667	32.8667	29.2667	40.5333	30.5	21.4333	26.4667	46.3333	22.2333	14.9333	34.2333	39.2667	26.3	30.3667	30.0667
ABHD12	ABHD12	96.0333	92.5667	94.7	70.7333	75.6	73.3	84.4667	71.4333	112.7	90.6333	84.7667	68.4667	95.0333	95.6667	121.767	86.5667	86.7667	69
ABHD13	ABHD13	126	129.15	127.7	238.65	125.05	204.4	163.75	101.85	109.95	105.95	79.75	144.75	146.05	183.9	103.25	120.45	130.85	119.35
ABHD14B	ABHD14B	648	835.2	308.7	258.2	284.6	236.4	348	725.1	444	694.6	336.6	449.7	240.7	538.7	397.5	557	363.9	506.6
ABHD15	ABHD15	119.7	109.6	121.3	80.1	103.4	121	94.9	161.1	125.5	109.5	107.5	85.1	116.3	80.5	103.2	70.8	74.2	103.3
ABHD16A	ABHD16A	149.65	94.8	63.05	56.25	95.3	80.5	123.6	124.1	127.15	113.05	159.3	92.5	89.05	160.25	116.25	105.25	142.15	127
ABHD16B	ABHD16B	1.1	1.2	2	1.8	1.3	2.9	1.3	2.6	1.3	0.8	2.1	2.5	0.8	1.3	0.9	1.1	0.9	1
ABHD17A	ABHD17A	1462.8	1534.3	1223.3	942.1	1063.7	946	1039.2	1711.8	1123.8	1732.1	1767.3	1402.6	1278.7	1673.3	1649.5	1618.6	1657.9	1765.8
ABHD17B	ABHD17B	247.5	185.7	223.133	175.4	238	191	248.767	230.067	179.167	174.6	97.1667	197.033	185	201	61	134.2	139.4	182.567
ABHD17C	ABHD17C	8.4	29.4	28.4	29.5	16.7	30.6	2.2	6.9	1	21.7	56.6	15.4	23.8	14.1	39.9	25.6	30.6	19.7
ABHD2	ABHD2	79.5333	65.4	118.633	98.4833	84.1667	84.3833	115.083	75.0667	125.567	62.5	78.4167	73.7667	76.5667	65.0167	120.15	79.05	74.4167	73.0333
ABHD3	ABHD3	461.9	375.3	806.7	407.8	945.2	726.2	186.2	459.3	527	452.6	367.1	488.7	800.3	274.2	634.2	460.2	733.9	684.9
ABHD4	ABHD4	54.15	45.85	54.5	38.45	53.7	51.85	51.05	40.25	73.6	59	45.35	78.75	59.35	63.15	55.75	63.1	62.1	113.2
ABHD5	ABHD5	38.775	34.05	36.85	69.775	54.225	65.35	61.25	33.475	57.05	31.925	27.225	39.225	32.15	30.375	22.425	26.425	28.925	25.4
ABHD6	ABHD6	19.375	18.325	28.225	9.725	26.25	13.675	19.75	19.875	22.525	24.7	40.075	19.125	23.95	29	32.2	17.875	18.75	22.8
ABHD8	ABHD8	21.7	11.1	41.9	23.2	15.8	14	32.6	31.5	8.3	32.6	2.4	20.9	20.9	38.8	36.4	18.9	12.5	27.5
ABI1	ABI1	343.9	376.967	502.633	595.2	480.567	546.3	523.233	333.933	398.633	347.933	424.133	468	515.667	336.433	296.8	325.867	384.467	329.933
ABI2	ABI2	101.886	95.8286	81.8286	55.7286	83.3286	73.9286	73.6143	81.4286	76.7857	102.686	76.4286	94.8714	76.8286	76.8857	75.0714	84.8714	87.1286	87.6571
ABI3	ABI3	80	55.4	82.5	88.6	49.2	60.2	62.7	64	78.1	52.4	183.4	80.6	77	79.9	131.8	73.1	105.1	76.7
ABI3BP	ABI3BP	3.3	6.96667	7.6	5.4	9.7	6.43333	8.53333	9.73333	5.53333	4.66667	19.3667	2	2.63333	12.2333	17.3	0.533333	3.93333	6
ABL1	ABL1	161.6	109.8	75.3	107.8	127.8	126.9	144.6	129.4	213	101.3	137.1	81.2	119.4	129.9	152.5	100.6	107.4	111.3
ABL2	ABL2	81.2	65.6	53.6	80.4	71.7333	62.7333	78.4667	61.2667	54.3333	61.6	79.5667	75.6	61.3	65.3667	46.1667	63.2667	63.2667	65.0667
ABLIM1	ABLIM1	1632.15	1329.8	1037.95	1062.8	1029.65	1051.65	1234.05	1183	884.65	1262.9	1481.15	1669.5	869.45	1648.7	630	1573.85	1139.5	1547.85
ABLIM2	ABLIM2	5.28	15.88	16.98	23.3	19.44	13.22	17.24	17.88	17.9	21.74	17.6	13.9	16.64	12.42	36.74	16.66	22.58	18.6
ABLIM3	ABLIM3	12.3	1	2.1	18.2	10.4	1.2	8.3	2.3	4.8	14	21.1	21.2	18	1.6	53.9	19.1	2	5.5
ABO	ABO	12.9	10.05	9.7	3.9	3.2	1.1	15.85	16.55	12.8	15.45	22.4	6.25	8.75	7.25	2.8	7.85	8.45	4.95
ABR	ABR	165.5	182.5	150.8	109.45	152.1	142.3	154	163.1	170.4	198.65	141.8	159.95	136.55	195.9	222.5	178.15	186.4	149.15
ABRA	ABRA	2.95	1.8	1.95	4.2	1	1.95	11.85	1.95	14.95	6.6	11.45	3.95	3.8	7.7	9.3	2.35	4	4.9
ABRACL	ABRACL	1169.2	1290.1	1222.9	959.1	1313.9	1260.5	1002	1469.3	1546.2	1429.6	1552.3	1203.8	1426.4	1316.3	1404.7	1353.9	1417.9	1093.2
ABT1	ABT1	291.3	353.7	288.1	356.6	299.9	286.7	368.6	285.5	244.5	320.5	110.3	338	357.2	274.6	219.1	262.1	286	178.7
ABTB1	ABTB1	64.62	68.86	57.7	40.94	62.24	42.88	77.46	74.3	75.3	69	56.16	72.02	53.7	67.18	62.62	61.6	68.2	71.34
ABTB2	ABTB2	15.65	13.1	8.25	19.45	12.4	23.85	11.25	10.55	31.95	5.7	30.9	8.05	14.1	26.45	4.4	6.75	12.8	7.55
AC000111.3	AC000111.3	9.2	1.4	6.9	5.9	11.2	1.2	2.1	0.7	0.5	0.5	6.6	0.6	0.7	1.8	0.3	3.2	2.1	0.5
AC002059.10	AC002059.10	20.5	29.9	9.1	21.6	11.4	6.9	30	1.6	30.2	11.1	51.9	34.1	16	38	24.8	38.6	16.7	4.5
AC002064.5	AC002064.5	0.9	0.5	0.7	2.6	4.3	3.9	22.5	0.6	12.4	0.9	2.9	6.3	0.8	9.9	6.6	6.5	0.7	1
AC003973.4	AC003973.4	7.6	3.9	1.4	15.6	2.4	3.3	42.9	3.8	38.8	3.5	6	2.4	8	19.2	16.8	12.1	1.9	2.5
AC003989.4	AC003989.4	1.3	2.5	8.6	9.9	2.2	1.1	1.3	5.2	20	3.3	70.6	3	2.8	12.1	8.2	2.9	1.6	3.2
AC004692.5	AC004692.5	372.2	368.8	398	385.9	430.3	424.9	369.2	460.5	356.1	393	174.9	270.6	205.5	453.8	228.5	325.7	285.2	397.4
AC004941.5	AC004941.5	61.4	75.5	89.7	76.6	76.7	79.2	83.6	80.3	93.4	74.5	70.1	77	115.5	58.2	54.7	97.3	93.6	62.9
AC005162.4	AC005162.4	15.5	6.5	30.8	19.2	27.4	32.5	1.8	5.4	22.2	8.9	2.5	4.7	11.2	26.9	6.3	4.2	3.3	3.5
AC005224.2	AC005224.2	12.5	1.8	2.1	26	13.8	13.2	17.2	18.3	25.1	19.4	41.9	25.4	27.3	28.1	41.7	18	27.6	24.7
AC005256.1	AC005256.1	4	7.8	2	1.7	2.5	3.8	23.6	1.7	9.7	1.7	2.3	2.8	6.4	2.1	2.4	3.8	1.5	1.9
AC005306.3	AC005306.3	71.1	69.1	9.5	77.1	27.5	30	44.2	37.7	12.5	66.3	29.8	52.8	16.9	75	25.3	53	58.9	73.2
AC005498.3	AC005498.3	13	2.8	6.7	3.7	11.2	7.4	2	2.7	0.7	0.8	25.7	0.9	1.6	5.4	0.6	17.3	9.6	2.8
AC005523.2	AC005523.2	65.1	77.2	76.7	55.8	36.1	39.8	43.3	67.8	37.5	45.4	34.6	47.2	40.4	100	40.6	60.2	64.9	60.6
AC005523.3	AC005523.3	2.5	10.2	6.4	8.4	20	1.4	12.1	3.6	5.8	25.9	12.3	1.4	1	1.7	23.4	1.4	11.3	1.2
AC005537.2	AC005537.2	0.6	0.4	12.2	0.8	0.7	0.5	6.5	1.4	10.9	0.5	1.3	4.6	0.4	0.5	4.6	0.7	1.6	2.7
AC005592.3	AC005592.3	3.1	11	17.8	4.7	8	12.2	24.1	11.8	21.2	8	0.8	10.4	0.5	25.1	25.9	13.2	5.3	8.6
AC005606.14	AC005606.14	26.2	1.1	14.3	1.2	2.3	2	6.8	13.9	1.7	1.6	1.1	9.7	1.2	17.6	20	13.4	2.4	8.1
AC005785.2	AC005785.2	15.8	28	3.8	24.8	16.1	36.6	1	16.6	43.1	12.9	54.1	2.8	14.3	12	39.8	30.3	19.5	15.2
AC005838.2	AC005838.2	16.2	5.1	1.1	30	2.2	2.2	3.6	13.3	1.9	0.8	45.1	5.3	0.6	26.3	9.3	2.2	7.6	22.6
AC006026.13	AC006026.13	31.9	24.3	33.5	24.7	11.7	11.5	16.5	39.7	29.2	25.8	43.8	33.5	9.6	28.6	50.1	29.8	37.4	25.3
AC006129.2	AC006129.2	35.3	29.8	16.7	32.3	24.7	20	29.4	3.3	15.7	33.7	4.8	27.9	17	2.3	52.6	21.6	13.5	45.4
AC006538.1	AC006538.1	10.8	20.5	16.2	1	5.2	0.9	15.6	8.9	3	13.8	2.8	8.7	1	6.4	24.8	6.4	15.3	10.6
AC007292.3	AC007292.3	37.8	29	2.3	25.1	44.8	31	36.5	19.9	38.8	39.3	2.3	33.9	18.2	59	36.9	15.7	5.4	35.4
AC007349.5	AC007349.5	11.7	13.2	1.7	3.9	4.8	14.8	26.6	15.4	22.2	4	5.5	10.7	7.9	0.5	30	17.5	0.4	0.9
AC007362.3	AC007362.3	3.1	5.73333	14.1	2.6	2.7	4.9	14.4667	5.6	3.03333	1.53333	18	5.73333	4.16667	16.7	11.2667	9.03333	1.03333	6.53333
AC007365.3	AC007365.3	14.2	29.9	33.7	16.9	27.6	17.8	19.5	9.3	9.7	14.8	56.5	22.8	19.4	17	29.8	26.4	17.3	7.1
AC007389.3	AC007389.3	22.1	25	12.7	35.6	25.3	9.5	62	28.2	30.5	9.7	86.9	20.5	10.9	22.5	58.8	27.5	9.9	24.6
AC007401.2	AC007401.2	2.8	3.3	1	0.8	10.1	14.9	15.8	1.4	5.6	2.9	1	4.4	20	2.2	29	3.8	8.6	25.6
AC007680.2	AC007680.2	1.8	0.6	1	10.7	7.8	1.2	0.9	2.3	18.8	5	5	0.7	9.1	5.5	1.2	1.8	12.8	2.4
AC007787.2	AC007787.2	4.3	2.2	3.9	1.9	2.2	3.4	7.9	3.3	3.4	1.3	5.1	2.8	2.1	6.7	1.9	5.1	3.8	9.4
AC008088.4	AC008088.4	11	25.4	7.3	18.1	2.5	16.6	27.9	16.6	15.5	9.1	39.7	16.8	7.4	16.1	18.2	15.9	18.8	10.1
AC008746.12	AC008746.12	5	17.2	6.7	1.2	1	1.6	3.7	1.1	5.1	13.1	3.7	2.7	3.3	19.4	1.7	13.8	14.7	1.2
AC008753.4	AC008753.4	7.3	5.4	26.3	6.9	14.3	13.6	4.2	21.7	1.4	8.5	2.6	10.9	21.5	19.1	4.7	14.9	10.7	22.6
AC009120.6	AC009120.6	83.9	90.8	40.8	61.4	85.2	58.1	91.7	65.4	40.7	114.1	85.8	52.1	39.3	68.6	52.3	75.8	47.6	104.9
AC009133.15	AC009133.15	37.8	47.2	50.5	49.9	48.4	32.2	38.2	41.2	1.3	43.5	58.2	38.1	6.5	43.1	34.1	16.5	32.1	49.4
AC009502.4	AC009502.4	6.1	3	49	3	6.1	9.4	34.5	21.1	23.8	20.9	18.4	16.1	7.6	36	1	2.2	8.7	4.8
AC010145.4	AC010145.4	0.9	4.6	1.8	1	13.1	1	3.5	1.1	3.2	1.3	1.7	1	5.1	29.7	43.4	1.5	1.8	5.5
AC010524.4	AC010524.4	15	15.1	26.05	13.25	2.4	20.55	19.2	9.9	29.9	23.55	4	6.4	8.45	20.25	12.3	22.85	9.3	28.55
AC012065.7	AC012065.7	26.1	21.4	28.5	17.7	39.7	5.2	30.8	37.5	5.1	11.5	10.6	20.5	3.4	31.7	7.7	3.1	23.2	9
AC012360.6	AC012360.6	21.5	15.4	21.2	3.4	11.3	1.1	18.8	9.5	15.2	0.9	3.4	22.5	11.5	23.3	3.3	4.8	4.6	3.5
AC012499.1	AC012499.1	13.7	1.4	2.7	0.7	1.3	0.4	21	1	1.5	2	1.7	1.3	3.8	3.2	4.2	1.1	10.5	0.9
AC012531.25	AC012531.25	1.3	5.1	2.7	1.5	9.1	3.7	3	5.6	0.8	2.1	1.6	2.7	1.7	5.5	4.3	1.4	4.5	8.4
AC013463.2	AC013463.2	4.8	2.1	4.2	2.4	7.6	4.6	12.9	12.6	2.4	7	30.9	1.8	1.6	2.5	1.5	17	3.8	1.2
AC013733.4	AC013733.4	14.95	3.55	3.9	0.65	0.8	0.75	17.95	1.15	1.4	2.2	12.7	4.35	1.05	3.25	11.6	0.8	3.75	1.15
AC016831.7	AC016831.7	0.9	8.8	16.9	29	18.5	31.7	1.2	3.8	10.9	7.2	53.9	32.6	25	15.5	15.2	9.6	4.8	14.8
AC016999.2	AC016999.2	4.3	16.4	2.5	19.7	2.6	12.6	12.7	16.2	32.5	7.7	36.9	38	5.4	22.8	24.7	1.7	26.3	22
AC017002.2	AC017002.2	1.3	4.5	1.4	12.6	14	14.2	4.5	7.5	33.9	1.1	48.3	10	19.5	27.3	36.8	15.6	13.9	13.2
AC017104.6	AC017104.6	20	5.4	9.2	12	22.7	15.3	3.5	5.1	7	17.8	4	8	11.3	16.9	4.3	4.8	4.7	2.9
AC018755.16	AC018755.16	13.2	37.4	54	35.2	37.6	25	47.1	20.4	20	25.5	66.7	32.6	29.4	32.3	26.8	38.8	60.8	7.1
AC018755.17	AC018755.17	0.8	1.7	12.9	2.3	0.6	0.3	0.8	1.7	0.6	0.6	2.3	5	0.3	0.9	2.6	0.5	0.5	0.5
AC018766.6	AC018766.6	4.6	8.1	6.1	1	14.3	2	6.4	1.9	2.6	1.1	1.9	2.3	3.9	1.3	14.6	14.6	0.7	22.8
AC018816.3	AC018816.3	43.4	70.7	60.2	68	43.1	80.9	33	55.4	47.4	71.6	101.8	34	32.5	77.9	67.8	52.1	57.9	58.7
AC024560.2	AC024560.2	40.7	16.7	10.9	34	42.7	30.3	5.8	17.2	22.7	20.7	7.7	24.3	2.2	43.3	3.1	21	21.6	28.7
AC025442.3	AC025442.3	24.2	14.2	8.65	28.15	12.85	4.3	6.15	14.45	11.15	7.35	16.4	17.35	10.05	31.25	19.15	21.15	21.45	14.5
AC064852.4	AC064852.4	5.8	1.3	0.8	0.9	6.1	3.6	1.7	9.8	9.2	0.9	30.3	2.4	1.4	1	29.6	4.7	7.6	11.2
AC067956.1	AC067956.1	1.1	0.4	1	13.6	0.3	5.6	4.5	11.7	0.9	0.3	6.8	2.2	0.3	20	1.1	2.8	5.2	11.6
AC068039.4	AC068039.4	10	2.1	49.8	22.4	10	9.6	54.4	27	16.8	34.2	50.5	24.1	17.1	21.6	32.6	34.6	45.4	44.5
AC068138.1	AC068138.1	14.7	23.9	14.9	14.3	30.8	3.4	21.9	31.2	9.2	2.1	2.6	14.1	12.5	21.3	55.1	9.2	6.6	14.1
AC068831.3	AC068831.3	13	1.9	14.4	3.4	2.5	2	18.5	12	2	9.4	4.1	10.1	2.4	4	5.5	17.5	12.9	2.5
AC073283.7	AC073283.7	2.1	1.3	4.6	38.8	3.1	16.2	4.9	2.6	44.6	13.7	9.9	24.9	38.6	16.2	10.6	3.2	45	44.4
AC073321.4	AC073321.4	28.2	33.2	11	21.2	16.8	23	40.3	12.1	26.2	36.3	2.5	16.9	4.3	33.5	15.3	21.5	17.4	7.5
AC074212.6	AC074212.6	1.3	3.75	3.55	2.45	1.9	2.85	2.35	3.25	3.3	8.2	21.05	5.7	2.45	3.6	2.65	2.95	5.35	10.15
AC079305.10	AC079305.10	44.1	49.5	78	27.6	43.9	18.5	5.7	52.8	44.3	42	4.5	29.7	80.8	22.5	85.6	43.1	52.9	30.8
AC079741.2	AC079741.2	10	0.3	22.2	13.8	12.3	20.2	31.9	4.6	19	16.2	3.4	1.9	0.3	10.8	0.8	9.9	1.3	8.4
AC079767.4	AC079767.4	11.2	16.5	11.3	26.2	21.9	15.1	20.4	17.9	28.7	27.5	22.6	13.6	17.4	4.8	0.8	15.7	0.8	15.9
AC079807.4	AC079807.4	2.7	1.9	13.8	1	5.5	0.8	24.1	0.5	17.9	5.7	27	4	0.5	4.2	2.7	14.7	18.3	17.4
AC083843.1	AC083843.1	7.35	9.05	18.15	6.15	8.65	14.35	15.4	9.65	21.95	7.75	34.85	7.65	7.3	6.3	13.6	6.8	6.65	11.35
AC083949.1	AC083949.1	165.1	124.2	28	149.7	89.9	185.7	42.7	170	44.4	97.5	25.6	47	51.8	81.2	34.4	112.7	106.5	201.4
AC084219.3	AC084219.3	8.5	2.4	11.2	2.9	20.3	12.5	0.9	10.7	14.3	8.5	1.6	0.8	0.8	23.2	2.1	6.3	8.7	9.1
AC087501.1	AC087501.1	3	8.5	2.3	8.5	2.9	10.8	23.1	5.4	18.1	8.8	1.9	11.8	14	8	26.9	1.7	4.8	2.6
AC090627.1	AC090627.1	0.3	11.3	10.1	8.1	0.7	4.2	2.7	13	0.4	12.2	6.2	2	5.4	0.8	0.8	1.3	1.9	5.6
AC091133.1	AC091133.1	34.3	43.3	44.4	16.2	21.4	46.6	29.9	50.4	37.5	48.2	90.2	50.6	20.7	21.3	37.4	41.7	53.7	15.2
AC091633.3	AC091633.3	5.8	12.1	24.1	18	4.9	15.6	0.8	6.8	24.2	7.8	1.9	5	14.2	20	3.6	6.2	8.4	10.3
AC092192.1	AC092192.1	6.3	3.1	7	0.3	1.6	7.7	2.1	8.3	7.7	10.2	1.5	7.6	0.4	12.4	27.8	0.8	10.8	8
AC092620.2	AC092620.2	27.5	54.5	3.6	37	32	29.1	25.4	18.9	23.1	19.2	21.8	21.3	21.8	41.4	1.1	37.8	24.3	25.5
AC092660.1	AC092660.1	12.3	3.2	9.6	6.8	14.1	1.6	2.4	16.5	1.5	10.7	1.7	14.8	1.9	39	21	7.2	19	14.1
AC092667.2	AC092667.2	4.4	4.7	18.4	2.7	19.5	11	23.9	15.3	1.3	1.5	30.1	18.7	3.9	3.6	1.1	17.3	3.6	13.1
AC100830.4	AC100830.4	36.1	11.9	3.8	17.3	39.6	41.7	24	30.9	33.7	23.6	33.8	62	24.5	27.3	15.6	42.5	24.2	16.5
AC104667.3	AC104667.3	5.7	9.6	2.6	1.3	1.7	1.5	3.2	3.8	6.3	2.3	2.6	1.5	1.6	2.3	2.2	4	11.6	1.8
AC106801.1	AC106801.1	13.2	17.6	53.1	20.7	30.3	19.4	27.6	3.5	1	26.2	37	13.2	3.3	14.6	18	23.9	2.5	37.7
AC108056.1	AC108056.1	7.1	1.6	1.1	1.4	6.2	0.6	14.3	9	1.3	0.8	1.2	0.7	0.6	1.4	3.2	1.2	12.7	7.8
AC112198.1	AC112198.1	2.1	12.7	11.6	2.5	1.1	7.6	0.9	1	11.3	8.5	41.6	0.9	2.4	20.9	4.4	6.9	9	10.2
AC114730.11	AC114730.11	2	2.4	7	1.2	11.9	1.8	10.4	14.7	0.3	1.5	2.7	17.4	5.2	11.1	1	12.6	3.1	14.1
AC114752.3	AC114752.3	14.1	1.4	19.3	0.6	9.7	6.2	6.9	8.5	1.4	1.1	30.5	13.1	3.7	2	17.5	8.7	0.5	9.4
AC124997.1	AC124997.1	6	5.9	32.6	0.9	0.2	6.9	5.7	12.7	1.2	9	0.7	6.9	0.5	6.4	1	0.4	0.9	5.8
AC136289.1	AC136289.1	0.4	5.8	0.7	11.7	5.6	11.8	12.7	4.3	10.7	10.5	3.3	1.6	4.3	10.8	1.8	1.5	3.5	0.8
AC139100.3	AC139100.3	2.5	1.7	3.2	2.8	10.2	2.7	6.9	0.5	2.6	2.5	4.1	3.9	3.7	1.2	3.3	1.4	2	2.7
AC141928.1	AC141928.1	12.95	9.05	7.9	9.5	9.75	17.85	4.5	20.1	24.85	21.2	7.5	8.35	9.4	8.35	24.45	13.5	1.4	3.85
AC144652.1	AC144652.1	128.3	100.2	51.9	70.2	78	89.6	93.5	89.4	68	116.6	71.5	57.6	90.7	107.8	71.9	73.1	47.5	60.4
AC145343.2	AC145343.2	4.1	11.6	15.4	19.6	1.2	10.2	2.1	13.7	9.9	8.4	5	16.9	6.1	2.8	2.8	1.8	18.3	27.8
ACAA1	ACAA1	468.2	471.9	342.05	292.15	375.8	297.4	317.5	493.4	421.05	450.25	564.75	321.9	346.45	463.25	429.4	442.5	438.45	462.45
ACAA2	ACAA2	88.3	115.8	110.8	51.4333	64.2333	81.9333	58.7667	87.8333	84.6667	108.033	127.667	83.2	102.967	85.9667	120.8	87.3	92	69.0667
ACACA	ACACA	46.45	43.1	30.15	33.05	35.1	30.8	35.95	39.25	21.2	37.85	36.75	49.65	54.55	69.1	52.8	66.9	69.85	50.8
ACACB	ACACB	86.0333	106.95	42.4333	60.0333	77.9	56.3167	84.0667	61.8833	51.8	84.3	49.9667	76.75	46.3667	65.4333	30.3833	69.5667	62.9167	73.4167
ACAD10	ACAD10	36.5	35.625	47.975	31.875	42.75	39.325	26.625	24.05	47.45	30.85	5.925	35.075	25.425	21.725	19.375	29.075	35	27.1
ACAD8	ACAD8	156.8	154.9	144	167.6	192.7	191.2	147.5	147.7	161.9	159.4	163.5	198.2	163.8	118.4	125.5	156.9	170.7	123.7
ACAD9	ACAD9	109.8	98.2	136.9	70.1	99.1	78.6	71.3	93.4	146.7	87.3	145	77.9	106	121	198.4	106.2	134.8	140.1
ACADL	ACADL	9.85	1.25	7.8	2	14.3	1.2	3.15	6.9	1	1.1	4.3	2.75	5.1	15.15	2.45	2.05	0.95	6.35
ACADM	ACADM	338.2	241.1	383.1	205.8	346.2	353	111.9	295.6	310.1	333.1	493	607.6	571.2	219.6	268	549.7	525.2	330.7
ACADS	ACADS	51	62.7	42.4	24.1	42.1	37.5	39.9	25.9	52.2	86.9	19.7	47.5	28.9	60.9	44.7	52.5	63.3	50.9
ACADSB	ACADSB	100.35	105	161.75	106.45	104.05	119.15	82.45	103.85	127.8	116.8	81	133.35	114.15	96.75	62	88.5	91.35	52.85
ACADVL	ACADVL	730.7	664.2	325.8	343.9	401.4	426.1	572.6	588.6	538.6	635.1	488.7	444.7	519.3	680.5	737.7	521.8	551.5	453.6
ACAN	ACAN	16.175	9.725	14.55	21.625	17.425	14.3	16.95	27.4	18.625	10.225	32.875	12.35	15.425	30.825	15.25	17.925	10.325	20.05
ACAP1	ACAP1	349.133	328.467	328.8	214.667	287.533	231.7	272.833	340.767	302.967	367.833	336.833	432.2	278.067	305.6	253.133	387.133	317.9	283.5
ACAP2	ACAP2	265.467	248.633	310.367	208.6	283.633	348.833	246.967	244.067	340.5	233.7	197.833	312.767	301.233	283.767	244.1	292.4	312.1	173.133
ACAP3	ACAP3	61.3	80.75	63.85	27.5	61.55	44.3	56.95	92.8	62.35	66.05	62.45	70.6	58	69.05	80.35	59.6	59	39
ACAT1	ACAT1	79.7667	125	124.233	122.967	116.233	139	65.5	128.833	109.6	115.9	103.867	159.6	146.933	113.433	93.3667	112.4	140.667	62.1667
ACAT2	ACAT2	190.4	215.5	202.4	178.7	238.6	193.5	196.4	200.7	152.7	214.1	293.4	196.5	230.6	169.7	160.5	220.1	199.4	174.6
ACBD3	ACBD3	264.05	233.1	230.8	316	217.1	290.35	335.1	201.6	221.25	261.45	171	193.65	279.15	362.3	161.55	215.85	237.75	218.1
ACBD4	ACBD4	75.8	61.4	85.7	27.8	61.2	47.7	87.1	80.1	50.6	69.2	81.5	83.5	48.3	82.9	49.9	65.2	65.4	76.3
ACBD5	ACBD5	340.8	388	327.15	510	259.65	301.75	339.6	372.25	258.1	358.65	187.15	274.2	321.5	291.6	198.3	275.95	316.45	283.85
ACBD6	ACBD6	300.4	308.1	241.3	200.2	254.5	234.2	245.5	320.1	229.6	288.8	182.9	228.8	211.9	270.9	182.6	248.7	190	186.9
ACCS	ACCS	52	90.6	2.4	146.1	136	91.3	235.5	108.1	77.1	82.4	66.4	66.7	48.5	82.1	29	91	57.8	105.2
ACD	ACD	265.9	239.4	135.6	92.5	121.1	113.8	115.1	201.1	130.7	226.5	344.4	129	179.3	172.8	270.5	246.2	201.7	174.1
ACE	ACE	10.95	9.45	14.75	5.5	18.75	17.65	10.95	19.7	11	5.55	5.55	3.8	12.6	3.65	23.65	10.25	11.05	11.1
ACE2	ACE2	0.75	5.4	4.45	1.05	6.5	4.55	4.25	13.3	10.95	5.2	13.25	6.05	8.8	11.2	10.55	7.65	6.2	7.4
ACER1	ACER1	3.6	0.9	19.7	2.6	1.4	1.8	1.4	2.8	1.4	5.2	11.8	1.4	1.5	3.8	14.7	2.5	0.7	2.9
ACER3	ACER3	46.35	37.75	34.7833	54.0333	53.0833	45.75	61.5167	40.85	61.6833	32.85	51.6167	46.8667	50.7833	41.9833	87.6	40.4	47.0667	33.7833
ACHE	ACHE	2.13333	8.2	2.16667	2.56667	4.3	9.06667	1.8	12.0333	2.23333	2.7	14.8667	1.86667	8.23333	6.63333	17.3667	6.2	3.5	2.86667
ACIN1	ACIN1	292.4	205.3	240.2	172.7	170.8	126.9	192.4	235.7	158.9	228.4	193	216.6	179.9	180.5	184.1	237.5	230.4	219.5
ACKR1	ACKR1	1.1	1.7	15.7	2.5	1	1.1	5.7	3.3	4	1.2	1.6	1.6	2.8	2.5	7.8	0.8	1.5	2.9
ACKR2	ACKR2	8.53333	15.9667	1.9	11.0333	3.7	6.86667	21.1333	4.86667	8.96667	11.3	3.1	8.33333	11.0333	12.4	4.23333	10.6	9.23333	17.0333
ACKR3	ACKR3	22.85	20.65	33.2	23.6	28.2	27.3	16	23.3	45.35	24.05	13.95	24.6	21.4	5.35	16.25	18	28.5	38.3
ACKR4	ACKR4	3.6	18.8	1.1	0.8	13.4	1.3	2.4	1.3	3.7	1.4	16.4	11.4	0.7	3.9	7.6	0.8	7	0.5
ACLY	ACLY	251.2	241.7	329.133	210.9	273	286.367	291.367	243.867	336.6	282.167	359.667	312.2	366.7	298	370.633	328.933	334.5	169.633
ACMSD	ACMSD	8.7	1.5	2.4	10.9	0.9	13.4	1.2	4	10.7	8.3	1.8	9.4	0.9	19.2	10.9	9.5	5.3	4.7
ACN9	ACN9	88.5	63	166.1	30.7	100.5	61.4	88.5	75.9	90.1	69.5	115.7	99.6	117.8	105.4	127.9	106	98.4	134
ACO1	ACO1	23.5	17.45	51.15	17.55	45.35	31	24.55	32.9	36	30.6	43.25	24.35	25.15	18.7	28.55	32.7	24.7	28.55
ACO2	ACO2	170.25	161.65	174.6	123.15	208.35	109.25	130.7	128.55	185.15	179.65	199.25	170.95	169.05	180.65	398.95	166.15	188.5	159.65
ACOT11	ACOT11	4.425	12.725	10.05	8.95	8.6	12.425	7.8	5.825	10.85	13.5	16.95	5.775	6.125	8.125	2.875	12.2	8.325	12.4
ACOT12	ACOT12	0.7	6.9	16.5	3.3	0.3	7.9	2.6	0.7	9.6	0.5	6.2	1.6	0.4	2.5	3	9	0.3	1.8
ACOT13	ACOT13	101.6	86.9	103	29	80.3	89.2	46.2	91.1	59.5	100.4	139	119.3	101.8	99.3	128.1	169.2	177.9	98.1
ACOT4	ACOT4	28.1	34.1	51.7	25.1	23.3	20.2	40.2	24.3	32.2	26.4	31.5	18.9	39.8	60.4	61.8	62.4	49.3	35
ACOT6	ACOT6	2.9	1.5	0.5	16.7	11.3	0.8	16.1	0.9	1.3	7.9	1.1	1.4	1.3	1.1	2.1	1.8	1.1	2.8
ACOT7	ACOT7	56.15	63.25	54.35	15.4	23.6	55.65	41.55	61.7	43.55	54.8	123.4	59.65	82.3	76.6	114.9	67.4	67.1	40.75
ACOT8	ACOT8	80.85	65.7	66.2	44.1	60.15	65.15	43.05	90.5	87.25	100.15	101.3	55.7	86.05	107.9	85.9	108.5	99.75	62.95
ACOT9	ACOT9	186.5	181.4	229.8	230	260.2	269.6	165.8	250.4	306.3	210.6	176.7	186.7	211.3	129.9	293.5	134.2	164.5	211.7
ACOX1	ACOX1	21.06	30.88	37.4	35.88	31.06	30.04	38.54	39.14	49.38	29.26	16.38	35.64	30.78	33.84	41.52	34.54	42.8	31.84
ACOX2	ACOX2	9.8	6.8	24.1	17.6	3.9	5.4	14.9	18.3	24.9	6.6	1.8	5	15.2	17.9	2.1	21.7	14.1	18.7
ACOX3	ACOX3	33.05	45.75	45.3	30.6	58.25	44.05	42.5	56.6	72.05	26.1	48.05	48.75	43.9	41	28.35	24.75	44.95	38
ACOXL	ACOXL	5.15	2.75	10.15	13.95	3.95	1.5	18.75	12.7	2.8	2.55	13.8	3.65	11.65	1.45	13.95	6.15	2.2	18
ACP1	ACP1	376.175	372.925	370.85	475.95	392.575	416.525	392.425	410.95	332.05	419.25	416.85	423.8	434.475	380.25	359.425	389.125	373.075	306.825
ACP2	ACP2	87.4	80.1	105.5	104.3	116.9	102.2	62.8	89.8	131.7	119.7	186.1	133.1	100	77.6	208.3	135	100.7	70.5
ACP5	ACP5	158.6	118	133.9	116.2	135.4	82.1	87.9	184.5	109.7	216.7	129.3	221.2	179.7	232.5	100.9	235.4	215.7	203.8
ACP6	ACP6	86.4	71.95	41.1	50.6	99.1	49.25	44.8	105.75	65.85	62.95	76.1	66.15	54.3	77.85	36.65	87.4	68.7	96.95
ACPP	ACPP	5.86667	8.43333	4.4	22.2	12.2333	9.16667	27.1333	11.9333	59.8	8.33333	11.8	5.3	9.53333	5.86667	31.2667	16.2	12.2667	6.96667
ACPT	ACPT	29.6	46.1	18.5	50.8	37.7	68.6	79.2	41.2	36.1	34	79.5	11.2	21.2	76.2	6.1	47.4	43	45.4
ACR	ACR	2.2	10.6	0.9	17.9	3	7.9	7.4	3	27	1.9	21.2	2.8	4.6	19.7	5.8	1.5	18.8	29
ACRBP	ACRBP	52.8667	45.7667	48.9	26.8333	55.0667	16.3667	26.7333	32.3333	33.4	26.2667	138.967	196.8	44.4333	8.9	113.9	46	22.4333	29.5667
ACRC	ACRC	89.3	61.3	81.9	154.5	142.4	125	65.8	86.3	71.3	84.8	50.5	105.9	63.8	101.6	44.1	83	102.2	86.3
ACRV1	ACRV1	9.85	12.2667	21.9667	17.4167	17.3833	11.0333	16.1333	7.78333	20.6167	9.98333	25.7	14.3667	10.25	12.7333	22.65	12.5167	14.4333	13.0667
ACSBG1	ACSBG1	7.1	0.8	8.55	10.25	12.4	7.5	4.45	5.55	2	3.3	26.6	8.4	5.4	13.85	19.7	3.05	3.8	20.85
ACSBG2	ACSBG2	22.5	10	33.5	4.1	4.3	3.2	4.4	14.3	4.3	1.3	2.9	2.3	2.9	23.1	2.2	3	7.4	15.7
ACSF2	ACSF2	46.3	70.1	11.6	29.3	46.9	29.9	43.3	60.9	49.1	66.6	37.6	32.5	40.6	51.4	46.9	45.8	44.8	40.6
ACSF3	ACSF3	39.9	44.1	53.4	38.4667	40.9667	31.6667	36.9	35.2333	54.2333	38.2	29.3	39.2667	42.9333	38.8	35.6667	45.8333	39.6333	41.8667
ACSL1	ACSL1	152.25	95	298.85	686.5	466.2	404.65	572.5	166.25	698.45	115.15	121.05	146.95	403.95	114.75	416.6	171.6	219.65	129.3
ACSL3	ACSL3	149.033	125.967	116.7	162.033	168.667	165.8	142.9	107.167	157.467	123.667	114.467	147.3	159.4	177.833	99.7667	145.633	164.267	153.6
ACSL4	ACSL4	33.1	35.7667	50.6667	96.1667	65.7333	82.4	67.7667	39.7667	68.8	40.2	23.8333	52.1	60.7333	47.6333	79.9333	47.9333	55.3333	56.9
ACSL5	ACSL5	257.1	224.95	310.05	162.7	251.5	261.15	182.3	268.35	284.65	276.95	415.55	278.45	333.9	197.8	431.05	321.55	325.85	153.55
ACSL6	ACSL6	77.48	58.8	75.16	55.24	82.3	80.7	60.74	81.18	61.82	78.96	59.72	80.6	79.72	61.98	46	76.94	76.3	58.74
ACSM1	ACSM1	2.4	3.6	11.45	2.05	7.3	6.3	5.45	4.45	6.85	1.9	6.55	7.6	0.7	2.35	11.25	7.25	5.4	1.95
ACSM2A	ACSM2A	10.6	9.2	16.9	1.55	0.5	2.8	12.1	0.9	0.8	4.45	1.95	0.35	4.2	3.05	1.85	1.65	1.1	0.45
ACSM2B	ACSM2B	1.8	0.7	2.8	1	2.4	11.2	9.5	0.8	10.3	1.2	1.7	2.1	0.4	1.7	1.2	2	0.8	1.5
ACSM3	ACSM3	35.55	35.65	55.75	40.8	46.95	36	46.85	43.8	28.45	47.2	38.9	54.7	25.3	35.5	28.5	25.2	21.85	28.45
ACSM5	ACSM5	8.96667	10.4667	18.9333	5.4	12.2667	9.13333	2.8	1.4	2	3.46667	3.4	1.86667	5.5	19.8333	11.9667	5.96667	11.2333	6.13333
ACSS1	ACSS1	45.2	43.74	34.32	34.44	34.6	39	49.2	38.3	19.2	50.64	45.42	30.04	39.48	42.64	43.06	40.88	54.42	44.2
ACSS2	ACSS2	101.5	95.1	87.3	59.9	125.8	72	95.6	129	163.9	73.7	71.1	96.4	71.6	89.6	79	114.8	78.2	114
ACSS3	ACSS3	7.05	7.15	1.55	11.15	11.25	5	12.85	11	12.1	8.35	22.6	1.9	5.85	14.9	2.4	6.05	6.35	13.4
ACTA1	ACTA1	13.6	4	10	14.1	2.1	12.8	8.6	4.7	24.9	19	3.7	14.6	2.8	10.7	32.1	12.5	9.8	28.1
ACTA2	ACTA2	31.55	34.85	31.15	19.25	44.35	40.25	48.3	39.4	39.9	56	53.55	27.6	34.6	48.4	104.6	46.6	81.9	31.45
ACTA2-AS1	ACTA2-AS1	9.7	11.5	44.5	9.2	12.9	13.4	23.4	17.8	29.3	11.1	4.3	12.1	0.8	3.4	17.5	5.2	10	13.6
ACTB	ACTB	12209.9	12046.3	14765.2	9496.62	11901.9	10082.3	12795.8	12487.1	13070.3	12802.3	22854.3	11434.8	9300.28	13304.9	18132.3	11008	11133.5	9698.97
ACTC1	ACTC1	19.9	45.2	25.4	34.6	17.7	20.1	29.2	42.8	64.7	19.7	23.1	27.3	8.4	46.3	59.5	10.9	28.4	39.2
ACTG2	ACTG2	11.4	15.9	14.6	16.6	19.25	12.2	6.1	19.1	2.35	9.6	9.95	9.4	17.25	19.35	24.15	20.85	11.7	5.75
ACTL10	ACTL10	8.2	9.7	4.9	3.4	20.8	32.5	32.6	1.3	6.5	18.3	4	2.9	22.4	36.9	1.8	31.1	23.4	12.3
ACTL6A	ACTL6A	130.4	116.3	180.9	132.7	171.2	165.2	136.3	199.1	152.9	154.5	156.6	171.6	199.2	141.4	135.2	244.9	260.4	125.2
ACTL6B	ACTL6B	2.1	1.55	2.3	1.05	0.65	1.1	5.1	1.7	2.5	0.8	21.95	2.95	0.6	1.75	11.7	1.2	1.7	0.9
ACTL7A	ACTL7A	1.9	1.9	2.8	23.8	2.1	1.5	1	2.6	2.8	1.2	24.3	1.5	1.5	3.2	3.1	2.3	2.6	3.3
ACTL7B	ACTL7B	5.7	4.3	39.4	3.3	2.6	1.8	3.6	1.3	2.7	1.1	5.9	2.2	1.2	2.8	31.5	1.4	4	4.5
ACTL8	ACTL8	2.1	1.2	7.3	2.1	4.1	1.5	1.6	2.1	2.2	1.4	2.2	3.6	8.2	22.9	2.4	3.2	6.8	2.2
ACTL9	ACTL9	12.5	1.1	9.2	1	8.7	5.3	1.4	9.1	39	1.3	2.3	9.4	0.6	1	0.9	0.8	20.3	7.6
ACTN1	ACTN1	423.525	289	346.425	231.55	339.6	258.625	361.2	237.65	297.475	294	403.7	495.925	218.65	352.375	241.725	386.85	311.125	446.75
ACTN2	ACTN2	4.65	4.175	6.625	3.625	6.2	7.55	9.875	5.325	12.4	5.625	20.65	2.025	4.325	13.95	8.475	8.05	7.55	8.675
ACTN3	ACTN3	18.4	28.7	19.9	15.3	21.7	16.2	4.1	21.1	1.3	4.9	44.8	11	16.4	24.4	19.2	17.9	13.3	16.6
ACTN4	ACTN4	249.4	304.4	200.6	180.7	227.1	224.2	170.6	341.2	343.2	317.4	217.4	146.9	174.3	310.5	306.4	288.5	422.3	253.1
ACTR10	ACTR10	521.5	659.7	511.9	438.4	513.9	431.5	506.3	494.7	567.4	624.1	646.7	643.4	558	495.5	588.4	548	512	434.6
ACTR1A	ACTR1A	154.85	191.5	170	181.2	168.85	163.9	176.15	175.1	213.4	210.6	226.55	201.35	167.75	174.4	198.95	176.2	205.9	225.65
ACTR1B	ACTR1B	487.3	391.1	339.7	248.1	362.5	247	304.9	449.2	282.9	438.8	278.5	378	255.7	520.9	254.3	418.3	352	501.9
ACTR2	ACTR2	493.514	503.6	1266.6	1001.1	1130.06	1118.64	1095.87	516.171	1222.89	526.243	789.843	896.714	1093.43	432.471	842.229	449.357	522.771	367.3
ACTR3	ACTR3	1626.82	1338.06	1728.9	892.16	1415.84	1275.96	1208.12	1656.28	1723.44	1639.74	2263.96	1848.32	2139.72	1429.02	1831.28	1855.52	2172.44	1508.26
ACTR3B	ACTR3B	48.25	48.45	54.2	40.15	43.4	56.2	30.4	46.1	47.35	63.95	50.2	52.15	43.45	48.45	44.7	44.8	39.55	46
ACTR3BP2	ACTR3BP2	18.9	29.8	36.6	10.9	13.4	32.1	3.1	5.6	32.2	9.4	1.8	1.9	8.9	2.8	3.1	11.6	15.2	20.3
ACTR3C	ACTR3C	12.2	23	30.8	14.8	23.2	25.1	34.4	21.4	21	13.8	1.8	18.1	9.6	27.9	8.1	26.6	14	20.7
ACTR5	ACTR5	117.9	150.85	109.3	119.15	131.45	80.05	135	120.15	88.7	146.05	72.6	78.6	87.8	102.85	102.4	97.25	96.35	103.4
ACTR6	ACTR6	246.9	207.85	212.5	272.2	234.65	304.55	245.3	198.9	181.3	228.3	245.5	265.65	313.7	249.45	246.15	271.75	278.7	215.95
ACTR8	ACTR8	74.95	67.55	89	116.85	76.7	79.75	112.75	74.25	102.95	57.75	85.7	102.8	80.55	90.75	103.3	67.85	70.5	91.7
ACTRT2	ACTRT2	1.2	1.8	3.5	2.1	8.4	4	3.2	7.2	2.3	1.9	3.1	10.3	2.7	4.7	19.6	1.2	1.8	1.5
ACTRT3	ACTRT3	8.7	6.1	0.8	2.4	1.9	2.2	20.6	0.8	10	21.2	1.4	9.8	1.9	3.1	1	9.4	8.4	44.9
ACVR1	ACVR1	336.2	333.8	398.4	203.4	448.8	431.3	215.7	392.8	348.8	344.4	405.6	335.9	441.6	365.9	461.4	432.6	397.3	261.3
ACVR1B	ACVR1B	25.2333	29.5333	44.55	64.5	32.5	38.9833	62.2833	25.7833	38.65	31.2	33.1667	35.1667	22.25	37.3	30.9667	32.3167	30.4333	33.45
ACVR1C	ACVR1C	176.65	106.55	88.3	128.3	140.5	119.95	60.05	151	128	102.95	71.3	146.95	63.6	86	27.2	89.05	80.25	138.55
ACVR2A	ACVR2A	86.75	135.7	163.1	127	151.75	100.2	102.15	103.3	94.45	83	51.2	52.15	91.55	75.45	92.15	77	50.25	88.6
ACVR2B	ACVR2B	89.5667	71.4667	36.6	54.7667	31.5333	45.6333	54.6	56.1	42.2	50.6333	57.9	51.6667	27.4	53.4333	31.3333	74.9	62.1667	83.9667
ACVR2B-AS1	ACVR2B-AS1	22.4	2.6	60.5	36.4	3.9	26.6	15.9	13.8	28.9	17.9	30.2	15.4	12.1	5.1	32.5	30.3	20.1	7.7
ACVRL1	ACVRL1	3.15	5.4	6.4	3.65	4.7	3.7	1.2	8.2	1.05	7.65	3.5	1.4	1.75	6.05	3.3	8.1	3.25	16.1
ACY1	ACY1	1.5	2	25	7.6	2	1.1	4.3	1.1	7.8	1.8	1.6	2.2	1.4	3.4	1.7	3.9	1.8	2.8
ACY3	ACY3	17.7	17.05	30.65	19.55	2.75	9.65	4	16.05	24.3	16.75	16.8	8.95	3.1	19.95	5.65	8	11.75	7.95
ACYP1	ACYP1	194.9	153.5	42.5	48	87.2	143.8	73.3	181.1	116.3	253.2	221	138.7	130.1	88.6	103.8	290.8	270.1	183.4
ADA	ADA	274.55	247.05	239.8	153	226.5	160.6	173.05	391.15	232.1	184.25	411.65	285.15	303.75	308.85	501.5	403.95	385.25	348.25
ADAD1	ADAD1	17.2	4.55	26.15	26.45	16.65	10.05	13.9	6.1	17.55	11.45	24.7	13.1	13.55	43.05	19.25	13.45	13.3	22.3
ADAD2	ADAD2	2.4	22.8	53.9	31	4.6	7.1	31.6	26.1	2.3	4.1	8.3	23.1	1.5	12	2.4	6.3	23.7	9.2
ADAL	ADAL	15.9333	24.3667	23.7	10.6333	20.8333	26.0333	18.1	23.3667	27.1	23.6333	51.1333	22.9333	14.3667	23.3333	33.8333	24.5	19.7	21.6667
ADAM10	ADAM10	556.1	529.2	886.2	640.933	825.8	1031.1	706.8	794.733	615.767	546.6	819.333	858.2	920.933	474.933	651.8	601.2	697.767	434.333
ADAM11	ADAM11	6	10.95	2.3	9.8	15.75	8.15	17.6	2.45	2.05	2.85	13.65	4.2	7.9	3.2	2.25	11.1	4.6	13.85
ADAM12	ADAM12	10.44	6.64	19.52	9.28	15.38	14.14	15.4	22.46	18.28	15.5	19.96	11.32	13.8	16.18	13.94	10.78	8.98	15.88
ADAM15	ADAM15	42.1	39.35	68.05	63.75	76.5	46.35	39.9	44.35	104.8	27.8	53.5	33.5	56	38.4	129.4	43.55	51.95	47.1
ADAM17	ADAM17	183.333	172.133	170.833	238.967	207.133	238.3	219.133	172.233	256.133	162.433	134.6	170.667	241.067	173.233	256.267	171.7	214.033	179
ADAM18	ADAM18	13.05	1.3	18.15	1.2	6.5	7.85	6.85	7.1	10.4	0.9	1.45	11.3	5.1	5.15	1.6	7.55	7.8	3.1
ADAM19	ADAM19	121.05	211.45	113.15	81.55	134.3	100.5	101.7	221.3	151.75	190.55	90.95	66.55	147.7	149.25	225.15	123.55	229.9	211.15
ADAM2	ADAM2	1.3	9.7	1.7	8.3	0.2	2.7	23.6	14.7	4.2	5	4.5	0.8	1.2	8.2	2.9	0.9	11.5	2.4
ADAM20	ADAM20	12.6	4.35	15.25	12.65	5.05	10.35	7.35	2.4	5.3	4.85	42.45	2.3	5.1	12	15.4	7.3	8.2	1.55
ADAM21	ADAM21	4.75	5.05	17.9	5.1	12.55	14.05	13.5	10.6	11.8	8.8	29.05	5	4.3	16.1	15.9	6.05	4.3	10.9
ADAM22	ADAM22	7.5	7.5	12.7125	9.25	8.9	10.3375	15.7625	9.8375	10.05	9.225	12.0875	9.375	7.575	8.9	9.925	7.8125	8.35	11.0875
ADAM23	ADAM23	22.05	26.425	8.4	34.1	31.025	35.475	19.25	13.9	25.625	12.25	8.625	18.65	15.175	13.65	18.425	11.4	8.775	14.25
ADAM28	ADAM28	10.65	9.95	21.45	24.4	45.3	15.55	27.725	8.125	31.95	8	30	15.375	22.8	11.45	9.1	17.725	7.85	6.875
ADAM30	ADAM30	4.45	6.95	8.95	4.55	3.45	8.2	1.65	4.25	1.7	2.65	3.4	19	5.65	12.5	2.65	4.45	4.85	6.05
ADAM32	ADAM32	2	11	31.7	3.7	7	0.8	10.4	13.1	3.1	14	28	14.2	0.9	2.3	16.9	12.2	5.9	3.5
ADAM33	ADAM33	60.65	49.05	82.1	101.7	52.7	81	33.1	73.65	58.2	57.1	62.3	69.75	50.25	122.6	52.25	55.7	31.3	72.95
ADAM3A	ADAM3A	8.8	13.2	2.4	2.9	0.3	5.6	28.5	1.1	20.9	2	1.8	1.5	0.5	11.8	14.7	2.1	4.3	3.9
ADAM5	ADAM5	2.1	7.55	13.1	8.25	17.9	12.95	4.5	11.7	18.25	6.95	5.2	5.25	4.05	15.6	1.9	7.3	1.7	15.55
ADAM6	ADAM6	9.5	2.1	3.4	4.4	20.2	11	10.1	16	37.5	5.9	6.6	8.8	2.4	12.3	32.4	11.3	6.5	5.3
ADAM7	ADAM7	5.6	5.1	9.6	1.63333	5.13333	3.96667	8.66667	10.0333	1.8	6.16667	3.16667	3.5	4.13333	9	10.3667	6.16667	4.46667	10.5333
ADAM8	ADAM8	114.6	99.45	142.25	36.5	124.05	101.9	107.75	143.15	130.85	99.4	138.45	51.5	129.9	78.75	172.3	117.55	166.9	87.9
ADAM9	ADAM9	16.7667	13.5333	40.7	94.0333	55.3667	59	78.6667	23.9	105	21.2	50.8	34.3667	58.1	21.9333	63.1333	20.8333	23.2	35.9333
ADAMDEC1	ADAMDEC1	1	1	20.5	1.3	13	4	0.5	1.2	16.7	19.2	24.6	4.5	23	4.9	15.2	5.7	9.7	1.2
ADAMTS1	ADAMTS1	2.35	3.35	1.7	4.35	11.7	1.45	3.9	2.55	2.1	2.95	2.2	2.45	4.55	1.45	18	0.75	0.85	2.45
ADAMTS10	ADAMTS10	72.95	63.6	41.2	40.25	60.2	52.55	34.35	61.35	54.05	42.05	30.1	56.45	51.15	74.2	61.15	59.55	44.9	56.3
ADAMTS12	ADAMTS12	15.45	15.35	25.45	19.2	14.25	10.05	8.6	10.1	9.55	11.3	19.8	14.5	7.9	18.95	25.45	17.6	14.35	13.7
ADAMTS13	ADAMTS13	8.1	8.65	28.25	19.35	13.1	11.5	2.9	5.65	31.6	9.5	11.85	21.45	3.3	14.45	3.45	13.95	12.9	18.2
ADAMTS14	ADAMTS14	1	24.1	2.7	13	8.3	2	22.4	7.2	32.3	10.9	2.9	3.7	2.4	1.7	31	11	9.8	2.6
ADAMTS15	ADAMTS15	5.5	3.8	13.4	7.45	13.55	9	5.5	6.85	2.6	3.3	32.95	12.6	7.2	4	19.25	3.75	12.95	1.8
ADAMTS16	ADAMTS16	2	1.9	17.8	1.4	2.6	0.8	8.8	2.4	10.8	1.2	2.1	1.6	1.6	23.7	2.2	1.2	2.1	1.1
ADAMTS17	ADAMTS17	15.0333	29.9333	23.8	13.6333	46.2667	19.5667	20.9667	13.9	29.2667	23.9	30.6667	20.9333	18.2667	22.8667	2.16667	17.4	23.8333	24.9667
ADAMTS18	ADAMTS18	3.85	2.9	17.35	15.2	7.35	8.1	2.05	15.55	13.05	9.95	14.95	7.25	7.6	10.45	12.75	11.4	12.75	14.4
ADAMTS19	ADAMTS19	3.9	1.25	5.15	3.7	11	3.4	1.05	3.15	10.15	3.65	1.7	0.6	1.6	7.4	5.5	4.35	5.4	3.95
ADAMTS2	ADAMTS2	4.23333	4.3	11.4333	1.93333	5.46667	3.13333	8.5	4.6	19.5667	6.83333	4.73333	5.9	7.43333	4.93333	12.2667	6.96667	2	9.06667
ADAMTS20	ADAMTS20	0.7	6.25	1.9	3.75	8.1	4.6	6.65	7.55	13.05	7.85	15.35	3.55	3.75	10.1	16.45	4.55	3.1	2.95
ADAMTS3	ADAMTS3	12	7.8	0.8	14.6	7.9	1.2	24.2	10.8	2	15.4	27.4	5.2	6	13.7	0.6	11.8	5.5	8.7
ADAMTS4	ADAMTS4	23.2	19.6	34.7	26.9	19.6	3.7	2.1	16	53.5	21.5	1.9	4.7	2.8	46.5	2.9	13.2	20.8	13.1
ADAMTS5	ADAMTS5	6.25	1.75	3.875	5.5	4.35	8.65	8.5	7.875	13.95	5.65	14.175	5.325	6.4	13.6	9.825	11.075	4.525	7.275
ADAMTS6	ADAMTS6	18.4333	9.76667	16.8667	10.7667	18.2	17.7667	15.1667	12.5333	3.73333	15.6	20.2	12	12.1	24.6	10.1	11	10.3	8.93333
ADAMTS7	ADAMTS7	8.83333	7.16667	8.6	8.8	8.13333	8.73333	13.9333	5.7	6.23333	14.4333	16.3	3.56667	3.26667	16.5667	17.3333	3.3	9.03333	8.43333
ADAMTS8	ADAMTS8	3.16667	2.63333	1.16667	9.16667	7.7	7.03333	3.73333	2.56667	3.3	5.93333	17.9667	3.1	1.93333	9.66667	23.0333	5.43333	5.1	3.56667
ADAMTS9	ADAMTS9	5.325	9.85	10.75	7.675	6.875	5.875	8.875	5.6	9.775	6.075	18.925	9.025	5.425	11.4	6.575	6.025	3.675	15.4
ADAMTS9-AS2	ADAMTS9-AS2	4.54	4.7	6.2	7.78	7.92	7.46	11.08	4.28	5.14	5	20.48	6.88	2.2	7.06	2.12	7.96	7.54	9.06
ADAMTSL1	ADAMTSL1	4.68333	4.98333	17.1833	5.16667	5.41667	3.4	5.11667	6.35	5.81667	4.85	4.86667	1.86667	2.5	7.63333	8.88333	2.3	6.53333	4.75
ADAMTSL2	ADAMTSL2	2.2	1.9	1.1	11.4	1	0.9	3.8	1.1	1.4	2.7	3.8	1	2.2	1.4	1.7	2.5	9.1	4.6
ADAMTSL3	ADAMTSL3	1	5.6	4.3	9.35	6.35	5.6	23.85	3.15	11.8	4.35	24.1	3.8	3.35	12.1	1.25	8.5	9.75	8.7
ADAMTSL4	ADAMTSL4	14.7	24.65	53.6	29.45	37.55	16.45	16	21.15	77.8	9.2	13.1	12.2	20.45	24.6	48.95	21.15	28.7	17.05
ADAMTSL5	ADAMTSL5	9.3	21.7	28.8	26.6	2.2	3	37.3	4.3	1.9	3.7	3.9	14.7	7.3	2.1	5.1	3.6	9.3	27.2
ADAP1	ADAP1	111.45	79.95	127.8	97.7	113.2	73.05	112.2	98.75	161.3	117	131.35	75.55	120.75	107.55	217.25	109.8	125.8	67
ADAP2	ADAP2	45.1	32.85	34.6	29.8	40.5	38.25	42.6	36.5	117.9	43.85	39.25	29.3	43.65	30.65	112.65	43.85	63.6	30.45
ADAR	ADAR	2324.4	2056.7	1557.3	1797.8	1373.5	1514.1	1695.9	1927.1	1445.4	2117	4029.8	2507.1	2350.5	2544.4	3526.6	3330.7	3293.3	2672.8
ADARB1	ADARB1	78.28	74.38	77.2	63.36	66.2	83.28	54.92	62.82	45.22	66.06	54.4	62.88	46.56	58.3	50.76	60.52	49.5	50.64
ADARB2	ADARB2	8.6	8.15	11.15	1.75	8.2	3.5	13.25	1.35	2.8	2.55	33.6	2	6.55	5.3	3.65	4.75	3.8	10.85
ADARB2-AS1	ADARB2-AS1	11.9	12.4	56.3	5.9	21.6	12	66.8	5.3	6.6	16.5	6.9	7	21.2	51.7	32.3	42.8	10.1	43.5
ADAT1	ADAT1	108.5	143.2	118.3	100.6	107.3	101.5	83.8	94.6	52.1	139.3	85.2	83.5	99	107.4	63	101.1	97	97
ADAT2	ADAT2	64.3	48.9	70.4	56.7	79.6	61.95	48.4	62.75	40.3	57.1	61.95	54.95	55.35	58.15	40.95	70.95	53.1	49.5
ADAT3	ADAT3	48.1	36.85	82.6	43.55	42.05	44.25	70.95	42.6	45.5	19.25	56.3	35.45	23.55	75.75	44.45	35.45	48.65	47.75
ADCK1	ADCK1	79.1	48.6	59.6	39.4	52.5	38.5	79.9	62	85.6	37.3	63.9	90.9	38.4	55.7	61.9	51.9	53.3	50.6
ADCK2	ADCK2	93.55	82.7	80.65	52.225	70.95	83.975	75.375	92.425	88.95	89.825	74.65	64.1	70.075	76	70.1	58.3	69.8	79.05
ADCK3	ADCK3	240.1	209.75	201.4	195.1	167.9	152	266.6	187.05	146.55	209.35	149.9	189.1	143.7	210.9	143.25	158.9	167.85	177.15
ADCK4	ADCK4	43.25	49.55	22.6	19.6	30.8	20.1	2.85	47.05	22.25	39.65	23.7	30	18.65	25.55	43.85	34.5	18	26.5
ADCK5	ADCK5	29.6	21.9	42.3	20.1	32.6	3.5	12.1	28.2	8.1	34	41.9	35.5	19	8	33.7	27.2	25.8	20.5
ADCY1	ADCY1	9.04	12.16	6.18	4.74	9.3	5.64	7.02	2.32	13.3	6.6	20.76	3.08	7.3	8.22	17.4	9.2	6.76	1.9
ADCY10	ADCY10	0.95	1.95	22.75	5.95	15.15	8.2	5.2	9.95	10.95	4.45	1.6	4.3	3.6	11.75	20.5	6.05	2.6	10.4
ADCY10P1	ADCY10P1	44.75	44.5	39.1	49.75	60.65	62	62.95	47.55	21.6	60.55	35.35	69.95	46.7	48	47.2	69.6	26.65	64.9
ADCY2	ADCY2	2.46667	4.23333	1.5	7.63333	2.43333	9.76667	11.7333	6.66667	10.1333	6	31.3333	8.43333	10.6667	27.2	2.8	6.96667	8.53333	10.8
ADCY3	ADCY3	78.25	109.95	51.55	58.85	60.05	73.95	66.15	142.55	91.95	104.15	53.55	68.1	77.85	121.95	56.75	106.2	81.25	67.75
ADCY4	ADCY4	8.3	7.7	3.3	71.9	23.8	5.7	11.6	35.6	4.9	46	18	2.9	2.9	29.1	35.5	14.9	20.5	5.9
ADCY5	ADCY5	11.4	1.75	9	3.75	11.35	3.7	1.6	1.65	2.35	3.1	21.3	9.35	2.25	3.55	1.5	5.15	5.4	2.2
ADCY6	ADCY6	9.3	16.9	21.5	30.4	5.8	2.5	27.5	31.6	13.5	18.3	60.2	2.8	13.6	5.8	2.6	6.2	27	25.7
ADCY7	ADCY7	298.25	327.5	429.3	305.65	293.75	275.85	213.05	391.7	269.2	296.1	462.45	289.95	396.9	202.05	376.7	334.75	308	336.35
ADCY8	ADCY8	1.5	2.5	1.6	5.4	7.7	3.3	1.5	9.7	10.2	2.7	1.7	2	3.6	2.2	2	1.5	5.7	18.6
ADCY9	ADCY9	32.2333	50.8	36.5333	28.6333	41.1667	44.4333	30.7667	37.0667	42.3	43.9333	24.5667	37.7333	26.7333	33.0667	66.7333	29.6	44.1333	35.3
ADCYAP1	ADCYAP1	5	3.8	16.45	0.5	1.45	8.75	17.8	8.45	1	1.2	24.25	3.45	3.65	10.35	1.15	1.4	3.15	1.35
ADCYAP1R1	ADCYAP1R1	1.85	11.75	33.3	9.65	9.6	7.95	2.2	21.3	13.35	4.9	8	8	8.05	18.05	22.85	16.3	14.65	6.9
ADD1	ADD1	374.35	401.45	370.775	314.125	330.875	369.625	355.4	384.55	364.175	399.775	329.6	379.05	353.65	342.025	414.7	374.625	357.475	319.925
ADD2	ADD2	20.9833	13.0167	23.55	13.1	13.1333	8.58333	12.8	7.75	19.3667	17.9333	12.3333	19.9333	20.3333	24.75	11.7833	14.95	12.0167	14.8833
ADD3	ADD3	2899.3	2511.18	3868.25	2578.1	3334.38	3743.12	2830.68	2720.57	2699.35	3139.35	4329.75	3862.65	3635.9	2843.9	3642.22	3295.78	2863.05	2884.65
ADD3-AS1	ADD3-AS1	11.1667	9.03333	5.1	12.1	13.7667	11.0333	4.86667	20.5667	4.43333	9.76667	1.9	15.0667	7.86667	17.7667	24.5	15.1667	13.6667	13.2667
ADGB	ADGB	0.8	6.2	0.8	1.8	7.1	0.9	2.8	1.2	11.2	8.6	26.1	5.8	11.2	10.5	17.3	3.8	1.7	4.9
ADH1A	ADH1A	1	2.7	10.5	9.9	7.8	7.3	0.8	11.4	20	0.6	2.6	0.3	0.8	14.5	0.9	13.8	1.1	13.3
ADH1B	ADH1B	2.625	2.4	18.375	2.975	1.2	8.875	7.65	2.025	8.925	1.775	1.975	2.175	1.55	3.375	11.575	0.875	1.075	6.425
ADH1C	ADH1C	0.3	17.3	2.1	1.2	3.6	0.5	1.7	1.1	2.1	0.5	7.2	1.7	0.6	3	3.9	1	8.6	0.8
ADH4	ADH4	14.65	14.9	10.375	15.85	10.825	8.45	2.95	6.65	8.225	14.025	19.7	10	12.075	9.125	11.525	15.175	11.125	10.9
ADH5	ADH5	534.75	434.6	374.95	350.25	363.95	360	395.5	418.6	328.25	411.3	436.2	429.65	495.85	410.9	526.6	444	460.3	314.5
ADH6	ADH6	9.9	1.95	23.9	7.55	10.8	11.25	7.25	6.05	6.6	12.6	15.2	8.9	6.3	3.3	25.55	2.5	10.2	10.15
ADH7	ADH7	17.9	13.7	25.5	22.5	0.7	22.5	18.4	18.2	9.5	6.2	2	10.5	3.3	8.6	3.1	9.3	1.9	11.8
ADHFE1	ADHFE1	121.9	188.7	128.5	124.4	123.6	94.4	116.9	178.3	98	122.1	69.7	128.8	100.4	133.6	100.5	97.3	104	126.6
ADI1	ADI1	494.3	518.2	471.867	296.2	490.7	445.467	362.4	447.3	485.067	442.133	493.433	383.167	381.367	520.033	367.1	513.3	333.2	330.6
ADIG	ADIG	3.25	3.3	11.55	10.9	3.1	12.85	1.25	2	2.95	3.3	52.3	16.25	2.85	4.45	2.6	2.2	11.05	3.45
ADIPOQ	ADIPOQ	9.4	10.6	2.9	11.9	7.4	3.4	10.9	8.4	26.5	3.5	8.8	16.4	1.9	5.2	28.6	2.3	0.6	12.8
ADIPOR1	ADIPOR1	296.7	271.3	405.7	477.4	436.4	409.3	500.9	245.6	584.4	286.4	423.9	412.7	417.9	288.8	465.2	245.2	220.2	242.3
ADIPOR2	ADIPOR2	176.5	254.4	225.9	298.1	230.8	250.5	200.9	196.7	247.4	247.7	191.6	190.6	242.8	226.5	300.7	249.4	182.7	182.3
ADIRF	ADIRF	11.9	10.4	1	6.8	11.2	0.7	1	0.8	1.1	6.7	1.7	1.7	1.4	1.3	1.3	0.9	2.3	1.5
ADIRF-AS1	ADIRF-AS1	24.2	24.7	55.6	39.8	30.8	11.1	28.7	27.4	11.9	24.7	50.5	23.5	15.1	35.7	59.4	25.6	28.2	7.6
ADK	ADK	204.7	185.5	195.4	211.45	214.6	200.9	211.4	202.05	177.65	191.35	197.15	178.3	188.9	254.6	217	228.25	172.65	179
ADM	ADM	88.4	119	53.1	124.4	209.2	95.7	145.6	60.8	414.1	71.9	36.3	50.3	135.8	35.2	322.3	72.3	93.4	106.5
ADM2	ADM2	19.3	6.9	18.1	36.2	6.4	4.7	2.2	5.1	5.8	28.7	56	4.4	20.5	37.8	6	12.5	36.2	20.4
ADM5	ADM5	7.3	47.6	1.7	1.7	17	1.8	7.7	26.8	23.3	2.7	68.4	23.5	4.2	8.5	31.8	5	27.4	36.9
ADNP	ADNP	340.05	424.75	409.9	496.2	399.25	435.1	415.75	379.85	322.35	358.75	380.1	385.6	398.25	321.65	250.3	338.1	368.55	370.15
ADNP2	ADNP2	300	312.7	373.45	617.05	330.1	423.6	474.85	344.95	316.55	245.4	205.35	311.25	316.55	284.5	264.5	214.35	272.9	252.2
ADO	ADO	175.95	205.25	182.7	198.6	147.1	202.7	214.7	175.55	165.3	162.35	134.05	146.5	190.9	218.55	121.95	163.5	166.95	169.75
ADORA1	ADORA1	8.35	9.25	10.3	25.5	5.6	19.75	21.9	24.6	1.5	15.05	12.65	18.1	8.6	12.8	11.8	17.05	14	20
ADORA2A-AS1	ADORA2A-AS1	0.9	1.35	3.1	10.65	1.75	2.25	1.7	5.2	4.15	6.65	2.45	1.4	1.25	2.2	18.55	2.35	7.05	11.6
ADORA2B	ADORA2B	7.1	20.9	0.9	16.4	11.3	19.6	37.5	8.6	10.8	19	15.6	26.7	35.2	24.7	30.2	13.1	1.8	22.2
ADORA3	ADORA3	9.5	9.05	19.3	6.25	6.1	9.65	13.7	10.4	19.2	5.8	3.7	8.9	7.1	2.75	28.25	8.45	1.65	3.25
ADPGK	ADPGK	349.05	326	406.8	409.35	482.2	366.3	503.3	283.75	524.3	324.55	323.4	434.6	404.8	335.2	494.55	365.8	341.45	352.95
ADPRH	ADPRH	21.3	9.2	10.1	15.9333	21.8667	5.8	10.5	19.3333	28.4333	15.1667	21.8667	11.3667	17.9333	8.3	42.6	14.4	20	12.0667
ADPRHL1	ADPRHL1	10.1	16.7	39.95	11.4	14.6	6.95	4.4	8.25	14.05	9.1	4.7	3.55	3.1	26.7	24.95	21	19.1	18.25
ADPRHL2	ADPRHL2	241.2	322.8	279.8	266.1	280.1	280	258.2	315.4	154.5	260.3	218.1	239.1	247.2	392.5	183.2	206.2	221.6	228.4
ADPRM	ADPRM	705.3	499.35	336.6	305	409.1	309.05	461.1	444.5	261.45	421.05	258.2	613.35	361.15	414	221.9	403.05	302.85	577
ADRA1A	ADRA1A	5.725	9.9	10.85	8.775	7.65	7.325	11.525	4.45	6.025	3.275	8.65	2.275	1.925	9.85	13.325	5.7	6.125	5.825
ADRA1B	ADRA1B	1.8	14.2	4.6	17.5	5.5	15.5	1.6	1.3	2.2	7.9	8.1	4.9	1	21.6	2.1	2.7	12	11.4
ADRA1D	ADRA1D	7.75	2.1	2.55	6.15	5.8	11.55	21.55	8.75	1.55	16.25	6.65	2	1.7	9.15	16.1	2.65	12.65	7.25
ADRA2A	ADRA2A	8.8	8.6	1.1	10.3	9.8	1.2	1.7	1.6	0.6	3.2	51.6	22.1	3.2	9.3	0.8	1.3	4.2	1.6
ADRA2B	ADRA2B	3.2	15.8	12.3	6.1	10.7	26.3	1.8	22.7	18.9	1.7	54	1.5	1.5	5.6	67	10.9	7.7	1.4
ADRA2C	ADRA2C	5.1	4.5	2.1	2.1	2.7	2.8	5.8	22.2	1.5	2.9	21.6	18.9	1.9	5.4	3.5	10.7	1.3	5
ADRB1	ADRB1	2.73333	6.86667	6.46667	5.7	1.5	4.7	8.6	2.86667	10.7333	14.0667	10.7667	3.4	3.2	8.3	19.8667	8.46667	0.8	9.23333
ADRB2	ADRB2	119.5	120.4	56.5	147.9	82.3	147.3	74.3	80.1	130.2	134.9	3.6	48.5	97.2	44.3	82.5	44.6	107.4	47.4
ADRB3	ADRB3	16.95	11.6	17.65	18.65	6.7	6.95	10.1	13.7	20.6	6.55	31.8	8.2	3.6	5.1	32.6	9.15	2.3	4.1
ADRBK1	ADRBK1	105.933	122.833	137.467	165.667	160.167	121.933	189.967	71.9	152.567	94.2667	141.167	161.3	150.567	108.067	166.7	90.1	93.9667	96.3667
ADRBK2	ADRBK2	27.1	29.2333	69.3333	32.2333	51.0667	32.0667	52.3	45.9	113.833	24.4667	31.2	35.5667	43.5	34.7333	61.9667	40.1333	41.2	28.8
ADRM1	ADRM1	405.2	407.9	266.1	272.4	212.4	233	165.8	426.3	232.9	396.4	416.6	308.4	391.1	553.4	472.4	493.8	544.3	401.2
ADSL	ADSL	1139.4	1119.55	645.35	552	720.1	589.85	760.1	1108.1	654.85	1186.7	871.5	745.6	755.35	983.75	856.2	842.85	884	896.95
ADSS	ADSS	157.5	134.45	235.1	309.25	188.65	245.5	183.4	143.6	205.95	152.8	173.4	183.8	250.85	179.7	133.95	180.8	171.35	162.35
ADSSL1	ADSSL1	32.65	22.15	28.75	21.7	23.85	20.85	14.55	32.75	28.95	23	23.95	14.85	26.95	28.8	2.4	16.05	17.5	24.05
ADTRP	ADTRP	245.45	236.45	205.95	179.3	271.65	286.35	263.85	325.95	280.95	364.2	247.85	511.2	183.65	403.35	177.35	478.8	253.35	736.3
AEBP1	AEBP1	39.8	28	9.3	5.6	38.8	59	50.5	31.7	22.9	33.6	18.7	66	5.4	21	34.5	35.4	58.3	84.8
AEBP2	AEBP2	176.8	177.6	189.15	200.15	169.75	224.85	143.6	155.1	138.4	169.55	201.5	220.6	222.05	211.3	108.35	187.55	197.8	198.3
AEN	AEN	159.7	100.4	85.4	60.5	93.6	101.2	100.3	177.6	61.8	170.4	61.8	125.3	158.9	73.7	68.5	133.6	149	106.7
AES	AES	1434.9	1728.6	1134.9	718	686.2	710	1125.7	1068.1	1084.1	1173.6	1480.1	1462.1	1051.6	1123.7	1283.8	1341	1071.7	1135
AF001548.5	AF001548.5	149.7	131.6	78.8	63.6	36.9	77.3	114.7	121	41.3	77.3	79.9	73.1	46.4	76.9	148	63.6	81.2	81
AF007147	AF007147	258.9	217.3	146.1	173.4	165.9	156.1	161.6	349	71.4	216.4	140.9	223.9	133	78.4	103.1	95.1	135.6	225.6
AF067845.1	AF067845.1	12.5	10.8	2.1	0.7	1.1	5.5	13.2	9.1	6.9	21.3	1.6	12.1	13.6	20.6	0.9	5.6	8.4	14
AF070581	AF070581	9.65	16.55	13.4	21.35	12.2	22.2	3.35	7.05	16.05	5.35	5.5	3.6	10.05	14.05	1.55	5.8	4.95	14.15
AF086184	AF086184	2.7	2.4	6.2	12.7	10.1	2	13.9	10.8	11.5	12	4	3.3	0.9	4.6	5	3.9	7.8	14
AF090939	AF090939	48.5	50.6	78.4	267.7	127	147.3	115.7	86.2	44	47.4	33.5	61.2	94.1	113	14.3	63.9	37	85.5
AF131215.4	AF131215.4	13.5	12.9	22.6	28.1	14.1	22.2	38.3	12.1	16.7	13.1	0.7	13.1	18	15.8	17.4	1.4	19.1	7.6
AF131215.8	AF131215.8	12.2	1.7	25.4	16.6	20.8	19.2	0.2	9.2	2.3	19.9	27.8	22.6	3.9	18.3	3.6	7.9	9.7	29.2
AF186192.1	AF186192.1	15.8	9.7	11.3	2	2.4	3.8	1.5	2.4	2.7	2.6	3	7.8	2.7	3.7	40	3.6	2.6	3.8
AF198444	AF198444	12.1	6	12.5	1.5	12.1	5.4	1.2	2.2	52.9	0.4	51.8	12.6	1.2	10.7	2.8	6.6	0.8	3.4
AF213884.2	AF213884.2	33	3.9	9.1	52.9	18.5	39.1	60.5	32.1	62.1	35.4	50.2	42.2	38.6	16.6	26.8	19.8	35.7	35.7
AF279780	AF279780	9	1.8	1.7	10.1	12.9	11.5	0.6	4.3	18.2	5.6	1.1	10.6	5.5	0.8	2.1	9.7	12.3	14.9
AF289551	AF289551	68.5	59.6	29.5	30.1	24.3	46.3	31.1	31.9	10.1	46	51.8	27.7	39.5	11.2	27.8	30.5	30.9	39.2
AF520793	AF520793	109.3	80.9	143.1	84.6	82	161.7	83.9	112.9	119.2	97.7	80.4	183	111	63.3	74.4	128.3	125.5	82.6
AFAP1	AFAP1	31.6	22.2	45.7	22.5	23.2	28.2	48.8	36.3	33.7	24.2	73.4	18	17.3	11.1	23.3	32.1	18.4	30
AFAP1-AS1	AFAP1-AS1	8.15	7.05	13.8	3.2	5.35	6.6	3.9	6.85	2.2	7.2	12.35	1.9	6.6	14.4	10.8	3.65	2.65	2.5
AFAP1L1	AFAP1L1	14.15	1.15	4.25	12.85	14.5	11.7	11.45	14	15.3	16.25	29.35	7.1	10.5	3	19.45	10.05	6.05	23.45
AFAP1L2	AFAP1L2	4.8	20	2.3	0.7	9.4	15	29	29	2.5	6.6	20	2.3	3.7	17.6	1.3	0.7	8.9	6.4
AFF1	AFF1	477.667	407.7	344.5	216.667	405.967	470.833	315.433	431.467	352.067	364.2	258.5	298.433	420.533	516.3	273.7	626.467	543.1	477.167
AFF2	AFF2	11.8667	11.1667	15.5667	10.2	9.66667	18.4667	15.7667	9.46667	11.6667	9	1.2	6.56667	5.86667	3.36667	5.86667	1.96667	5.53333	11.8
AFF3	AFF3	12.2667	13.9667	14.65	18.2167	11.85	14.5	32.95	10.1	17.7833	10.4167	6.2	22.2167	15.5167	13.3333	13.1667	12.7833	13.8667	17.6
AFF4	AFF4	122.588	154.188	137.062	178.225	149.562	154.675	157.5	131.688	106.037	159.088	66.875	127.088	137.725	131.963	76.575	110.6	121.162	140.3
AFG3L1P	AFG3L1P	88.3	88.3667	101.7	89	110.6	108.467	69.6667	94.2	80.9667	102.3	118.167	95.1	82.7333	99.6	75.2667	105.3	89.5	87.2
AFG3L2	AFG3L2	351.933	337.033	397.6	445.533	331.667	402.133	379.233	324.667	282.7	361.367	279.467	339	351.933	437.967	219.067	359	318.267	269.067
AFM	AFM	15.1	6.4	10.3	15.5	5.1	20.5	2	2.1	0.6	3.2	3.5	1.3	0.3	30.5	13	8.4	1.4	1.1
AFMID	AFMID	1.9	1.8	5.2	2.2	17.4	6.6	15.5	10	2.2	4	2	3.3	1.8	3.4	7	21.8	20.3	11.4
AFP	AFP	13.2	18.4	21.1	18.1	16.6	16.7	19.2	11.1	0.7	9.6	1.6	11.8	11.2	27.4	6.6	4.4	12.4	7.8
AFTPH	AFTPH	440	424.55	338.2	345.25	294.15	312.55	380.85	393.1	329.2	439.55	447.95	379.05	390.2	371.65	406.65	346.25	443.1	392.35
AGA	AGA	297.667	211.767	198.233	266.767	239.8	238.533	300.233	297.7	250.433	193.467	216.567	255.8	272.633	244.967	203.133	184.167	185.567	124.967
AGAP1	AGAP1	9.6	24.0667	36.7	29.1333	17.9667	25.6333	30.6	21.8333	25.2	34.8333	22.5	17.5333	19.7	20.2667	56.0667	9.4	10.8333	13.7
AGAP11	AGAP11	5.2	4.6	3.2	9.5	3.45	15	1.7	1.8	11.65	0.85	17.75	13.75	1.85	5.5	9.6	1.15	8.1	3.6
AGAP2	AGAP2	29.3	24.5333	24.5	14.8	13.6333	11.2	22	27.5333	25.1	30.3333	65.6	25.4667	16.0667	27.3	34.6667	34.1333	34.2667	29.8667
AGAP2-AS1	AGAP2-AS1	3.4	1.8	4.2	3.3	2	2.1	3.6	1.4	2.2	3	3.5	1.5	1.1	3.8	16	9.2	0.7	1.3
AGAP3	AGAP3	59.0667	57.2333	72.6333	57.6	58.0667	38.1667	62.5	41.3667	54.5667	63.3333	45.6333	24.5	31.9	40.6667	71.5	40.5	48.7333	73.4333
AGAP4	AGAP4	46.3	52.3	51	35.5	32.2	33.7	38.3	51.1	40.2	40.1	50.8	58.7	13.9	26.7	47.3	13	39.8	41.2
AGAP6	AGAP6	21.3	20.65	61.5	48.35	46.05	33.7	49.5	24.9	12.9	17.6	48.5	50.9	31.85	26.7	69.95	6.45	38.65	12.7
AGAP9	AGAP9	20.2	19.8	17.6	36.5	35.5	27.9	23.9	24	18.6	12.6	92.8	34.8	31.6	13.8	17.4	18.9	26.4	19
AGBL1	AGBL1	2.8	1.8	30.3	2	1.9	4.4	0.9	8.6	13.2	13.2	2.1	7.9	7.2	5.7	20.3	0.9	0.9	1.6
AGBL2	AGBL2	43.8	33.8	20.9	21.9	9.2	25.5	25.6	39	20.3	10.6	65.2	29.1	25.2	20.5	60.7	17.9	32.1	35.3
AGBL3	AGBL3	1.8	9.8	6.26667	6.83333	12.1333	4.4	7.13333	9.3	10.2333	10.6667	3.26667	3.83333	6	4.03333	4.96667	5.66667	1.63333	14.4333
AGBL4	AGBL4	5.6	4.95	2	1.5	7.85	9.55	10.35	15.7	0.7	9.6	3.95	1	9.15	12.1	8.35	1.85	7.6	15.45
AGBL5	AGBL5	32.3	33.0667	16.8667	17.0333	26.9333	14.5	32.2667	34.9667	13.8333	38.0333	24.0667	30.1333	18.4667	24.6667	29.6	25.0333	22.6667	15.8
AGER	AGER	29.2	34.95	20.95	23.2	22.35	22.7	43.5	22.8	57.25	46.3	30.6	48.1	18.15	29.9	59.9	42	39.1	45.65
AGFG1	AGFG1	143.3	151.36	190.92	274.48	194.68	196.26	237.82	144.06	192.18	136.66	145.68	156.2	189.02	133.06	158.2	139.3	157.7	124.98
AGFG2	AGFG2	27.7667	25.3833	38.9833	8.75	19.2833	22.8333	19.0833	16.5333	19.75	27.4167	42.0833	25.8667	21.2333	17.8167	23.8167	18.8667	21	27.6333
AGGF1	AGGF1	144.75	133.825	177.575	194.475	159.475	175.35	155.05	147.65	134	129.55	171.55	150.875	171.9	123.425	106.3	143.5	144.4	117.675
AGK	AGK	86.0333	66.3667	96.6333	77.2667	114.767	96.2	77.1333	68.8667	73.4333	77.9333	75.7667	95.2667	121.267	91	125.867	75.1333	101.733	82.9333
AGL	AGL	352.5	291.8	411	306	295.5	335	255.1	338.2	280.4	300.4	197.1	327.5	350.4	300.9	232.7	389.1	389.1	228.8
AGMAT	AGMAT	156.833	106.733	112.633	51.3333	90.2	71.5667	77.5	140.867	78.5	118.367	148.1	156.533	121.4	158.633	106.5	150.633	157.367	95.3
AGO1	AGO1	84.6	88.7	86	91.8	79.925	91.175	94.85	84	112.25	100.975	83.8	89.675	62.225	80.775	77.5	83.875	76.425	88.675
AGO2	AGO2	326.3	346.4	546.7	861.4	495.6	555	541.3	350.1	389.3	260.3	268.7	431.8	355.3	347.7	325.9	439.9	310.5	692
AGO3	AGO3	103.25	92.875	63.65	45.55	73.9	73.55	77.775	92.575	85.925	91.9	78.1	106.75	59.925	51.5	64.05	96.55	77.875	40.55
AGO4	AGO4	70.725	70.45	113.3	122.85	111.6	125.9	104.9	84.05	178.5	89.575	54.175	73.425	128.025	54.6	95.85	66.625	93.65	70.425
AGPAT1	AGPAT1	271.2	260.45	149.3	71.4	118.1	129.4	109.3	203.35	143.55	206.5	254.25	182	132.4	263.1	243.35	236.75	220.2	164.4
AGPAT2	AGPAT2	55.3	56.75	68.1	50.05	64.2	51.95	62.4	62.6	55.6	45.65	69.15	37.6	46.35	65.45	49.7	46.65	48.2	68.95
AGPAT3	AGPAT3	114.983	124.65	116.783	114.033	96.8167	94.1833	103.533	125.95	117.217	126.05	160.867	128.783	109.867	98.8833	160.983	111.733	127.75	106.283
AGPAT4	AGPAT4	32	51.45	49.55	46.25	48.7	47	33.5	42.25	65.15	33.7	11.6	31.1	37.7	23.3	13.55	15.25	37.1	39.85
AGPAT4-IT1	AGPAT4-IT1	24.1	24.1	4.5	31.1	26.4	40.3	32.5	42.7	47.1	19.2	66.6	19.7	30.4	40.6	67.2	19.4	38.9	53.1
AGPAT5	AGPAT5	79	86.55	132.75	246.8	140.3	190.7	197	83.3	106.25	75.65	78.5	156.4	218.15	149	79.05	96	111.25	132.75
AGPAT6	AGPAT6	111.3	114.767	106.1	142.5	143.033	112.733	105.833	114.533	88.7	105.833	106.633	105.6	84.2333	98.8333	93.0333	106.3	104.2	147.033
AGPAT9	AGPAT9	106.4	53.8	167.3	87.8	86.9	106.9	100.8	39.5	187.5	53.6	62.4	46.6	57.9	47.1	128.1	62.9	58	39.6
AGPS	AGPS	89.8	96.15	94.35	96.725	109.2	112.575	88.8	98.075	116.825	85.875	81.4	125.825	152.85	84.95	115.5	119.05	115.65	63.25
AGR2	AGR2	4.05	8.4	20.1	10.45	8.8	2.25	6.2	15.7	10.15	8.8	7.95	2.9	6.45	5.65	19.55	8.25	5.15	9.1
AGR3	AGR3	3.2	0.4	1.3	2.2	1.8	2.3	1.6	9.2	0.4	2.2	9.9	0.3	1.7	2.5	1.4	9.3	0.9	1.8
AGRN	AGRN	20.4	16.925	30.1	20.775	14.575	17.825	32.625	14.275	18.625	14.525	39.875	30.675	24.575	29.275	30.275	21.075	27.225	36.575
AGRP	AGRP	7.1	2.5	23.3	3.5	1.3	19.4	34.5	13.3	2.6	15.7	8.7	2.9	11.9	23.5	2.6	3.7	8.5	14.5
AGT	AGT	21.2	8.8	7.5	24.3	9.5	1.6	25.6	21.3	2.5	12.5	51.3	12.7	20.4	14.9	30.3	20.5	4.1	2.8
AGTPBP1	AGTPBP1	287.4	307.55	305.65	293.25	334.5	298.4	303.15	250.4	449.7	297.05	188.3	301.35	291.8	271.15	149.15	209.3	188.5	173.85
AGTR1	AGTR1	8.3	17.3	25.65	6.2	7.9	8.1	11.1	18.55	3.1	8.35	4.5	4.1	9.9	15.85	20.3	14.7	12.25	17.5
AGTR2	AGTR2	8.86667	4.73333	19.3667	8.46667	6.26667	0.933333	1.63333	2.33333	1.76667	1.63333	8.43333	2.8	2.76667	14.0667	6.66667	9.1	15.6333	0.933333
AGTRAP	AGTRAP	94.7	141.433	171.633	97.1667	140.733	98.1333	140.933	104.467	357.367	131.333	176.067	143.633	146.9	89.3667	345.333	109.467	144.067	56.1333
AGXT	AGXT	0.9	2.93333	8.93333	2.76667	4.43333	2.36667	6.6	2.2	5.7	9.26667	2.33333	6.9	2.46667	10.5667	1.86667	3.13333	5.16667	5.56667
AGXT2	AGXT2	1.9	1.3	3.6	1.2	1.5	1.1	14.4	0.9	20.4	3.1	20	1.3	0.5	3.2	25	11.8	2.6	1
AHCTF1	AHCTF1	196.5	174.5	222.15	302.05	176.85	234.45	234	165.45	200	176	127.2	192.25	194.25	200.9	132.5	143.4	146.65	133.85
AHCY	AHCY	168.3	158.4	184.1	130.6	151.9	162.5	146.7	172.2	289	171.2	277.3	211.6	137.8	189.5	292	171.3	145.4	155.2
AHCYL1	AHCYL1	203.15	187.625	216.25	135.975	230.3	181.325	178.55	214.8	261.55	212.075	269.925	200.225	210.075	179.325	371.2	223.15	217.05	239.875
AHCYL2	AHCYL2	70.2	60.8	94.6	41.7	62.4	64.05	56.3	56.55	59.45	61.05	53.35	69.75	44.15	67.7	68.9	70.95	74	54.6
AHDC1	AHDC1	31	22.5667	26	9.5	14.9	15.8333	12.6667	22.6667	3.93333	21.4667	27.5	18.1	18.3333	22.9667	18.7667	19.2	15.3667	23.5333
AHI1	AHI1	24.62	21.36	33.92	40.6	20.1	38.32	31.16	35.54	25.42	18.74	29.12	22.58	34.16	24.84	26.44	22.1	33.16	20.6
AHNAK	AHNAK	419.975	635.025	548.775	245.65	441.05	537.175	498.8	518.6	540.675	618.8	168.275	251	345.45	312.3	397.925	261.85	352.65	238.225
AHNAK2	AHNAK2	1.65	4	15.6	2.05	10.2	0.95	18.25	11.4	17.45	7.2	6.35	5.95	3.75	10.95	13.5	9.75	4.6	6.6
AHR	AHR	259.3	254.7	229.4	209.1	276.2	326.4	338.9	305.8	380.4	261.7	334.3	151.1	217.3	290.5	320.7	125.7	274.4	222.9
AHRR	AHRR	21.4	2.2	38.6	17.5	6.7	31	12.3	34.5	78.4	8.4	5.7	90.7	14.7	48.4	10.2	2.1	14.8	11.3
AHSA1	AHSA1	368.2	328.1	333.7	193.1	258	249.1	300.7	380.1	252.2	379	583.6	432.5	418	351.8	487.3	623.9	483.5	628.6
AHSA2	AHSA2	306.6	282	232.625	200.2	374.35	273.075	234.825	268.65	191.1	306.95	203.325	258.725	182.575	121.625	206.4	203.275	207.6	254.6
AHSG	AHSG	13.65	4.4	4.35	7.8	4.25	3.15	2.65	1.9	4.5	10.05	42	8.4	4.2	6.7	3.1	1.75	1.75	1.9
AHSP	AHSP	4.9	7	25.5	17.3	3.3	51.7	10.6	4.3	16.7	18	29.2	2.6	15.1	34.4	32.1	5.3	33.1	3.3
AICDA	AICDA	5.75	0.75	16.45	2.7	9.9	4.35	1.15	1.45	2.95	3.65	23.8	9	4.55	1.35	1.25	7.2	1.85	4.6
AIDA	AIDA	829.15	808.75	929.5	702.8	824.55	802.8	728.95	825.5	783.3	945.95	1195.4	1232.45	1073.8	720.55	1171.8	1034.8	998.35	1193.25
AIF1	AIF1	518.775	352.025	360.7	486.175	451.55	217.325	723.025	436.6	1651.5	459.975	261.4	300.525	408.85	364.175	891.9	416.7	435.125	278.4
AIF1L	AIF1L	9.85	6.2	13.45	6.7	5.65	8.7	12.15	1.6	2.6	10.2	22.85	3.5	6.8	6.85	24.35	12.1	1.75	6.85
AIFM1	AIFM1	116.4	141	145.1	68.3	152.3	90.1	97.2	121.7	139.2	131.1	163.5	129.2	139	119.2	123.3	138.1	161.7	84.2
AIFM2	AIFM2	18.45	11.55	2.1	11.05	16.45	7.25	27.05	21.2	24.75	24.45	33.05	13.45	32.2	29.35	19.7	15.6	23.1	21.55
AIFM3	AIFM3	30.6	15.5	1.7	3.5	27	16.8	31.3	19.3	43	21.3	32.8	7.4	2.6	35.5	22.7	6.6	24.1	24.4
AIG1	AIG1	45.3333	53.8	56.0667	45.8667	56.0667	44.0667	37.4333	55.1333	43.2667	53.5	24.0667	45.9	33.2333	33.8	30.1333	38.0667	34.0333	27.9333
AIM1	AIM1	1122.6	1033.5	1197.5	3266.7	1897.8	1656.9	1366.7	1622.9	819	1323.8	811.8	1079.9	1364.8	1716.5	787.7	1157	1132.2	1815.9
AIM1L	AIM1L	26.7	24.65	35.85	29.35	22.25	24.3	31.4	16	30.75	21.5	40.95	3.55	13.75	10.2	3.55	14.65	15.4	10.5
AIM2	AIM2	80.6	66.5	46.8	40.4	51	49.8	25.3	80.6	46	69.3	157.5	60.6	121.4	113.6	99.9	167	172.3	104.8
AIMP1	AIMP1	473.5	526.667	422.2	551.333	503.433	510.9	548.167	491.967	396.2	412.3	400.733	491.6	505.9	503.3	321.3	505.8	432.567	378.9
AIMP2	AIMP2	132.067	128.667	128.867	114.433	136.867	122.733	116.867	157.867	157.7	124.967	132.733	112.733	134.4	154.233	177.5	165.3	149.267	99.1667
AIP	AIP	548.7	570.3	411.65	412.7	451.65	434.25	583.55	523.75	419.2	549.05	610.25	483.4	488.15	592.7	496.85	562.4	616.25	516.3
AIPL1	AIPL1	5.4	2.65	7.35	7.3	6.3	10.7	15.95	15.5	11.05	6.7	48.7	8.65	8.3	12.8	19.75	11.35	11.55	3.2
AIRE	AIRE	35.2	33.7	21.4	18.4	3.4	1.3	36	32	51.9	27.1	12.1	36.6	12.6	21.5	7.5	25.1	1.7	33.7
AJAP1	AJAP1	5.075	8.075	12.875	11.375	7.175	4.875	14.4	8.725	3.35	5.525	11.7	3.85	2.1	12.675	15.475	6	8.4	5.2
AJUBA	AJUBA	7.725	4.25	9.675	3.775	6.25	4.9	18.325	10.25	9.2	8.375	15.525	5.525	4.425	5.875	11.025	6.675	7.025	11.925
AK000798	AK000798	2.9	16	6.3	20.7	7.7	15.7	2.5	8.3	2.4	18.2	1.5	7.7	10.4	2.6	22.6	15.4	13	2.6
AK021537	AK021537	25.7	46.6	47.2	33	34.5	31	37.4	15.1	44.3	24.5	48.5	23.1	30.3	19.5	40.1	11.1	42.9	34.2
AK021804	AK021804	8.4	3.25	20.45	14.75	3.05	6.3	6.65	0.7	8.75	5.75	3.5	5.7	0.45	8.5	12	7	9.15	3.75
AK021933	AK021933	5.35	4.95	16.5	6.55	4.45	11.8	9.4	8.25	16.05	0.85	4.05	8.95	1.1	10.6	1.35	2.75	4.5	2.1
AK021977	AK021977	17.6	0.9	32.9	7.1	2.2	1.4	21.4	3.6	3.9	1	1.4	6.6	0.8	9.4	10.6	1.1	0.6	21.1
AK024936	AK024936	18.6	12.8	7.9	1.2	15.9	12	1.6	6.5	22.3	8.7	1.5	4.4	7.2	11.5	18.5	2.1	9.1	2.1
AK025288	AK025288	38.4	35.1	48.9	67.4	56.4	63.1	26.3	13.8	37.2	25.9	26.5	29.3	32.2	28	0.7	26.7	17.9	42.3
AK026905	AK026905	21.9	40.8	18.9	7.2	19.2	15.1	39.6	34	46.7	21.2	40.5	17.1	19.3	14	37.3	20.5	23.9	15.3
AK054988	AK054988	1.8	2.2	2.2	11.4	6.8	3.1	13.1	0.3	9	1.6	1.3	4.5	0.7	0.5	0.9	0.8	1.1	0.7
AK055458	AK055458	8.15	5.6	4.85	8.25	9.3	9.05	26.6	0.8	1.9	12.9	0.85	4.05	0.8	2.9	16.75	3.5	5.95	7.25
AK055981	AK055981	54.8	56.7	43.8	61.9	46.1	81.6	64.8	62.9	34.3	65.2	90.1	74.3	51.4	46.1	20.1	72.6	60.4	56.7
AK056098	AK056098	19.8	13.6	4.4	6.1	15.6	17.9	17.5	2.1	21.5	5.3	2.3	6.1	1.2	5.6	2.1	3.4	3.7	39.1
AK056982	AK056982	28	28.7	48.6	34.1	34.6	36.2	34.1	38.9	44.6	25.6	60.3	30.7	25.3	28.3	29.3	27.8	17.9	29.8
AK074476	AK074476	14.6333	24.8333	15.4333	17.1	8.43333	15.3667	2.9	11.8333	12.7667	19.5	24.7333	14.6333	13.3667	27.3333	18.9	17	12.9333	19.1333
AK090844	AK090844	142.6	143.1	235.4	213.5	274	179.4	171.3	112.7	223	100	244.8	183.9	117	147.2	201.9	129.7	109.1	84.4
AK091729	AK091729	2.4	25.4	21.8	19.4	23.6	31.8	17	19.8	14.5	15.4	46	17.8	25.9	37.2	14.9	16.6	18.5	24.2
AK093205	AK093205	14.5	3.45	1.55	5.45	3.85	3.55	10.35	2.95	10.6	2.05	10.15	2.6	2.9	12.4	23.2	5.3	5.55	2.55
AK094644	AK094644	10.1	16.9	10.4	10	6.2	9	38.5	9.3	13.8	18	49.6	1.6	5.6	11.8	18.8	3.1	7	2.5
AK096159	AK096159	0.8	0.7	6.1	0.4	5.7	13.6	0.6	0.6	17	1.7	26.8	2.4	0.3	16.5	0.9	8.3	3.1	5.6
AK097370	AK097370	0.9	1.3	1.7	1	1.6	0.8	4	1.1	1.2	1	2.1	0.8	0.9	1	1.1	0.8	2	1.1
AK097453	AK097453	33.9	8.5	32.4	7.3	13.8	18.1	4.9	15.1	18.6	8.9	5	13.8	0.3	23.5	32.1	2.6	12.8	15.6
AK098263	AK098263	4	1.6	27.1	11.1	0.2	3.7	1	0.6	7.4	0.3	1.6	5.7	6.2	2	7.5	0.7	3.9	5.7
AK1	AK1	104.85	211.4	90	97.3	159.45	114.55	79.4	159.7	90.65	126	111.95	128.05	107	135.45	131.55	119.3	164.2	194.2
AK130486	AK130486	39.1	32.05	52.15	29.95	35.3	32.9	26.35	23.5	41.65	31.8	32.6	20.3	18.45	43.7	38.95	24.4	34.95	45.15
AK131021	AK131021	8.9	6.4	40.5	24.4	4.1	9.6	8	2	21.9	2	48.9	15.8	5.7	2.9	24.5	1.8	12.4	13.8
AK2	AK2	180.567	162.667	211.983	138.783	202.25	181.367	190.2	175.317	248.9	153.45	278.85	242.717	237.317	166.617	296.433	193.667	190.65	145.367
AK3	AK3	558.15	572.85	490.8	816.55	466.45	724.9	767.1	591.8	447.6	606.05	516.6	560.05	474.7	519.5	406.75	581.05	474.6	538.6
AK5	AK5	125.85	129.95	91.15	69.1	89.7	53.85	106.7	64.85	48.45	122.6	109.5	170.3	59.6	151.2	29.45	86.6	62.65	140.9
AK6	AK6	399	380.8	169.5	384.2	299.8	352	326.5	310.6	217	354.6	167.2	377.8	233.1	434.9	216.7	359.3	339.9	244.9
AK7	AK7	7.175	9.525	11.8	8.55	7.825	5.725	11.625	10.375	3.55	5.55	20.55	3.325	3.75	23.325	10.625	9.975	11.4	12.625
AK8	AK8	5.85	8.95	39	36.1	12.8	17.6	24.55	8.35	11.55	14.05	26.1	13.55	8	23.45	23.25	16.3	15.3	21.15
AK9	AK9	24.1	16.5667	20.6333	14.6667	19.3333	28.0667	16.8	19.6667	13.7	14.4667	31.9333	26.1	24.5333	11.6	17.1667	22.9	15.9667	18.3333
AKAP1	AKAP1	133.05	130.6	165.9	126.075	130.7	144.8	176.625	168.625	157.8	147.375	173.175	157.825	128.775	142.475	125.05	134.05	120.825	119.7
AKAP10	AKAP10	208.175	191.875	133.4	197.075	194.1	198.025	182.875	195.525	117.1	194.85	138.925	216.9	176.5	167.925	148.675	177.375	165.1	170.35
AKAP11	AKAP11	281.85	328	373.95	217.65	316.4	363.2	288.45	289.25	271.9	301.9	281.4	327.95	276.5	195.45	198.65	273.05	294.6	174.6
AKAP12	AKAP12	8.08	3.36	17.76	10.52	15.34	5.22	6.9	10.04	4.02	3.02	15.24	5.86	11.2	6.54	23.96	21.96	5.56	11.92
AKAP13	AKAP13	328.022	285.089	243.522	259.244	237.2	232.022	279.967	346.367	280.6	314.344	238.756	226.767	227.478	318.911	346.4	322.856	312.689	330.889
AKAP14	AKAP14	7	1.1	15.0667	9.43333	9.23333	8.26667	9.8	6.13333	1.1	1.93333	27.9333	6.53333	1.86667	3.63333	3.06667	4.86667	1.96667	3.26667
AKAP17A	AKAP17A	561.867	428.3	588.067	599.4	615.033	462.733	639.8	463.733	497.433	523.433	301.067	479.9	462.9	579.433	457.667	430	366.933	603.4
AKAP3	AKAP3	1.5	1.5	2.5	1.9	2	1.2	2.7	3.1	3.1	3.9	7.2	1.7	2	2.5	1.4	2.7	2.2	1.2
AKAP4	AKAP4	2.7	11.1	4.8	12.2	6.4	6.7	2.2	10.6	20.4	2.5	2.4	12.2	3.4	3.2	21.3	1.2	15.9	12.5
AKAP5	AKAP5	8.65	2.05	9.1	15.75	3.6	12.6	3.95	4.85	10.85	11.45	14.95	16	17.85	9.6	1.9	3.3	8.5	16.4
AKAP6	AKAP6	7	10.55	15.9	10.35	7.55	6.1	15.25	10.45	16.2	11.45	3.65	10.8	6.5	12.95	1.2	6.75	9.5	11.55
AKAP7	AKAP7	192.35	183.65	228.1	114.4	218.25	158.75	132.45	200.45	163.65	225.65	136.6	250.25	175.9	157.85	121.5	177	162.85	182.5
AKAP8	AKAP8	328.7	387.1	294.8	412.35	318.35	363.15	439.5	285.45	289.55	339.75	186.15	273.7	331.25	394.6	195.55	232.7	229.45	218.75
AKAP8L	AKAP8L	103.12	91.4	84.08	104.72	122.52	97.54	127.64	79.32	69.32	108.64	79.78	106.64	95.9	100.12	53.72	77.46	73.78	98.14
AKAP9	AKAP9	167.667	201.3	210.633	270.467	252.833	275.267	203.5	184.533	141.5	151.3	169.633	195.6	149.6	154.8	126.367	180.633	155.333	142.033
AKIP1	AKIP1	99.2	76.05	66.6	65.85	106.45	66.7	68	129.4	69.45	92.05	72.95	91.95	168.95	85.4	93.3	131.1	140.7	96.3
AKIRIN1	AKIRIN1	225.533	260	574.2	660.933	389.533	453.633	410.2	232.167	415.533	310.667	436	374.333	384.067	383.3	462.033	308.6	258.667	436.167
AKIRIN2	AKIRIN2	145	153.8	199.4	228.5	206.7	243.767	260.267	160	467.967	164.267	144.467	217.367	251.733	136.633	338.167	155.8	143.1	165.033
AKNA	AKNA	646.15	528.75	427.65	367.1	267.4	335.9	404.75	638.6	412.05	674.1	718.55	575.95	351.4	555.55	725.6	634.95	760.4	658.65
AKNAD1	AKNAD1	6.33333	8.2	13.3333	4.86667	11.8333	2.83333	5.26667	9.06667	5.76667	5	10.4667	5	2.8	1.93333	8.73333	0.733333	1.8	5.96667
AKR1A1	AKR1A1	481.4	437.1	290.3	222.5	405.8	339.2	259.9	381.4	530.7	407.1	501.8	375.1	382.6	429.8	651.1	429.5	374.3	240.5
AKR1B1	AKR1B1	616.9	685.7	529.1	392	541.8	441.5	550.1	585.6	494.7	721.7	1313.7	645.1	563	690.5	561.1	657.5	591.6	494.2
AKR1B10	AKR1B10	11.3	15.4	3.9	18.8	20.2	25.3	11.4	19.1	10.5	16.5	1.6	12	7.6	4.7	2.7	12.7	0.7	1.4
AKR1C1	AKR1C1	24.32	23.62	29.78	20.66	25.26	18.26	30.22	25.32	24.92	30.62	28.04	30.66	24.46	39.84	16.9	19.38	19.26	31.32
AKR1C3	AKR1C3	75.7	117	88	67.7	28	53	60.7	144.7	92.4	114.9	129.4	209.2	182.1	166.6	76.7	66.1	76.8	106.2
AKR1C4	AKR1C4	0.4	4.5	16.7	19.3	3.1	12.9	1.4	4.6	0.4	8.6	1.9	14.8	12.8	13.6	32.4	6.2	4.5	7.2
AKR1C6P	AKR1C6P	30.4	34.3	16.1	12.9	30.2	12	34.3	9.5	3.9	18.6	36.6	2.9	13	42	3	25.7	32.9	26.6
AKR1D1	AKR1D1	3.6	3.6	1.1	11	1.1	3	0.9	1.1	0.7	1.8	17.9	0.2	7.2	4.7	17.8	1.9	1.8	1.3
AKR1E2	AKR1E2	8	15.9	11.3	18.3333	11.3333	17.9667	32.0333	24.5333	5.53333	26.2	33.1	34.3	15.8333	19.1333	15.6667	13.6667	13.1667	35.4667
AKR7A2	AKR7A2	339.7	299.9	291.5	138.55	276.25	263.1	239.6	322.95	325.6	347.3	291.7	328.2	282.15	245.45	238.25	294.9	280.8	265.15
AKR7A3	AKR7A3	46.5	48.15	23.45	28.45	27.3	48.3	46.15	48	60.15	51.1	58.85	50.65	37	30.2	46.5	57.5	55.2	39.1
AKT1	AKT1	251.8	266.3	150.4	112.9	161.7	133.6	211.8	262.7	238.4	261.4	154.6	198.7	188.7	215.9	275.7	247.3	248.5	182.6
AKT1S1	AKT1S1	23.8	21.45	8.15	9.75	22.85	12.25	33.8	21.2	54.65	30.05	28	33.7	34.2	19.1	41.5	32.15	8.1	13
AKT2	AKT2	118.633	138.6	83.8167	72.85	79.7167	85.2167	109.133	118.5	87.85	127.967	75.0667	103.117	93.7	138.65	83.3833	126.617	100.517	95.9167
AKT3	AKT3	66.8143	75.2	98.5	67.4429	86.5286	105.457	85.9571	62.7429	75.2714	78.7857	64.4571	82.0571	63.0429	88.7143	58.9	46.7429	62.4429	85.4
AKTIP	AKTIP	364.8	358.3	301.5	161.95	278.55	235.3	289.4	297.7	253.15	335.5	210.65	328.3	261.95	182.05	177.2	243.5	264.3	311
AL022341.3	AL022341.3	12	1.2	1.6	2.3	2.3	1.1	3.4	0.8	11.1	3.2	1.9	1	2	1.7	1.6	5.7	0.9	2.8
AL022344.5	AL022344.5	8.9	16.8	3.9	2.3	9.5	6.8	11.2	1.8	3.8	0.6	36	20.7	18.6	13.4	20	4	4.8	13.6
AL109706	AL109706	3.8	0.8	0.6	13.5	18.1	12.7	17.9	3.9	27	12.8	30.2	9.4	14.6	11.3	1	1.9	15.9	13.3
AL132709.8	AL132709.8	5.9	8.2	1.5	4	0.4	2	2.7	1.5	2	0.8	2.3	3.3	1.1	7.7	8.8	1.1	5.5	9
AL133493.2	AL133493.2	9.5	0.3	1.4	10.7	12.5	4.9	1.4	4.6	1.3	0.7	24.1	0.4	7.7	12.1	3.2	10.5	8.7	17.6
AL590762.11	AL590762.11	25.8	36.2	51.8	18.9	27.5	23	15.1	24.4	31.9	38.4	24.8	2.9	43.5	52.5	61	29.8	70.8	33.4
AL832163	AL832163	1.2	10.5	4.6	4.2	1.1	0.7	1	4.1	2.5	0.5	1	2.4	2.4	2.3	1.9	6.9	7.2	18.9
AL833181	AL833181	22.9	21.7	19.5	34.8	44.4	29.6	58.3	28.7	32.6	25.8	25.7	39	18	32.8	19.4	16.6	16.6	83.4
AL928742.12	AL928742.12	1.4	5.3	11.9	3	11.1	3.2	1.5	2.2	1.2	1.2	1.6	6.8	4.7	0.8	2.9	0.5	0.8	1.4
ALAD	ALAD	161	128	105.8	67.3	80.85	94.5	58.3	127	116.35	113.5	91.8	123.8	90.95	76.1	102.2	135.85	153.4	75.75
ALAS1	ALAS1	125.8	118.9	72	95.9	88.2	72.2	88.9	112.1	137.7	95.9	169.7	105.8	157.6	132.4	228.8	160.2	243.2	154.7
ALAS2	ALAS2	6.05	3.75	3.45	1.3	6.85	4.1	1.45	7	1.45	9.9	21	5.3	5.6	3.15	4.75	1.9	5	3.35
ALB	ALB	4.15	5.325	7.7	4.45	6.725	3.575	10.1	7.7	12.3	6.625	18.8	8.7	5	7.225	0.9	5.075	7.35	3.7
ALCAM	ALCAM	60.7667	73.6	71.0333	78.0333	65.7333	76.8667	69.9667	64.1333	94.5	66.5	51.4667	43.9333	79.1	53.7	104.167	71.2	55.8333	70.3
ALDH16A1	ALDH16A1	67.7	123.6	98.5	40.6	84.8	81.4	97.1	66.9	152.6	87	189.9	109.4	106.5	78.1	128.1	78.6	96.7	44.2
ALDH18A1	ALDH18A1	162.4	154.65	187.95	75.85	180.25	208.85	97.9	125.55	135.4	148.45	288.4	292.75	274.55	167.35	206.15	212.25	194.4	90.45
ALDH1A1	ALDH1A1	36.4	39.2	39	84	64.7	52.1	54.8	18.6	131	29.2	5.5	21.8	46.3	1.7	131.1	14.7	21.2	0.9
ALDH1A2	ALDH1A2	16.2	6.7	21.7	3.7	27.3	2.8	33.6	4.5	5.3	16.2	20	0.7	11.6	6.6	1.6	2.7	11.6	4.5
ALDH1A3	ALDH1A3	12.25	9.45	9.3	3	4.4	6.25	12.8	7.8	6.6	6.35	2	1.7	0.8	4.4	16.15	3.1	1.8	13.95
ALDH1B1	ALDH1B1	8.6	5.4	49.65	26.6	21.9	29.3	25.3	11.35	17.45	16.55	20.9	18.5	22.45	19.95	31.9	14.6	8.6	15
ALDH1L1	ALDH1L1	17.8	24.55	7	19.7	15.4	23.4	20.1	38.25	27.45	19.75	12.9	19.55	23.7	43.35	37.05	22.95	30.6	21.6
ALDH1L1-AS2	ALDH1L1-AS2	11.7	21.3	15.9	5.5	19.7	13.1	38.8	15.7	27.1	0.9	36.1	18.1	7.1	30.3	13.7	13.3	10.4	28.3
ALDH1L2	ALDH1L2	3.5	2.5	10.2	1.23333	3.5	3.03333	16.3333	1.43333	1.6	13.2	21.3333	2	1.13333	2.63333	2.36667	3.26667	2.9	3.36667
ALDH2	ALDH2	268.2	205.9	275	393.3	285.5	268.6	571	213	1152.6	249.1	79.6	148.9	186.9	120.9	635.5	173.9	205.1	228.9
ALDH3A1	ALDH3A1	3.7	1.8	7.7	7	7.9	4.3	8.8	16	2.5	5.8	35.4	0.9	1.2	13.1	16.3	13.5	9.4	9.5
ALDH3A2	ALDH3A2	115.5	87.4667	116.667	91.3333	113.5	100.1	113.167	109.4	141.1	124.733	132.8	105.633	88.3667	59.4667	119.2	89.3	78.5333	81.8667
ALDH3B1	ALDH3B1	16.4	9.23333	32.8	37.9	28.5333	20.8	30.7667	22.3333	85	24.2333	11	18.3667	22.8667	18.2	56.3333	18.3	11.6667	14.3333
ALDH3B2	ALDH3B2	12.5	9.25	11.45	7.05	5.05	7.8	14.45	10.3	7.75	6.9	1.6	15.8	3.35	16.1	1.4	1.9	9.8	10.7
ALDH4A1	ALDH4A1	5.5	18.3	27.3	6	23.6	13	3.3	5.5	4.55	4.45	39.7	12.8	11.3	40.55	9.5	8.85	2.65	6.35
ALDH5A1	ALDH5A1	79.55	68.35	87.95	41.1	64.6	63.95	60.45	51	56.2	85.45	92.55	89.05	75.75	55.9	57.95	95.1	75.35	71.7
ALDH6A1	ALDH6A1	85.6	75.3	86.38	46.92	76.5	85.68	66.2	62.28	78.04	80.7	128.96	96.18	63.88	63.92	78.48	81.18	72.24	57.36
ALDH7A1	ALDH7A1	20.0333	18.3333	28.8	12.7	17.4333	13.0667	13.5	14.3667	26.5667	16.6	43.6667	10.4667	25.4333	29.5333	6.7	16.1667	11.7667	23.7
ALDH8A1	ALDH8A1	33.6	45.6	43.4	36.1	23.3	28	25.2	20.5	22.3	36.3	87	60.1	42.8	47.5	39.8	44.1	35.4	31.4
ALDH9A1	ALDH9A1	569.4	408.2	398.8	425.6	466.1	551.7	283.1	491.2	537.4	697.4	515.1	716.8	721.7	643.4	465.3	529.3	739.9	326.3
ALDOA	ALDOA	2062.7	2183	2098.67	1696.97	1993.67	1617.6	2021.77	2458.4	2750.67	2367.83	2484.67	2217.67	2051.73	2329.27	3185.43	2142	2024.33	1779.87
ALDOAP2	ALDOAP2	1.9	0.9	24.4	9.7	0.8	1.2	18.4	8.3	3.1	0.8	24.3	5.3	1.5	7.6	2.7	0.8	0.7	2.4
ALDOB	ALDOB	4.12222	7.46667	11.8778	10.7556	10.6111	9.33333	13.1111	4.38889	15.1111	9.01111	11.5111	13.1556	7.16667	17.6	13.2	8.47778	9.67778	5.45556
ALDOC	ALDOC	315	300.1	268.8	141.1	240.7	171.9	192.1	286.2	173	283.3	280.8	219.9	146.5	202.9	239.1	240	203.2	204.2
ALG1	ALG1	22.1	9.6	55.6	28.1	28.4	22	44.4	50.5	59.7	29.7	176.9	44.3	40.1	52.4	53.9	29.3	36.2	39.5
ALG10	ALG10	1.2	12.25	30.9	12.5	15.7	9.75	15.05	10.6	24.1	10.75	38.25	12.4	12	12.85	8.55	10.45	11.7	0.65
ALG12	ALG12	113.5	110.9	90	47.3	62.2	49.1	57.7	45.7	45.8	75.4	106.6	38.1	27.4	57.5	30.5	66.7	79	54.8
ALG13	ALG13	391.42	292.22	444.32	415.26	543.22	509.5	341.86	381.96	296.9	323.22	142.62	309.62	471.82	507.26	175.58	418.14	350.6	451.4
ALG14	ALG14	55.35	56.85	32.05	32.1	48.85	31.55	41.15	52.65	42.35	47.25	29.1	40.95	48.7	65.75	32.75	53.6	50.75	39
ALG2	ALG2	77.85	113.9	127.35	112.65	99.9	145.95	128.1	101.85	127.05	85.25	90.75	114.35	95.95	124.9	101.85	82.35	96.2	110.95
ALG3	ALG3	108.1	137.4	108.6	69.5	98.1	109.9	84.3	138.6	89	108.9	94.6	128.6	152.8	130.8	207.2	186	173.4	88.3
ALG5	ALG5	205.8	191.4	249.667	259.3	206.2	192.5	189.967	220.567	205.133	215.4	211.533	188.167	250.767	269.867	214	221.2	222.967	134.8
ALG6	ALG6	265.4	189.9	191.2	170.8	247.6	249.1	224.6	193.1	222.3	201.7	294.9	232.2	285.4	172.3	163.3	269.4	217.8	209.6
ALG8	ALG8	217.3	165.2	208.8	100.6	157.9	162.6	133.4	238.7	158.2	174.7	326.4	195.7	208.8	200.2	261.2	217.5	164.6	140.1
ALG9	ALG9	78.6	90.65	64.85	100.9	86.75	96.15	95.4	104.05	49	92.9	68.75	92.15	62.85	76.95	63.45	75.9	80.3	68.5
ALK	ALK	5.35	9.75	18.3	17	4.95	6.35	16.05	8.85	14.6	14.25	51.35	18.65	6.25	26.7	27.9	3.05	11.75	4.1
ALKBH1	ALKBH1	79.8	52.55	77.75	107.65	50.75	92.65	113.95	73.9	61.25	60.2	84.9	63.15	41.15	80.8	46.05	55	69.35	67.25
ALKBH2	ALKBH2	100.9	90.5	40.1	43.2	53.3	82.8	96.8	80.3	79.3	74.6	87	75.2	40.5	91.9	69.8	80.7	76.2	49.9
ALKBH3	ALKBH3	183.5	131	170.7	135.9	129.1	110.3	126.2	195.2	143.6	137.7	197.4	162.7	150	146	166.5	191.9	207.2	149.1
ALKBH3-AS1	ALKBH3-AS1	7.7	4.05	18.1	1.15	3.4	1.4	1.05	9.85	1.45	1.5	15.25	1.25	0.9	8.45	11.9	2.45	2.6	1.35
ALKBH4	ALKBH4	28.2	48.9	67.6	27.7	31	32.5	48.5	31.6	51.4	39.4	1.8	36.6	49.8	29.4	6.3	47.7	57.4	47.4
ALKBH5	ALKBH5	284.1	304.067	268.9	277.2	248.533	260.2	326.133	272.133	313.3	308.9	378.833	312.2	266.667	298.267	399.7	267.667	243.333	255.3
ALKBH6	ALKBH6	262.4	226.3	188.9	194.5	218.6	185.2	226.8	243	199.3	261.1	209.5	207.2	180.8	241.4	191.7	268.1	280.8	238.9
ALKBH7	ALKBH7	232.8	255.7	152.425	149.5	160.95	161.6	163.775	333.15	204.425	276.525	135.425	164.3	123.05	224.2	133.575	183.775	161.5	236.925
ALKBH8	ALKBH8	63.45	54.05	57	52.7	57.05	52.1	51.6	55.5	44.65	59.4	90.45	56.45	56.6	64.6	36.8	51.3	79.95	28.95
ALLC	ALLC	12	9.6	4.6	12.8	23.4	2.9	30.5	4.3	10.1	14.3	6.6	6	0.6	49.2	64.6	18.8	19.8	14.7
ALMS1	ALMS1	170.7	123.7	118	160	200.567	196.033	127.067	152.433	100.767	169.633	110.333	143.233	120.833	144.967	142	150.2	136.067	151.5
ALMS1-IT1	ALMS1-IT1	42.9	61.7	47.9	65.6	33.6	70.8	44.4	13	51.7	39.3	26.7	21.6	21.9	26.3	21	27.6	13.7	43.7
ALMS1P	ALMS1P	13	6.7	37.3	15.7	11.8	19.5	26.6	13	6.8	23.8	41.5	3.3	19.4	23.3	14.5	9.6	16	1.9
ALOX12	ALOX12	46.7	17.6	32.4	26.3	31.9	6.3	2.8	15.9	63.3	11	31	104	10.6	13.3	51.3	27.9	10.4	12.1
ALOX12B	ALOX12B	1.7	1.9	16.5	2.2	17	2.8	1.8	7	1.6	16.3	1.8	2.6	5.7	2.6	28.6	2	2	2.9
ALOX12P2	ALOX12P2	5.5	3.9	2.2	3.2	21.3	20.3	17.6	19.6	1.3	27.1	60.9	13.5	9.2	6.7	1.1	11.4	3.3	3.4
ALOX15	ALOX15	1.1	13.7	35.9	8.1	2.1	2.3	1.5	16.2	21.9	1.7	13.3	9.9	0.8	16.6	4.7	11.9	6.7	11.6
ALOX15B	ALOX15B	13.85	7.15	21.55	11.75	11.3	2.3	8.25	3.9	3.6	8.55	16.45	5.15	4.4	8.1	23.3	6.65	4.9	10.85
ALOX5	ALOX5	109.5	91.8	159.6	156.7	273.675	141.75	183.925	140.8	453.65	144.95	60.7	91.225	186.35	75.775	419.5	125.925	137.25	98.275
ALOX5AP	ALOX5AP	1848.4	1535.1	1132.6	1444.7	1303.9	1303.9	1180.6	2245.2	2147.5	1289.6	2338.3	1354.4	1849	1582.2	2510.1	2071.1	2471.9	2013.4
ALOXE3	ALOXE3	0.95	13.85	17.15	13.9	10.3	8.45	17.5	9.3	1.85	21.15	3	5.65	4.85	21.7	1.75	19.6	9.4	13.95
ALPI	ALPI	1.45	1.5	1.35	2	1.45	0.95	2.8	4.15	1	2.1	4	1.15	1.45	2.4	1.45	3.1	1.1	1.6
ALPK1	ALPK1	42.1	32.575	48.9	47.375	38.175	33.45	53.525	36.25	38.8	32.825	29.125	31.575	43.225	44.375	39.55	53.45	48.5	45.325
ALPK2	ALPK2	5.2	23	0.9	11	13.6	7.5	0.9	9.1	21.1	18.5	44.8	3.1	15.8	7.7	2.5	5.6	21.7	3.2
ALPK3	ALPK3	1.25	2.6	25.45	1.85	11.55	4.25	2.65	2.2	13.75	2.7	2.5	9.05	3	3.8	18.2	8.1	5.45	2.4
ALPL	ALPL	18.6	11.95	11.5	8.25	13.45	8.15	12.65	5.05	28.75	17.35	27.95	1.9	5.2	9.4	13.8	7.05	16.3	13.35
ALPP	ALPP	0.8	0.8	1.4	0.9	0.7	0.7	1.2	0.8	0.8	0.6	1.7	0.8	0.7	3.3	1.6	0.6	0.7	0.9
ALPPL2	ALPPL2	14.95	17.75	13.5	19.85	3.9	15.95	19	17.45	2.65	19.7	9	7.45	8.65	26.5	5.2	10.6	26.05	21.5
ALS2	ALS2	26.9	35.3667	33.6333	32.1667	34.0333	29.3333	40.7333	31.9333	31.1333	31.3333	10.8333	32.6333	24.5	33.7667	25.0333	27.2333	32.1	32.2667
ALS2CL	ALS2CL	103.3	79.6	73.3	53.6667	58.8	59.8667	45.6	74.4667	65.6333	64.4667	59.0333	68.5667	40.4	81.6333	92.9667	68.6667	59.6667	74.3667
ALS2CR11	ALS2CR11	5.93333	3.8	1.53333	4.65	1.21667	5.95	7.06667	6.55	8.81667	4.46667	12.6667	4.18333	2.06667	4.38333	8.96667	1.6	2.21667	1.95
ALS2CR12	ALS2CR12	14.8	4.7	14.15	17.95	19.55	15.6	20.35	7.9	17	14.7	27.5	10.35	13.35	20.15	34.1	16.6	17.85	21.9
ALX1	ALX1	14.7	2.2	2.3	3.9	7.3	1.3	4.1	1.1	3.9	2.2	2.3	2.4	1.6	9.7	4.4	1.4	2.1	2
ALX3	ALX3	1.9	3.8	5.2	4.9	3.3	1.2	1.7	1.3	4.7	1.2	4	1.1	6.1	23.3	1.7	10.2	1.3	8.5
ALX4	ALX4	0.6	2.7	1.7	14.2	12.1	12	38	12.1	3.1	27.8	67.8	10.7	16.6	16.7	14.1	11.2	3.4	20.4
ALYREF	ALYREF	233.45	214.2	495.35	538.85	567	481.3	499.45	218.4	599.6	239.6	573.3	521	796.95	296.15	704.25	285.05	255.75	224.6
AMACR	AMACR	6.6	12.2333	5.66667	4.96667	4.6	5.5	22.2333	7.4	3.5	10.0333	9.06667	8.83333	0.833333	7.96667	9.5	6.06667	8.33333	14.9667
AMBN	AMBN	10.1	1.6	7	8.9	2.7	3.3	3.3	1.5	4.4	2.3	22.9	2.6	3.9	21.5	20.3	1.1	1.2	36.1
AMBP	AMBP	3.4	3.45	10.6	6.1	9.9	1.75	3.95	5.3	2.05	3.85	27.35	2.3	0.6	2.3	11.65	3.75	2.2	11.05
AMBRA1	AMBRA1	76.175	98.5	91.45	68.65	78.475	62.125	62.325	87.025	42.45	80.475	54.85	79.05	76.725	68	54.8	93.725	102.2	77.025
AMD1	AMD1	556	649.35	537.6	832.6	732.2	881.4	677.55	473.65	627.65	488.6	458.55	578.85	741.55	414.3	336.15	404.1	545.2	462.5
AMDHD1	AMDHD1	18.7	9.7	15	10.9	26.8	20.9	14.7	7.9	23.2	16.2	1.3	17.4	8.2	3.9	22.8	30.5	25.7	14.4
AMELX	AMELX	6.8	7.8	15	14.3	7.3	11.7	1.7	11.8	22	7.1	24.5	9.3	11.8	8.5	14.9	15.9	14.4	16.3
AMELY	AMELY	19.6	6.7	4.7	15.5	9.6	16.4	32	2.2	2.5	17	5.8	23.3	1	28.9	25.8	2.9	12.7	2.8
AMER1	AMER1	7.9	24.6	2.6	0.7	14.4	1.5	4.6	19.6	2.6	1.6	1.7	1.5	7.2	8.1	1.6	3.9	2.2	20.5
AMER2	AMER2	5.96667	6.73333	2.96667	3.76667	10.4333	5.2	1.53333	7.43333	19.9333	1.43333	21.1667	3.03333	1.66667	6.66667	3.3	3.66667	7.8	5.66667
AMER3	AMER3	3.23333	7.76667	1.76667	2.46667	8.16667	10.4333	6.73333	4.53333	8.8	4.23333	5.96667	3.56667	8.43333	3.2	3.53333	2.7	2.86667	3.5
AMFR	AMFR	80	48.4	135.3	137.55	180.55	177.7	221.7	81.15	181.85	74.55	125.05	173.6	214.65	70.1	145.65	77.35	58.35	71.5
AMHR2	AMHR2	1.5	2.9	3.8	2	1.2	2.1	2.3	2	4.3	3	4.7	2.2	1.2	2.1	2.1	1.6	1.5	2.4
AMICA1	AMICA1	656.1	501.2	521.3	426.7	622.8	465.5	437.5	528.5	1106.5	460.1	400.6	378.9	444.8	329	779.2	422	381.5	435.4
AMIGO1	AMIGO1	149	110	122.1	98.6	80.7	110.5	196.6	120.3	115.7	134.3	191.2	145.8	81.3	80	73.8	91.6	106.8	199.9
AMIGO2	AMIGO2	398.3	425.8	247.3	270.4	316.2	360.7	161.2	312.8	247.8	383.4	518.8	475.2	438.9	290.8	238.2	366.7	445.3	446
AMMECR1	AMMECR1	180.575	183.525	132.7	106.375	162.275	161.425	84.225	179.45	127.85	208.275	133.75	167.35	164.625	136.525	124.875	178.6	207.425	128.175
AMMECR1L	AMMECR1L	211.4	230.1	233.8	190.6	215.6	213	213.9	215.3	182.9	234.6	219.8	190.9	201.2	255.1	113	219.7	209.7	253.8
AMN	AMN	16.1667	22.9333	5.93333	14.8667	9.06667	19.0333	9.06667	17.7667	21.4667	6.73333	32.4667	19.0667	11.0667	31	16.4	16.3	17.1	24.5
AMN1	AMN1	59	53.7	31.7	30.3	29.3	43	33.9	44	29.5	54.3	17.3	63.9	36.7	9.7	30.3	60.3	51.1	53.2
AMOT	AMOT	6.8	6.1	19.5	1.4	6.8	3.7	24.7	7.2	1.7	4.9	1.6	6.1	3	4.5	3.6	5.4	0.9	13.4
AMOTL1	AMOTL1	2.6	2.575	4.975	5.7	8	2.725	13.1	5.05	2.925	14.05	8.625	6.075	1.725	10.25	11.3	3.625	7.45	6.1
AMOTL2	AMOTL2	1	3.1	2.1	1.2	1.6	1.1	3.3	1.6	0.9	2.1	64.2	1.7	10.8	24.1	2.8	1.8	4	6.2
AMPD1	AMPD1	0.4	6.9	1	19.4	9.1	12.1	4.4	1.1	10.2	0.5	2	15.4	14.4	10.3	4.1	4.1	7.5	1.6
AMPD2	AMPD2	323.5	278.6	260.3	302.7	320.4	256.3	328.8	318.4	535.3	310.3	131.4	194.1	255.6	254.5	283.9	274.7	250	383.8
AMPD3	AMPD3	201.4	213.8	212.6	109.8	181.5	131	226.4	176.7	190.2	178.3	155	147.9	75.7	104	190	164.7	154.8	162.6
AMPH	AMPH	3	3.6	14.2	9.3	3.8	7.8	9.7	16.6	13.5	2.1	3.3	14.9	3.7	9.8	2.2	2.7	5.4	18.7
AMT	AMT	163.7	144.6	117.5	99.9	142.6	123.1	176.8	163.4	158.6	189.6	141.7	138.1	89.1	102.8	87.6	127	101.5	141.7
AMZ1	AMZ1	26.2	26.3	7.5	43.25	18.8	27.9	22.3	12.65	27.9	15.05	44.7	24.35	15.65	21.75	19.2	12.4	26.9	20.6
AMZ2	AMZ2	825.9	994.4	658.3	614.9	752	723.7	571.7	963	941.8	854.1	623.5	716.6	793.4	814.5	759.8	994.5	916.6	810.5
AMZ2P1	AMZ2P1	184.5	252	129.4	141.1	102.7	85.9	142.6	168.5	272.7	98.3	159	97.2	130.8	111.3	127.6	202.6	90.5	119.9
ANAPC10	ANAPC10	96.45	86.8	91	142.8	77.25	97.25	77.35	90.7	90.15	91.4	90.2	95.55	99.55	102.55	93.9	95.6	115.15	117.95
ANAPC11	ANAPC11	357.55	409.95	242.95	179.05	281.95	232.75	231.05	451.15	304.5	477.8	316.1	264.6	281.25	380.15	225.6	364.65	326.2	252.15
ANAPC13	ANAPC13	573.8	356.6	415.65	377.25	370.65	412.45	377.5	493.05	371.1	378.85	454.55	398.65	334	517.55	590.6	571.65	535.35	312.8
ANAPC15	ANAPC15	201	239.3	272.2	213.6	198	169	261	185.6	318.9	189.2	276.5	215.5	261.4	329.3	285.5	325.4	217.1	255.6
ANAPC16	ANAPC16	1634.2	1462.8	1171.47	739.025	1316.28	1131.2	947.55	1499.35	1094.3	1385.85	1265.72	1479.6	1140.35	1357.67	1186.05	1392.45	1263.33	1175.72
ANAPC2	ANAPC2	147.4	145.7	183.2	108.8	86.6	78	169.2	164.9	164	160.8	94.9	121.1	110.1	173.1	113.6	157.4	128.8	157.5
ANAPC4	ANAPC4	600.25	533.85	392.05	416.3	506.75	475.85	357.35	616	373.55	534.8	332.25	511.45	584	398.25	345.4	498.9	532	343.15
ANAPC5	ANAPC5	584.083	621.25	599.333	447.067	594.667	572.183	515.433	624.8	559.45	617.233	526.817	635.917	547.25	579.583	637.233	541.033	548.083	443.2
ANAPC7	ANAPC7	138	115.6	82.15	72.9	77.6	98.3	102.65	109.95	96.1	114.35	142.2	120.35	103.6	89.15	122.5	142.05	141.85	91.2
ANG	ANG	6.7	16.5	2.3	14.5	25.2	3.5	19.1	18.9	47.7	16.3	1.6	16	12.6	1.7	50.1	27.2	16.2	7.9
ANGEL1	ANGEL1	52.0333	61.1667	47.5	38.7	69.0667	48.7	51.9333	41.5667	63.2333	64.5	58.4667	69.6667	39.2333	51.4333	48.3667	62.3667	49.8	78.9333
ANGEL2	ANGEL2	162.8	160	154.333	254.3	177.167	225.567	192.2	140.8	142.4	155.5	145.067	150.5	142.6	126.8	85.8333	127.1	154.9	139.267
ANGPT1	ANGPT1	15.7	4.73333	21.6667	14.4333	13.2	10.0667	2.5	10.9	10.1667	13.6333	24.6	7.46667	8.96667	19.4	15.2667	10.3	7.13333	6.03333
ANGPT2	ANGPT2	4.675	5.4	3.575	1.05	7.025	3.225	19.725	6.375	7.625	6.8	19.775	9.125	1.75	4.675	25.9	6.375	6.5	7.925
ANGPT4	ANGPT4	28.2	13.2	122.4	22.7	29.7	27.7	7.1	15.9	11.3	5.6	9.2	28.6	9.8	1.6	37.3	2.3	4.5	12.3
ANGPTL1	ANGPTL1	1	3.6	11.1333	7.13333	4.3	4.43333	5.1	3.26667	8.16667	5.5	9.86667	0.866667	2.96667	2.1	6.03333	1.46667	1.03333	3.63333
ANGPTL2	ANGPTL2	11.2	14.7667	25.2	27.6333	7.16667	13.4	9.76667	8.66667	18	5.46667	23.5667	13.3667	10.8	28.0667	14.8667	20.7	11.5667	27.5
ANGPTL3	ANGPTL3	0.866667	9.8	11.7	4	3.1	1.56667	3.06667	9.66667	7	7.46667	11.3333	7.03333	5.56667	3.36667	2	5.3	1.6	3.1
ANGPTL4	ANGPTL4	8.8	3.55	9.15	4.5	4.45	10.85	8.4	11.55	7.45	11.5	4.75	2.7	2.15	6.4	24.8	13.05	2	9
ANGPTL6	ANGPTL6	37.6	12.1	15.9	2.1	1.5	16.9	1.7	43	30.4	27	18.6	29.7	0.9	26.8	4.9	19.3	24.5	1.2
ANGPTL7	ANGPTL7	0.9	16.2	3	16.2	2.6	12.5	0.7	7.8	1.3	2.5	5.9	2.8	6.9	3	3.4	2.4	19	8.8
ANHX	ANHX	5.2	24.25	4.05	3.95	10.75	4.6	29.15	17.65	17.5	19.55	29.85	3.5	3.1	10.55	38.5	13.1	14.1	25
ANK1	ANK1	42.0857	33.5143	33.2286	13.5714	17.8	24.3286	23.2429	18.1571	25.0857	21.5	16.6857	17.6429	25.7	34.3	20.6286	25.8	19.0429	22.5857
ANK2	ANK2	5.65	4.85	4.775	9.125	8.35	3.8	10.4	1.35	9.05	7.3	16.675	3.95	2.775	10.175	3.475	8.975	1.15	3.625
ANK3	ANK3	91.98	102.92	117.22	169.78	137.52	160.48	177.94	88.34	90.22	127.44	101.18	237.22	156.88	180.54	59.28	161.7	142.5	173.66
ANKAR	ANKAR	4.25	5.35	10.25	2.55	2.6	6.75	1.7	5.75	11.05	4.3	17.5	0.6	6.35	16.65	12.1	7.5	3.85	2.7
ANKDD1A	ANKDD1A	70.15	14.25	33.15	44.9	15.75	14.6	17.85	103.65	42.5	28.25	27.4	35.25	34.25	58.5	32.1	55.4	9.55	24.15
ANKEF1	ANKEF1	21.25	39.1	37.15	29.95	35.7	24.25	39.7	24.1	25.5	35.2	67.3	53.55	24.2	19.65	37.15	13.1	15.85	24
ANKFN1	ANKFN1	9.6	5.2	16.65	2.2	12.3	2.85	22.4	9.05	1.1	5.55	47.6	7.8	6.05	20.7	17.8	4.1	2.35	5.2
ANKFY1	ANKFY1	125.675	86.05	93.15	84.2	107.175	98.9	100.825	72.225	69.575	93.9	89.075	146.975	129.225	89.525	93.75	115.4	118.25	115.975
ANKH	ANKH	121.829	127.329	158.057	90.1286	112.086	132.486	121.814	128.714	116.471	137.657	78.4571	137.471	101.171	84.0429	92.1	79.5714	71	115.543
ANKHD1	ANKHD1	31.3	22.5	41.5	41.7	32.9	51.2	67.5	23.3	19.4	31.7	42.7	40.4	20.4	35.4	58.5	27.8	30.5	43.7
ANKIB1	ANKIB1	220.033	202.367	248.6	178.9	198.667	213.7	209.267	222.533	205.8	203.8	226.833	257.433	281.433	212.267	206.5	253.4	236.6	188.467
ANKLE1	ANKLE1	7.6	1.7	2	3.6	5.9	3	0.9	3.6	0.6	0.8	7	13.8	0.8	12.4	15.6	6.8	3	22.3
ANKLE2	ANKLE2	101.433	102.233	121.367	156.533	151.3	121.1	140.3	109.767	110.667	91.5333	102.867	130.267	117	90.1	89.9667	83.0333	100.7	110.433
ANKMY1	ANKMY1	40.7667	29.1667	42.6667	27.6667	31	19.7333	28.6	32.7667	26.2333	36.6667	39.9667	19.7333	24.0333	29.7333	35.7	26.0333	10.6	22.6333
ANKMY2	ANKMY2	215.6	280.5	139	131.5	198.7	160.6	202.4	223.2	177.2	255	270	244.5	235.6	187.7	182.8	238.5	259.7	144.6
ANKRA2	ANKRA2	477.5	400.5	383.3	473.6	443.9	478.9	387.3	418.9	322	367.5	305.3	385.1	428.2	290.2	218.5	394.1	322.6	440.8
ANKRD1	ANKRD1	17.6	0.6	2.6	4.5	2.4	0.4	0.7	1.8	0.8	10.7	3.5	2.6	3.5	12.1	0.9	8.2	12	6.3
ANKRD10	ANKRD10	166.875	170.3	173.175	166.025	173.2	157.625	153.05	156.175	166.925	174.975	173.275	184.25	182.9	147	177.725	164.05	184.95	219.775
ANKRD10-IT1	ANKRD10-IT1	173.85	124	251.45	155.05	221.85	196.85	188.35	150.15	145.2	151.45	172.7	186.25	122.75	163.4	327	123.9	134.75	165.65
ANKRD11	ANKRD11	177.833	173.133	128.767	178.85	139.633	137.817	149.3	158.117	144.867	176.967	132.783	146.383	102.45	149.45	165.717	154.5	145.6	178.55
ANKRD12	ANKRD12	362.85	337.525	375.25	742.3	585.05	471.625	391.525	360.875	303.625	353.35	177.85	335.925	361.675	349.2	207.9	347.35	297.4	375.125
ANKRD13A	ANKRD13A	702.05	699.35	700.5	682.95	666.85	668.75	575	839.6	607.6	792.2	542.5	613.4	673.85	619.6	574.55	634.3	655.05	609
ANKRD13B	ANKRD13B	25.7	64.7	20.5	21.9	5.1	26.4	20.2	28.4	21.6	23.4	77.8	50.1	11.4	26.7	18.8	37.7	29.1	46.1
ANKRD13C	ANKRD13C	78.64	73.02	156.84	156.66	120.6	123.84	108.76	84.76	90.66	73.38	76.32	99.56	106.92	88	61.62	83.52	84.5	94.88
ANKRD13D	ANKRD13D	129.8	151.9	104.9	96.5333	75.3	86.9	84.9333	152.4	81.7333	139.733	90	85.5333	53.7333	130.167	117.767	91.1	117.4	153.767
ANKRD16	ANKRD16	31.9	20.7	36.3	20.05	17.85	12.05	18.75	25.1	28.35	30.3	31.4	52.85	34.6	17.65	51.55	28.95	26.1	18.35
ANKRD17	ANKRD17	327.8	259.15	255.75	190.55	251.2	206.15	228.1	291.95	237.75	267.75	304.15	333.6	258.55	234.35	312.55	339.2	367.5	262.6
ANKRD18A	ANKRD18A	22.35	23.15	18.2	11.75	32.35	24.9	22.5	25.05	19.75	31.2	18	26	8.95	20.85	30.65	24.15	16.85	23.35
ANKRD18B	ANKRD18B	1.1	2.3	33.3	1.4	12.8	1.7	10.7	12.9	3.3	9.6	4.5	15.6	8.9	1.2	20.6	7.4	8.9	18.1
ANKRD19P	ANKRD19P	2.4	1.6	3.8	2.5	22.6	20.9	2.1	2.4	1.1	4.3	5.5	3.2	2.3	3.2	34.9	11.3	3.3	8.6
ANKRD2	ANKRD2	4.3	21.6	1.7	15	3.3	11	1.3	9.2	22.9	1.6	26.3	1.1	5.4	32.2	1.7	7.9	2.7	12.7
ANKRD20A11P	ANKRD20A11P	38.7	32.4	53.7	32.8	41.4	35.5	38.8	96.9	23.1	67.4	34.6	59	45.1	81.3	33.6	73	63.5	86.2
ANKRD20A12P	ANKRD20A12P	13.1	9.35	27.4	12.15	14	7	13.6	16.8	22.4	8.75	20.6	13.75	10.25	29.25	23.55	16.9	6.75	15.9
ANKRD22	ANKRD22	27.95	27.85	15.4	42.75	36.3	24.25	8.35	27.8	23.15	25.35	27.25	30.35	59.7	37.95	60.95	70.65	39.7	13.35
ANKRD23	ANKRD23	63.2	73.3	31.4	32	43.2	26.3	4.9	52.6	39.9	60.1	30.5	72.5	24.2	48	56.5	41.3	41.1	31.1
ANKRD24	ANKRD24	3.3	10.7667	7.1	10.7	12.4	14.0667	35.1	4	18.0333	12.3333	9.4	7.3	9	23.0333	5.3	8.06667	12.1667	11.4333
ANKRD26	ANKRD26	29.05	27.45	42.65	16.8	36.3	18.2	27.3	24.75	33.2	26.75	21.95	30.4	36.9	23.6	16.05	39.3	24.2	53.9
ANKRD26P3	ANKRD26P3	1	3.8	21	1.2	6.8	1.5	47.3	3.9	21.9	8.3	1.1	13.7	8.1	13.4	8.6	7.9	3.1	2.6
ANKRD27	ANKRD27	353.5	310.3	298.6	155.1	249.7	269.4	203	270.3	287.3	294	235.5	281.8	254.6	213.5	186.9	284.5	340.3	307.6
ANKRD28	ANKRD28	211.275	258.625	182.625	263.025	227.475	265.25	240.075	215.075	201.625	229.875	149.45	229.225	224.725	173.875	148.975	193.75	188.575	164.2
ANKRD29	ANKRD29	2.9	11.5	12.4	14.2	6.2	2.85	6.05	6.75	6.45	5.35	14.95	6.25	0.75	9.35	9.3	0.3	5.7	11.3
ANKRD30A	ANKRD30A	6.7	3.8	2.8	0.5	0.6	0.2	1.8	0.3	24.3	0.5	16.2	0.5	7.7	1.6	24.7	1.6	9	10
ANKRD30B	ANKRD30B	4.5	8.15	22.85	2.35	3.95	5.55	6.15	2.45	6.85	3.15	11.6	8.15	3.75	1	8.15	0.55	2.55	1.55
ANKRD30BP2	ANKRD30BP2	11.4	13.6	2.3	12.7	2.3	10	25.1	2.6	20.8	12.3	31.9	7.3	14	15.5	21.9	6.9	17.1	9.5
ANKRD30BP3	ANKRD30BP3	6.4	5.03333	2.66667	6.7	4.4	6.23333	6.93333	14.4333	17.9667	5.86667	19.3333	7.3	5.86667	10.5	14.4667	4.63333	5	2.76667
ANKRD31	ANKRD31	0.5	1.2	0.9	0.5	0.8	0.9	0.9	1.7	3.1	6.3	2.7	0.5	1.3	1.7	1	1.6	0.2	0.6
ANKRD32	ANKRD32	63.75	78.6	88	68.05	81.6	89.8	64.45	77.4	58.45	57.85	69.2	60.65	84.05	57.65	38.2	48.3	70.9	40.65
ANKRD33	ANKRD33	1	0.7	1.1	3.1	1.4	4.2	3.5	4.8	12.3	4.2	30.7	4.5	1.9	14.4	31.4	5.8	2.5	12.5
ANKRD33B	ANKRD33B	4.1	2.3	2.1	8	3.3	2	1.6	3.7	28.4	5.9	7.1	1.8	5.4	5.3	14.1	19.7	28.1	3.8
ANKRD34A	ANKRD34A	11.5	11.1	30.6	10.1	1.6	24.7	0.7	5.2	1.9	20	2.2	19.8	1.1	1.6	2.6	11	3.1	2.9
ANKRD34C	ANKRD34C	1.3	12.1	25.3	5.7	12	2.7	5.4	8.7	1.2	1.8	3.2	9.7	1.2	5.3	0.9	0.7	8.2	9.4
ANKRD35	ANKRD35	9.8	12.9	4	11.5	28.9	8	11.9	22.7	23.6	30	26.9	12.6	27.3	36.3	18	9.4	2	9.6
ANKRD36	ANKRD36	43.35	45.3	116	81.95	121.8	103.1	104.2	55.45	40.9	56.45	69	71.3	99.5	54.3	39.95	35.05	47.15	82.1
ANKRD36B	ANKRD36B	237.3	233.4	401.2	373	506.8	433.9	241.9	330.6	261.9	271.8	353.2	392.2	236.2	176.4	499	277.3	357.7	411.1
ANKRD36BP2	ANKRD36BP2	32.1667	36.0667	19.6	37.2667	23.3667	59.2333	43.9333	37.7667	24.3	33.5333	39.7	40.4333	40.6667	38.1	16.1333	40.9	31.5333	19.0333
ANKRD36C	ANKRD36C	35.6	16.7	27.4	49.6	40.3	35	24.3	38.1	34.5	29.1	2.2	34.3	28.1	52.9	42.2	39.7	23.3	26
ANKRD37	ANKRD37	82.4	51.25	69.3	116.4	109.5	103.45	66.3	117.2	117.35	67.9	81.7	79.6	129.7	144.45	64.85	81.55	65.35	197.6
ANKRD39	ANKRD39	130.3	164.8	126.7	141.7	129.3	101.7	143	189.9	85.9	136	85	92	115.7	172.3	68.7	132.8	109.2	150.9
ANKRD40	ANKRD40	100.9	101.233	83.5	108.833	103.8	109.4	84.0667	97.9	91.8667	106.6	128.067	79.4667	76.4333	111.833	115.467	104.367	86.6667	76.8667
ANKRD44	ANKRD44	341.28	330.74	466.38	420.86	453.16	547.94	328.02	311.56	332.58	356.24	163.58	417.62	331.6	316.32	196.8	323.08	346.46	300.86
ANKRD44-IT1	ANKRD44-IT1	7.8	17.9	13.5	11.3	20.8	17.3	22	15.1	13.5	18.5	1.2	8.3	12.6	10.6	3.3	6.8	14.8	12.5
ANKRD45	ANKRD45	4.6	8.5	13.5	0.5	2.7	5.2	6.4	3.7	12.4	1.5	2.2	5.2	4.8	1.4	34.5	1.8	4.9	2.2
ANKRD46	ANKRD46	134.7	88.1	85.8	59.9	88.4	126.9	117.9	112.9	48.7	102	79	119.2	61	119.2	38.2	56.9	71	61.9
ANKRD49	ANKRD49	713.1	681	455.5	484.2	474.3	410.2	565.7	599.3	394.4	537.5	419.1	495.2	386.9	489.9	370.5	500.9	482.7	441
ANKRD50	ANKRD50	11.5667	2.56667	20.1	6.5	5.1	10.1	7.2	12.6333	21.5	12.1333	13.0333	8.16667	3.9	1.53333	15.6667	10.1333	4.33333	13.1333
ANKRD52	ANKRD52	49	84.8	4.9	30.8	5.7	39.8	65.8	64.3	25.1	54.5	68.8	39.3	19.1	59.4	13.6	68.4	63.7	35.7
ANKRD53	ANKRD53	15.95	22.15	19.3	8.35	12.95	8.1	10.25	9.5	14.8	3.9	19.05	3.8	3	9.15	10.1	12.9	8.5	13.85
ANKRD54	ANKRD54	31.5	47.25	20.55	17.3	32.4	28.1	29.1	42.5	41.8	30.5	45.2	27.55	25.45	34.15	11.7	45.6	53.9	30.9
ANKRD55	ANKRD55	416.6	184.9	278.1	85.8	388.3	155.2	123	381.5	130.9	336	352.2	291	150.9	273.3	168	343.7	130.2	382.3
ANKRD6	ANKRD6	37.45	26.7	32.45	32.2	28.5	39.75	26.6	30.95	34.9	34.7	24.35	20.3	17.5	20	29.2	15.6	26.15	24.7
ANKRD60	ANKRD60	0.8	2	1.7	1	2.2	0.9	2.7	2.7	5.3	1.1	52.9	1	1	3.3	3.1	1	0.8	3.6
ANKRD65	ANKRD65	8.2	9	3	13.95	7.1	2.3	11.05	5.7	25	2.1	25.4	3	10.6	21.25	12.6	3.2	7.7	8.75
ANKRD7	ANKRD7	9.4	4.1	4.8	9	8.5	0.7	0.8	13.8	14.7	4.6	13.5	3.3	5.6	1.4	18.6	12	9	7.3
ANKRD9	ANKRD9	27.4	21.1667	20.7667	42.4	20.6667	25.7667	23.2667	33.1333	32.4333	26.4667	36.0333	26.7	27.2667	23.6333	55.5	16.1667	15.6	20.0333
ANKS1A	ANKS1A	125.4	97.7	143.9	55.2	102.4	125.2	98.1	139.4	120.2	106.7	96.3	116.3	85	122.3	48.3	141.7	119.3	115.9
ANKS1B	ANKS1B	9.6	8.04	8.38	9.52	2.38	3.28	4.84	9.72	7.94	3.54	20.08	7.1	4.14	15.9	1.62	4.66	7.14	9.38
ANKS3	ANKS3	38.9	42.2	18.1	39.2	19	22.7	66.3	50.4	3.7	60.6	80.2	40.8	34.8	32.1	61	54.1	51.6	46.4
ANKS4B	ANKS4B	0.8	3.7	1.9	2.8	8.1	9.1	20.1	15.5	0.8	17.1	2.6	2.3	1.6	2.1	19.4	1.6	2.9	1.5
ANKS6	ANKS6	37.25	25.6	19.975	30.3	25.775	23.725	26.2	30.7	18.925	21.325	34.975	25.175	14.125	46.875	22.125	29.15	18.05	29.375
ANKUB1	ANKUB1	12.7667	8.8	4.46667	15.4667	9.9	15.6667	17.1	6.3	16.3667	16.1333	2.76667	8.73333	5.66667	8.36667	23.2667	12.2333	13.6667	4.73333
ANKZF1	ANKZF1	228.5	229.4	179.1	174.9	280.7	130.7	117.6	210.5	154.2	165.9	102.4	192.7	91	120.9	181.8	184	184.1	273.4
ANLN	ANLN	0.8	8.05	18.35	1.7	18.65	7.2	5.25	17.75	13.15	13.65	22.55	8.75	37.6	19.25	14.85	10.9	14.75	11.4
ANO1	ANO1	6.1	13.05	23.95	2.65	12.55	5.35	10.4	2.65	14.55	3.3	15.1	8.7	11.75	7.05	6.25	7.75	4.95	6.7
ANO10	ANO10	15.7	42.7	56.2	21.4	46.4	41.1	40.1	54.9	94.5	54.1	36.9	39.8	32.5	36.8	27.6	43.1	25.5	47.7
ANO2	ANO2	5.55	0.9	12.95	5.8	0.8	1.4	11.45	4.2	1.55	1.4	16.15	2.85	4.7	1.95	5	4.45	1.05	12.1
ANO3	ANO3	1.4	12.7	27	0.5	4.3	9.8	0.7	6.7	10.8	13.5	1.2	5.6	7.6	9.8	17.8	0.3	7.5	5.5
ANO4	ANO4	6.8	4.03333	11.0333	10.7667	6.4	6.3	14.0333	4.1	10.1	2.13333	4.83333	5.76667	3.73333	10.4333	7.9	3.4	9.6	5.16667
ANO5	ANO5	2.7	0.8	5.6	15.3	10.4	1.3	0.9	10.7	31.1	2.7	32.7	1.6	2.3	3.5	2.1	1.7	2.7	1.5
ANO6	ANO6	196.45	178.3	252.05	185.55	228.8	216.3	151.8	165.5	310.05	221.5	153.7	147.2	224.8	181.75	257	198.8	198.2	117.9
ANO7	ANO7	7.7	6.1	8.4	2.8	6.4	5.8	41.4	6.1	4.5	3.8	5.4	5.9	3.2	11.1	2.8	9.3	5.1	9.2
ANO8	ANO8	52.6	48.4	43.4	34.6	51.8	38.8	65.3	72.4	12.1	42.9	89.2	37.8	29.7	41.3	82.1	38.3	43.2	72.1
ANO9	ANO9	373.2	399.8	163	135.6	206.2	170.9	105	300	129.8	302.1	94.8	148.4	141.6	180.3	161.1	298.6	229.4	284.5
ANP32A	ANP32A	419.9	393.067	521.2	462.833	541.767	523.4	415.133	383.167	601.267	454.3	383.233	582.433	570.5	412.567	451.733	524.733	528.967	408.533
ANP32A-IT1	ANP32A-IT1	10.9	15.8	32.7	30.7	43.3	15.6	12	14.9	13.8	14.4	61.2	22.1	21	22.4	39.2	6.9	14.7	30.2
ANP32B	ANP32B	4593.25	4222.65	3434.6	3465.3	3621.55	2947.5	3912.1	4297.95	3139.65	4230.85	3476.15	3210.65	3175.05	4163.7	2444.55	3731.75	3462.25	4409.55
ANP32C	ANP32C	3	0.7	1.3	0.9	0.7	1.7	0.9	0.6	2.7	1.2	1.7	1.6	0.3	1.2	10.8	2.6	0.4	2.3
ANP32D	ANP32D	9.8	10.2	3.4	12	7.8	14.4	25.7	0.8	20.6	10.9	3.4	0.7	12	2.6	7.5	0.5	9.3	0.5
ANP32E	ANP32E	928.067	932.7	899.867	698.3	777.267	911.567	590.867	947.267	648.833	892.733	1094.8	778.967	1059.67	1009.77	791.1	1072.13	1095.8	938.2
ANPEP	ANPEP	25.8	53.1333	77.4	70.7333	43.3667	41.3333	80.4	40.5333	262.8	17.8667	19.1	25.5	55.9667	22.1667	182.933	60.8667	65.7333	25.3333
ANTXR1	ANTXR1	6.15	8.75	20.15	9.85	7.66667	6.28333	11.1	10.6833	9.65	8.55	12.1	2.11667	6.81667	10.7667	11.85	4.46667	4.66667	4.35
ANTXR2	ANTXR2	185.875	230.95	229.95	80.075	194.4	261.275	123.45	218.425	238.95	280.4	135.9	230	186.75	122.8	180.125	146.35	140	100.625
ANXA1	ANXA1	1868.1	2281.05	2368.05	1298.55	1810.2	1969.35	1683.65	2165.3	3021.45	1921.9	1004.4	819.6	1577.4	988.2	1847.55	1080.3	1330.2	1004.1
ANXA10	ANXA10	0.6	4.5	4	1.7	14.5	0.3	1.2	19.8	14.5	1.9	6.9	1.9	1	30.3	4.4	3	5.9	12.9
ANXA11	ANXA11	885.333	622.167	597.667	508.133	536.833	563.9	518.4	897.567	648.8	831.367	574.567	523.167	501.133	723.433	908.733	769.167	684.733	714.9
ANXA13	ANXA13	3.6	13.6	29.4	3.2	11.7	1.3	3.7	1.3	2.4	3.1	35.3	1	1.7	3	30.6	5.8	1.4	3.7
ANXA2	ANXA2	1667	1773.55	1307.17	817	1516.97	1230.1	883.2	2211.88	2422.12	1745.28	1721.7	902.65	2057.4	2127.6	3433.1	1948.67	2199.68	1253.55
ANXA2P1	ANXA2P1	25.6	0.9	41.6	1.7	7.2	6.7	5.7	14.6	2.8	6	36.6	4.7	15.5	32.3	47.6	23.3	10.8	12.6
ANXA2P2	ANXA2P2	376.1	567.6	453.5	497.6	461.7	370.9	272.7	787.9	922	570.2	493.6	277.1	523.1	603.3	670.7	830.6	710.7	387.7
ANXA2P3	ANXA2P3	19.5	17.6	42	27.5	38	26.6	12.7	61.8	30.6	18.7	25.9	12.3	23.4	6.4	79.2	45.2	51.3	51
ANXA2R	ANXA2R	612.4	541.4	454.1	367.2	448.3	328.8	436.3	414	323.5	458.8	206.9	385.8	266.8	323.5	132	345.6	210.6	491.9
ANXA3	ANXA3	2.1	1	1.4	1	14.3	0.4	0.2	8.2	3	11.2	0.8	21.5	7.1	1.4	2.6	1	7.5	16.9
ANXA4	ANXA4	137.75	130.4	116.85	90.45	164.8	134.15	135.75	210.55	278.1	187.2	324.7	187.45	345.7	162.3	469.9	215.1	263.15	106.3
ANXA5	ANXA5	655.5	728.5	874.7	673.3	918.8	887.3	756.3	718.6	1588.6	597	960.9	673.8	1085.4	585.1	1619.4	517.2	710.3	629.9
ANXA6	ANXA6	662.05	1014.4	891.6	241.7	674.05	553.65	526.9	861.5	669.5	839.9	797.65	836.25	779.35	711.5	718.3	836.9	714.15	532.45
ANXA7	ANXA7	827.85	875.85	1091.7	1383.15	1032.5	1059.65	1056.3	908.8	1048.05	927.45	982.25	943.4	1099.6	950.3	953	878.3	860.35	735.8
ANXA9	ANXA9	8.9	9.3	17.05	12.3	7.15	1.35	3.2	14.15	2.35	5.6	18.15	9.15	1.55	9.15	10.95	13.35	11.3	2.9
AOAH	AOAH	85.8	102.7	135.7	114.3	170.5	118	240.4	132.5	296.9	135.2	110.5	119.4	146	38.5	225.8	91.7	151.6	55
AOC1	AOC1	2.3	2.1	20.9	0.9	2.4	1.6	2.5	5.8	25.4	2.7	5	8.6	1	15.1	3.1	2.2	2	11.6
AOC2	AOC2	11.4	10.1	2.1	13.7	29.1	11.3	12.1	27.9	14.8	5.9	42.3	13.8	24.1	34.2	29.3	10.5	28.7	17.8
AOC3	AOC3	12.6	4.4	19.5	5	26.3	18.5	3.8	9.8	15.9	7.4	32.5	13.9	1.7	31.5	5.7	2.2	6.5	25.6
AOC4P	AOC4P	2.7	3.8	5	7.6	5.6	25.4	3.4	4.5	9.1	5.9	41.6	7.9	1.6	6.7	2.3	8.4	11.6	11.2
AOX1	AOX1	1.65	12.1	4.05	8.45	10.5	7.05	1.15	6.35	8	11.7	14.9	2	2.1	12.6	17.25	5.15	5.65	8.85
AOX2P	AOX2P	9.5	15.1	39.3	0.9	2.7	1.4	12.3	15.8	21.2	9.2	1.7	5.8	1.2	5.7	9.8	1	5.3	3.2
AP000230.1	AP000230.1	1.3	1	2.5	14.6	5.9	1.2	1.8	4	3.6	12.6	1.9	9.1	4.2	15.3	20.1	25.7	11	2.9
AP000253.1	AP000253.1	4	0.5	27.7	5.1	7.1	8	12.6	7.5	9.3	7.5	1.2	1.2	0.8	18.7	7.4	1.7	1.3	2.8
AP000265.1	AP000265.1	12.7	13.6	0.8	8.5	5.9	6.6	13.1	1.4	7.8	0.6	56.6	10.2	3.5	0.9	29.6	9	15.4	0.6
AP000347.2	AP000347.2	58.9	55	62.2	54.1	49.9	59.9	25.6	26.7	30.9	59	45.8	52	26.5	53.6	29.2	60.6	57.3	28.5
AP000462.1	AP000462.1	2.9	3.1	3.8	7.2	4.8	3.5	3.4	4.2	1.9	2.7	1.9	0.8	9.5	3.1	16.8	4.2	3.9	16
AP000473.8	AP000473.8	3.3	4.8	6.3	1.7	2.3	2.2	2.6	0.9	1.4	1	3	1	3.2	2.8	2.9	3.3	4.2	1.8
AP000525.9	AP000525.9	3.3	1.1	40.9	4.3	18.7	12	32.3	5.7	5.8	16.7	32.2	2.1	5.3	19.7	32.4	28.9	12	16.8
AP000696.2	AP000696.2	3.8	11.9	2.1	24.5	3.4	2.6	4.6	19.3	24.2	8.8	55.9	8.1	2.9	24.9	1.9	3.6	13.6	13.1
AP001063.1	AP001063.1	13	25.4	17	22.4	24.4	40.2	3.1	4.2	31.6	9.9	54.4	7.6	17.7	50.3	4.2	14.6	15.6	23.6
AP001171.1	AP001171.1	19.3	6.3	0.9	14	12.9	2.4	21	17.9	1.6	3	7.4	19.6	7.1	22.1	2	3.5	2	3.9
AP001189.4	AP001189.4	36.2	2.6	3.4	2.8	3.2	3.7	1	2.7	1.6	2.2	20.4	1.9	11.5	3.7	17.2	2.3	7.8	2.6
AP001462.6	AP001462.6	27.5	37.3	38.5	17.7	36.8	11.4	30.7	24.1	33.8	30	29.3	20.6	8.6	26.5	1	17.1	32.8	17.9
AP001605.4	AP001605.4	0.7	1.7	12.1	1.3	1.1	2.1	2.5	1.3	1.1	2.1	44.3	2.2	1.4	2.1	5.9	0.7	1.5	0.9
AP001630.5	AP001630.5	17.5	2	7.3	1.9	2.6	2	1.6	2.2	1.8	1.8	7.7	2.3	0.8	3.5	1.7	1.7	3.3	1.5
AP006216.10	AP006216.10	34.3	35.6	17.3	18.1	29	34.6	19	17.5	9.6	17	37.9	3.1	20	31.3	28	14.3	13.8	15.7
AP006222.2	AP006222.2	55.5	50.7	46.7	58.1	24.8	47.3	65.4	74	68.3	53.2	21.3	47.7	34.4	47.3	30.9	57.7	27	59.5
AP006547.3	AP006547.3	15.3	12.1	44.2	32.5	8.1	5.4	5.3	4.4	18	18	121.3	21.9	11.7	3.9	5.6	2.4	5.1	9.8
AP1AR	AP1AR	18.8667	19.2333	40.7333	30.4	29.7667	36.6667	26.1333	26.2667	49.7	27.9333	43.6667	36.2333	38.4	16.6667	29.6667	21.3	26.8333	17.9
AP1B1	AP1B1	110.7	55.9	33.1	63.2	73.8	44.6	62.6	95.7	128.3	77.1	180.7	115	77.5	62	141.1	115	98.7	89.1
AP1G1	AP1G1	204.3	201.067	232.1	386.767	254.867	310.633	278.7	194.067	221.8	175.9	161.433	216.3	235.767	170.867	142.833	156.8	177.9	170.633
AP1G2	AP1G2	436.85	317.5	269.7	151.1	215	255	235.8	258.55	168.5	347.75	217.8	193.75	200.05	249.6	389.3	391.8	388.6	345.25
AP1M1	AP1M1	286.9	285.4	297.65	157.15	184.75	190.4	235.55	321.65	263.8	355.45	281.55	309.8	237.95	358.3	325.35	311.8	291.95	189.8
AP1M2	AP1M2	1.85	3.25	13.95	4.1	7.25	3.75	4.3	10.15	3.25	8.05	25	6.6	2.6	10.05	12.7	10.35	2.35	10.55
AP1S1	AP1S1	30.9667	18.0667	51.6333	23.5333	46.3667	31.9333	18.3	25.1333	19.2667	19.1333	59.9333	26.0333	41.8333	17.1333	34.9333	25.8	15.3333	21.9333
AP1S2	AP1S2	400.9	413.775	616.075	436.5	742.875	493.575	631.95	415.725	1244.42	429.3	449.825	379.1	600.875	302.25	1175.95	396.85	431.675	311.325
AP1S3	AP1S3	6.06	5.56	19.74	10.56	7.76	8.16	22.12	3.82	13.64	5.02	17.54	5.64	4.42	3.26	8.58	6.6	4.18	11.48
AP2A1	AP2A1	32.7	34.85	41.15	21.85	25.75	23.65	39.825	38.075	51.7	46.2	28.575	37.8	30.7	29.15	65	36.55	34.55	40.875
AP2A2	AP2A2	204.65	188.95	186.675	112.625	142.95	131	159.05	164.875	169.3	209	176.325	182.825	121.975	191.225	175.225	189.125	159.375	172.15
AP2B1	AP2B1	326.2	223.55	342.2	139.75	207.25	230.5	156.15	216.05	243.1	213.1	325.55	196	213.35	224.45	312.35	256.2	326.3	185.15
AP2M1	AP2M1	1199.5	1316.4	754.1	511.2	661.7	581.4	679.1	1217.8	886.8	1339.6	1075.7	892.7	737.9	911.6	1335.8	1009.6	940.5	761.1
AP2S1	AP2S1	437.9	434.9	319.4	221.833	313.4	244	316.6	483.533	551.9	466.333	531.733	434.3	423.567	373.033	655.833	457.3	436.333	282.633
AP3B1	AP3B1	80.85	85.65	113	105.05	113.3	119.45	91.75	83.25	103.35	100.8	121.6	88.5	108.25	100.75	134.65	94.8	86.85	62.2
AP3B2	AP3B2	9.3	2.35	46.85	1.65	22.45	10.65	18.9	19	6.95	4.55	5.25	0.9	4.25	13.3	30	1.15	6.7	4.25
AP3D1	AP3D1	244.7	277	232.233	152.6	195.833	200.4	193.867	225.433	214.367	301.667	259.367	208.433	209.3	211.167	259.367	220.3	277	224.067
AP3M1	AP3M1	148.35	137.4	129.7	125.4	108.3	114.65	126.85	129.5	122	150.95	124.9	133.8	134.15	138.7	120.25	140.7	153.75	118
AP3M2	AP3M2	449.8	465.55	567.5	592.85	658.4	602.1	460.35	595.05	279.6	610.85	169.1	492	346.05	512.65	282.1	524.2	393.6	795.55
AP3S1	AP3S1	1229.6	1361.9	1029.8	1054.8	1005.6	1034.6	995.3	1214.9	1105.7	1251.6	870.6	934	1386.2	1199	1227.6	1130.3	920.6	996.8
AP4B1	AP4B1	134.533	120.767	108.367	135.6	153.967	132.6	151.767	125.167	104.033	132.667	98.5	104.867	122.267	105.567	179.3	141.233	115.567	117.5
AP4E1	AP4E1	40.05	42.275	57.4	42	39.2	38.725	39.35	48.025	42.225	38.425	57.05	34.375	38.05	36.925	30.2	47.55	43.575	26.825
AP4M1	AP4M1	27.3	29.2	41.2	9.5	55.1	25.6	39.7	21.5	56.1	18.5	40.2	50.1	27.6	26.2	58.3	28.4	28	25.3
AP4S1	AP4S1	114.125	102.225	88.85	91.725	87.95	116.35	87	93.725	79.375	99.1	80.275	115.225	79.775	102.875	65.775	95.8	90.275	88.975
AP5B1	AP5B1	59.6	74	71	48.9	43.5	45.9	57	63.3	86.2	63.4	4	43.6	37.9	35.5	146.7	87.1	41.4	59.1
AP5M1	AP5M1	187.16	174.46	192.68	205.92	178.76	191.36	155.06	176.88	161.62	163.48	173.24	193.44	154.8	172.48	120.94	186	190.12	152.92
AP5S1	AP5S1	80.4	53.9	89.3	55	58.6	83.8	57.9	72	74.3	81.5	145.3	84.4	80.1	103.9	157.6	82.6	83.6	71
APAF1	APAF1	40.3333	46.3	64.1	49.7333	55.9667	59.1667	56.3667	48.6333	74.3333	38.6333	70.0667	41.8	57.1333	40.8	55.6333	48.5	61.6667	80.9667
APBA1	APBA1	6.75	20.2	4.35	13.25	9.35	8.6	2.1	16.55	13.55	11.95	19.85	8	9.7	6.7	5.1	5.95	20.45	24.65
APBA2	APBA2	259.35	229.2	209.35	225.7	214.4	162.6	228.55	202.45	161.25	222.7	222.7	344.2	174.4	297.35	114.1	209.2	249.4	296.35
APBA3	APBA3	149.25	152.1	119.8	36.65	87.35	69.3	96.05	155.9	100.25	159.2	202.25	179.4	102.6	186.5	210.95	231.7	244.7	179.95
APBB1	APBB1	124.1	92.4	88.6	103.4	92.8	63.9	118.3	110.9	88.5	103.1	66.4	69.9	35.3	108.6	51.7	118	85.5	190.1
APBB1IP	APBB1IP	418.967	395.3	338.433	183.533	335.3	306.133	309.6	368.7	404.8	412.1	495.467	372.933	345.3	377.533	416.133	407.033	447.2	331.267
APBB2	APBB2	11.7714	7.35714	10.7571	10.6143	8.5	8.78571	8.45714	10.7571	15.7857	4.61429	14.3143	6.7	5.51429	15.4714	9.74286	4.01429	7.64286	9.07143
APC	APC	57.78	47.6	62.68	65.54	62.02	71.82	48.18	43.52	70.16	59.96	63.74	75.12	47.58	26.38	55.26	52.12	50.24	26.08
APC2	APC2	7.1	12.5	17.35	13.8	19.3	15.05	26.35	10.2	14.6	7.3	12.4	18.55	7.1	14.65	4.6	10.6	7.4	8.3
APCDD1	APCDD1	13	14.7	22.2	5.5	9.7	3.7	30.3	3.2	1.7	1.4	37.4	13.5	0.8	1.4	1.3	5.8	1.1	13.2
APCDD1L	APCDD1L	2.8	20.8	7.2	2.6	1.6	3	24.7	4.5	2.8	3.2	38.4	1.3	1.6	6.1	7.4	3.6	11.1	5.3
APCDD1L-AS1	APCDD1L-AS1	9.16667	7.9	15.9333	3.06667	11	4.9	14.9333	9.3	25.6667	3.03333	13.8333	13.4	4.86667	15.1667	10.3667	7.63333	20	13.8333
APCS	APCS	17.3	23.6	48.2	8.2	12.3	10.6	2.9	9.7	19.5	16	55.2	14.1	8.5	26.2	42.2	12.5	3.8	8.2
APEH	APEH	138.6	136	126.7	64.75	89.05	73.8	63.55	152.3	152.2	151.55	153.85	128.75	112.95	124	173.6	167.1	154.2	116.7
APELA	APELA	4.6	2	14.2	7.7	4.4	2.6	1.9	0.4	15.5	0.4	1.8	4.9	4.2	1.5	0.9	0.5	0.3	5.7
APEX1	APEX1	1548.2	1708.5	1045.5	1292.5	1174.7	1004.8	1482.2	1603.3	1077.5	1740.9	1433.6	1388.6	1077.3	1272.1	1380	1357.2	1203.2	1525.2
APEX2	APEX2	60.85	62.35	75.65	45.65	51.1	27.35	67.4	53.3	65.85	56.65	100.45	62.35	71.8	57.8	58.1	71.3	69.55	91.15
APH1A	APH1A	112.133	136.333	169.933	251.033	201.933	177.033	213.5	132.433	241.567	121.767	160.1	220.1	206.967	116.367	202.267	117.267	104.033	99.1
APH1B	APH1B	64.15	62.35	73.9	79.2	62.55	64.8	77.2	56	64.85	54.45	63.7	68.7	63.25	71.7	34.05	61.5	56.15	69.4
API5	API5	159.78	168.32	208.48	263.08	184.46	259.8	166.78	162.5	171.24	159.76	159.72	205.66	210.22	134.26	182	143.8	149.24	120.46
APIP	APIP	71.45	78.25	69.75	91.15	85.3	95	68	82.05	120.75	71.25	113.4	129.05	134.7	88.25	93.35	118.2	97	120.65
APLF	APLF	14	15.9	9.75	16.1	16.35	21.8	15.45	19.25	18.85	23.9	9.35	13.25	9.45	12.1	14.65	12	22.65	19.4
APLN	APLN	4.5	5.6	5.1	23.2	16.2	19.8	6.8	8.7	1	24.2	54.7	11.5	14.3	33.3	5.6	22.6	16.8	13.2
APLNR	APLNR	2.7	1.5	11.8	1.4	1.5	2.3	16.4	3.1	1.7	1.6	4.6	1.3	6.2	2.3	1.5	1.3	2.8	2.3
APLP1	APLP1	3.7	13.1	1.8	3.3	2.6	4.3	10.8	1.1	1.9	1.9	5.1	0.9	1.1	3.4	2.1	4.8	1.5	11.4
APLP2	APLP2	180.8	198.688	360.775	330.613	374.5	290.163	632.15	168.863	1032.14	209.25	228.812	196.475	338.375	148.3	802.812	189.637	196.325	104.9
APMAP	APMAP	489	539.4	345.9	361.7	420.6	439.3	353.6	534.7	407.3	520.7	310.1	350.8	395.9	401.3	350.8	405.5	452.9	388.7
APOA1	APOA1	19.3	7.45	14.9	5.05	12.55	6.45	7	10.6	11.6	11.05	2.5	5	3.7	3.5	24.2	2.35	6.9	8.45
APOA1BP	APOA1BP	408.6	413.8	385.9	245.8	357.3	342.2	337.8	489.4	339.9	439.8	595.7	414.7	396.9	442.6	444.2	426.3	389.6	288.6
APOA2	APOA2	5.75	1.4	8	4.4	1.95	12.7	7.2	0.55	21.35	1.35	9.9	4.5	5.4	7.9	8.65	3.2	5.1	1.6
APOA4	APOA4	36.6	7.9	27.7	3.8	7.4	15.8	32.3	2.3	36.6	24.8	1.6	4.7	7.1	8.1	26.9	16	15.6	13.6
APOA5	APOA5	5.45	6.15	28	14.05	2.45	7.45	2.85	13.55	11.6	2.8	7.9	20.2	10.55	38.1	16.35	9.8	10.3	19.75
APOB	APOB	8.45	4.4	25.8	18.3	5.4	3.3	28.6	7.5	1.75	10.95	3.45	0.75	2.05	19.55	13.3	14.4	8.35	8.85
APOBEC1	APOBEC1	13.6	2	1.3	14	0.8	14.1	11.9	14.1	0.5	12.4	2.5	5.6	5.1	26.5	1.8	6.2	7.5	8.1
APOBEC2	APOBEC2	16.8	2.2	14.5	6.1	13.1	8.1	3.1	9.8	25.8	2.7	2.2	11.1	14.6	30.8	46.1	10.1	13.6	15.3
APOBEC3B	APOBEC3B	24.3	32.7	113.7	17.2	33.3	19.8	32	117.4	33.9	17.1	14.2	31.3	538.2	108.3	63	107.3	95.2	27.3
APOBEC3C	APOBEC3C	193.9	280.5	281.5	163.8	236.8	147.1	109.6	301.7	316.9	286.6	381.6	293.6	360.3	224.5	548.6	323.2	370.8	131.1
APOBEC3D	APOBEC3D	22.4	33.1	27.5	30.2	26	20.6	26	14.4	26.1	9.7	58.5	27.9	6	39.4	32.3	29.2	25.7	25.8
APOBEC3F	APOBEC3F	3.45	16	13.4	29.65	16.25	13.95	8.65	11.35	33.8	11.5	32.15	15.9	11.9	11.25	3.15	13.65	20.4	3.4
APOBEC3G	APOBEC3G	303.55	332.9	345.65	276.05	268.15	262.2	115.9	439.55	332.55	423.4	671.35	361.25	461.35	407.4	826.75	424.7	646.6	287.25
APOBEC4	APOBEC4	13.1	14.6	24.4	1.6	11.2	15.7	7.8	14.6	29.1	16.3	46	0.9	10.3	5.4	22.3	15.5	11.6	18.7
APOBR	APOBR	86.9	98.4	79.4	45.7	94.4	54.6	74.4	94.1	104.7	115.6	83.6	64.7	47.8	55.7	95.9	74.4	92.9	67
APOC1	APOC1	18.65	7.45	19.6	19.05	29.25	20.6	5.25	18.5	27.35	14.55	12.3	27.25	10.5	9.2	23.75	16.9	17.25	22.75
APOC2	APOC2	19.35	15.7	28.8	14.2	16.3	3.3	19.7	22.1	10.5	15.4	27.65	18.95	11.15	6.8	19.25	9.4	6.55	4.75
APOC3	APOC3	6.25	10	8.4	3.3	1.65	3	9.4	1.85	3.9	13	2.2	2.3	1.75	21.4	5.95	2.6	3.45	4.6
APOD	APOD	10.8	5.1	32.9	24.3	10.8	19.2	32.3	7	37.6	21	1.9	1.8	5.2	20.8	29	17.6	25	18.9
APOE	APOE	32.4667	20.4	33.5333	19.1667	20.3	10.7667	6.63333	11.0333	31.1667	21.4	20.1667	19.3667	10.8333	18.6	10.4333	17.1667	15.9	17.6333
APOF	APOF	5.1	4.6	22	11.7	0.4	7.8	2.1	5.2	22	4.8	1.1	1	4.5	8.3	1	0.6	6.8	9.8
APOH	APOH	1.8	2.55	15.25	14.35	10.2	7.65	2.5	2.05	12.85	2.3	20.4	2.6	3.45	17.75	7.45	3.85	9.75	13.75
APOL1	APOL1	86.6	49	51.5	31.6	67.3	46	40.4	81.1	94.8	28.3	71.8	109.4	140.5	81.6	90.4	58.6	107.9	27.8
APOL2	APOL2	100.55	54.8	62.3	92.25	64.6	75.5	92.55	83.05	77.6	79	129.7	74.4	64.85	120.95	105.5	105.3	118.65	77
APOL3	APOL3	371.3	335	196.7	447.2	280.9	298.1	329.3	280.1	242.8	303	259.3	404.3	270.2	343.1	260.1	480.4	677.1	560.5
APOL4	APOL4	8.23333	7.46667	11.2	1.8	1.63333	8.43333	4.03333	6.83333	2.3	7.73333	16.2667	9.7	2.66667	2.93333	18.6667	1.86667	10.9667	11.5
APOL5	APOL5	2	1.1	0.6	1.9	3.2	1.8	4.6	7.7	2.2	4.9	7.1	2.2	2.1	4.4	1.8	0.7	2.2	1.2
APOL6	APOL6	115.075	97.6	153.15	188.3	138.275	136.95	119.15	99.225	125.675	99.975	231.55	175.875	153.45	92.625	189.2	167.45	171.925	87.05
APOLD1	APOLD1	18.3	24.5	12.2	18.8	21.5	2.4	15.7	22	16.1	37.9	45.1	19.9	8.8	8.3	2.3	13.6	9.8	24.3
APOM	APOM	39.2	41.1	53.95	61	47	29.8	53.45	47.05	61.6	34.5	86.5	37.7	42.6	75.05	34.05	38.5	36.55	29.9
APOO	APOO	141.5	87.5	114.4	109.4	137.4	76.4	87	94.7	79.7	145.7	102	126	111.2	170	148.5	146	102.6	112.2
APOOL	APOOL	66.625	71.95	78.875	73.425	57.475	65.825	60.3	72	64.8	60.1	88.4	74.575	83.1	82.175	87.925	85.15	81.75	51.4
APOPT1	APOPT1	212.25	193.4	231.8	223.8	218	309.6	184	205.4	208.1	174.2	294	209.1	201	201.9	263.05	181.1	190.75	219.75
APP	APP	135.067	149.467	198.767	153.5	164.133	136.033	136.1	126.6	255.167	113.367	106.067	107.833	97.9333	119.8	164.267	104.067	100.1	199.4
APPBP2	APPBP2	154.125	141.9	157.925	199.125	127.15	134.25	162.975	110.4	103.1	145.9	127.875	160.025	132.425	134.125	99	114.8	138.175	137.925
APPL1	APPL1	110.15	85.1	184.1	162.75	130.45	111.85	91.8	76.9	107.8	113.1	123.6	121.55	104.45	58.9	80.2	68.8	68.45	85.95
APPL2	APPL2	129.3	109.4	258.2	212.6	144.6	188.1	204.4	124.1	118.5	113.3	91	135.3	127.1	119.7	66.1	94.9	93.5	119.9
APRT	APRT	640.75	664.25	430.05	417	432	442.7	543.35	706.05	588.85	761.05	455.35	603.75	537.1	619.7	417.15	621.35	507.7	532.5
APTR	APTR	33.6	22.4	21.8	21.85	18.95	20.1	20.35	27.95	25.05	29.25	24.6	23.2	12.8	19	33.35	22.75	26.05	20.1
APTX	APTX	70.1667	70.3667	71.4	80.2	74.7667	68.4333	71.1333	74.5	66.6333	64.9	64.4667	85.7333	71.9667	85.5	88.4667	73.7	83.5667	89.9333
AQP1	AQP1	7.2	15.3	1.25	1.15	5.95	3.6	12.75	21.05	11.95	12.75	21.65	4.55	10.85	24.2	8.6	8.45	13.3	4.9
AQP10	AQP10	26.1	20.9	40.6	2.8	14.4	2.2	1.7	4.1	7.9	7.2	1.3	49.7	9.6	4.5	7.9	20.8	3.6	26.9
AQP11	AQP11	5.2	6.8	3.7	2.4	11.2	1.9	44.6	5.1	13.7	6.9	3.7	3.5	11.3	5.2	1.5	4.4	8.9	4.1
AQP2	AQP2	19.5333	14.7	17.3333	20.6667	16.1	20.0667	30	13.5333	31.8	11.8333	24.9	14.4	11.5	17.4	17.9667	15.6667	6.4	14.5333
AQP3	AQP3	1044.13	1066.1	998.3	861.433	855.2	884.033	484.267	1301.37	713.033	1193.9	754.6	755.567	762.9	1276.8	707.233	1108.77	897.967	1412.97
AQP4	AQP4	4.78	9.2	2.7	8.42	3.92	2.52	6.2	2.58	7.02	3.5	10.92	6.1	2.06	6.16	12.98	2.56	2.82	4.04
AQP4-AS1	AQP4-AS1	4.65	7.3	6.55	6.2	7.05	6.4	7.4	4	5.4	0.6	26.3	6.05	1.35	10.25	0.9	2.85	8.3	0.95
AQP5	AQP5	1.4	1.8	6.3	2.5	1.8	1.7	1.9	1.7	2.7	2.7	9.1	1.3	1.5	1.6	5.3	3.5	1	4.2
AQP6	AQP6	14.05	12.2	2.2	15.7	17	12.2	15.35	3.9	3.9	12.6	15.6	2.85	2.35	4.95	20.1	6.25	7.45	26.7
AQP8	AQP8	2.2	1.7	6	4.5	3.5	3.1	1.9	1.1	8.3	7.4	1.7	2.6	5	2.5	13.5	3.7	18.7	6.7
AQP9	AQP9	51.5	47.2	132.8	168.3	105.5	108.7	325.1	63.5	703	51.1	83.4	60	84.7	7.1	148.7	70.3	101.7	34.5
AQPEP	AQPEP	10.2	1	2	1.1	0.5	0.9	0.9	0.5	21.5	3.3	1.1	0.5	0.8	1.5	32.4	7.3	0.5	0.8
AQR	AQR	139.675	114.8	149.5	165.775	125.225	153.075	121.7	120.05	120.95	124.9	120.55	152.675	122.5	115.025	129.05	137.65	138.425	97.825
AR	AR	6.025	9.325	4.975	13.575	12.35	15.875	8.9	12.075	13.275	23.375	15.4	12.975	9.5	16.4	20.925	11	5.3	15.575
ARAF	ARAF	107.6	144.45	167.65	179.35	191.7	172.55	216.75	154.5	222.55	137.8	193.3	208.1	189.6	187.8	231.6	182.45	158.85	156.55
ARAP1	ARAP1	109.5	93.2	96.9	81.8667	76.3333	70.1667	69.9667	88.9333	131.267	109.7	112.333	94.5333	80.7667	83.7	159.833	103.733	96.6667	91.7
ARAP3	ARAP3	23.55	29.95	30.85	19.65	26.5	22.9	32.75	29.15	57.5	29.7	6.9	19	30.25	24.6	26.35	22.85	29.65	40.8
ARC	ARC	3.1	2.7	4.6	1.7	2.2	0.8	1.1	3	10.9	5.8	2.3	8.3	2.4	1.8	1.1	2.7	2.8	3.6
ARCN1	ARCN1	699.6	879.2	610.9	787.9	404.3	560.9	661	571.4	509.6	739	603.3	590.1	532.2	685.2	599.3	555.1	590.1	556.2
AREG	AREG	254.9	143.733	230.2	405.9	402.867	289.067	330.233	264.4	249.933	247.367	60.3667	184.633	210.333	273	33.7	244.4	154.4	238.367
AREL1	AREL1	82.1	77.6667	78.5333	97.1667	73.8333	86.2333	127.067	78.8333	86.0667	75.9667	112.133	93.5	96.4667	87.4333	116.9	90.0333	79.5667	62.8667
ARF1	ARF1	165.2	156	79.9	128.3	146.5	167.5	280.5	173.2	153.6	171.7	81.8	154.7	179.9	118	139.8	170.9	196.5	178
ARF3	ARF3	370.433	447.933	327.5	179.867	233.9	217.267	251.867	366.3	377.7	395.533	373.867	344	352.267	379.167	662.133	424.6	462.867	293.1
ARF4	ARF4	722.1	654	1075.25	1077.45	963.15	907.05	835.45	657.75	992.6	646.15	664.45	833.1	1043.8	897.9	763.05	742.95	754.3	952.4
ARF5	ARF5	332	290.6	283.3	237.4	287.3	352.8	303.5	346.6	396.8	300.8	335.8	297.3	350.8	374.2	291.8	282	327.4	223.1
ARF6	ARF6	1121.27	1092.9	1441.8	1263.9	1282.13	1509.93	1178.53	1075.13	1262.27	1107.77	1351.1	1089.03	1481.9	935	1013.23	1006.03	1113.57	889.633
ARFGAP1	ARFGAP1	111.6	105.25	96.5	88.5	131.2	116.6	72.45	139.75	116.6	101.6	81.95	103.65	80.2	100.25	102.95	101.05	99.25	111.1
ARFGAP2	ARFGAP2	197.4	227.45	181.75	214.3	210.05	192.15	229.75	217.15	195.15	223.65	191	205.95	181.35	228.25	142.05	201.85	209.55	148.4
ARFGAP3	ARFGAP3	346.6	425.2	522.8	517.9	415.8	604.3	287.1	329.9	499	363.2	374.3	401.8	490.9	314.2	418.9	336.2	398.9	284.1
ARFGEF1	ARFGEF1	208.933	222.033	321.433	397.333	310.333	353.1	383.467	193.8	239.7	223.767	225.133	328.067	271.1	182.467	230.7	195.8	205.233	220.067
ARFGEF2	ARFGEF2	142.575	141.25	175.375	267.675	165.975	225.4	202.65	125.725	178.1	150.5	159.275	185.975	158.975	131.325	134.875	146.35	128.85	127.175
ARFIP1	ARFIP1	74.65	53.35	107.6	29.05	78.45	73.65	57	50.45	91.2	62.7	121.15	94.45	91.55	62.25	138.25	54.65	94.55	57.45
ARFIP2	ARFIP2	206	166.8	164.2	176.5	176.3	182.6	196.7	195.7	195.3	180.3	219	112.9	174.1	206.3	252.6	185.4	199	270
ARFRP1	ARFRP1	84.75	90.1	171.25	56.45	102.75	68.05	97.8	92.15	121.45	106.75	74.75	128.9	88.7	57.95	93.4	120.15	72.9	82.7
ARG1	ARG1	7.175	5.775	18.375	11.075	9.075	6.2	13.25	3.375	4.975	7.35	16.975	5.625	7.75	10.55	14.1	3.9	11.125	4.925
ARG2	ARG2	17.15	21.7	19.75	24	28.6	30.55	20.2	26.55	33.7	19.2	43.5	25.7	21.65	24.35	37.6	33.1	26.25	50.4
ARGLU1	ARGLU1	981.75	794.375	723.5	825.875	873.375	965.95	595.625	927.3	628.175	829.8	1447.55	689.625	832.525	668.3	726.125	911.5	944.275	935.775
ARHGAP1	ARHGAP1	191	192.7	234.075	161.425	195.5	180	195.5	178.5	249.675	209.775	221.8	213.75	186.2	195.475	268.575	201.05	244.4	133.3
ARHGAP10	ARHGAP10	63.9	80.7	30.2	59.4	47.2	27.2	32.2	75.3	105.2	45.1	66.1	33	72.7	85.7	68.2	52.1	87.8	52.4
ARHGAP11A	ARHGAP11A	19.5	10.3	14.1	1.7	9.9	14.2	0.8	0.9	0.7	8	14.4	9.6	17.5	2.3	18.7	6.6	7.7	8.1
ARHGAP12	ARHGAP12	133.4	122.2	164.2	231.9	198.9	173.5	116.9	133.5	91	146.9	108	205.1	188.7	120.3	73.3	98.2	119.4	132.4
ARHGAP17	ARHGAP17	190.9	138.6	277.9	142	228.7	240.3	302.8	240	376.5	177.9	363.9	372	266.8	287.3	341.5	247	273.7	252.9
ARHGAP18	ARHGAP18	59.9333	62.2333	66.3333	33.0667	55.6	55.6333	37.7667	71.6667	61.6333	47.6333	84.1	81.3	94.6667	35	82.3333	72.4333	67.4	52.6
ARHGAP19	ARHGAP19	92.5667	96.8333	69.2667	59.3667	81.2333	75.4	78.9	81.8	58.3	101.9	47.1333	66.7333	79.5667	75.9667	58.2667	94.1333	94.6	46.1333
ARHGAP20	ARHGAP20	2.85	5.8	2.7	11.4	10.35	3.55	4.7	8.9	5.65	6.05	1.85	2.9	8	3.5	1.75	1.05	1.9	13.5
ARHGAP21	ARHGAP21	85.25	86.2	67.3	123.55	130.85	65.3	81.15	74.05	60.45	90.8	50.7	80.4	86.15	43.7	86.3	49.8	77.1	64.35
ARHGAP22	ARHGAP22	9.9	3.6	1.6	4.05	5	6.25	2.45	5.5	14.7	0.75	13.15	4.6	8.4	9.15	6.05	1.2	5.65	9
ARHGAP22-IT1	ARHGAP22-IT1	9.75	3	32.7	23.55	7.75	2.05	12.85	8.7	6.85	15.45	11.5	10.6	4.6	10.2	2.15	9.8	4.7	13.15
ARHGAP23	ARHGAP23	21.125	12.725	10.525	20.175	8.775	15.45	10.45	8.05	25.775	15.875	17.5	9.4	8.85	12.525	14.4	11.775	14.25	16.575
ARHGAP24	ARHGAP24	11.325	12.675	23.625	20.075	21.975	19.45	17.95	14.775	61	13.45	17.9	17.875	12.975	9.75	41.25	9.1	13.975	11.65
ARHGAP25	ARHGAP25	289.633	246.667	194.7	108.467	234.433	166.4	133.933	244.367	198.2	293.133	328.6	290.4	219.533	150.433	224.967	261.633	338.4	197.333
ARHGAP26	ARHGAP26	54.975	38.125	48.875	64.4	39.275	76.225	52.825	44.65	92.925	49.35	32.9	49.375	58.4	36.825	77.325	47.1	43.075	38.2
ARHGAP26-AS1	ARHGAP26-AS1	15.5	1.9	37.1	16.1	10.7	1.3	0.8	0.6	16.6	13.1	1.7	1.9	8.9	1.3	1.4	1.5	5.1	17.1
ARHGAP27	ARHGAP27	54.48	33.98	46.94	26.36	62.34	34.48	52.1	40.08	69.3	50.22	55.38	41.7	45.6	34.18	56.32	47.62	48.4	44.84
ARHGAP28	ARHGAP28	1.03333	3.96667	7.16667	1.53333	3.66667	1.23333	4.7	7.76667	4.86667	1.2	9.2	4.63333	7.06667	13.2	5	5.43333	2.2	1.6
ARHGAP29	ARHGAP29	7.1	8.4	8.35	9.675	7.375	1.525	8.55	5.075	14.175	8.775	18.125	4.525	3.425	2.5	12.725	1.675	4.725	7.225
ARHGAP30	ARHGAP30	702.3	674	401.9	243.55	249.45	330	511.2	531.05	585.75	787.45	556.2	623.95	442.5	498.65	811.75	689.1	733.9	568.05
ARHGAP31	ARHGAP31	29.05	23.3	27.05	26.8	25.55	17.1	26.05	14.95	23.1	31.6	49.2	27.3	13.9	39.25	51.3	16.25	40.15	25.65
ARHGAP32	ARHGAP32	18.225	9.975	17.7	12	16.4	15.05	21.2	9.275	17.325	16.275	9.55	11.625	10.2	16	13.875	5.525	5.475	9.85
ARHGAP33	ARHGAP33	30.9333	28.5	25.3667	30.5	18.6333	5.1	13.5333	29.5667	29.6667	34.2667	17.2333	26.2333	12	37	26.1	26.2333	28	20.3
ARHGAP35	ARHGAP35	90.9	98.78	67.08	47.9	52	58.56	48.02	101.82	57.24	105.32	73.46	77.58	74.5	65.2	69.34	80.42	86.12	45.04
ARHGAP36	ARHGAP36	1.9	0.5	14.3	3.3	9.6	0.9	0.9	0.9	2	0.5	19	1.8	3.4	4.5	2.8	1.1	0.7	13.3
ARHGAP39	ARHGAP39	8.4	25.5	6.2	2.9	11.1	22.8	4.9	20	15.4	4.6	76.8	15.9	11.6	15.9	5.5	21.1	3.7	20.5
ARHGAP4	ARHGAP4	416.2	419	248.6	200.8	286.9	226	312.4	430.7	321.8	439.6	136.2	306	251.5	358.6	301.2	411.4	345.8	349.6
ARHGAP42	ARHGAP42	4	1.4	2.46667	0.633333	1.36667	1.76667	0.733333	8	3.46667	0.633333	10.9333	1.26667	4.06667	2.03333	0.9	1.53333	1.13333	5.06667
ARHGAP44	ARHGAP44	10.05	6.35	18.75	13.7	18.35	11.55	9.05	14.7	14.05	4.9	13.1	1.85	15.3	3.05	18.4	10	17.2	1.25
ARHGAP5	ARHGAP5	70.76	85.1	145.62	167.1	154.86	94.84	90.98	77.44	101.26	86.36	44.94	90	70.86	81.3	64.4	71.14	43.48	99.9
ARHGAP5-AS1	ARHGAP5-AS1	1.9	15.7	18	23.8	19.2	30.9	11.5	18.6	16	2.9	18.7	18.5	5.8	23.3	29.8	8.1	16.1	4.8
ARHGAP6	ARHGAP6	9.6	4.8	14.15	16.3	6.05	5.4	12.9	12.55	13.75	17.2	20.7	33.45	7.15	6.5	10.4	9.5	4.2	1.7
ARHGAP9	ARHGAP9	987.433	1235.13	947.033	657.433	977.767	724.833	749.3	900.4	859.267	1203.8	1108.57	873.6	737.2	978.1	1033.77	1082.8	1082.47	1124.3
ARHGDIA	ARHGDIA	264.2	322.25	261.5	191.375	156.725	194.325	193.9	333.2	252.475	299.25	336.05	199.675	233.325	387.875	336.05	294.775	311.825	239
ARHGDIB	ARHGDIB	5144.93	4914.87	5282.77	4188.77	4755.47	4352.1	4436.47	5298.37	4681.83	4752.7	5655.87	4282.23	4051.67	4817.47	5476.9	4612.43	4428.57	4525.6
ARHGDIG	ARHGDIG	17	23.2	25.9	17.8	19.4	38.3	22.9	13.1	35.7	27.6	29.4	12.8	17.8	26	42.9	27.5	18.8	10.6
ARHGEF1	ARHGEF1	108.1	124.6	71	107.4	78.5	103.6	64.2	98.9	91.4	95.6	45.5	86	64.3	141.7	88.3	99.4	54.9	115.7
ARHGEF10	ARHGEF10	46.575	19.65	38.425	26.225	29.975	14.55	25.275	37.35	19.525	27.925	26.475	20.275	12.075	15.05	20.175	22.625	22.175	38.775
ARHGEF10L	ARHGEF10L	23	19.6	58.4	21.25	19.8	12.15	24.7	30.55	49.35	28.6	39.95	19.2	15.4	22	59.05	29	20.6	29.7
ARHGEF11	ARHGEF11	36	32.6667	19.2333	18.8667	19.5	20.5	26.1667	35.5333	39.1667	28.4	58.4333	32.1	17.5667	41.5667	52.4667	37.3333	32.5	29.6667
ARHGEF12	ARHGEF12	9.15385	6.5	14.9385	9.97692	11.3231	17.1077	11.7	12.3615	17.7462	8.47692	17.5231	14.1	17.8	15.4154	22.9462	11.7615	9.57692	7
ARHGEF15	ARHGEF15	30	28.3	24.75	32.05	13.4	21.25	13.6	28.8	9.95	17.6	15.5	24.85	19.1	46.4	3	31.35	33.15	29.3
ARHGEF16	ARHGEF16	3.8	17.9	6.1	5.7	16.9	3.7	11.2	20.8	26.4	26.3	32.9	12.4	30.3	7.9	69.2	20.9	12.7	3.2
ARHGEF17	ARHGEF17	3.9	5	16.7	3.1	3.8	3.1	4.6	3.4	19.2	6	50.1	4.8	5.6	3	13.1	2.4	5.2	9.4
ARHGEF18	ARHGEF18	3261.4	2946.8	2747.5	898.8	2046	1796.2	2341.6	2790.4	1761	3058.2	2184.3	2486.3	1744.8	2726.8	2149.4	2605.6	2431.3	1705.1
ARHGEF19	ARHGEF19	26.5	46.3	49.3	7.6	13.8	33.5	31	31	39.8	35	65.7	34.2	20.5	56.7	6.3	38.3	32	23.3
ARHGEF2	ARHGEF2	152.35	139.45	133.6	121.875	83.1	84.25	104.975	97.175	165.775	146.2	154.875	124.575	111.125	113.85	171.7	126.65	121.825	236.45
ARHGEF25	ARHGEF25	15.2	19.8	42.1	47.6	36	24.6	47.4	42.3	10.6	30.9	52.7	30.6	19	50.9	25.1	31.5	26.5	54.7
ARHGEF26	ARHGEF26	9.63333	8.66667	20.9	5.66667	9.2	14.5667	3.16667	5.26667	19.2333	9.2	15	13.3	5.63333	11.4	1	7.46667	12.9	12.4333
ARHGEF26-AS1	ARHGEF26-AS1	2	2.1	3.2	0.6	0.2	4.9	14	10.8	9.7	7.8	6	7.2	6.1	0.4	3.3	0.5	9.1	13.1
ARHGEF28	ARHGEF28	11.8167	7.75	16.4167	9.33333	7.05	9.86667	8.5	6.93333	10.6667	8.23333	12.2	8.88333	6.73333	11.8667	18.8167	4.76667	5.06667	8.56667
ARHGEF3	ARHGEF3	1212.3	1007.4	947.1	910.8	846.6	686.7	638.4	1143	752.6	1265.3	1061.5	1200.1	1123.8	736.4	919.9	1248.9	1545.5	1061
ARHGEF33	ARHGEF33	13.8	0.5	9.5	10.4	1.6	6.6	4	0.5	11.1	29.4	66.7	1.4	11.1	13.4	16.2	12.4	13	11.4
ARHGEF37	ARHGEF37	7.85	11.9	16.25	4.3	1.8	4.8	18.75	16.15	2.85	4.35	36.65	14.45	4.1	14.9	27.6	11.15	9.35	5.7
ARHGEF38	ARHGEF38	7.4	2.3	1.8	18.7	19.6	19	12.4	19.5	1.6	1.9	50.9	10.4	8.9	1.3	16.7	2.6	20.7	2.4
ARHGEF39	ARHGEF39	7.9	10.9	2.16667	5.63333	12.8333	9.33333	3.83333	4.1	18.7333	2.96667	5.33333	8.63333	4.16667	12.9667	5.2	2.86667	6	5.86667
ARHGEF4	ARHGEF4	4.6	3.8	1.5	1.2	1.3	0.9	3.5	2.2	2.1	1.1	1.9	3.2	2.1	1.7	1.4	2.2	2	1.3
ARHGEF40	ARHGEF40	19.65	14.7	24.9833	29.2167	35.6	23.25	38.6	16.7667	79.9167	19.55	20.8333	9.36667	19.3667	21.8333	49.15	13.6333	15	16.3167
ARHGEF5	ARHGEF5	26.35	31.75	16.1	29.1	36.7	37.55	23.25	28.95	16.5	37.15	30.6	55.35	33.3	32.15	46.6	18.3	22.85	34.75
ARHGEF6	ARHGEF6	1370	1389.5	1063.1	603.2	956.5	1035.1	870.8	1259.4	990.2	1384.3	1144.3	1343.4	1043.8	1104	973.5	1297.2	1322.3	881.1
ARHGEF7	ARHGEF7	89.4556	82.4444	108.044	259.956	115.489	164.656	165.444	70.4556	93.1889	84.6667	58.3556	124.589	95.5444	114.456	73.8667	77.0111	65.1222	130.4
ARHGEF7-AS2	ARHGEF7-AS2	4.4	6.8	3.4	0.9	0.3	0.6	0.7	14	0.6	1.7	15.5	7.4	1.7	1.3	1.2	5.2	13	10.8
ARHGEF7-IT1	ARHGEF7-IT1	1.1	1.6	9.3	13	0.8	0.7	3.6	14.2	8.9	1.2	1.1	0.9	1.2	17.2	25.1	1.6	12.2	2.3
ARHGEF9	ARHGEF9	54.4	57.45	79.6	44.65	55.95	56.3	64	51.2	80.25	67.2	33.65	55.6	55.8	32.65	28.8	54.45	47.6	46.2
ARID1A	ARID1A	589.7	471.65	359.575	252.225	397.425	359.375	414.5	543.2	484.2	570.175	495.7	545.95	418.625	433.55	551.275	553.875	550.075	342.375
ARID1B	ARID1B	129.043	123.529	158.029	173.043	152.957	188.071	154.043	112.871	135.371	108.329	100.571	171.657	136.171	113.357	114.614	135.7	109.157	104.671
ARID2	ARID2	199.6	210.433	164.867	230.667	224.8	247.233	229.067	190.533	141.033	211.8	140.467	237.067	163.4	166.467	156.267	170.1	171.5	232.433
ARID3A	ARID3A	37.65	37.55	51.65	40	43.05	39.95	51.8	37	56	43.6	43.9	51.15	45.7	45.05	70.4	41.65	47.05	76.65
ARID3B	ARID3B	125.6	154.2	73.6	63	99.2	63	61.6	152.4	108.4	158.6	155.6	103.9	60.6	112.6	104.7	128.5	125.4	138.5
ARID4A	ARID4A	194.8	216.7	204.55	335.9	240	262.2	261.95	199.45	171.3	176.6	99.95	209.4	229.25	169.2	105.75	123.35	160.15	154.6
ARID4B	ARID4B	282	296.575	258.275	396.65	339.475	347.65	423.025	256.675	246.425	247.225	214.075	398.975	306.625	265.525	199.75	257.225	298.1	313.2
ARID5A	ARID5A	340	444.5	411.9	593.7	401.9	320.3	405.2	468.3	308.8	334.6	148.5	275.5	282.1	877.5	130.8	564.6	374.1	786.1
ARID5B	ARID5B	153.82	175.42	205.56	102.28	194.9	147.08	148.06	197.3	146.32	193.56	208.38	137.82	216.66	222.86	163.3	259.08	219.44	223.56
ARIH1	ARIH1	213.85	249.433	257.683	397.767	268.417	322.533	329.167	211.133	218.767	232.983	136.85	203.367	208.05	196.283	167.417	193.1	181.567	225.083
ARIH2	ARIH2	225.38	246.16	213.54	263.32	211.96	250.88	277.3	237.88	226.82	243.42	175.22	187.84	210.84	247.74	222.64	233.2	205.16	234.3
ARIH2OS	ARIH2OS	49.3	48.8	20.8	17.9	31.9	14.2	38	28	29.9	41.2	85.1	56	40	40.5	54	55.7	60.4	47.6
ARL1	ARL1	124.8	101.967	115.233	152.933	111.733	131.533	86.2	108.167	143.5	136.033	154.933	138.333	135	102.033	121.833	137.767	122.167	81.6
ARL10	ARL10	30.875	44.5	32.95	23.85	39.275	24.4	36.025	32.7	35.175	36.2	45.775	37.75	22.525	28.975	28.05	47.625	28.55	20.375
ARL11	ARL11	5.7	12.95	1.25	17.25	4.25	7.85	19.95	12.95	20.15	13.55	30.1	7.5	9	8.8	26.55	13.25	14	17.75
ARL13B	ARL13B	65	32.2	52.6	39.5	63.4	73.2	42.9	45.9	37.3	54.5	55.4	56.1	61.5	35.3	49.5	61.6	41.4	19.8
ARL14	ARL14	8.3	0.2	1.1	1.3	9.8	5.5	0.7	1.4	16.3	0.7	3.9	0.5	2	2	18	6.5	7.6	2.5
ARL14EP	ARL14EP	240.5	200	227.3	247.9	184.9	297.8	188.1	210.2	158.5	263.8	85.9	293.1	196.6	176.5	133	240.5	269.7	222.7
ARL15	ARL15	161.55	132.25	98.45	97.75	92.55	116.65	70.5	121.05	79.1	135.6	55.55	88.45	96	148.1	51.75	109.5	162.6	130.9
ARL16	ARL16	91	104.9	52.7	77.6	106.5	76	84	110.3	79	98.8	126.1	58.4	84.7	52.7	34.1	100.2	94.5	92.5
ARL2	ARL2	168.7	168.8	160.4	75.4	109.6	125.4	112.3	212.4	145.2	196.5	203.7	211.2	140.2	207.3	210.4	202.6	146.4	165
ARL2BP	ARL2BP	225.9	254.9	331.5	299.7	247.7	265.5	385	189.4	357.9	265.7	390.1	372.7	349.1	200.8	324.7	169	214.7	174.9
ARL3	ARL3	58.4667	72.6667	63.6333	30.1333	48.4	43.4333	48.4	51.8667	51.3333	79.0667	91.8667	59.3333	50.9667	50.1	71.2333	52.0333	63.9	72.4333
ARL4A	ARL4A	465.3	429.9	501.7	388.3	502.3	503.1	451.3	468.9	636.8	474.8	288.7	369	697.1	582.2	497.4	344	381.7	576.1
ARL4C	ARL4C	2408.57	2460.4	3364.1	2587.78	2953.9	2789.2	2783.43	2401.78	2648.72	2682.47	1947.25	1768.88	2365.93	2203.35	2431.78	2381.85	1819.97	2019.25
ARL4D	ARL4D	44.1	24.25	30.75	24.1	25.45	24.8	35.1	26	43.45	29.75	28.85	32.6	35.75	32.65	11.45	27.2	41.85	28.6
ARL5B	ARL5B	190.55	213.9	207.45	318.4	319.1	383.8	220.9	209.4	194.8	273.6	93.15	196.4	236.05	182.6	151	190.75	229.45	87.05
ARL5C	ARL5C	23.6	5.2	32.9	2.8	19.6	21.8	6.5	2.1	32.3	0.8	55.9	20.2	20.6	7.6	55.3	28.6	33.4	8.7
ARL6	ARL6	24.05	22.05	24.65	14.1	14.45	15.85	1.8	17.95	27.1	13.4	24.05	27.2	12.4	8.05	18.2	16.35	23.65	14
ARL6IP1	ARL6IP1	792.7	899.3	1163.2	1653.3	1265.2	1169.4	1299.5	683.4	1163.3	907.7	1562	1497.7	1749.3	912.2	1171.9	771.8	892	600.7
ARL6IP4	ARL6IP4	524.05	657.25	359.75	441.85	386.5	353	423.5	590.45	372.6	568.75	422.75	439.35	386.05	520.15	422.25	496.7	416	495.6
ARL6IP5	ARL6IP5	2737.55	2462.6	3020.05	1974	3474.05	2670.05	1895.15	3150.95	2647.45	3211.45	4058.3	2875.85	3375.35	2642.85	3758.9	3205.15	3708.3	3551.2
ARL6IP6	ARL6IP6	170.333	134.833	203.4	102.2	193.7	201.833	129.033	186.033	183.533	167.067	146.167	165.433	274.933	155.633	197.733	173.967	225.433	129.7
ARL8A	ARL8A	175.5	148.6	48.8	105.6	69.6	87.3	65.3	155.9	132.2	144.9	137.5	42.1	83.3	109.6	157.3	85.1	128.1	149.5
ARL8B	ARL8B	488.6	501.8	607.1	869.6	516.1	612.95	826.4	401.8	645.05	492.9	483.15	564.75	534.3	448.85	491.3	401.45	492.05	415.95
ARL9	ARL9	22.3	24.6	23.6	29.9	3.6	18.8	4.8	21.9	2.9	10.1	6.6	12.6	15.5	24.9	18.7	22.1	11.4	27.1
ARMC1	ARMC1	234.45	289.95	380.45	352.15	349.05	352.25	337.35	284.75	291.1	288.95	423.95	337	321.25	275.7	191.7	256.85	293.25	231.75
ARMC10	ARMC10	134.35	137.45	156.55	57.6	162.7	134.25	136.25	138.35	178.15	146.05	205.55	170.85	153.3	105.8	162.85	159.2	168.3	117.45
ARMC12	ARMC12	29	21.1	20	20.7	4.3	16.3	20.6	40.2	18.1	18.5	5	21.8	16.5	26.2	19.4	19.8	6.4	24.6
ARMC2	ARMC2	21.5	11.4	3.8	10.8	8.4	14.2	20.8	18.4	1.3	1.4	1.6	11.4	10.4	28.6	18	8.5	15.5	1.1
ARMC3	ARMC3	1.1	0.8	25.7	13.8	1.2	1.9	0.8	2.1	8.9	3.6	26	3.2	2	3.5	0.2	0.4	0.6	2.8
ARMC4	ARMC4	16.55	16	5.15	4.15	10.95	14.6	19.65	13.35	16.7	6.65	8	13.9	4.1	4.65	38.35	17.5	6.6	7.2
ARMC5	ARMC5	51.4	60.4	3	31.4	51.1	48.8	47.6	49.1	60.1	50.1	73.4	40.4	30.1	35.5	44.6	40.9	32.6	47.4
ARMC6	ARMC6	46	73.6	32.4	42.2	40.3	28.6	9.2	70.7	33.5	57.7	62	66.7	54.1	43.3	91	51.9	80.1	61.8
ARMC7	ARMC7	72.9	69.45	53.3	28.65	45	30.4	63.3	69.75	32.15	65.2	93.05	65.6	44.1	70.6	75.9	58.2	55.5	67.05
ARMC8	ARMC8	126.733	114.867	108.9	186.133	130.033	142.483	145.817	100.517	115.45	104.167	84.2	117.1	131.5	120.317	87.05	101	128.533	104.117
ARMC9	ARMC9	7.4	5.52	10.32	6.3	3	3.72	10.28	5.2	3.9	3.72	7.54	9.78	5.16	7.4	18	3.7	3.44	6.04
ARMCX1	ARMCX1	30.7	15.3	30.3	36	36	27.6	35.6	11.5	67.3	17.3	61.4	32.6	35.8	68	26.7	57.4	21.1	39.5
ARMCX2	ARMCX2	65.3	39.6	33.6	20.9	50.5	26.1	31.1	19.3	33.1	43.8	118.1	110.7	33.7	76.5	83.4	54	73.1	39.9
ARMCX3	ARMCX3	155.5	176.95	172.3	232.7	228.9	230	209.55	169.5	148.5	180.45	196	210.3	216.5	166.15	167.55	172.55	206	419.15
ARMCX4	ARMCX4	34.94	24.56	9.92	40.12	30.72	20.6	47.48	26.46	18.66	24.46	26.58	33.32	16.76	28.26	12.34	14.52	23.26	45.06
ARMCX5	ARMCX5	93.65	103.4	86.55	81.9	77.2	89.55	90.65	88.5	78.95	89.4	83.1	90.65	91.35	114.65	74.5	69.35	80.75	97.6
ARMCX6	ARMCX6	483.1	569.8	305.7	313.8	362.4	266.45	321.9	487.7	319.75	550.45	448.2	403.8	319.5	511.35	353.35	439.5	446.3	581.6
ARNT	ARNT	56.55	39.6167	55.9833	42.6833	55.3167	53.2333	35.45	52.25	38.0167	51.2833	34.4167	37.95	47.4167	49.1333	66.4333	51.9333	49.8	55.6
ARNT2	ARNT2	1	1.8	1.4	1	9	2.5	1.5	10.5	0.9	9.9	2	6	1.5	1.9	1.8	3.5	19.5	1.8
ARNTL	ARNTL	246.3	256.3	321.5	666.1	380.55	490.85	358.8	225.75	293	228.3	126.6	321.2	233.45	263.55	145.75	222.1	222.5	254.8
ARNTL2	ARNTL2	6.93333	8.8	7.3	7.86667	1.43333	1.86667	3.73333	6.43333	1.76667	7.86667	27.7	5.5	10.4667	11.9333	17.6333	2.23333	10.2	2.7
ARNTL2-AS1	ARNTL2-AS1	1	0.5	3.3	0.5	0.5	5.8	1.6	1.9	1.3	0.8	28.9	1.6	0.3	12.2	0.4	7.7	0.5	1.5
ARPC1A	ARPC1A	216.2	166	153.6	224.1	227.6	169.7	193.8	201.2	257.2	190.4	253.1	344.9	268.2	131.2	325.6	198.8	219.6	179.5
ARPC1B	ARPC1B	1987.8	1891	2079.8	975.5	1817.5	1398.6	1268.7	2417.5	2667.4	2003.5	2743.1	1941.2	2114.7	2049.9	2981.2	1932.6	2316.5	1293.5
ARPC2	ARPC2	3555.6	3503.73	3384.47	3009.87	3394.9	3206.2	2793.2	3983.07	3913.17	3538.27	3758.57	3124.17	3833.53	3586.87	4370.97	3506.07	3870.7	3573.97
ARPC3	ARPC3	3157.5	3482.8	2084.6	2326.7	2445.1	2191.4	1928.9	3494.1	3720.7	3601.7	2448.7	2160.8	2574.2	3928.2	2756.6	3951.6	3827.6	3256.1
ARPC4	ARPC4	337.5	321.7	549.6	401.6	505.7	490.5	408.95	411.9	699.95	451.7	553.35	612.8	665.9	319.35	705.3	293.55	253.7	267.05
ARPC5	ARPC5	635.067	573.533	768.5	442.433	764.567	588.133	511.2	502.233	1073.87	687.7	1023.93	792.467	875.533	546.467	1012.93	614.467	620.367	396.467
ARPC5L	ARPC5L	388.275	448.225	256.4	346.6	305.45	296.075	260.8	373.675	305.225	407.375	528.45	399.425	423.7	386.425	402.925	449.35	523.175	362.725
ARPIN	ARPIN	15.1667	11.6	49	31.6667	13.7	20.7667	17.3333	33.4	64.7	15.3	16.3333	13.2	12.2333	14.7333	28.5	16.1	18.0333	13.5
ARPP19	ARPP19	581.7	590.2	610.867	664.3	466.6	513.5	612.8	544.333	466.633	577.967	550.767	479.567	551.433	624.267	430.4	525.933	580.9	568.033
ARPP21	ARPP21	5.91667	2.86667	9.38333	2.85	0.5	3.08333	4.91667	3.48333	11.2667	1.6	11.6167	2.21667	2.51667	2.81667	8.58333	3.01667	1.83333	4.7
ARR3	ARR3	14.4	17.3	41.8	16.5	18.7	11.4	17.4	13.4	4.2	21.1	33.8	16.2	15.1	31.4	1.5	12.2	13.8	32.5
ARRB1	ARRB1	131.857	126.386	119.614	76.7714	106.571	100.014	96.6286	136.414	130.214	119.4	89.7857	106.9	79.5429	76.6286	133.457	83.9143	85.9714	71.3571
ARRB2	ARRB2	539.8	551.3	405.6	298.3	349.5	259.6	490.3	411.2	746.9	476.8	385	327.5	374	425.5	562.7	505.9	451.8	406.5
ARRDC1	ARRDC1	106.25	112.15	66.2	46.25	86.55	69.9	60.25	114.25	94.6	122.7	73.05	94.95	79.1	91.2	115.15	118.95	121.8	117.9
ARRDC2	ARRDC2	1793.9	1859.4	2397.3	1952.2	1854.6	1934	1884.2	1391.2	1005.2	1483.6	344.6	1156	1079.7	2929.8	433.6	1556.3	1324.1	2652.1
ARRDC3	ARRDC3	457	436.4	635	921.1	887.6	731.7	657.6	524.6	698.9	289.4	210.8	602.6	563.6	346.6	219.4	268.8	565.1	1006.6
ARRDC3-AS1	ARRDC3-AS1	5.2	32.7	33.5	42.4	25.8	29.4	2	20.3	12.7	19.1	8.4	24.1	35.6	39.3	42.2	16	29.5	35.1
ARRDC4	ARRDC4	29.6	28.1	64.4	67.2	71.9	42	137.2	59.6	248.7	42	3.3	37.6	61	7.5	80	37.8	30.1	23.5
ARSA	ARSA	42.2	38.55	37.45	18.25	23.65	8.35	45.2	30.95	18.15	44.7	42.25	24.1	30.05	23.9	49.9	39.75	25.2	31.5
ARSB	ARSB	13.875	16.525	29.075	14.625	19.075	14.3	32.5	16.875	33.125	10.05	33.45	9.5	10.575	12.925	26.125	11.425	10.25	13.45
ARSD	ARSD	18.5625	14.025	22.85	16.125	16.5125	21.7125	27.075	23.55	41.3375	16.35	37.8375	15.8875	20.35	18.5375	51.825	23.5875	23.6125	18.3625
ARSE	ARSE	17	7.7	25.5	12.6	0.8	11	2.3	1	16.8	11.1	2.2	2.8	8.5	18.1	1.6	5.7	17	3.8
ARSF	ARSF	4.6	15	12.8	1.6	2.8	5.4	11.1	4.8	5.7	3.2	49.4	5.6	15	1.8	31.2	2.8	4.7	12.3
ARSG	ARSG	50.35	68	62.6	38.35	55.7	63.45	64.05	67.45	61.05	63.7	76.2	63.5	51.25	43.35	63.3	57.9	63.5	75.45
ARSI	ARSI	2.2	1.5	1.2	13.9	3.5	1.4	4.5	2.4	3.2	4.3	1.2	2.2	1.1	12.2	9.9	1.4	10.8	1.3
ARSJ	ARSJ	4.6	6.5	28.6	6.5	0.4	2.5	22.7	6.1	2.3	6.1	18.2	4.3	3.2	0.4	0.5	1.1	0.6	0.9
ARSK	ARSK	34.5	26.8	44.7	26.2	22.7333	24.6333	29.0667	20.2	30.3	18.9667	25.2	32.3333	20.7667	10.2	14.6333	16.5	21.9333	25.5667
ART1	ART1	11.2667	12.5	24.4333	10.4	14.3	16.9	12.9333	9.33333	11.8667	16.4667	16.5667	23.3	3.96667	8.93333	2.46667	14.7	14.4	19.6333
ART3	ART3	12.6	11.7	1	8.6	11	10.2	11	12.1	5.8	1	2.7	16.1	0.3	2.4	11.1	5.4	1.2	9.9
ART4	ART4	8.3	5.55	8.45	4.9	10.85	2.7	1.5	2.3	4.5	5.55	5.5	5.8	1.4	9.55	6.3	1.05	4.6	5.35
ART5	ART5	3.7	3.8	4.5	2.5	3.9	5.1	1.5	3.8	11.6	3.4	2.4	1.8	6.7	4.6	2.1	3.3	2.5	5.4
ARTN	ARTN	3.43333	3.7	7.73333	7.1	1.46667	4.3	5.4	4.9	6.1	1.63333	15.8	1.83333	6.63333	3.73333	23.1333	3.13333	6.36667	6.5
ARV1	ARV1	75.75	70.5	59.25	35.15	60.25	49.55	52.35	76.2	86.3	76.8	84.25	80.2	65.55	103	79.5	107.5	127.05	83.3
ARVCF	ARVCF	9.26667	14.6	7.86667	11.2667	14.9333	10.1667	13	31.7	3.73333	16.6667	11.4667	5.9	4.66667	17.9667	5.86667	16.6	5.86667	3.9
ARX	ARX	16	7.4	9.2	4.3	9.05	7.55	2.25	8.9	4.05	2.7	26.5	6.9	4.1	16.05	1.35	1.1	12.4	3.05
AS3MT	AS3MT	33.3	19.7	0.7	26.4	30.9	25.9	23.2	14.7	27.3	8.7	50	24.2	21.2	23.6	2.1	28.4	34.2	24.7
ASAH1	ASAH1	398.28	373.5	629.22	633.46	602.86	502.48	686.3	447.94	1328.08	386.38	382.5	389.92	483.68	303.18	728.24	314.6	320.5	275.74
ASAH2B	ASAH2B	28.3	30	29.55	41.1	23.05	44.2	25.65	24.65	34.7	22.25	51.05	44.25	23.75	31.5	17.85	21.7	28.2	48.3
ASAP1	ASAP1	234.26	308.18	311.54	181.4	262.52	254.94	217.52	271.02	270.94	263.06	211.1	238.44	291.72	258.68	270.74	282.5	312.26	220.18
ASAP1-IT1	ASAP1-IT1	26.8	45.5	72	64.5	89.6	86.2	13	40.1	21.8	29.8	48.8	43.8	43.7	71.5	33	32.6	48.8	30.3
ASAP1-IT2	ASAP1-IT2	32.8	47.2	53.5	18.2	37.9	27.2	3.5	75.9	18.1	29.7	53.9	54.9	29.9	23.4	1.2	38.9	27.7	67
ASAP2	ASAP2	14.9	13.9	8.9	4.1	11.9	11	0.7	1	10.5	0.5	17.6	30.1	15.2	2.6	18.4	21.7	0.7	1.9
ASAP3	ASAP3	2.7	5.25	12.75	4.4	14.2	8.65	8.35	21.85	31.9	5.85	19.15	3.2	10.8	11.45	21.9	2.55	3.5	8.5
ASB1	ASB1	47.3667	42.8333	53.2333	47.2667	41.6333	42.8333	49.9	49.3667	58.4667	45.6333	45.1667	53.0333	32	48.0667	22.4667	53.0333	30.4667	56.1
ASB10	ASB10	3.56667	2.33333	6.46667	2.6	2.63333	3.3	1.46667	2.33333	5.7	4.2	1.86667	1.8	2.96667	2.86667	1.73333	4.43333	2.73333	2.06667
ASB11	ASB11	1.5	30.2	2.7	5.5	18.6	8.7	3.1	0.6	17.5	1.7	10.3	2.6	0.7	5.5	20.8	2.2	0.6	9.7
ASB12	ASB12	1.5	2.5	3.2	2.4	3.4	2.4	3	4.1	2.7	4.6	37	9.4	4.7	5.3	4.3	4.2	2.3	5.3
ASB13	ASB13	144.4	83.8	77.6	61.9	105.2	94.5	103	92.3	146.1	60.9	99.3	106.4	89.6	45.4	65.1	72	87.5	72.4
ASB14	ASB14	9.15	14.8	7.85	15.2	11.95	25.9	18.45	5.25	9.4	9.55	16.75	2.55	2.7	15.9	2.35	11.25	8.1	5.95
ASB15	ASB15	1.1	1.6	2.1	0.9	1.5	10.3	2.8	15.5	1.3	1.4	50.6	2.1	1.7	2.5	1.5	2.4	12	2
ASB16	ASB16	7	5.8	38	13.9	8.2	2.4	4.4	28.8	6.4	35.4	11.9	34.3	3.2	86.3	1.5	6.3	30.9	25.9
ASB16-AS1	ASB16-AS1	61.8	42.9	78.9	36	63.3	33.4	41.5	90.8	55.6	65.7	76.7	98.3	56.6	67.6	105.3	83.4	73.7	71.9
ASB17	ASB17	11	1.9	13.9	3.2	0.8	6.5	2.1	7.2	4.7	6.6	19.1	0.4	1.2	3.1	0.8	5.9	5.5	6.4
ASB2	ASB2	20.6	13.25	19.15	8.9	8.75	10.8	12.15	15.8	39.1	3.2	25.55	10.25	13.1	35.4	11.45	27.2	19.7	2.45
ASB4	ASB4	7.2	2.93333	8.6	6.61667	3.33333	3.53333	12.8	6.9	2.01667	6.08333	19.7667	1.43333	2.7	9.9	12.3333	6.06667	4.86667	8.5
ASB5	ASB5	11.9	5.3	2.3	1.1	0.2	0.3	0.2	6.9	0.3	0.6	0.7	10.6	4.7	6.6	0.4	2	1.5	2
ASB6	ASB6	129.7	159.3	97.55	126.95	82.6	98.85	95.85	127.6	76.4	149.05	82.6	76.75	90.85	158.35	146.75	129.5	145.65	135.1
ASB7	ASB7	150.8	180.95	111.55	155.15	112	123.6	125.1	162.95	125.2	144.85	149.05	190.55	188.5	161.5	109.65	194.55	196.85	143.1
ASB8	ASB8	157.6	189.85	134.35	159.25	167.95	157.25	159	135.95	100.35	151	130.95	129.9	130.05	150.95	109.3	157.75	126.1	143.5
ASB9	ASB9	11.3	13.5	18.4	9.1	18	14.2	6.9	6.9	22.6	7.1	30.1	18.5	10	2.7	3.5	19.5	10.5	15.1
ASCC1	ASCC1	118.25	111.8	154.95	175.5	126.8	115.25	187.1	120.75	122.6	127.7	112.1	220.65	158.25	115.65	109.85	118.8	118.5	152.5
ASCC2	ASCC2	151.9	158.1	142.7	73.5	109.4	95.5	97.6	152.1	99.9	158.2	204.2	129.6	88.1	127.4	188	148.6	171.9	138.3
ASCC3	ASCC3	140.35	135.8	162.1	121.25	172.2	189	181.25	122.55	130.45	154.5	142	132.55	143.7	140.7	181.25	155.7	152.4	102.05
ASCL1	ASCL1	7.6	6.725	10.95	4.925	1.75	1.65	17.625	5.35	3.625	4.35	13.35	4.125	2.475	8.7	6.525	5.275	10.75	4.625
ASCL2	ASCL2	8.75	10.7	14.85	1.7	2.4	4.1	14.3	11.5	32.05	16.9	35.65	26.1	20.1	6.55	44.15	6.8	49.6	8.3
ASCL3	ASCL3	17.4	19.4	2.6	23.2	12.1	5.2	28.6	27.9	19.3	14	4.5	4.6	10	31.8	26.2	2.1	2.2	16.2
ASCL5	ASCL5	0.8	1.6	2.6	3.9	6	0.9	2	16.8	3.5	4.3	15.1	5.4	16.1	3.8	1.3	1	3.8	3.6
ASF1A	ASF1A	285.6	339.75	368	410.7	322.7	323.75	363.4	372.15	239.6	300.1	282.05	271.05	311.45	337.1	159.95	304.85	347.8	346.05
ASF1B	ASF1B	33.7	33.3	71	36.4	41	32.9	10.3	40.6	9.5	48.4	127.6	40.3	88.3	77	77.9	66.2	83.4	37.5
ASGR1	ASGR1	27.1	23.1	29.5	30.2	40.1	13.5	50.3	18.3	98.9	25	38.6	9	19.7	1.2	36.3	29.2	10.1	3.1
ASGR2	ASGR2	76.3	34.8	23.4	51.9	47.6	38.6	192.3	37.5	303.4	44.4	135	41.4	40.7	38.4	182.1	46.7	60.3	4.4
ASH1L	ASH1L	286.1	288.633	273.633	304.233	325.333	365.267	210.4	292.1	214.767	271.967	220.733	293.967	273.4	216	288.8	238.967	256.267	303.033
ASH1L-AS1	ASH1L-AS1	199.4	229	133.3	142.3	167.1	147.7	164.2	184.4	106.4	164.5	128.4	127.1	187	238.2	124	199.5	160.5	192.8
ASH2L	ASH2L	221.4	218.9	262.1	175.2	256.7	226.1	226.8	242.4	289.3	318.5	403.3	332.7	282.3	250	313.1	328.7	375.7	264.5
ASIC1	ASIC1	7.9	12.35	31.1	14.95	15.45	12.2	4.1	11.65	7.65	6.75	18.1	9.95	8.7	18.5	15.8	5.7	2	20.3
ASIC2	ASIC2	3.5	4.3	5.6	5.1	2.3	1.8	11.2	17	1.2	4	7.6	14.9	0.5	4.9	6.3	24.8	3.3	40.3
ASIC4	ASIC4	1.5	2.1	1	4.8	2.9	4.1	11.6	3.7	6.1	0.9	38.1	4.3	1.7	3.8	2.8	11.9	17.4	1.5
ASIC5	ASIC5	2.1	8.9	2.9	10.6	11.4	9.3	1.2	2.2	2.2	0.8	28.3	0.6	3.3	1.9	14.9	2.2	1.4	10.9
ASIP	ASIP	17.7	5.3	30.2	0.8	16.9	6.5	1.4	4.5	3	1.9	1.5	0.9	4.9	2.1	13.5	0.9	12.2	3
ASL	ASL	78.5	110.4	152.5	65	98.3	61.3	74.6	122.2	149.4	78.5	124.5	93.3	118	93.5	155	119.8	98.4	91.6
ASMT	ASMT	6.45	6.95	9.6	3.3	11.4	8.45	20.35	3.4	20.15	9.15	31.95	5.15	2.9	8.65	8.95	6.55	11.15	17.05
ASMTL	ASMTL	277	271.2	198.767	186.333	224.7	194.533	232.733	339.633	233.967	293.8	365.233	275.833	235.1	369.933	262.267	331.467	295.6	322.467
ASMTL-AS1	ASMTL-AS1	11.96	11.42	22.04	28.02	30.38	17.32	14.8	7.78	19.96	10.52	13.82	22.62	10.74	7.08	5.86	19.38	19.22	25.08
ASNA1	ASNA1	223.5	216.8	163.9	162.1	164.9	165.8	115	244.5	309.4	254	269.9	247.5	266.2	280.8	366.4	282.7	291	125.5
ASNS	ASNS	233.1	231.4	191.25	231.9	248.05	180.95	180.8	211.8	147.95	157.1	186.4	240.9	204.55	155.7	165.45	199.05	238.2	195.5
ASNSD1	ASNSD1	617.4	638.9	374.4	788.3	526.5	761.8	840.1	481.4	441.2	551.9	646.4	659.8	552.9	712.5	349.5	544.8	605.1	684.2
ASPA	ASPA	1.4	3.55	13.8	1.95	0.75	3.75	9.1	1.6	1	3.3	2.4	4.75	0.45	1.55	1.9	1	1.1	1.4
ASPDH	ASPDH	25.4	13.1	17.7	3	21.8	3.3	26.7	2.9	22.7	26.1	2.2	3.1	1.4	11.9	12.2	5.9	3.5	16.2
ASPG	ASPG	3.8	3.45	11.35	6.7	3.95	1.4	16.8	14.9	5.25	15.8	14.3	3.7	6.6	4.15	33.95	7.55	3.45	10.15
ASPH	ASPH	23.0222	21.2778	30.3889	21.6444	26.2111	27.0778	33.4889	24.2222	36.1667	23.8556	37.5556	23.7667	23.8333	21.7778	18.0778	16.2778	17.0222	17.3889
ASPHD1	ASPHD1	16.6	8.45	22.9	16	2.3	21.8	35.9	2	4.1	22.5	44.95	8.5	14.65	14.55	10.5	16.35	10.2	18.9
ASPHD2	ASPHD2	44.8	44.4	14.7	53.55	36.1	36.85	34.25	50.4	59.15	50.65	27.45	56.85	66.7	49.45	53.75	56.75	49.45	51.85
ASPM	ASPM	16.2667	12	10.7333	4.3	14.8667	2.46667	2.46667	6.13333	5.63333	9.9	44.8333	11.8333	33.8667	25.3667	25.5333	23.4333	19.1	10.6667
ASPN	ASPN	3.7	5.6	2.25	1.3	3.25	1.3	5.65	2.8	9.25	0.9	2.5	1.35	0.7	6.4	10.95	1.8	5.2	1.9
ASPRV1	ASPRV1	24.3	35.3	19.7	39.6	30.8	48.2	38.1	44.1	29.9	47.6	1.9	34.3	27.4	37.7	43.4	33.5	44.5	11.6
ASPSCR1	ASPSCR1	91.3	85	110.7	43.2	55.4	37.4	37.8	83.1	84.6	49.3	73.9	90.6	71.2	105	98.7	115.6	92.9	75.3
ASRGL1	ASRGL1	42.2	27	57.35	30.5	54.25	24.2	39.9	9.95	47.7	45.05	40.9	41.65	39	52.35	85.9	47.85	46.75	12.55
ASS1	ASS1	1.4	3.6	1.5	37.6	19.3	1.7	32.2	1.6	5.6	3.6	34.9	32.3	15.3	8.5	8.4	10.9	18.9	10.6
ASTE1	ASTE1	111.1	121.2	109.5	116.9	93.9	93.6	140.6	118.7	69.1	106.8	76.3	79.8	60	121.2	39.5	44.3	102.7	134.7
ASTN1	ASTN1	0.7	1.3	2	0.3	2.1	6	0.5	1.2	12.6	0.2	33.7	12.3	1.4	2.1	14.5	12	0.4	0.3
ASTN2	ASTN2	19.7667	10.1333	21	12.6333	11.4667	13.4333	14.7	20.7333	10.4333	21.2	27.5	8.76667	10.1333	17.0667	18.4667	7.33333	5.96667	28.0333
ASUN	ASUN	263.7	200.6	265	294.2	293.5	244.7	203	237.8	268.3	248.7	534.5	316.2	390.4	249.7	182.3	346.2	405.4	341.5
ASXL1	ASXL1	228.467	234.967	244.467	244.983	267.233	266.233	270.083	263	218.383	218.317	231.017	286.867	275.917	234.05	194.1	245.533	264.633	264.033
ASXL2	ASXL2	248.417	228.917	230.883	76.05	166.933	172.733	174.367	248.25	218.967	257.6	209.75	256.983	201.083	209.35	170.6	284.133	285.617	270.817
ASXL3	ASXL3	7.2	4.75	13.65	10.05	11.075	3.2	5.75	9	13.025	9.3	9.175	2.025	5.35	12.025	7.35	9.55	5.975	20.25
ASZ1	ASZ1	0.4	12.5	7.4	0.2	2.6	0.3	21.1	0.5	9.6	0.2	45.4	6.1	6	15.5	7.5	0.2	8	6.7
ATAD1	ATAD1	203.4	200.35	267.45	400.5	281.25	311.55	277.1	173.55	249.05	218.35	190.5	252.55	273.35	178.15	231.35	215.5	183.7	199.2
ATAD2	ATAD2	62.95	88.975	80.1	183.025	116.3	118.5	103.875	74.625	70.875	63.625	79.15	86.725	127.175	90.75	70.525	62.075	88.675	82.625
ATAD2B	ATAD2B	55.6333	59.2667	85.1	89.1333	78.0667	107.567	96	47.8	66.5	49.3667	60.5	74.5333	79.2667	72.1667	68.6333	48.1333	76.4	67.8
ATAD3A	ATAD3A	73.1	95.8	119.7	53.3	78.2	58.8	77.8	91.8	73.5	88.7	94.8	74.8	83.9	114.9	91.1	95.2	74.4	84.5
ATAD3B	ATAD3B	60.2	86	76.8333	65.5667	90.1	60.6	85.1	96.6	75.0333	93.1333	78.1	70.2667	69.3333	96.0667	52.9	71.3333	78.9667	85.8667
ATAD3C	ATAD3C	13.1	21.3	38.7	2.9	8	4.3	6.2	18.6	8	5.9	49.1	1.3	3.6	38.5	32.9	6.2	3.7	12.4
ATAD5	ATAD5	3.6	20.6	21.9	42.8	38	26.3	44.6	8.2	34.9	22.9	4.8	3.7	33.1	18.9	3.3	17.7	27.4	21.1
ATAT1	ATAT1	19.1	29.2	26	27.8	10.1	26.3	14.7	30.8	17.75	15.85	58.95	24.2	11.7	15.2	4.45	18.3	33.5	24.6
ATCAY	ATCAY	3.9	2.9	1.9	1	4.9	1.1	6	3.7	17.8	3.9	11.9	8.6	3.8	4.1	1.6	2.3	5.3	5.3
ATE1	ATE1	54.375	44.675	73.6	45.4	70.625	77.325	55.825	53.85	72.8	41.475	48.775	72.85	73.025	55.95	39	59	74.975	51.5
ATF1	ATF1	240.333	218.367	318.567	284.333	267.9	290.733	222.8	213.2	235.167	252.933	254.267	325.033	325.967	223.9	234.233	217.6	254.833	246.267
ATF2	ATF2	125.367	101.967	176.1	179.8	154.8	164.8	118	140.967	106.767	96.2	112.8	113.767	162	119.567	104.733	99.5333	119.5	93.5667
ATF3	ATF3	70.2333	48.4667	103.2	175.833	133.367	103.533	117.967	55.1333	263.567	70.7667	82.0333	53.6	111.633	78.6333	193.233	58.3	78.6	120.1
ATF4	ATF4	4788.1	4196.8	3426.2	4030.8	3888.8	3306.1	4395.3	3964.6	3234.5	3742.7	3010.8	3610.9	3686.4	4888.5	3071.5	4029.2	3296.7	3913
ATF5	ATF5	25.5	26	30.125	17.25	18.5	16	21.75	21.825	25.425	27.15	45.7	19.05	14.125	26.2	34.5	23.15	25.775	20.95
ATF6	ATF6	270.55	264.65	211	159.4	159.275	213.875	194.45	214.425	207.475	207.45	199.9	263.25	200.575	170.075	240.9	325.975	240.1	186.825
ATF6B	ATF6B	22.3	22.6333	62.2667	36.9	32.5667	47	17.5667	24.9	50.2333	30.5333	51.6667	53.3667	34.3333	29.3667	60.1	28.3333	34.4	33.3333
ATF7	ATF7	71.02	69.42	45.62	29.5	53.14	40.62	31.58	65.98	60.58	63.2	58.32	54.92	42.6	47.08	40.3	46.56	44.82	45.04
ATF7IP	ATF7IP	408.225	414.55	393.925	345.45	465.975	413	388	382.575	312.175	378.35	322.375	410.75	372.825	384.625	297.95	395.65	444.45	505.8
ATF7IP2	ATF7IP2	566.7	495	226.15	185.35	246.2	416	238.65	479.6	206.05	347.6	338.2	182.6	311.45	462	220.3	266.2	239.75	282.4
ATG10	ATG10	39.075	35.375	31.55	19.375	42.625	39.4	17.475	33.975	50	30.9	37.275	34.825	39.45	35.6	28.975	40.6	31.65	28.3
ATG101	ATG101	174.8	176.1	244.7	194.6	214.2	169.3	205.9	180.4	269	216.1	206.3	216.8	286.7	315.4	319.9	260.4	247.5	318.9
ATG12	ATG12	194.733	219.567	235.633	341.433	244.967	282.1	305.6	238.233	260.3	239.133	224.267	258.333	294.467	234.467	173.8	210.467	223.3	275.633
ATG13	ATG13	174.533	176.3	196.067	201.233	174.267	163.833	248.967	164.533	178.633	177.633	195.1	218.4	173.333	191.633	203.867	171.2	179.1	163.8
ATG14	ATG14	316.5	400.2	272.5	574	331.8	423.8	390.4	327.6	212	300.7	149.2	319.9	342.2	329	153.4	278.5	310.6	321.1
ATG16L1	ATG16L1	140.25	145.75	128	165.2	156.55	207.4	215.3	130.15	111.55	114.55	60.95	187.5	115.45	123.9	74.8	101.5	109.95	147.5
ATG16L2	ATG16L2	184.8	157.45	140.95	108.1	188.95	122.35	104.85	215.25	189.6	201.8	135.75	137	88.1	116.85	247.85	187.3	206.9	138.7
ATG2A	ATG2A	297.4	587.5	197.6	477.2	239.3	332.8	412.1	360	274.7	347.6	233	194.3	290.7	575.7	294.3	347.3	316.9	620.2
ATG2B	ATG2B	90.625	84.625	109.425	177.725	140.6	143.25	157.325	73.975	95.175	110	95.175	92.225	105.4	85.8	69.225	67.6	95.775	114.625
ATG3	ATG3	446.1	458	461.4	538.65	518.15	433.65	536.95	489.5	620.15	500.1	618.95	400.4	605.05	521.05	700.3	610	620.6	491.15
ATG4A	ATG4A	143.8	147.1	164.5	86.6	108.6	93.6	77.8	137.6	135.4	133.7	122.6	146.1	145.6	147.2	128.5	155.2	170.9	106.4
ATG4B	ATG4B	187.3	159	193.433	121.067	144.5	130.9	168.233	176.2	159.767	174.6	158.933	174.533	164.167	182.933	156.233	146.533	182.433	201
ATG4C	ATG4C	14.8	18.8	46.2	2.2	19.5	14.4	1.2	17.5	11.9	32.3	81.9	54.3	33.9	31.5	15.3	30.1	28.4	27.2
ATG4D	ATG4D	111.2	121.3	68.9	60.9	64.5	94	92.7	92	68.5	97.5	100.3	75.1	63.1	132.1	30.2	110.8	117.8	101.9
ATG5	ATG5	321.567	286.467	309.3	268.567	275.067	273.5	259.667	290.033	261.233	300.667	316.4	290.833	337.233	294.467	267.3	300.4	305.8	229.233
ATG7	ATG7	49.725	51.825	50.35	28.55	56.025	45.6	52.425	65.525	93.625	40.55	63.125	55.5	44.275	41.475	76.85	41	55.05	29.2
ATG9A	ATG9A	135.2	134.1	108.8	131.3	112.4	80	104.7	139.1	105.9	127.6	161.9	98.1	70.8	175.1	93.5	136.4	118.3	162
ATG9B	ATG9B	31.35	28.8	42.9	19.6	29.55	16.9	28.65	36.4	37.3	29.15	23.1	33.7	25.05	22.45	50.6	24.45	28.55	29.9
ATHL1	ATHL1	1196.3	778.6	390.6	487.6	789.5	589.9	534.7	542.8	420.3	749.9	399.5	616.9	174	502	381.2	564	299.3	686
ATIC	ATIC	490.7	556.5	483.8	390	511.2	535.4	542.7	685.8	419.9	700.2	772.8	735.7	667.8	786.5	624	868.3	787.4	553.2
ATL1	ATL1	36.8	41.9	15.9	3.8	37.5	37.7	45.2	26.3	19.2	36	46.2	62.2	53.9	34.4	40.6	37.8	34.4	29.9
ATL2	ATL2	117.267	112.3	174.667	208.1	202.833	196.733	206.4	112.5	130.1	110.767	92.8	128.067	157	133.433	55.1333	100.033	47.0667	166.1
ATL3	ATL3	237.467	228.233	196.267	136.633	181.8	200.833	154.367	209.1	235.6	233.167	164.6	204.667	189.967	159.9	212.867	185.167	175.333	136.133
ATM	ATM	287.167	292.45	474.55	237.067	524.983	438.383	501.583	227.733	323.75	318.267	732.167	580.1	369.083	259.217	498.567	347.1	264.95	301.517
ATMIN	ATMIN	174.3	174.5	189.3	159.433	145.767	184.333	172.9	205.7	184.033	194.2	186.233	200.067	161.833	171.133	210	177.133	194.3	133.667
ATN1	ATN1	28.85	24.475	30.25	12.725	21.125	19.525	12.9	23.05	23.175	25.9	31.65	25.225	8.875	19.9	32.075	29	25.7	19.8
ATOH1	ATOH1	4.7	1.2	7.1	14.9	15.1	1	4.5	18.6	5	7	2.3	0.8	2.3	6	3	1.7	4.3	1
ATOH7	ATOH7	3	0.65	4.95	6.15	8.9	3.1	16.7	3.85	6.45	4.65	3.45	2.9	6	10.25	10.6	5.15	3.4	7.55
ATOH8	ATOH8	8.56667	18.4	7.66667	15.4333	6.83333	16.2667	17.1667	16.9667	23.6333	18.3667	33.3333	10.8333	19.0333	31.5333	24.0333	12.1333	10.7333	18.3667
ATOX1	ATOX1	183	125	129.9	124.6	122.7	112.4	120.8	145	141.6	162.2	122	118.6	164.7	219	278.7	246	255.9	147.4
ATP10A	ATP10A	63.7667	54	48.8	55.4	46.9667	67.7	46.5	70.9333	49.1333	63.6	97.6333	53.2667	66.5667	72.9667	71.4	89.6333	71.3	46.9
ATP10B	ATP10B	13.05	7.8	21.95	15.3	17.1	8.5	20.35	7.35	9.75	26.65	34.5	8.05	11.05	21.75	37.05	11.3	8.45	11.05
ATP10D	ATP10D	37.9	43.8	19.2	9	42.2	30.1	15.8	44.7	57.2	19.1	74.2	44.5	42.3	26.7	84.3	48.5	23.6	12.5
ATP11A	ATP11A	54.9333	51.6333	59.8833	69.3833	60.75	68.55	63.6167	71.6667	80.0333	65.25	78.6833	69.1333	57.4667	46.65	70.3667	71.5667	67.6333	50.7667
ATP11A-AS1	ATP11A-AS1	4.4	11.3333	12.7333	3.13333	2.73333	1.96667	2.36667	2.53333	4.16667	3.9	27.5	3.13333	1.86667	3.86667	9.6	7.23333	5.63333	10.1
ATP11B	ATP11B	124.6	117.9	188.767	198.283	169.05	179.75	158.55	111.217	140	124.55	152.733	154.933	181.333	103.95	131	134.317	137.217	148.733
ATP11C	ATP11C	121.75	79.25	122.8	61.15	101.25	109.9	108.05	95.9	102.65	108.75	70.2	111.3	112.1	82.7	87.4	112.9	87.45	105.55
ATP12A	ATP12A	0.9	4.7	23.1	17.5	2.9	10.7	4.6	5.6	13.8	1.4	66.4	11.2	1.4	26.3	1.4	13.1	2.8	8.8
ATP13A1	ATP13A1	383.8	287.2	263.1	198.7	290	246.2	323.7	334	386.9	313.4	517.3	336.9	354.3	372.7	595.4	408.6	357	348.6
ATP13A2	ATP13A2	72.6	95.6	42.5	15.6	30.4	38	34	74.3	53.5	55.6	72.4	61.6	43.4	82.1	95.7	69.9	67.7	56.9
ATP13A3	ATP13A3	159.05	133.95	240.65	208.5	222.5	225.25	198.05	162.45	244.7	143.35	103.25	132.35	197.75	107.55	79.45	121.1	173.35	130.1
ATP13A4	ATP13A4	4.43333	2.03333	20.3	10.5	6.8	2.3	18.7	2.06667	3.1	1.86667	7.93333	10.3	4.7	16.4667	8.5	12.8333	3.16667	3.7
ATP13A4-AS1	ATP13A4-AS1	0.5	0.6	0.7	0.4	0.3	0.6	0.8	3.2	0.5	0.4	1.4	1.3	0.3	0.5	1	1.7	2.4	3.1
ATP13A5	ATP13A5	11.4	9.65	21.3	13.55	6.95	8.15	1.9	6.65	7.9	3.85	13.5	16.65	2.1	14.4	16.95	8.65	2.35	1.8
ATP1A1	ATP1A1	1361.2	1469.9	1344.6	846.8	1172.6	1093.5	1120.1	1353.4	1137	1353.2	1056.1	1194.5	1085.2	1295.5	897.3	1270.2	1067.7	1245.9
ATP1A1-AS1	ATP1A1-AS1	19.75	16.75	20.65	5.55	12.45	2.2	30.05	30.35	8.45	8.1	28.8	19.25	2.15	9.85	15.95	21.55	22.3	13.2
ATP1A2	ATP1A2	1.9	3	34.3	7.4	2.2	4.8	6.35	4.85	16.75	8.85	17.35	3.7	0.85	2.95	15.35	4.65	6.75	1.75
ATP1A4	ATP1A4	3.46667	5.53333	14.6667	3.7	5.16667	7.8	9.36667	1.33333	11.0333	6.4	18.1667	6.2	3.56667	20.2333	21.7667	5.73333	10.7333	2.23333
ATP1B1	ATP1B1	94.7	101.25	49.7	119.15	79.8	92.4	46.05	74.2	102.9	79.6	49.35	53.15	39.85	99.8	62.95	70.7	78.4	81.4
ATP1B2	ATP1B2	9.4	8.9	15.1	8.3	7.6	12.9	5.1	8.5	20.5	2.5	52.7	12.1	13.7	9.2	2.7	3.5	6.4	3.2
ATP1B3	ATP1B3	399	364.6	542.8	742.167	502.2	540.967	469.433	506	440.067	463.833	400.833	312.567	663.6	602.367	563.567	379.133	471.033	646.7
ATP1B4	ATP1B4	0.8	7.65	15.4	4	7.35	6.7	10.6	7.8	19.5	9.7	14.8	6.65	2	2.2	0.9	3.3	5.95	2.85
ATP2A1	ATP2A1	4.1	11.7	13	1.65	5.25	9.5	5.55	9.15	2.85	3.3	17.6	7.55	2.2	10	9.8	3.6	12	19.05
ATP2A2	ATP2A2	152.775	147.25	169.575	192.825	146.675	180.05	227.125	162.1	214.625	149.325	169.85	171.725	198.975	194.2	157.125	147.75	161.8	124.95
ATP2A3	ATP2A3	267.18	251.2	230.02	128.04	175.98	176.16	211.66	229.04	213.74	264.78	305.78	328	208.94	215.62	264.78	236.28	219.5	156.24
ATP2B1	ATP2B1	282.267	369.7	711.1	535.033	687.567	792.667	593.633	348.333	798.6	300.467	173.7	224.067	469.167	160.1	269.033	225.5	224.433	130.167
ATP2B2	ATP2B2	3.11667	2.58333	15.9333	5.43333	7.26667	7.03333	7.58333	3.01667	5.5	5.41667	4.95	6.13333	4.76667	4.2	2.63333	4.06667	2.46667	6.25
ATP2B3	ATP2B3	9.1	8.6	2.75	8.175	6.825	5.625	12.75	5.975	10.925	4.475	25.9	2.225	8.6	11.225	9	3.725	8.225	12.875
ATP2B4	ATP2B4	317.667	324.167	355.233	154	253.267	364.3	159.5	368.7	381.567	354.267	235.033	245.6	367.7	191.733	336.3	297.567	367.8	169.3
ATP2C1	ATP2C1	101.5	98.925	93.175	86.95	99.975	94.975	72.9	114.425	88.7	95.5	120.425	95.425	116.55	94.975	89.275	123.45	114.8	78.75
ATP2C2	ATP2C2	11.0667	8.1	17.3667	12	10.1	9.06667	24.1667	7.6	8.5	22.5667	20.9	11.9667	4.53333	16.4667	12.9	9.13333	11.0667	15.3
ATP4A	ATP4A	14.9	12.4	9.4	1.2	1.3	1.9	24.7	2	1.8	1.1	21.8	2.2	2.3	16	12	1.6	2	4.2
ATP4B	ATP4B	6.66667	3.26667	4.83333	6.4	5.46667	5.36667	2.1	9.76667	3.36667	2.46667	17.3	2.43333	5.7	5.76667	3.7	4.6	7.16667	3.76667
ATP5A1	ATP5A1	2160.8	2266.5	2305.45	2251.85	2164.25	1916.05	2325.65	2253.6	1990	2339.05	2530.2	1993	2018.15	1868.4	2107.5	1881.4	1919.2	1745.9
ATP5B	ATP5B	1591.9	1491.2	1543.6	1808.4	1589.9	1460.8	1521.4	1753.9	1776.5	1691.8	1966.8	1699.5	1874.3	2078.3	2174.7	1624	1749.2	1612.8
ATP5C1	ATP5C1	1859.12	1667.25	1237.67	1195.55	1182.72	1057.33	1287.83	1886	1296.5	1788.05	2138.12	1536.65	1712.92	2125.88	2066.55	2001.75	1870.45	1652.12
ATP5D	ATP5D	343.7	373.25	243.25	209.6	220.3	212.1	302.45	467.65	354.05	364.35	368.2	264.1	246.2	407	391.6	353.65	279.85	375.3
ATP5E	ATP5E	3947.65	3478.75	2566.9	2370.2	2702.65	2404.4	2074.7	3644.05	2685.7	3677.95	2906.95	2207.45	2856.1	2847.4	2639.05	3179.6	3111.2	4149.75
ATP5F1	ATP5F1	1585.45	1557.05	1407.9	1189.35	1259.2	1020	1186.3	1863.1	1369.2	1740.8	1535.5	1278.95	1495.55	1512.6	1479.1	1453.5	1679.65	1214.95
ATP5G1	ATP5G1	242.1	182.7	169.8	118.3	178	176	109.9	231.1	188.3	239.7	343.5	206.5	216.4	258.8	251.7	292.9	240.7	106.5
ATP5G2	ATP5G2	1873.5	1975.3	1570.95	1796.85	1549.35	1400	1696.2	2080.4	1572.7	2062.4	1950.75	1613.15	1394.1	1736.75	1756.85	1543.2	1583.2	1851.65
ATP5G3	ATP5G3	1026.93	977.5	868.5	873.833	884.467	708.2	737.167	1035.83	987.467	954.567	1099.6	922.3	1081.3	1175.63	847.333	1218.6	1085.8	927.867
ATP5H	ATP5H	2158.35	1987.05	1245.85	882.95	1347.45	1102.7	1157.6	2191.7	1333.55	2300.75	1577.45	1414.2	1430.45	2232.3	1571.5	2041.45	1859.65	1990.55
ATP5I	ATP5I	1741.15	2020.9	909.95	940.25	1061.05	955.8	872.2	1779.6	857.8	1834.25	1050.25	1058.8	1012.35	2052.9	911.4	1876.9	1758.6	1541.45
ATP5J	ATP5J	2027.2	1791.8	1374.5	1004.7	1242.6	1238.1	1052.3	2051.4	1563.3	1830	1505.1	1386.1	1538.2	2034	1403.2	2072.8	2016.1	1553.6
ATP5J2	ATP5J2	0.9	9.6	2.5	4.1	2.7	4	4.5	1	2.2	8.6	1.7	2.8	2.3	7.6	6.5	10.9	1.9	4.8
ATP5L	ATP5L	4162.27	4324.57	3343.95	3300.88	3263.22	2828.7	3377.6	4341.82	3001.53	4117.43	3018.12	2893.85	3013.25	4271.9	2797.2	3407.62	3363.38	3482.82
ATP5O	ATP5O	1413.87	1443.63	936.7	1013.23	1123.57	984.5	1053.37	1499.2	844.6	1553.07	904.8	796.133	932.233	1223	799.333	1136.67	1055.43	1128.13
ATP5S	ATP5S	79.7714	82.6286	85.8714	64.8857	79.2714	95.3	84.9714	85.6143	88.2857	75.3	97.3	88.6	111.529	93.1143	69.9143	66.8	83.5857	61.4714
ATP5SL	ATP5SL	126.533	157	106.2	122.6	95.3667	103.433	148.333	138.6	96.9333	151	185.3	133.433	127.333	160.033	144.233	150.167	134.1	130.3
ATP6	ATP6	8571.55	7555.55	8698.15	6945.9	7108.85	6202.3	8320.35	7746.2	7277.4	8020.85	10507.9	5804.35	4270.75	6854.95	10343.6	6036.95	5605.6	9458.6
ATP6AP1	ATP6AP1	490.2	522.8	409.3	281.2	445.9	330.7	474.8	583.9	612.6	522.6	633.9	467.9	452.6	456.5	605.7	482.1	452.8	355.3
ATP6AP1L	ATP6AP1L	13.45	15.8	21.4	12	1.65	16.3	18.65	6.5	20.4	9.05	8.8	12.5	12	15.45	22.65	2.7	17.65	3.85
ATP6AP2	ATP6AP2	931.767	931.567	1180.5	1192.87	1113.3	1094.53	1130.2	936.7	1410.53	940.967	986	964.233	914.833	797.333	1242.47	1013.33	897.7	801.733
ATP6V0A1	ATP6V0A1	28.35	55.85	58.35	39.7	57.35	49.05	49.4	36.45	71.05	40.45	48.5	51.1	42.65	42.85	88.4	49.6	48.55	51.4
ATP6V0A2	ATP6V0A2	43.7	55.6	57.06	61.68	57.2	57.08	50.78	44.16	44.28	49.62	47.62	63.16	50.08	52.26	43.86	44.68	44.34	47
ATP6V0A4	ATP6V0A4	5.1	2.6	18.8	1.7	0.6	0.5	3.5	2.3	2.6	3	48.4	11.5	10.3	18	4.1	0.3	0.9	0.7
ATP6V0B	ATP6V0B	552.9	592.5	595.9	531.7	584.3	491.4	709.1	665.2	1011.8	624.6	708	509.8	701.4	759.6	803.9	633.6	624.3	557
ATP6V0C	ATP6V0C	814.1	845.8	842.55	826.35	733.3	661.15	1025.9	934.15	1239.55	921.8	912.75	814.65	785.95	1080.75	1303.3	937.55	855.3	891.85
ATP6V0D1	ATP6V0D1	526.8	522.8	642	701.8	630.9	494.8	807.6	525.4	1061	570.7	700	607.9	663.6	502.6	1445.8	580	602	441.1
ATP6V0D2	ATP6V0D2	13.1	7.16667	30.2	13.2	17.3667	16.8333	13.7	12.2333	4.66667	9.96667	17.4333	12.8	8.7	22.7333	10.0667	3.66667	13	11.7333
ATP6V0E1	ATP6V0E1	1290.91	1180.96	761.329	658.986	959.829	902.586	647.171	1251.93	912.571	1159.23	1388.36	1092.99	1102	1225.01	1355.16	1348.21	1367.09	1045.79
ATP6V0E2	ATP6V0E2	550.2	474.2	281.3	162.1	219.8	150.8	285.5	471.7	187.5	547	539.2	317.7	263.8	403.4	274.1	434.1	427.1	332.2
ATP6V0E2-AS1	ATP6V0E2-AS1	22.6	10.2	3	1.7	22.9	5.6	23	3	1.8	10.2	8.9	34.6	9.5	10.1	4.5	26.1	13.2	23.8
ATP6V1A	ATP6V1A	194.35	204	221.1	231.9	269.35	197.85	191.4	229.05	467.85	227.45	223	254.1	232.2	212.35	363.35	226.45	213.2	211.4
ATP6V1B1	ATP6V1B1	4.85	6.75	20.25	4.05	3.2	9.8	18.95	12.95	13.35	9.7	17.3	7.6	4.55	17.05	18.45	3.95	1.75	6.7
ATP6V1B2	ATP6V1B2	234.6	267.4	401.8	432.4	412.4	317.6	546.3	219.3	689.1	287.3	272.1	394.4	361.7	178	420.9	244.5	300.5	210.3
ATP6V1C1	ATP6V1C1	78.425	80.525	100.725	85.85	96.575	104.075	98.675	86.8	120.55	71.05	117.1	98.5	115.775	76.25	95.525	92.775	90.55	83.7
ATP6V1C2	ATP6V1C2	1.6	1.5	8.2	2	6.3	1.3	25.8	4.25	6.55	5	1.7	1.55	0.8	4.9	18.8	0.9	1.55	7.9
ATP6V1D	ATP6V1D	121.325	88.475	115.35	71.375	96.975	85.95	86.875	132.875	167.875	110.325	167.95	112.375	160.075	95.725	193.95	128.875	151.775	81.5
ATP6V1E1	ATP6V1E1	798.7	768.2	355.8	749.8	513.7	602.7	570.3	798.8	525.6	674.6	770.4	629.9	657.2	866.2	860.9	813.6	894.4	538.6
ATP6V1E2	ATP6V1E2	92.1	123.3	143	49.3	85.6	96.1	48.3	83.8	77.8	104.6	146.9	95	90.7	83.9	32.6	100.6	81.5	57.3
ATP6V1G1	ATP6V1G1	1544.85	1334.75	1348.35	1357.45	1234.6	1154.7	1667.7	1276.75	1207.25	1148.4	1082.2	1303.9	1193.6	1168.05	1278.1	1358.5	1096.5	1259.05
ATP6V1G2	ATP6V1G2	34.8	25.9	21.2	4.8	16.5	16.1	16.3	24.8	24.4	25	49.3	14.4	27.6	28.3	39.2	6.6	6	13.8
ATP6V1G3	ATP6V1G3	6.5	13.1	9.6	1.6	12.2	8.2	3.1	7.6	18.3	13.7	54.6	1.8	11.7	18.4	15.3	9.6	9.8	11
ATP6V1H	ATP6V1H	88.5667	113.533	111.567	159.567	79	121.367	111.3	81.2	118.9	122.4	140.567	124.067	108.567	116.3	98.1667	107.967	105.6	118.067
ATP7A	ATP7A	53.1	93.35	78.5	97.65	73.75	83.1	68.3	72.85	58.1	98.3	80.7	67.95	69.25	57.35	64.75	91.85	95.7	66.05
ATP7B	ATP7B	15.7	18.9	45.8	0.7	9.6	17.9	19.9	15.6	11.4	28	38.8	4.2	8	5.9	35.3	14.3	14.3	25.6
ATP8A1	ATP8A1	141.233	87.5333	107.833	144.833	116.467	129.733	134.8	82.6667	102.1	91.2667	130.333	135.133	177.567	87.3	93	100.733	100.7	104.533
ATP8A2	ATP8A2	18.0667	19.0667	19.6667	8.53333	21.2333	14.1333	13.1	22.4	9.26667	11.5333	18.1333	7.26667	14.7	19.9333	14.5	18.5333	10.5	18.4667
ATP8B1	ATP8B1	120.65	145	143.95	138.9	127.5	151.4	126.45	115	107.8	90.5	74	102.75	63.5	242.25	121.4	131.65	128.7	166.9
ATP8B2	ATP8B2	1077.55	1106.15	908.55	242.45	665.45	549.7	521.9	1071.05	634.25	1092.85	631.15	784.6	557.9	579.4	618.2	843.1	857.4	685.15
ATP8B3	ATP8B3	12.2667	12.4333	3.93333	13.5667	12.3333	7.23333	12.8667	15	21.0333	20.3333	26.5333	11.1	19.3333	16.2	12.4	10.7667	14.4333	16.1333
ATP8B4	ATP8B4	12	21.9	46.7	23.2	16.4	9.7	28	4.1	30.8	16	43.4	22.5	17.6	14.4	70.5	9.8	15.9	6.3
ATP8B5P	ATP8B5P	8.05	6.2	5.15	1.1	1.85	3.25	4.95	0.8	16.6	2.25	16.1	2.65	1.7	12.75	1.8	7.3	1.7	0.5
ATP9A	ATP9A	23.7	22.05	19.05	7.2	15.75	28.95	22.95	15.2	21.2	21.25	36.3	28.7	25.2	9.3	33.6	4.1	18	13.7
ATP9B	ATP9B	51.6167	47.4833	46.3667	40.3167	57.0667	47.7333	41.8167	44.8	77.9333	36.5667	35.9833	46.8	41.4333	33.5667	36.7833	37.9167	35.9167	46.1
ATPAF1	ATPAF1	210.6	214.2	216.3	89.6	145.5	174.1	85.45	225.15	148.85	187.75	212	231.45	185.8	167.5	195.2	223.55	221.25	117.05
ATPAF2	ATPAF2	46.4	38.8	39.45	34.3	36.7	31.15	56.75	41.05	42.4	35.15	36.4	65.9	36	35.05	51.4	39.35	40.8	43.7
ATPIF1	ATPIF1	548.667	495.867	338.8	325.7	403.733	387.567	323.067	565.033	402.433	524.633	384.1	396.533	401.8	478.567	303.367	531.8	463.5	500.133
ATR	ATR	189.4	180.833	175.467	199.767	237.833	258	184.167	204.833	153.067	172.833	173.233	253.167	238.633	173.1	119.8	225.9	228.967	185
ATRAID	ATRAID	1420.7	1440.4	1112.7	920.4	1031.4	1074.3	969.4	1445.6	1122.3	1552.6	1321.3	1179.2	1135.4	1247.9	1309.6	1202.5	1065.5	1020.5
ATRN	ATRN	73.5	74.7	65.85	46.25	84.7	94.65	63.45	72.75	79.1	46.1	32.55	72.95	57.1	58.25	79.85	45.6	46.25	32.05
ATRNL1	ATRNL1	1.4	6.6	3.26667	3.7	6.9	8.1	5.43333	4.73333	10.3667	4.63333	14.9333	8.73333	3.36667	7.96667	8.76667	3.96667	3.1	3.6
ATRX	ATRX	235.275	203.725	255.4	181.25	256.25	273.35	213.825	208.15	233.8	241.925	225.375	255.35	243.025	202.25	196.95	244	239.95	182.2
ATXN1	ATXN1	141.56	236.58	154.98	151.02	115.6	196.92	104.26	247.98	121.16	170.4	97.82	104.06	165.9	149.88	149.2	154.06	145	109.9
ATXN10	ATXN10	663	613.55	543.7	257.7	457.45	427.3	548.1	503.7	571.15	585.9	775.9	706.7	553.35	584.8	806.25	600.95	550.55	467.45
ATXN1L	ATXN1L	474.85	443.45	364.05	549.8	317.25	411.95	549.35	442.3	274.65	440	198.75	305.65	315.4	403.4	171	319.15	306.4	262.25
ATXN2	ATXN2	155.9	99.6	121	88.5	82.5	85.7	136.7	177.7	93.3	130.8	130.8	153.7	90	85.5	105.7	110.3	147.7	68.4
ATXN2L	ATXN2L	61.55	96.1	100.75	60.5	51.5	36.15	51.95	66.9	59.85	81.2	119.55	58.2	64.45	44.6	106.75	74.85	70.9	76.05
ATXN3	ATXN3	51.5429	50.8143	58.6857	56.1857	48.1857	68.4429	37.5	50.9857	47.3714	47.6143	58.9429	49.3857	43.9857	47.8286	58.2286	47.1429	55.6857	51.8286
ATXN3L	ATXN3L	3.2	1.7	1.6	2.2	2.5	1	44.7	13.7	1	14.9	12.9	1.6	1.9	13	24.5	0.4	4.5	3.2
ATXN7	ATXN7	579.667	604.433	932.5	914.133	701.167	925.033	962.8	709.7	582.367	599.133	340.367	643.7	791.767	806.033	321.767	542.3	511.767	711.667
ATXN7L1	ATXN7L1	103.375	87.375	113.275	36.5	58.2	67.4	55.55	97.575	57.15	83.65	66.225	71.525	73.225	79.875	78.4	91.55	91.65	127.7
ATXN7L2	ATXN7L2	20	4.9	49.1	6.1	29.5	23.8	28.3	21.6	43.3	25.1	72.2	13.3	13.9	16.4	15.8	21.4	18.3	24.4
ATXN7L3	ATXN7L3	252.4	301.2	197	184.1	186.6	133.1	233.4	273.7	209.6	286.7	124.6	196.1	154.6	204.1	243	275.5	175.8	192.5
ATXN7L3B	ATXN7L3B	369.15	397.3	266.7	283.3	224.25	281.8	375.2	367.7	324.35	378.4	313.55	383.6	269.25	321.4	283.35	391.3	332.25	279.9
ATXN8OS	ATXN8OS	3.2	6.2	17.8	7.2	2.2	1.4	3.4	1.2	35	12.1	4.3	2.6	1.5	36.2	25.7	2.5	12.6	11.2
AUH	AUH	178	144.3	189.1	64.7	132.1	173.9	109.2	161	111.7	167.7	160.1	166.5	171.5	163.8	144.4	152.9	202.8	156.5
AUNIP	AUNIP	14.95	6.45	22.8	11.55	10.3	4.35	7.05	8.5	8.3	9.85	36.2	9.1	12.45	17.8	1.55	16.55	14.35	21.55
AUP1	AUP1	722.4	664.4	574.6	422.3	500.9	426.5	537.5	590.2	487.2	625.3	485.1	463.6	477.3	588.7	846.6	572.4	541.3	510.9
AURKA	AURKA	27	18.9333	12.6667	13.1333	18.4667	17.5	4.03333	25.2	19	22.0667	35.4667	18.1667	41.0667	34.8	23.2667	41.7333	35.9667	26.5333
AURKAIP1	AURKAIP1	327.02	342.44	291.08	233.1	226.56	231.76	266.1	395.72	285.48	358.9	391.68	292.76	317.14	447.76	383.2	388.98	371.2	293.44
AURKB	AURKB	15.65	11.7	17.1	13.65	11	20.45	2.7	19.25	13.9	12.45	44.2	12.15	25.75	31.4	31.25	25.55	25.3	24.95
AURKC	AURKC	18.3	7	12	7.6	6.7	13.3	1.3	4.3	1.3	10.7	2	20.8	6	23.5	1.3	11.8	7.1	13.8
AUTS2	AUTS2	135.4	127.4	157.067	300.467	62.0333	277.833	171.867	96.4333	98.3333	100.467	70.2333	96	162.733	91.0333	147.567	79.3	82.5	140.033
AVEN	AVEN	114.4	114.3	139.6	80.7	55.7	87.3	69.6	96	89.4	108.2	111.1	134.6	96.7	133	89.7	108.9	96.7	116.5
AVIL	AVIL	36.2	20.8333	38.1333	24.9	29.5333	25.2	14.5667	24.0667	11.5667	21.0333	56.0667	29.7333	15.8333	29.6	21.3	24.2667	25.5667	30.7333
AVL9	AVL9	76.6	69.0833	69.4	63.1167	63.0333	73.5167	56.9833	69.3333	46.2333	77.1167	60.9333	87.4	75.0333	68.5833	61.8333	76.1833	66.7833	52.9333
AVP	AVP	18.7	4.9	6.2	2.4	1.7	1.8	2.8	2.7	6.9	3.5	6.6	7.3	1.8	3.9	4.9	22.3	3.7	4.1
AVPI1	AVPI1	122	152.2	200.8	204.2	209.4	163.9	236.3	190.1	157.3	184.4	34.1	84.9	161.7	273.7	153.6	98.1	77.7	195.5
AVPR1A	AVPR1A	6.94	6.7	15.78	5.34	7.2	8.5	19.68	4.86	7.42	7.04	13.64	13.84	7.86	8.02	20.86	7.04	8.54	4.32
AVPR1B	AVPR1B	5.3	32.4	54.3	7.1	17.3	61	116.7	54.7	100.3	3.5	25.9	7.3	24	51.6	14.6	22.4	7	38.1
AVPR2	AVPR2	9.2	5.05	8.6	9.4	9	1.4	3.25	15	1.95	6.85	7.35	3.1	0.8	7.8	1.9	1.45	8.75	13
AWAT1	AWAT1	11.4	4.7	24.4	2.4	3.8	6.3	11.3	5.6	7.9	1	19.1	2.6	9	5.5	8.2	12	2.6	3
AX746627	AX746627	1.4	1.9	15.8	4.3	8.9	13.2	9.3	1.5	0.8	14.4	8.1	1.7	5.2	2.4	1	1.6	10	1
AX746699	AX746699	9.4	1.6	1.1	9.7	1.6	1.4	3	1.5	1.3	10.3	0.9	1	3.8	5.1	3.6	4	4.3	0.7
AX746710	AX746710	16.6	5.4	1.7	6.1	0.5	1.8	10.2	2.3	19.9	3.5	23.1	0.1	0.9	1.3	18.6	2.3	9.7	3.7
AX746823	AX746823	146.3	139.8	127	20.4	180.3	38.5	143.7	167	86.1	143.3	117.2	134.9	20.9	75.4	87.1	129.7	149.5	164.2
AX746830	AX746830	17.7	8.9	29.7	17.9	16.7	15.8	19.3	7.5	2.4	3.5	31.4	4.9	4	0.8	24.3	10.9	2.2	6.5
AX746968	AX746968	11.6	2.1	6.2	5	1.8	19	36.3	13	3.1	3.4	2	9.8	21	19.1	21.6	7	2.2	2
AX747031	AX747031	1.9	10.2	1.6	35.3	8.9	18.5	31	2.1	3.5	15.8	32.9	12.2	2.3	21.4	24.4	1.4	16.7	20.9
AX747064	AX747064	28.5	59	26.2	42.3	16.2	37	23.7	43	2.9	33.1	41.7	22.8	7.7	33.5	26.4	33.3	33.2	31.8
AX747191	AX747191	4.2	17.9	24.6	8.8	2.1	3.6	9.2	19.5	31.9	2.7	8.2	0.9	2	11.8	18.4	3.3	2.2	2
AX747250	AX747250	0.5	20.3	8.4	16.8	13.5	2.6	22.1	16.5	12.7	9	0.5	7.2	13.2	28.7	0.4	8.2	10	11.5
AX747261	AX747261	4.35	9.45	40.25	6.85	10.15	10.95	15.15	20.9	25.8	19.65	28.1	1.05	11.95	11.45	25.75	7.7	16.35	4.3
AX747405	AX747405	1	7.4	26.1	10.7	8.9	0.8	14.3	5.9	13.1	6.6	29.3	2.7	12.6	16.7	3.5	0.9	2.4	0.9
AX747444	AX747444	3.3	13.4	5	1.6	4.2	9.7	1.7	6.6	30.3	18.7	5.3	8.2	4.8	35.7	14.6	0.4	3.7	1.7
AX747507	AX747507	6.2	8.8	0.6	0.5	4.2	6.5	13.9	0.7	10.5	5.9	67.5	12.6	0.3	0.8	13.2	11.8	0.3	5
AX747630	AX747630	1.4	0.5	2.7	0.4	2.8	0.7	0.5	0.7	12.1	0.5	12.3	7.5	0.4	0.8	16	0.9	6.3	1.8
AX747652	AX747652	43.2	60.1	55.4	42.2	55.8	38.4	54.7	69.4	33.3	48.5	20.9	42.9	27	33.2	32.7	30.8	37.1	32.3
AX747730	AX747730	17.4	3.5	28	32.5	29.5	22.9	22.4	18.4	11.2	10.4	2.7	25.8	18.7	24.9	4.9	9.1	7.5	18.7
AX747826	AX747826	62.2	104.9	260.4	132.9	253.2	180	218.3	134.2	83.7	138.9	59.2	126.3	210.9	106.7	79.2	70.3	109.1	167
AX748157	AX748157	9	12.1	1.4	25.9	14.4	14.1	51.4	1	39.9	11.3	32	1	17	15.6	18.1	18.4	23	20.7
AX748267	AX748267	17.1	12.1	0.9	12.9	3.6	2.3	19.7	2.5	9.7	8.2	2.1	6.8	2.3	14.1	32.5	0.6	6.5	1.3
AX748273	AX748273	1.3	6.3	30	4.5	0.3	1	1.1	5.3	2	10	0.9	1	0.4	11	3.4	5.7	11.9	9.2
AX748292	AX748292	5.3	2.2	12.9	7.8	3.9	13.4	2.9	3.5	1.9	2.6	2.9	12.2	1.6	18.6	16.3	7.3	13.3	17.8
AX748339	AX748339	36.6	39	3	28.3	32.5	29.9	46	37.2	34.4	24.3	24.9	23.5	15.2	30.4	46.1	26.5	23.8	29.1
AXDND1	AXDND1	9.8	4.05	26.45	5.05	6.1	5.95	1.7	2.95	1.8	3.2	4.9	0.65	1.7	12.2	4	7.35	4.65	2
AXIN1	AXIN1	137.5	99.9	86.9	51.1	57.6	77.3	109.9	121.1	75	110.5	83.3	97.3	66.7	102.2	110	97.4	81.1	94.6
AXIN2	AXIN2	106.05	61.5	112.175	54	133.725	73.95	84.225	98.075	62.1	107.225	29.725	77.925	90.5	74.625	37.9	69.35	58.45	92
AXL	AXL	12.45	8.45	36.95	7.2	8.3	17.45	16	15.9	21.9	2.5	17.85	5.4	8.7	11.8	89.1	11.45	14.35	15.9
AY927499	AY927499	56.2	18.5	3.1	0.8	0.7	2.6	24.1	1.1	2.9	3.4	0.8	23.4	10.1	1	16.9	34.6	21.9	4.5
AY940074	AY940074	94.5	101.8	98.6	108.3	127.1	168.3	65.1	118.3	54.5	100.2	67.2	91.4	64.7	73.6	30.6	100.4	72.7	130.3
AZGP1	AZGP1	7.1	13.1	1	7.6	4.4	15.7	6.7	6.2	0.5	2	34.6	1.1	0.6	5.4	5.1	3.9	8.4	5.2
AZGP1P1	AZGP1P1	0.5	1.8	3	1.1	2.4	3.4	3	2	3.1	1.6	2.4	1.3	1.6	3.7	14.3	1.4	1.4	1.9
AZI2	AZI2	58.4167	53.9667	66.7167	71.7	68.2167	69.2667	59.9167	60.9667	94.9833	51.1667	104.3	73.15	90.9833	70.7333	95.0167	80.3	97.9833	72.0833
AZIN1	AZIN1	676.55	623.25	748	943.8	737.75	927.15	834.75	625.6	732.95	571.1	592.35	574.2	859.65	669.1	733	560.4	640.3	668.8
AZIN2	AZIN2	18.2	29.65	4.95	27.7	37.95	12.25	30.7	38.45	33.5	42.2	46.35	29.25	26.75	20.25	19.7	23.55	13.6	57.5
AZU1	AZU1	19.5	0.9	8	7.9	3.1	3.6	1.9	4.9	3.5	16.8	12.2	2.7	10.4	32.2	5.7	7.9	5.1	0.7
B2M	B2M	12450.6	11492.2	13312.1	12743.3	12004	10863.4	10933.3	12529.6	9806	11753.8	20043.3	8760.4	7730.23	12571.8	13183.1	9993.1	10153.2	13305.7
B3GALNT1	B3GALNT1	3.3	10.4667	7.06667	9.83333	0.8	1.16667	7.33333	13.8667	6.3	2.63333	25.6333	15.9667	7.5	6.03333	16.0667	4.83333	2.6	9.96667
B3GALNT2	B3GALNT2	27.2	28.3	53.275	37.125	36.975	48.5	21.575	46.625	43.475	34.725	69.45	46	42.775	43.425	55.925	41.3	36.9	40.925
B3GALT1	B3GALT1	4.7	9.75	11.95	10.3	1.3	8	2.15	2.7	2.85	0.7	3.15	4.45	0.45	8.2	1.9	1.8	7.65	14.9
B3GALT2	B3GALT2	6.55	8.2	24.25	5.35	0.5	8.7	0.6	1	7.35	11.75	14.1	9.75	6.8	5.8	1.3	1.05	1.7	4
B3GALT4	B3GALT4	48.8	73.15	57.7	62.35	65.65	51.75	53.4	61.1	63.45	62.85	54.9	53.35	48.95	64.1	77.25	69.8	74.45	69.35
B3GALT5	B3GALT5	3.93333	1.36667	2.93333	2.93333	11.1	2.63333	3	4.36667	4.2	1.4	1.66667	2	1.06667	12.3	6.73333	1.46667	3.8	1.36667
B3GALT6	B3GALT6	93.6667	108.367	123.967	107.767	124.233	129.5	96.5333	145.133	109.567	133.1	156.233	138.967	139.367	130.667	105.833	129.2	96.6333	94.0667
B3GALTL	B3GALTL	68.85	50.25	76.55	83.55	63.3	60.1	46.35	52.15	47.7	58.65	31.2	40.2	71.3	36.3	9.55	43.3	38.05	38.4
B3GAT1	B3GAT1	3.8	9.8	4.9	3	1.7	1.3	1.9	2.6	1.5	14.6	51.7	23.8	23.4	2.1	61.5	5.5	7.9	2.1
B3GAT2	B3GAT2	15.7	19.25	22.05	29.95	28.95	22.95	3.2	11.6	11.95	18.95	38.45	23.55	21.25	13.9	24.2	21.9	14.1	19.2
B3GAT3	B3GAT3	73.75	78.65	24.55	37.15	39.55	42.35	42.1	64.3	49.85	83.6	118.35	70.85	62.85	102.5	65.6	93.55	66.7	83
B3GNT1	B3GNT1	32.6	48.5	46.65	21.95	42.6	35.55	29.45	20.25	29.8	49.25	46.25	39.85	40.4	36.15	28.4	45.05	40.5	41.9
B3GNT2	B3GNT2	136.4	156.8	197.233	239.5	175.233	235.033	245.267	126.933	191.067	150.833	311.433	220.533	347.267	158.933	203.933	208.433	234.067	183.633
B3GNT3	B3GNT3	1.8	29.1	4.6	5.2	5.7	34	2.1	27.5	32.8	2.2	53.6	8.8	1.4	5.6	4.9	3.5	16	5.9
B3GNT4	B3GNT4	2.7	6.7	4.3	27.2	28	5.2	40.2	9.1	21.1	13.3	10.5	5.3	2.3	28.6	10.7	9.8	25.5	16.6
B3GNT5	B3GNT5	40.5667	34.1	98.7667	150.3	63.3667	77.4333	126.9	34.5667	215.167	29.0667	6.76667	21.9667	40.7333	22.1667	116.033	39.1333	29.4667	24.5333
B3GNT6	B3GNT6	1.6	4.8	19.8	7.75	10.85	9.15	8.9	8.8	13.6	16.6	20.9	2.3	4.3	22.5	22.3	11.75	16.1	19.35
B3GNT7	B3GNT7	33	17.85	56.4	49.65	28.575	31.675	40.475	43.95	28.7	41.175	35.25	23.35	41.475	22.45	9.625	29.325	24.575	30.725
B3GNT8	B3GNT8	7.7	1.5	6.8	12	3.8	1.4	14.8	10.7	28.6	29.5	50	2.6	23.3	3.3	46.8	3.8	3.1	1.8
B3GNT9	B3GNT9	43.8	36.5	40	47.9	32.4	34.8	38.9	76.1	46.3	71	34.1	34.3	40.3	46.4	25.3	46.5	51.6	61
B3GNTL1	B3GNTL1	21	22.3	29.65	32.35	19.35	23.5	15.25	40.4	23.45	40.45	39.95	31.8	14.9	28.75	26.55	35.95	41.95	16.3
B4GALNT1	B4GALNT1	10.55	1.2	1.85	7.3	1.75	7.75	10.6	8.3	8.5	6.15	23.6	11.75	6.15	11.55	10	10.45	13.05	7.15
B4GALNT2	B4GALNT2	16.6	9.3	14.2	3.4	17.1	10.1	1.2	8.3	22.1	16.5	16.1	2.7	5	20.7	30.8	2.2	4.7	3.2
B4GALNT3	B4GALNT3	2.46667	6.06667	4.03333	6.1	7.13333	9.86667	1.83333	6.93333	11	9.53333	7.36667	6.56667	10.1	3.93333	10.4	2.76667	4.36667	4.36667
B4GALNT4	B4GALNT4	5.9	5.8	25.75	1.4	6.7	3.9	5.65	1.3	9.1	1.75	3.45	1.1	1.65	5	7.65	5.9	2.8	2.8
B4GALT1	B4GALT1	77.7833	80.2167	109.833	117.417	124.717	131.683	161.733	60.6	92.2167	98.5	89.6833	84.3833	66.5667	60.5667	129.45	66.5833	53.8	78.6167
B4GALT2	B4GALT2	8.5	30.9	27.6	25.1	24.4	19.7	39.8	35.1	48.1	49.1	25.9	45.5	33.9	34.9	57.3	32	25.8	19
B4GALT3	B4GALT3	118.55	117.35	141.9	63.5	123.3	110.7	148.75	126.3	158.05	154.2	202.15	134.25	149.85	119.85	115.1	147.9	155.45	142.85
B4GALT4	B4GALT4	91.85	72.2	78.4	107	76.5	94.25	82.65	114.25	63.7	88.6	191.45	104.2	89.4	82.8	94.15	89.85	103.6	97.25
B4GALT5	B4GALT5	98.5	111.65	132	163.35	115.6	139.6	176.05	163.35	249.55	133.8	166.3	101.25	269.95	152.6	209.65	175.25	253.05	87.5
B4GALT6	B4GALT6	15.725	3.825	12.7	17.125	16.4	15.825	10.2	7.75	10.6	11.05	14.925	14.7	8.875	10.5	33.65	4.625	5.075	15.725
B4GALT7	B4GALT7	54.3	63.1	34.7	47.55	35.7	40.4	28.25	46.1	51.25	79.65	75.9	45.85	54.4	57.2	107.35	62.45	53.75	57.25
B9D1	B9D1	3.7	6.76667	28.7333	7.8	4.16667	4.23333	13.7667	10.4667	10.7667	7.9	13.5333	7.93333	5.1	8.43333	3.5	5.43333	4.9	4.93333
B9D2	B9D2	37.2	46.6	6.2	13	30.8	23.6	47.9	35.9	20.3	41	49.8	43	41.3	46.9	40.2	33.2	53.7	18.3
BAALC	BAALC	9.65	2.05	22.25	9.3	7.9	7.5	6.3	15.35	9.35	4.3	24.25	5.7	11.5	17.4	8.45	5.2	11.65	9.1
BAALCOS	BAALCOS	13.5	2.35	22.25	8.75	3.2	9.6	15.2	26.95	2.1	8.1	40.3	6.25	4.3	16.9	3.45	6.4	5.75	7.8
BAAT	BAAT	1.2	12.3	30.7	1.9	1.7	1.7	1	2.2	2.4	24.8	49	2	1.3	3.2	1.9	3	3.5	1.3
BABAM1	BABAM1	499.6	439	369.8	233.8	340.2	365.1	314.2	529.7	340.9	520.1	524.3	451.7	430.4	477.1	413.3	587.1	506.3	510.8
BACE1	BACE1	16.7	11.925	12.05	14.8	18.275	21.325	11.4	13.7	25.5	15.8	45.5	13.45	10.45	7.65	42.85	10.025	5.35	11.3
BACE2	BACE2	12.1333	10.4333	17.1333	8.43333	11.6	16.2667	11.4	7.63333	10.4333	3.53333	16.3	15.4333	17.2667	16.2	5.13333	9.86667	10.4333	11.0667
BACH1	BACH1	65.5	57.9667	141.067	140.5	103.067	151.833	170.9	70.2	161.567	78.3667	83	53.9333	161.567	73.4	155.567	62.0667	55.4333	56.0667
BACH2	BACH2	281.4	199.55	189.05	355.25	272.65	310.85	338.05	252.4	124.35	225.6	198.3	345.5	196.45	260.05	114.25	256.3	179.3	319.6
BAD	BAD	72.8667	62.4667	58.6	57.9	55.0667	58.0667	61.1	73.9333	62.7667	67.3667	59.7667	57.1	51.8333	63.1667	69	68.3667	64.2	42.5
BAG1	BAG1	186.3	188.667	193.767	132.6	168.9	149.7	174.033	228.933	256.867	204.967	206.567	200.467	251.1	256.067	272.267	225.3	193.733	255.067
BAG2	BAG2	48.5	42.1333	28.6667	39.7	61.1	73.5	40.9667	31.9333	37.3667	43.3667	53.1333	51.1667	46.5	57.0333	39.4667	39.9333	45.6	75.0333
BAG3	BAG3	622.9	663.5	578.2	624.4	543	478.9	602.1	634.7	443.6	609.9	302.7	583.6	432.2	640.1	341.4	551.6	471.4	2008.6
BAG4	BAG4	104.967	120.733	111.333	132.167	75.7333	93.6333	146.1	90.8667	73.2333	135.767	90.3667	99.5	111.3	87.2667	98	88.6	97.1667	74.4
BAG5	BAG5	258.433	277.567	287.4	367.467	269.167	361.467	328.767	249.4	232.867	273.467	239.133	276.833	295	316.933	232.533	240	227.267	209.1
BAG6	BAG6	707.25	735.925	492.35	258.85	370.925	319.4	421.75	593.05	495.1	653.025	746.6	488.1	404.2	638.325	746.775	635.05	545.55	455.075
BAGE	BAGE	4.65	9.2	19.8	7	11.9	17	1.725	2.575	6.75	12.675	19.8	11.375	4.375	9.225	11.1	8.475	1.825	5.925
BAHCC1	BAHCC1	1.3	1.86667	1.43333	5.8	7.3	10.5333	3.73333	2.3	5.76667	4.33333	14.6333	2.06667	4.13333	5.76667	8.7	1.83333	1.7	4.1
BAHD1	BAHD1	104.7	75	85.4	54.4	60.3	80.8	45.1	101	61.1	115.2	47.6	90.9	65.1	107.9	30.2	97.9	76	90.7
BAI1	BAI1	1.3	5	2.6	22.4	3.3	2.2	12.8	19.5	6.1	1.8	4.8	5.3	1.2	2.6	2.7	6.8	4	6
BAI2	BAI2	21	23.7	27.5	5.1	13.6	11	8.8	14.1	42	25.8	2	0.9	1.9	22.9	4.1	20.3	13.6	19.5
BAI3	BAI3	2.6	0.85	12.15	1.7	1.95	0.95	6.55	2.5	10.35	1.25	22.05	1.5	1.25	7.5	8.7	3.9	7.9	3.45
BAIAP2	BAIAP2	17.825	15.775	13.425	11.175	3.325	8.025	17.9	14.875	8.725	6.6	17.325	13.575	5.85	17.4	18.725	10.45	13.275	12.325
BAIAP2-AS1	BAIAP2-AS1	19.92	27.86	24.8	16.4	26.42	22.1	19.06	15	46.14	38.54	27.62	20.44	18.08	20.86	52.94	20.38	25.24	33
BAIAP2L1	BAIAP2L1	9.23333	6.16667	14.3667	8.96667	5.2	4.63333	13.2333	6.46667	1.76667	3.1	23.7667	6.83333	6.73333	12.2667	5.63333	5.16667	3.43333	19.2
BAIAP2L2	BAIAP2L2	3.5	9.05	15.5	11.55	13	2.2	4.75	14.2	6.3	10.8	23.5	11.85	2.4	24.75	2.65	12.05	12.3	18.4
BAIAP3	BAIAP3	36.65	16.8	28.6	12.95	11	12.6	29.6	9.05	22.45	8.45	13.6	6.45	27.45	33.7	3.3	4.1	8.95	7.4
BAK1	BAK1	86	76.2	89.4	117.2	71.6	86.8	111	90.5	72.7	127.3	144.1	96.9	127.3	97	103.2	79.3	120.7	123.8
BAMBI	BAMBI	80.9	72	72	95	78.3	48	82	26.1	53.1	69.6	64.3	55.5	39.9	56.1	35.5	46	37	81.4
BANCR	BANCR	2	14.6	2	4.4	3.5	10.9	1.8	1.7	2	1.5	2.7	1	1.8	3.1	1.3	2.4	9.6	1.1
BANF1	BANF1	658.9	481.7	446.2	229.6	494.5	357.2	437	558	490.2	594	1223.4	825.8	780	684.9	1143.5	935.7	929.9	385.3
BANF2	BANF2	0.5	0.7	21.7	9.7	9.1	1.6	2.6	5.3	1.6	18	77.2	3.4	2.2	17.9	35.4	1	2.1	1.1
BANK1	BANK1	12.4667	12.8333	49.5	34.3333	99.4667	42.1333	51.4333	19.7	57.8667	48.0667	92.2333	56.5333	82.6333	26.8667	52.4333	41.8333	23.7	19.2667
BANP	BANP	322.567	309.3	293.767	279.767	380.833	328.7	270.733	330.6	228.867	304.533	224.467	283	221.133	248.367	183.867	266.9	201.533	304.6
BAP1	BAP1	143.8	165.35	140.25	109.8	154.75	135.85	144.25	171.05	140.75	174.5	129.55	144.65	100.05	171.4	172	172.05	141.55	141.05
BARD1	BARD1	56.9	46.4	19.8333	46.5667	52	41.4667	43.5667	60.8	41.7667	65.3333	56	45.9333	57.3	63.7667	46.2667	39.3333	69	74.6333
BARHL1	BARHL1	14	18.3	30.2	11.5	12.6	20.2	10.1	23.3	31.8	9.6	61.4	21.5	4.5	8.9	5.8	41.9	38	14
BARX1	BARX1	2.3	12	12.6	1.6	9.3	8.3	2.4	25.2	3.1	1.4	39.2	13.3	7.7	10.8	9.5	13.3	13.1	5.6
BARX1-AS1	BARX1-AS1	2.9	3.4	20.2	2.4	7.7	1.3	2.2	1.7	4.9	3.2	34.8	1.8	1.8	2.9	10.8	2.9	11.8	11.9
BARX2	BARX2	1.6	2.3	2.3	1.4	3.4	4	2.6	5.3	4.5	1.3	19.8	2.3	2.9	4.6	1.8	2	1.1	24.4
BASP1	BASP1	88.85	70.95	134.35	172.65	164	90.8	266.45	99.55	561.15	80.75	118	50.3	88.5	128.9	235.1	124.6	96.3	81.8
BATF	BATF	201.6	227.1	93.6	80.1	144.6	121.5	4.6	216.5	106.1	250.4	492.8	225.8	239.9	296.5	264.1	321	414.9	236.5
BATF2	BATF2	16.5	10.4	1.4	24.5	7	9.6	5.5	4.3	44.7	2.4	40.7	2.5	14.1	18.4	8.8	4.9	10.1	26.4
BATF3	BATF3	51.5	30.9	28.1	21.9	50.5	39.8	52.9	40.2	43.1	27.1	49.6	19.2	26	46.7	69.9	57.5	52.3	22
BAX	BAX	127.05	125.7	146.65	99.2	152.15	111.25	94.1	106.35	160.1	131.05	193.8	120.7	151.1	73.6	214.1	105.15	143.8	92.7
BAZ1A	BAZ1A	620.55	564.45	734.85	1151.4	780.15	779	678.4	608.3	585.15	548.5	509.65	551.4	723.15	832.75	572.95	777.2	762	1502.4
BAZ1B	BAZ1B	77.075	60.825	32.825	32.125	36.35	31.05	48.325	41.2	53.35	71.5	62.125	62.25	40.925	40.85	74.05	60.1	74.375	58.225
BAZ2A	BAZ2A	137.25	143.325	92.725	139.375	90.3	101.525	139.175	106.9	100.525	123.15	97.375	111.65	86.4	138.15	144.475	119.825	119.6	182.375
BAZ2B	BAZ2B	73.8	101.5	105.4	111.9	133.1	167.3	119.3	66.5	171	77.3	92.5	96.7	85.6	72.8	78.7	52.5	124.2	104.2
BBIP1	BBIP1	526.75	602.425	456.4	672.175	491.775	633.7	375.675	510.3	320.45	442.05	472.375	442.925	339.15	803.075	366.825	539.35	520.4	821.7
BBOX1	BBOX1	0.7	1.3	18	3.6	2.8	3.4	1.7	1.1	10.5	6.8	1.3	8.6	0.7	4.5	17.3	2.3	1.2	1.5
BBS1	BBS1	23.9333	38.6667	28.9667	29.0333	32.4333	27.5333	28.7667	27.3333	37.3667	46.1	52.1667	41.1	28.9	41.1667	57.1333	42.2333	28.3667	23.5333
BBS10	BBS10	46.2	39.8	30.6	35.2	41.9	34	22.9	33.2	25.5	61.5	14.6	55	24.3	22.4	13.9	32.5	37.7	39
BBS12	BBS12	29.2	16.4	19.9	16.6	22.3	16.1	39.2	8.2	12.5	13.6	33.7	22.9	8.1	17.2	2.7	14	16.8	28.9
BBS2	BBS2	226.4	303.9	217.7	157.9	228.6	204.5	231.2	214.5	181.6	278.6	219.7	264.8	213.4	159	166.2	244.9	152.9	190.2
BBS4	BBS4	51.6	64.3	71	40.65	71.75	83.9	65.85	55.6	74.65	73.6	46.5	66.65	73.75	67.55	57.8	47.3	55.05	50.95
BBS5	BBS5	8	1.8	24	6.9	6.3	13.5	32.2	4.9	11.7	1	27.2	10.4	10.5	1.4	2.2	1.1	0.4	18.6
BBS7	BBS7	30.7	25.95	32.5	22.3	34.95	32.35	26.2	26.8	30.05	33.15	43.25	32.25	33.6	21.4	25.1	25.35	42.8	31.65
BBS9	BBS9	47.62	51.6	42.12	24.9	33.64	52.78	31.74	44.64	40.16	49.72	29.32	42.5	30.56	34.26	43.6	35.36	34.98	31.66
BBX	BBX	402.914	362.057	314.143	378.786	383.486	381.229	365.6	359.186	274.729	353.314	295.371	349.414	311.771	312.071	288.529	358.914	330.586	394.729
BC010186	BC010186	41.4	33.2	33.2	42.3	44.2	48.6	19.6	33	26.1	58	37.7	28.3	30.1	78.2	36.3	42	35.6	29.8
BC012193	BC012193	30.5	16.8	4.4	11.6	13.5	10.4	10.6	2.5	14.6	19.2	55.4	4.7	30.3	30.6	45.4	15.4	21.8	11.7
BC015159	BC015159	4.9	7.1	18.1	0.4	13.1	0.9	10	6.5	12.3	0.5	24.2	2.8	0.3	5.6	0.9	2.1	0.5	1.6
BC016361	BC016361	7.5	0.6	3.4	1.6	15.2	1.7	3.2	1.2	1.4	0.8	3.7	0.4	5.2	0.7	17.8	0.9	0.6	0.6
BC017209	BC017209	1	1.7	5.3	2.5	2.5	1.5	1.8	2.2	2.1	5.7	1.9	1.1	0.6	1	1.8	1.4	1.1	1.3
BC021061	BC021061	0.6	2.6	0.8	0.5	0.5	2.1	1.1	16.2	14.3	9.7	23.1	5	1.4	5.7	2.6	1.4	2	1
BC022047	BC022047	363.9	364.9	238.5	270.2	232.6	349.4	358.5	298.3	212.7	182.9	127.5	378.3	207	268.2	125	246.9	183.8	228
BC022892	BC022892	8.9	20.4	57.8	82.6	83.4	99.7	40.3	19.3	45.5	22.9	16.5	65.1	36.4	11	41.5	11.9	8.2	13.1
BC023201	BC023201	1.3	13.4	1	8.8	18.3	6.7	17	1.6	28.1	0.9	29	10.4	1.1	14	11.3	1.2	1.7	2.5
BC024169	BC024169	1	2.8	23.7	3.2	0.9	0.8	13.7	10.6	5.2	1.3	4.9	0.3	0.4	14.2	0.9	1.8	4.3	7.5
BC027448	BC027448	25.05	12.8	20.1	13.75	12.05	13.95	23.35	15.15	12.9	20.2	30.75	8.45	20.05	21.35	19.8	12.5	11.9	12.4
BC028044	BC028044	5.2	13.1	15.5	10.7	14.9	15	1.9	21.7	16.6	1.2	39.7	1.4	6.9	13.1	0.6	11.3	18	1
BC028670	BC028670	1.6	2.4	0.8	4.2	2.9	3.8	0.9	22.4	0.8	9.3	23.9	17.5	8	2.5	1.6	21.1	5.7	9
BC030152	BC030152	53	37.5	43.1	31.7	45.5	37.5	25.4	43.9	40.7	39.8	41.7	35.7	43.3	38.7	56.6	71.4	34	48
BC032415	BC032415	15.25	13.1	1.6	13.6	8.65	15.45	11.9	23.2	1.45	25.6	41.6	25.5	11.85	22.55	37.55	16.65	18	21.85
BC033164	BC033164	49.1	28.9	7.6	58.6	21.4	32.6	36	33.5	31.9	31.6	40.5	17.7	48	59.9	14.4	18	11.3	27.5
BC033241	BC033241	17.2	4.4	0.7	0.7	4.6	0.7	0.9	8.9	20.4	0.7	37.5	8.6	0.4	8.4	24.1	5.1	1.3	1.9
BC034416	BC034416	2.8	2.3	6.4	1.7	1.2	22.5	25.9	0.7	16.3	2.7	5	20.9	0.7	3.6	2.5	11.2	2.6	14.7
BC034444	BC034444	9.5	0.9	18.9	2.7	1.3	1.8	2.2	10.2	3.9	1.6	1.4	9.2	0.3	20.5	1.3	6.2	8.9	1.7
BC034788	BC034788	0.2	7.9	7.5	18.4	9.7	1.2	14.9	10.8	1.9	6.3	20.9	6.8	1.2	1.6	3.4	13.1	11.3	6.1
BC035400	BC035400	1.4	5.6	30.4	9.2	7.9	0.8	12.9	1.8	3.2	7.4	6.3	5.2	1	25.9	9.8	23.2	12.6	16.1
BC036209	BC036209	9.4	2.9	0.7	1.6	4.7	1	12.8	4	0.6	2	21.5	15.2	1.1	0.6	2	0.3	0.8	0.3
BC036311	BC036311	4.4	0.9	20.2	2.8	0.3	3.4	2.2	0.9	1	8.1	32.3	7.3	0.9	13.7	19.4	0.6	2.8	0.5
BC038205	BC038205	2.8	7.2	9	11.2	0.3	5.8	21.3	0.5	13	8.2	0.3	1.2	0.8	14	14.4	0.2	4.1	9.2
BC039122	BC039122	5.7	7.5	14.2	16.6	29.3	12.1	1	7.9	3.6	10.5	11.1	0.4	3.1	31.6	20.2	11.7	7.7	24.8
BC039319	BC039319	9.6	0.6	2.4	1	9	0.8	1	0.3	1.8	9	3.9	0.3	9.6	12.8	20.2	7.3	1.8	16
BC039487	BC039487	0.6	16.1	1.5	6.3	9.4	2	4.5	8.9	8.2	4.6	19.4	1.1	7.3	19.7	17.2	0.9	1	11.8
BC039673	BC039673	9.7	9.2	10.3	17.5	0.9	14	1.2	5.1	1.1	1	14.6	7.4	0.4	17.2	22	1	1.2	1
BC039686	BC039686	23.3	40.4	31.3	63.9	33.2	17.7	18.1	24	36.9	14.6	2	19.6	19.7	31.9	19	29.9	44.8	45.8
BC040311	BC040311	12.2	8	1.5	0.9	13.1	0.2	22.9	4.8	15.2	10.1	49.8	6.2	1.3	3.4	12.8	12.1	0.3	11.4
BC040734	BC040734	0.8	5.2	36.9	10.7	1.6	0.7	2	8.3	7.6	10.4	3.2	0.8	2.5	12.4	33.5	0.7	6.9	1.7
BC040833	BC040833	0.4	13.8	11.1	3.3	2.4	1.4	1.9	1.7	21.3	2.5	1.8	14.3	8.9	4.7	25.8	27.2	2.6	0.9
BC041025	BC041025	113.5	105.9	39.7	74.1	119.4	109.6	110.2	114	93.9	100.6	99.1	105.4	101.1	107.3	33.7	81.9	69.7	72.4
BC041363	BC041363	0.8	0.5	0.7	9.5	1.6	12.1	1.6	0.7	0.5	3.9	1	0.6	6.2	1.3	0.5	4.2	0.6	9.1
BC041998	BC041998	0.6	6	21.9	0.7	3.6	4.7	2	8	2.7	13.9	1.7	9.4	1.3	6.5	17.3	0.5	0.4	1.1
BC042029	BC042029	0.7	1.8	1.4	0.8	6	6.7	0.8	1.4	0.8	0.8	1.5	1.2	3.5	9.2	16.4	1.2	2	1.6
BC042366	BC042366	1.1	0.3	1.5	0.9	0.2	0.6	0.3	0.5	1.6	7.6	29.2	1.1	2.3	1.5	1.5	0.4	0.3	1.3
BC042374	BC042374	8.5	1.7	8.6	5.7	10	2.5	1.1	14.8	9.3	2.4	26.9	1	8.8	12.6	20.9	12.3	0.2	14.4
BC042590	BC042590	21.4	32	38.2	39.2	45.9	45.9	49.9	33.2	12	26	12.2	25	21.1	32.9	15.3	17.5	21.3	28.5
BC043227	BC043227	0.2	0.4	2.1	8.1	11.3	0.6	0.9	0.5	19.6	0.4	1.6	0.6	3.5	5.7	14.1	1.5	0.5	11.7
BC043291	BC043291	16.5	0.8	18.6	1.1	18.4	0.4	2.3	20.5	23.7	2.2	19.8	8.8	4	4.1	4.5	0.9	3.1	11
BC043356	BC043356	0.5	9.8	4.3	18.6	7.8	3.5	12.8	2.1	15	5.6	51.7	1.2	7.4	3.5	27.1	0.5	7.3	14.6
BC043540	BC043540	18.75	6.85	1.75	14.25	4.2	18.1	12.4	3.55	7.35	17.8	18.25	15.9	11.85	11.8	25.4	4.25	13.85	9.05
BC044596	BC044596	38.6	52.2	80.4	93.5	149.5	77.2	52.8	45.1	51.7	68	74	82.3	39.8	63.1	90.4	59.1	44.2	71.1
BC044614	BC044614	9.3	12.4	14.3	6.9	0.6	1.5	0.7	4.5	2	11.5	2.8	5.2	3.6	0.6	7.8	2	1.1	0.7
BC045559	BC045559	11.1	10.6	5.3	4	11.3	0.7	11.8	6.4	5.1	6.1	30.4	8	0.4	14.7	15.2	11.1	5.4	14.3
BC045560	BC045560	1.2	0.4	30.3	1	10.7	13.3	0.5	9.9	20.9	3	24.5	14.5	4.6	13.3	52.2	6.7	0.8	7.3
BC045779	BC045779	4.9	4	7.5	4.8	8.4	14	10.9	2.8	5.3	4.2	4.9	13	10.6	3.2	16.7	6	2.9	5.1
BC045784	BC045784	1.6	14.1	28.2	16.8	32.1	19.2	23.7	8.4	22.1	19.5	8.7	24.2	19.9	14.4	28.3	3.6	8.9	14.5
BC045788	BC045788	0.7	0.9	1	13.1	6.4	7.1	5.7	1.8	9.6	2	1.1	11.6	1.4	9.1	2.3	11	7.6	0.6
BC045789	BC045789	13.3	5.4	24	9.6	14.5	12.8	18.9	23.4	6	15.4	1.9	1.2	5	12.2	3	0.4	0.5	7.9
BC045791	BC045791	7.2	10.5	0.5	0.2	5.7	0.4	13.5	0.5	1.8	6.3	1.7	0.7	1.2	0.9	0.6	4.8	1.5	10.4
BC045805	BC045805	1.9	18.9	2.1	1	1.3	10.5	1	1.9	2.2	4.5	1.3	7.7	4.7	7.9	0.9	0.7	1.9	5.1
BC047364	BC047364	10	6.2	27.8	15.8	0.6	9.8	31.9	1.4	12.9	5.4	1	16.7	0.5	1.1	15	10	5.2	15.2
BC047484	BC047484	126.3	152.8	127	104.5	157.4	104.7	119.2	123.6	152.8	168.4	76.4	153.4	117.6	144.5	119.3	170.8	131.1	85.3
BC047615	BC047615	0.3	1.6	15.3	0.4	2.4	2.2	9.5	0.6	1.2	2.3	1.6	0.6	5.7	0.3	2.2	0.2	16.8	4.3
BC047626	BC047626	13.5	10	37.7	18.2	1.9	13.4	16.1	5.9	23	8.2	4.2	1.5	9.5	7.3	3.5	10.3	4	1.4
BC047644	BC047644	4.2	8.7	9.7	4	31.2	26.3	6.7	35	22.8	5.6	17.9	20.6	10.2	39	6.2	17	29.6	7.6
BC047651	BC047651	14.8	18.5	2	15.4	15.7	17.9	21.4	3.3	19.8	12.7	24.9	22.3	4	1.8	17.3	17.8	10.3	0.6
BC048132	BC048132	6.3	12.2	10	12.3	3.3	4.7	0.6	0.8	11.5	0.7	1.2	0.6	4.8	20.2	0.7	9	1.1	4.9
BC048141	BC048141	1.7	0.7	29	16.8	17.7	12.5	4.5	14.3	0.9	17.2	27.7	9.8	15.5	19.9	26.2	2.3	14.7	20.4
BC048420	BC048420	3.3	0.7	1.6	6.4	2.6	0.7	0.8	11.7	0.6	10.5	3.4	0.6	7.7	0.7	0.7	6.2	5.6	6
BC048997	BC048997	6.6	0.4	21.6	2.5	4	4.2	5.2	8.3	3.4	1.7	1.5	10.1	1	3.4	1.3	6.6	1.2	8.6
BC053951	BC053951	17.5	1.7	13.8	28	17.1	3.5	3.9	4.5	27.6	4.8	77.7	15.9	11.4	1.5	14.8	3	16.9	21.1
BC062753	BC062753	167.2	193.9	146.2	113.6	140.6	155.6	106	155.6	158.7	178.3	105	152.7	148.9	88.7	56.4	161.4	124.1	115.3
BC062763	BC062763	22.5	15.7	44	7.3	17.6	12.6	1.6	11.5	10.1	17.3	46.3	13.9	13.5	14.9	35.3	17.8	15.2	7.3
BC069004	BC069004	2.8	24.3	46.7	40.5	25.8	21.4	40	16.5	26.4	29.9	35.3	23.1	23.7	22.8	1.2	33	24.4	21.6
BC069739	BC069739	13.8	17.7	30.5	13.3	22.1	30.6	21	8.3	10.6	11.7	30	10.9	10.4	8.4	1.5	0.9	10.7	13.1
BC069756	BC069756	11.8	6.1	7.2	16.7	14.9	9.4	38.2	0.7	0.8	0.5	2.2	5	3	12.9	11.3	15.1	15.7	2.6
BC069776	BC069776	18	24.9	8.9	29.4	30.1	36.3	19.8	28.6	2.8	25.8	1.5	21.9	14.7	32.4	44.5	19.3	12.6	25.5
BC070118	BC070118	17.8	5.3	6.1	7	5.6	13.5	1.1	1.6	5.7	4.7	3.5	1.5	11	10.8	2.6	5.2	28.3	28.9
BC070490	BC070490	5.7	10.8	2.2	15.6	1.7	15.9	28.2	12.5	2.4	25.6	5	18.5	2.5	12.1	54.9	11.8	11.8	17
BC079832	BC079832	2.3	8.3	1.1	3.2	2	1.6	2.7	2.6	1.9	2	5.2	2.2	2.8	1.5	1.9	2.5	2.1	2.5
BC113958	BC113958	20.7	3.5	12.2	29.1	2.7	19.1	24.5	27.2	2.8	21.7	28.9	24.3	4.8	8.9	32.2	0.7	25.1	18.7
BC130595	BC130595	13.6	5.3	4.6	22.4	6.4	12.6	14.1	9.9	28.2	6	25.5	19.6	15.3	21.7	13.9	18.3	14.9	7.2
BCAM	BCAM	11.35	20.25	2	5.3	15.4	11.2	17.95	9.95	12.25	11.4	13.1	5.45	5.6	11.75	12.2	9.5	10.15	9.8
BCAN	BCAN	8.475	21.3	19.15	25.8	12.35	12.125	7.575	15.425	11.325	8.8	45.75	3.85	9.275	18.95	16.425	7.95	12.8	18.525
BCAP29	BCAP29	63.1333	57.8833	69.4167	55.0833	56.0833	65.25	72.9	60.6333	89.05	59.5	53.4833	64.3833	90.3333	40.85	79.5833	54.2	54.5833	44.7333
BCAP31	BCAP31	886.4	906.4	711.6	462.9	801.2	695.8	546	978.3	864.3	917.2	1143.5	887.9	864.7	774.1	894.6	984.8	861.3	677.8
BCAR1	BCAR1	13.6	10.8	19.05	10	7.15	4.25	3.85	10.5	2.55	2.9	2.25	15.6	9.05	7.05	8.6	1.05	7.15	6.5
BCAR3	BCAR3	10.4	1	1.6	20.2	20.8	6.4	29.2	7	2.6	11.6	25.9	13.6	10.7	7.8	18.9	5	13.4	13.2
BCAR4	BCAR4	12.2	13	76.4	14.6	0.8	21.4	18.2	8.2	2.6	12.6	11.5	2.1	10.4	3	16.4	1.5	1.9	15.7
BCAS1	BCAS1	28.7	12.7	2.4	17.1	11.7	11.7	9.3	11.5	20	14.4	25.9	17	12.7	15.6	16.4	13.6	20.7	1.7
BCAS2	BCAS2	1545	1723.4	1389.3	1811.6	1670.4	1814	1772.8	1611.1	1043.4	1769	1232.4	1401.7	1617.6	2324.2	834	1507.7	1410.3	1894
BCAS3	BCAS3	92.6	71.9	117.7	26.2	59.8	50.8	89.2	89.2	81.8	59.6	8.1	108	65.6	104.9	54	85.5	80.3	59.2
BCAS4	BCAS4	65.9	49.6	60.46	55.28	72.62	42	104	53.38	51	51.4	57.98	93.44	41.64	66.84	45.44	71.24	54.9	58.5
BCAT1	BCAT1	5.575	22.075	18.75	24.175	38.75	12.675	18	29.9	63.25	18.1	21.75	19.025	22.75	9.8	21.45	14.95	31.275	23.85
BCAT2	BCAT2	68.7	57.25	62.1	35.4	63.2	46.95	46.4	66.95	52.95	73.3	93.25	70.1	53.5	53.1	66.85	68	79.6	48.55
BCCIP	BCCIP	258.8	277.5	205.133	350.467	222.5	243.033	238.4	284.7	200.8	257.067	271.633	268.4	303.367	308.3	244.733	289.733	269.333	181.133
BCDIN3D	BCDIN3D	32.5	66.6	65.5	34.3	26.2	59.5	28.1	57.8	33.3	39.5	50.3	43.1	38.4	47.5	32.6	37.2	38.6	22.1
BCDIN3D-AS1	BCDIN3D-AS1	20.75	4.6	2.4	13.55	8.95	5.2	8.9	7.3	7.05	6.7	33.25	6.55	6.5	14.25	1.4	12.1	1.85	13.3
BCHE	BCHE	1.1	4.2	1.6	10.5	0.4	5.2	1.4	5.8	6.8	1.4	2.6	0.9	0.9	3.6	24.2	0.6	2.1	1.6
BCKDHA	BCKDHA	229.1	184	181.4	148.5	188.5	144.8	165.2	240	297.3	216.1	199.7	206.5	189.7	196.5	467.2	230.4	225.3	143.5
BCKDHB	BCKDHB	76.75	67.25	51.6	41.05	62.05	77.35	34.75	66.5	63.45	61.3	57.6	65.3	59	59.6	46.45	62.1	46.05	47
BCKDK	BCKDK	57.9	48.8	29.8	55.5	39.9	34.7	52.2	54.9	100.9	45.6	77.6	52.1	50.4	46.8	77.7	63	59	53.3
BCL10	BCL10	153.2	188.867	172.233	187.133	202.1	225.1	179.833	175.167	196.767	154.133	97.2667	167.967	231.633	217.767	134.167	166.7	182.1	199.3
BCL11A	BCL11A	24.675	31.475	34.525	23.4	60.75	30.325	72.5	36.325	136.225	19.75	64.25	66.2	26.175	38.15	73.275	31.35	14.5	200.05
BCL11B	BCL11B	2043.93	1990.6	1872.13	2006.83	2053.5	2088.63	2203.1	1686.37	1307.77	2114.03	1252.53	1781.7	1372.6	1310.23	1053.77	1677.07	1343.63	1625.6
BCL2	BCL2	346.1	348.7	484.475	267.2	511.25	439.3	343.075	468.425	291.3	538.925	356.2	496.1	451.175	495.4	407.475	520.375	455.725	553.275
BCL2A1	BCL2A1	857.1	697.9	622.3	1365.1	1061.8	789.3	891.7	708.6	2820.4	799.4	289.4	545.4	974	413.1	1526.4	960.6	1104.5	575.6
BCL2L1	BCL2L1	35.775	31.95	23.125	17.875	32.825	32.375	22.775	38.4	50.025	33.9	72	50.1	43.35	27.525	65.325	35.025	47.65	17.8
BCL2L10	BCL2L10	5.25	2	12.7	5.95	3.7	5.35	4.15	5.4	14.45	5	5.4	2.85	1	10.45	20.05	2.65	13.9	22.85
BCL2L11	BCL2L11	158.743	151.843	165.643	223.457	211.814	207.371	237.143	247.714	206.129	200.729	132.886	218.1	242.229	254.629	112.043	178.386	247.743	235.1
BCL2L12	BCL2L12	57.3	51	40.2	34.7	44.3	64.2	55	96.8	44.9	78.3	61.7	60	63.4	77.8	71.3	52	67	23.5
BCL2L13	BCL2L13	89.88	71.48	66.56	69.56	72.86	89.04	80.04	72.64	121.12	87.26	106.62	101.22	85.28	82.62	97.5	78.56	77.76	85.72
BCL2L14	BCL2L14	4.78333	8.06667	9.7	12.0333	2.25	6.46667	2.91667	12.9833	14.1833	4.93333	29.5667	12.7833	14.0667	17.3167	15.85	17.0667	20.1833	10.7167
BCL2L15	BCL2L15	6.63333	11.9	10.6667	22.7667	23.2	15.5667	15.7333	17.3333	17.4333	12.9333	7.73333	16.3	13.1333	14.5	44.4	19.3667	23.5667	22.3667
BCL2L2	BCL2L2	12.7	20.3	2.1	17.5	17.4	21.75	23.55	8.1	13.75	13.3	3.4	18.75	11.1	12.2	41.05	17.75	17.45	16.1
BCL6	BCL6	143.067	199.8	156.767	291.1	228.433	207.9	372.4	89.6	418.6	145.6	66.7667	143.667	187.567	106.133	229.267	158	141.233	161.267
BCL6B	BCL6B	10.8	3.925	27.975	23.45	16.1	7.2	8.675	20.275	9.625	11.975	34.775	13.275	10.8	17.075	8.975	10.525	4.55	10.125
BCL7A	BCL7A	34.65	27.1	11.9	7.75	25.95	12.35	29.15	21.9	16.25	37.35	23.85	33.25	17.5	36.5	24.25	30.35	19.9	43.8
BCL7B	BCL7B	266.9	339.6	197.5	219.7	213.5	205.6	319.6	249.4	259.2	278	202.1	250.7	236.9	382.5	315.2	264.2	252.8	193.1
BCL7C	BCL7C	197.5	241.6	189	135.6	136.7	127.9	197.2	282.6	229.7	210.9	110.3	215.2	170.8	162.3	114.8	201.2	177.1	103
BCL9	BCL9	80.4	73.1	58	4.1	38	44	33.9	75	12.3	99	57	48.5	63.6	103.3	64.7	72.8	85.8	33.2
BCL9L	BCL9L	267.6	280.15	299.75	229.35	137.55	210.2	157.4	248.75	190.6	261.55	194.85	204.35	135.1	323.95	123.4	300.6	218.45	486.4
BCLAF1	BCLAF1	606.45	611.383	687	836.1	712.717	814.55	817.217	592.3	655.15	574.733	390.517	652.483	681.05	631.533	443.1	507.7	508.3	523.567
BCMO1	BCMO1	9.4	7.5	0.8	11.4	8	0.4	15.1	0.4	0.7	0.5	3	0.8	0.6	2.9	1	6.8	10.6	17.6
BCO2	BCO2	25.6	11	28.3	0.9	6.3	6.6	3.7	13.4	11.9	15.3	27.6	9.3	14.7	1.9	19.1	10.7	15.7	1.5
BCOR	BCOR	94.275	116.425	104.775	180.6	104.925	162.8	90.2	82.275	71.2	82.55	59.15	73.075	83.525	129.05	48	103	84.4	134.075
BCORL1	BCORL1	26.375	40.175	48.35	20.75	20.9	20.125	36.45	26.6	27.725	32.475	26.275	28.475	18.6	30.625	37	30.025	26.275	31.425
BCORP1	BCORP1	21.8	15.7	6	25.9	36.2	0.5	22.4	22.3	19	14.9	28.1	34	6.9	2.8	19	10.6	1.1	8
BCR	BCR	251	314.933	166.567	130.3	155.033	177.633	170.833	239.567	138.033	266.967	102.833	253.533	170	272	163.3	248.767	190.967	133.533
BCRP3	BCRP3	1.65	1.5	4.7	9.4	1.55	0.9	3.35	9.8	3.8	3.45	24.4	2.95	7.75	17.75	5.25	3.7	5.85	2.85
BCS1L	BCS1L	185.2	161.6	109.1	59.5	127.8	112.6	129.5	139.5	142.1	109.7	180.7	128.6	109.5	160	136.3	134.9	142.4	117.3
BD495725	BD495725	83.7	80.3	80	93.3	103.6	111.8	59.2	71.9	64.3	71	6.3	70.2	37.3	137.3	72.7	90	72.4	124.5
BDH1	BDH1	44.85	55.15	39.4	38.2	53.65	31.95	45.75	54.95	35.2	56.4	48.7	57.1	52.35	70.8	46	53.3	38.85	69.65
BDH2	BDH2	147	115.45	140.55	180.55	156.65	97.75	98.4	175.45	175.25	111.75	236.05	160.65	154	135.35	174.45	216.65	291.9	169.2
BDKRB1	BDKRB1	19.1	0.8	3.3	1.4	19.3	14.7	2.2	3.4	1.1	4.8	76.9	15.4	1.7	5.4	29.7	9	26	10
BDKRB2	BDKRB2	4.9	4.1	27.2	3.7	2.8	1.5	1.6	3.2	2.9	3.9	1.6	1.9	10.4	7.4	17.4	2.8	2.8	10.5
BDNF	BDNF	5.4	9.05	19.5	9.2	5.75	7.35	6.15	7.65	5.3	7.7	3.05	5.95	6.3	11.35	10.15	5.95	8.95	14.45
BDNF-AS	BDNF-AS	5.65	6.3	9.9	4.85	4.5	0.95	10.25	1.95	1.65	9.5	4.9	0.35	0.75	1.3	10.4	2.2	0.6	0.75
BDP1	BDP1	185.4	164.833	196.867	142.167	159.633	205.9	135.933	179.6	150	176.467	115.867	175.667	183.567	150.267	104.9	182.933	176.6	131.867
BEAN1	BEAN1	3.5	10.7	8.5	6.6	0.4	4.2	21.8	16.4	9.8	0.4	29.8	5.7	3.3	19.1	25.6	9.3	10.7	20
BECN1	BECN1	307.167	355.6	349.7	326.367	383.067	317.067	324.933	330.467	386.467	328.367	358.1	358.1	343.467	353.067	479.667	316.833	312.367	290.367
BEGAIN	BEGAIN	49.8	8.5	6.4	38.9	19.7	44.8	52.9	62.5	33.9	34.2	30.1	18.7	24.1	11.5	65.7	25.2	25.3	11.7
BEND2	BEND2	26.2	18.8	29.6	17.1	17.9	17.4	21	3.3	6.9	16.3	68.4	30.9	13.1	14.9	24.4	11.7	18.3	1.7
BEND3	BEND3	47.9	42.8	62.7	47.8	51.9	41.3	47.3	44.8	31.1	21.8	41	29.7	43.5	98.3	46.9	71.9	42.4	50.9
BEND4	BEND4	5.05	1.8	3.2	3.15	8.85	13.3	15.85	6.25	15.1	4.8	1.65	2.6	7.95	10.9	7.45	5.4	7.65	2.65
BEND5	BEND5	23.05	19.1	10	19.55	10.3	16.65	23.25	18.25	18.2	22.5	28.85	26.85	18.6	25.85	1.6	23.4	27.35	18.3
BEND6	BEND6	7.8	1.85	8.85	3.6	2.75	8.95	12.5	4.45	1.2	5.35	2.95	6.15	1.25	6.5	10.4	1.95	1.3	15
BEND7	BEND7	4.13333	4.9	3.56667	4.66667	2.43333	4.03333	1.36667	9.46667	12.3	5.26667	23.6667	1.93333	1.36667	4.96667	13.1	1.4	9.3	2.6
BEST1	BEST1	25.5	13.8	5.13333	18.9	10.9333	26.1333	14.3	11.7667	33.0333	18.3	21.7333	19.9333	18.7667	15.7667	13.5333	15.5333	14.8	12.9667
BEST2	BEST2	2.3	17.2	28.2	3.2	1	5.5	3.9	19.8	10.2	2.9	1.3	15.2	15	3.2	4.3	4.6	1.2	10.2
BEST3	BEST3	7.03333	1.73333	36.0333	9.1	4.13333	7.63333	8	2.96667	12.4667	4.9	23.8333	9.73333	3.4	8.26667	8.23333	8.4	4.43333	6.83333
BEST4	BEST4	26.6	19.2	19.5	22	2.7	2	3.5	12	12.2	13.6	2	3.3	11	22.1	48.1	15.4	2.6	14.6
BET1	BET1	116.2	64.1	143.9	105.5	106.9	93.6	159.8	94.6	69.2	78.1	194.3	121.5	101.9	99.8	78.4	95.9	154.3	120.2
BET1L	BET1L	137.75	136.85	93.9	102.55	87.8	94.3	109.85	131.7	95.35	120.9	146.8	100.65	89.05	126.65	144.25	131.8	127.1	145.15
BEX1	BEX1	37.6	70.8	60.1	77.1	45.6	57.6	34.9	44.3	55.2	49.7	33	25.8	20.5	137.3	32.4	53.9	46	125.8
BEX2	BEX2	733	887.6	688.3	654.7	626.5	527.9	566.3	782.8	580.9	792.6	651.2	761.4	594.2	1352.7	376	1039.7	816.2	1057.3
BEX4	BEX4	483.6	447.9	390	624.7	375.9	383.5	421.3	450.1	366.2	439.2	335.4	459.6	330.2	463.1	328.3	553.5	332.8	549.3
BEX5	BEX5	288.7	335.1	255.2	392.3	290	237.7	219.1	251.2	199.6	312	84.4	174.9	157.2	290.6	182.3	206.2	152.6	491.5
BFAR	BFAR	226.8	256	278.8	309.3	300.9	256.1	249.6	283.5	225.2	260.5	309.2	276.9	259.3	263.7	224.9	281.6	304.8	330.8
BFSP1	BFSP1	18.7	32.6	29.9	13.3	9.9	29.7	1.3	17.9	3.7	14.2	14.4	7.3	30	11.5	28	7.7	15.4	19.2
BFSP2	BFSP2	14.4	31	4.9	10.6	22.9	14.8	23.8	45.9	19.8	3.4	7	3.6	4.6	48.5	29.8	4.8	45.8	20.8
BFSP2-AS1	BFSP2-AS1	9.65	14.45	3.15	13.75	24.75	8.45	13.65	12.45	2.2	7.3	1.7	17.4	3.45	9.65	11.35	10.3	9.2	3.25
BGLT3	BGLT3	14.2	5.1	10.6	1.8	1.8	10.8	6.7	5	4.4	4.2	74	18.3	8	27.4	5.8	11.1	10.1	16.2
BGN	BGN	17.8	13.5667	16.1333	14.1	5.53333	8.9	25.1333	14.2667	8.26667	5.23333	9.06667	7.36667	7.66667	15.5	1.43333	14.7	19.1	10.5
BHLHB9	BHLHB9	29.5	34.8	25	11.3	18.8	12.8	27.5	3.7	2.1	21.5	33.1	23.9	18.7	14.7	44.1	33.8	25.8	19.2
BHLHE22	BHLHE22	0.85	9.25	1.65	8.3	1.15	1.55	22.6	1.75	12.7	7.85	4.3	12.35	6.4	7.35	9.6	6.45	10.85	1.65
BHLHE23	BHLHE23	1.3	1.6	0.9	6.2	1.1	2.2	26.8	1.9	1.8	0.9	29.5	1.3	1.8	4	1.1	1.4	1.2	2.3
BHLHE40	BHLHE40	386.8	452.7	933.7	1021.65	509	943.7	441	401.4	720.1	401.45	294.1	303.9	887.45	638.65	1071.15	759.25	1238	1003.5
BHLHE41	BHLHE41	8.125	3.55	19.825	13.75	8.5	6.175	12.675	7.275	10.525	8.9	31.975	11.5	10.9	10.6	11.025	10.55	6.75	7.475
BHMT	BHMT	3.1	12.2	1.5	2.9	2.9	2	2.4	3.1	5.8	3.9	29	6.8	4.2	3.8	2	1	2	21.4
BHMT2	BHMT2	9.4	5.36667	14.3	5.83333	5.86667	8.03333	5.96667	3.7	17.5	5.46667	13.3667	1.86667	3.33333	9.93333	7.96667	3.96667	6.86667	3.66667
BICC1	BICC1	8.15	1.8	8.8	12.2	0.9	3.3	12.2	7	7.6	11.1	1.1	3.75	4.05	6.55	2.45	5.8	9.45	1.4
BICD1	BICD1	31.5167	32.0333	51.4667	21.1167	34.5333	31.95	29.8333	23.2333	23.05	32.1	43.8667	35.5667	31.3333	27.75	20.9	29.9833	36.55	33.8
BICD2	BICD2	117.425	113.5	116.925	96.4	108.35	105.375	92.35	118	169.825	133.575	105.525	155.025	91.2	102.575	136.65	127.325	119.125	144.025
BID	BID	180.1	188.633	154.067	225.567	198	169.833	204.467	218.867	312.733	232.9	199.6	175.533	204.2	178.833	391.5	192.6	196.6	178.8
BIK	BIK	27.2	43.4	7.7	17.5	53.9	29	51.9	50.2	42.5	35.8	76.8	64.7	45.5	20.6	34.8	36.1	42.5	44.7
BIN1	BIN1	864.84	719.82	699.24	557.2	585.84	597.9	567.48	961.24	594.58	667.7	749.82	950.74	683.06	776.36	727.38	579.04	562.9	641.98
BIN2	BIN2	1578.8	1540.3	1030.6	474.1	817.2	815.3	905.5	1493.4	1176.4	1609.2	1003.7	1138.3	950	1382.1	1247.9	1321.5	1400.6	970.7
BIN3	BIN3	180.95	149.65	177.4	150.45	130.3	138.1	171.55	147.25	163.05	193.3	87.55	142.9	132.45	175.3	152.05	158.7	183	115.4
BIN3-IT1	BIN3-IT1	51.1	39.4	21.9	37.6	36.8	12.1	60.5	37	37.5	62.6	57.1	34.2	22.1	58	30.8	30.6	35.6	43
BIRC2	BIRC2	1523.4	2117.6	1454.2	2654.4	2000.1	2450.7	2218.4	1498.2	1473.4	1556.5	1441.6	1629.6	1634.8	2298.3	727.2	1814.4	1521.9	3493.9
BIRC3	BIRC3	653.9	916.25	765.45	641.55	575.35	870.6	737.65	741.45	401	736	449.95	612.3	711.25	923.65	327.15	770.1	1496.25	820.75
BIRC5	BIRC5	18.2	11.2	32.7	5.1	30.0667	10.9333	16.4667	21.3667	19.3333	14.5333	47	19.4333	72.6	50.4667	60.5	42.3333	44.3	18.8667
BIRC6	BIRC6	611	580.95	670.75	562.45	601.6	833.95	589.1	490.85	602.25	589.15	558.55	795.75	749.6	606.5	542.75	626.85	656.7	663.05
BIRC7	BIRC7	15.5	8.7	29.8	27.9	12.1	10.7	22.4	14.4	15.5	7.5	28.2	19.2	6.2	21.6	3.1	11.2	16.8	32.1
BIVM	BIVM	29.72	29.36	29.98	18.76	29.82	27.92	31.9	39.48	35.96	31.84	37.4	40.3	33.3	29.34	46.64	30.48	34.54	26.48
BLACAT1	BLACAT1	6.3	4.7	1.3	2.2	6	10.6	3.3	8.4	12.8	11.8	2.2	1.5	0.5	3.2	15.2	1.1	8.3	5.3
BLCAP	BLCAP	489.9	389.7	395.9	299.1	341.5	351.6	371.8	397.1	409.4	481.6	480.2	388	299.6	375.7	400.4	477.6	475.3	456.1
BLID	BLID	8	14.3	16.1	8.2	12.3	6.2	2.6	27.3	2.5	10	1.9	11.9	0.8	20.1	23.3	4.5	1.3	2.4
BLK	BLK	2.7	13.2	4.8	10	33.8	21.25	41.1	12.8	36.75	25.65	82.55	35.55	26.2	9.85	11.25	3.15	41.45	36.3
BLM	BLM	40.5	61.4	76.9	79	56.4	85.8	50.9	63.8	69.8	55.4	103.8	60.5	81.1	95.5	96.4	81.5	93.6	76.7
BLMH	BLMH	173.2	179.4	146.5	243.7	175.4	179	264	178.3	104.2	201.3	203.5	200.8	156	135.4	171.9	125	167.2	179.8
BLNK	BLNK	37.6	54.1	27.9	16.8	70.8	46.2	51.9	68.7	152.8	36.1	123.2	90.9	98.8	77	114.9	92.8	73.8	238.3
BLOC1S1	BLOC1S1	466.8	484.3	397.8	275.2	340	300.2	273.8	452.3	449.5	517.9	535.8	411.1	395.9	521.7	463.4	469.1	479.3	297.9
BLOC1S2	BLOC1S2	1060.3	1090.4	872	1149.1	934.6	745.7	1097.3	1151.2	923.8	1074	916.7	839	895.3	1161.6	1324.6	1058.4	1154.2	837
BLOC1S3	BLOC1S3	50.15	61.35	45.15	26.4	34.9	40.65	19.65	45.45	48.4	54.7	14.65	45.55	31.4	42.55	43	48.45	74.95	39.9
BLOC1S4	BLOC1S4	429.8	499.9	379.7	319.6	296.4	352.3	306.4	455.1	234.6	369.2	259.7	308.4	376.1	445.2	308.5	432	410.1	545.2
BLOC1S6	BLOC1S6	446.833	447.033	608.167	628.667	517.967	553.533	544.133	499.2	546.8	523.4	528.067	480.267	556.867	522.533	407.933	537.667	460.467	488.433
BLVRA	BLVRA	205.12	284.38	152.76	184.46	188.56	117.06	132.34	228.26	263.58	265.52	335.4	154.18	321.82	294.6	495.22	253.02	288.44	219
BLVRB	BLVRB	108.2	90.2	114	109.2	162.2	81.5	153.2	120.1	378.1	118.4	81.3	84.1	132.4	75.7	530.4	127.7	155.9	56.5
BLZF1	BLZF1	16.85	15.5	23.675	12.85	17.475	25.975	14	20.675	27.2	19	26.45	33.925	30.25	17.125	36.075	26.25	38.45	22.55
BMF	BMF	15.3	11.7	42.3	18.5	20.3	6.6	49.9	7.8	5.4	7.3	2.9	15.2	12.7	7.4	2.7	4.2	15.6	18.7
BMP1	BMP1	9.2	14.7857	14.6857	12.0714	5.47143	7.58571	15.6286	9.38571	13.4429	7.07143	18.6857	8.85714	4.68571	11.4143	13.4286	7.4	7.94286	7.12857
BMP10	BMP10	2.1	26.6	44.4	0.7	7.5	0.7	0.8	2.3	10.9	4.9	12.8	2	8	2.2	2.9	4.1	0.5	1.8
BMP15	BMP15	13.8	3.3	64.8	19	2.7	27.6	12.7	32.9	38.2	7.8	5.5	12.9	0.8	32.8	7.7	8.5	14.4	12.4
BMP2	BMP2	3.45	2.35	1.5	4.45	5	1.75	16.15	6.65	2.3	8.2	10.5	8.35	7.8	7.65	10.55	1.65	0.7	2.9
BMP2K	BMP2K	27.35	31.75	39.6	33.6167	34.9333	34.8667	30.5333	18.1167	43.9333	26.4	47.5667	31.9167	32.5333	29.2833	22.4833	28.9667	29.2667	42.7167
BMP3	BMP3	3	2.3	14.9	3	1.9	1.3	1	6.4	23.1	24.5	7.8	5.9	2.6	13.2	19.7	13.6	13	5.4
BMP4	BMP4	1.3	1.6	2.3	2.8	1.5	1.3	1.9	1.5	2.1	1.9	2.4	1.8	1.2	2.3	2.9	1.4	1.1	2.3
BMP5	BMP5	6.5	7.75	20.45	2.55	5.6	7.35	11.95	7.8	10	16.5	2.1	5.35	3.65	20.45	10.35	7.8	7.2	1.8
BMP6	BMP6	13.0333	3.83333	32.7667	12.6	12.9667	6.8	6.73333	9.33333	9.03333	6.66667	9.06667	16.2333	10.2333	11.8	10.3667	5.5	6.53333	8.86667
BMP7	BMP7	32.35	17.125	26.225	13.675	11.575	15.3	13.2	24.05	22.3	26.5	18.575	23.3	5.4	27.45	24.475	24.825	8.875	16.325
BMP8A	BMP8A	7.9	9.2	13.4333	3.36667	3.8	8.93333	1.3	1.76667	3.83333	6.33333	2.1	7.23333	3.8	8.36667	21.3667	6.43333	2.9	5.56667
BMP8B	BMP8B	18.5333	14.3333	35.7	28	20.9	22.6333	21	18.1333	14.6667	19.7667	14.1667	17.6	20.7667	21.9667	11.9333	22.8667	27.3333	26.6667
BMPER	BMPER	1.2	0.4	26.9	0.4	1	7.4	12.3	6.2	4.1	7.1	4.2	1.5	3.9	0.8	1.4	0.5	0.4	4.1
BMPR1A	BMPR1A	31.26	44	40.86	25.16	43.12	40.62	24	45.34	26.62	37.28	41.76	26.04	31.58	28.52	25.5	31.34	36.68	38.3
BMPR1B	BMPR1B	6.66667	6.4	18.1667	6.1	10.0667	8.1	17.0667	8.53333	2.23333	2.86667	11.2667	1.46667	4.36667	8.06667	16.1667	2.63333	7.36667	1.13333
BMPR2	BMPR2	72.78	53.4	82.66	56.04	58.4	56	51.2	50.94	63.9	57.38	67.18	59.58	61.76	53.18	83.08	62.12	50.3	37.46
BMS1	BMS1	230.8	356.5	232.8	428.2	286.1	321.1	380.3	357	187.3	296.3	161.3	286.9	335.6	317.6	174.8	214.3	333.5	204.6
BMS1P20	BMS1P20	62.2333	64.6	74.4	46.7	75.1	51.4667	66.8	62.7	73.7333	50.2	130.5	69.8333	163.7	125.133	78.4333	98.6667	61.4667	62.2
BMS1P5	BMS1P5	43.45	47.8	165.4	116.4	97.65	112.3	107.7	54.15	73.05	39.55	60.65	136.05	46.85	40.4	80.5	51.1	47	40.7
BMS1P6	BMS1P6	35.8	51.3	135.7	166.6	136.2	118.1	103.8	50	96.7	62.8	64.4	105.7	58.5	52.4	124.6	67.7	58.4	61.1
BMX	BMX	1.5	3.8	29.1	1.2	2.6	8.5	12.1	10.9	16.7	3.8	1	1.8	2.6	4.9	1.7	1.5	6.5	1
BNC1	BNC1	5.7	6	1.05	10.35	5.65	3.85	8.2	6.15	2.1	7.85	12.6	6.5	6.45	1.6	15.4	17.9	3.6	7.75
BNC2	BNC2	13.5167	11.8167	25.0333	12.8333	14.6167	9.28333	14.5	16.4833	14.7333	15.1833	8.06667	7.18333	9.25	11.3	14.6	6.68333	10.4	11.4
BNIP1	BNIP1	95.9	109.567	66.7667	59.5667	77.6667	88.8	62.2	97.4333	79.1333	102.1	74.6333	79.7333	112.9	110.233	95.9667	86.3333	92.9667	78.9333
BNIP2	BNIP2	625.15	592.75	676	727.05	534.05	671	617.4	648.65	736.25	592.3	191.95	522.85	548.95	511.5	368.6	536.3	534.65	517.45
BNIP3	BNIP3	218.85	223.4	153.55	146.5	214.15	159.6	97.15	160.4	156.35	212.1	203.3	295.75	150.25	154.8	191.65	174.55	164.5	195.95
BNIP3L	BNIP3L	705.65	650.15	703.95	729.15	671.95	655.25	770.45	526.2	768.55	637.45	448.4	606.6	496.3	546.25	687.2	481	515.35	645.15
BNIPL	BNIPL	7.3	0.7	1.6	4.2	1.4	2	9.4	11.4	1.9	2.5	1.9	2.4	13.9	14.4	10.8	0.9	0.7	1.5
BOC	BOC	15.1667	9.5	10.2667	9.23333	11.1	17.5	7.26667	4.93333	21.5	16.5	16.6667	2.93333	8.8	10.6333	4.63333	4.5	15.1	9.73333
BOD1	BOD1	209.8	266	187	160	141.8	151.3	200.1	180.9	141.6	226	247.5	186.7	134.1	176.2	151.9	190.1	166.4	153.6
BOD1L1	BOD1L1	120.8	116.233	144.367	183.3	128.6	185.6	151.4	97.8	130.3	113.833	113.733	124.8	144.4	121.633	87.3667	104.6	100.267	117.5
BOD1L2	BOD1L2	1.5	9.4	10.3	15.3	9.7	11	20.9	21	29.3	3	1	1.4	1.1	3.8	1.5	17	9.5	22.2
BOK	BOK	0.8	12.1	15.5	19.1	17.2	8.5	19	4.4	14.2	6.5	57.5	9.9	0.6	8.5	2.2	1.4	2.6	2.8
BOLA1	BOLA1	62.9	64	42.6	20.9	43.3	49.4	67.9	53.8	56.7	64.9	62.8	56	35.1	42.8	64.9	65.7	73.9	59.8
BOLA2	BOLA2	35.6	48.45	45.1	46.5	42.3	55.3	43.4	45.95	22.4	28.5	63.85	16.05	36.35	47	31	40.15	39.2	33.25
BOLA3	BOLA3	809.2	694.2	457.9	307.3	345.4	555.2	414.4	736.3	383.8	743.6	566.8	494.2	456.3	655.2	646.5	942.9	630	458.6
BOLA3-AS1	BOLA3-AS1	1.15	5	15.05	6.4	5.25	7.55	8.4	10.8	15.75	3.5	1.8	9.15	1.3	2.3	6	2	4.9	3.05
BOLL	BOLL	10.7	14.6	29.6	19.6	2	19.6	18.3	22.2	29.7	1.6	27.4	10.4	6.7	34.6	13.3	2.5	9	10.3
BORA	BORA	84.2	86.6	66.9	95.2	85.3	91.6	96	90.5	69.8	97.6	84.3	80	121.9	99.3	52.9	85.3	68.3	93.9
BPESC1	BPESC1	1.2	0.7	13.4	7.4	1.7	7.6	3.4	1.5	0.7	11.2	3.6	0.4	1.1	0.4	0.6	2.7	5.8	0.6
BPGM	BPGM	191.3	229.9	312.3	565.4	354.3	281.7	168.9	214.4	128.7	130	119.4	136.8	237.4	374.4	120.6	199.8	180.8	477.2
BPHL	BPHL	35.5	24.5	42.5	55.9	51.1	16.7	38.1	43.3	59.8	43.6	11.8	45.7	40.5	37.9	4	32.1	44.4	51.9
BPIFA1	BPIFA1	4.1	7.1	25.7	1.1	18.4	21.1	34	17.6	1.9	21	29	15	18	26.3	3.4	5	10.9	1.4
BPIFA2	BPIFA2	6.8	0.9	19.2	10	13.8	18.3	25.9	7.1	23	2.3	16.6	8.5	6.4	12.1	23	7.7	5.7	15.6
BPIFA3	BPIFA3	37.1	8.9	24.2	3.6	3.2	29.9	11.2	15.7	28.8	9.5	27.6	22.9	21	31.3	2.3	20.3	17.6	35.7
BPIFA4P	BPIFA4P	8	29.9	17.3	31.3	4.1	9.6	9.8	2.3	2.9	7.4	5.1	10.7	10.2	2.1	16.2	1	14.6	7.9
BPIFB1	BPIFB1	4.1	3.6	2.4	0.8	2.9	1	1.1	3.2	6.3	2.5	2.1	0.8	0.7	1.3	1.4	1.2	1.1	1.7
BPIFB2	BPIFB2	4.4	2.1	1.7	3.8	3.1	23.9	3.1	1.9	19.5	5.7	9.2	6.3	1.1	5	1.5	1	1	6.4
BPIFB4	BPIFB4	12.6	7.4	2.2	25.5	12.7	16.5	0.6	1.2	2	7.2	5	0.6	1.2	23.8	17.3	6.7	10.5	19
BPIFB6	BPIFB6	0.5	4.1	4.7	33.1	2.2	1.2	1.1	0.7	10.3	1.7	7.8	2.7	2.6	3.7	3.1	1.7	1.7	2.8
BPIFC	BPIFC	18.8	6.5	1.6	5.5	11.3	1.5	13.5	11.9	2.5	5.4	2.8	1.7	2	3.6	2.9	2.2	2.8	8
BPNT1	BPNT1	43.5667	15.1667	21.6333	10	32.3333	15.1	28.2	19.5333	37.7	23.4667	54.0667	30.1	46	28.7667	49.2667	24.1667	40.7	16.4
BPTF	BPTF	341.48	354.4	318.5	298.68	297.08	296.54	313.2	351.08	280.54	330.76	311.92	341.92	279.4	311.42	285.42	343.56	318.82	312.34
BPY2	BPY2	8.7	1.3	27.3	0.6	0.6	16.8	2.4	5.2	5.5	3.5	29.1	0.6	0.3	8	1.2	0.6	2.2	1
BRAF	BRAF	122.9	122.5	114.5	193.267	132.433	172.4	160.567	99.8333	117.8	121.667	85.0333	126.9	96.4333	83.5333	119.267	93.3667	95.8333	167.167
BRAP	BRAP	119.525	108.325	80.95	158.625	91.35	125.1	156.2	95.1	77.225	108.05	87.625	107.425	103	125.025	80.975	98.675	93.85	92.55
BRAT1	BRAT1	99.2	78.7	72.2	83.2	47.3	57.7	54.5	82.4	83.6	95.2	78.7	91.2	72.5	50.1	45.5	70.6	80.2	81.4
BRCA1	BRCA1	14.2	18.15	31.05	6.15	22.8	15.35	15.5	17.2	14.05	17.7	31.25	21	44.6	21.7	21.05	34.6	33.2	24.15
BRCA2	BRCA2	19.15	11.7	15.45	16.35	14.1	7.6	32.65	14.15	7.15	7.9	7.7	11	25.5	19.55	33	19.45	15.3	19.4
BRCC3	BRCC3	103.25	113.55	127.35	98.4	118.15	96.175	103.075	118.8	119.75	112.75	100.6	114.1	134.025	127.75	96.925	118.125	135.75	102.3
BRD1	BRD1	329.8	387.2	442.5	1406.9	649.3	785.85	772.9	377.65	264	401.5	259.75	402.35	405.5	471.85	225.35	286.55	258	359.65
BRD2	BRD2	1502.6	1295.23	575.467	951	887.167	768.633	940.733	930.933	684	1162.97	937.4	863.467	781.767	1098.5	825.133	865.533	986.267	1070.43
BRD3	BRD3	346.3	311.8	171.233	139.7	187.467	173.833	205.267	293.933	291.2	381.8	230	269.467	197.267	340.867	223.167	300.1	367.533	432.5
BRD4	BRD4	310.829	334.043	208.729	249.329	194.914	220.214	278.4	293.814	198.514	324.657	244.1	204.243	180.186	345.286	228.357	301.4	280.2	364.643
BRD7	BRD7	187.6	242.45	196.475	174.575	109.425	142.85	181.525	232.7	175.95	187.25	262.825	161.25	236.8	166.7	196.25	196.725	181.9	166.275
BRD7P3	BRD7P3	13.15	2.95	6.75	6.15	3.3	7.85	9.7	1.45	7	6.5	23.35	5.05	3.75	6.2	2.85	6.2	1.55	11.55
BRD8	BRD8	127.2	120.367	124.067	67.7	101.967	92.6	107.367	111.3	90.2	107.667	98.5	100.367	81.5333	92.7	81.4333	102.9	110.467	124.9
BRD9	BRD9	336.9	286.7	205.8	402.3	378.2	305.4	260.7	362.4	232.5	332.6	231.7	251.5	256.5	287.8	249.4	319.1	264.5	281
BRDT	BRDT	6.8	13.8	15.3	15.6	10.3	8.5	1.2	7.6	8.5	7.3	22.2	0.5	2.6	1.5	50.2	15	1.6	7.6
BRE	BRE	204.833	219.467	224.867	183.833	178.633	195.133	159.167	208.767	144.333	191.4	182.3	172.267	196.967	244.267	272.9	254.6	230.267	196.6
BRE-AS1	BRE-AS1	89.2	61.7	155.9	50.9	143.2	73.3	71.2	79.8	380.4	115.8	108.2	33	107.7	36.7	128.2	72.4	85.2	88.5
BREA2	BREA2	21.9	11.9	8.4	22.5	11	3.5	7.8	18.8	1.2	9.3	7.8	12.1	9.3	21.3	3.8	12.7	9	3.5
BRF1	BRF1	33.6	26.1	43.875	13.9	26.95	18.725	26.55	19.2	31.8	18.7	21.65	21.9	12.825	30.025	7.05	21.825	15.15	18.575
BRF2	BRF2	117.3	117.5	133.8	133.7	93.65	119.55	114.75	113.8	82.55	123.65	47.45	129.95	128.25	163.2	82.75	88.4	93.8	113.15
BRI3	BRI3	314.2	340.7	214.5	250.7	301.85	221.1	349.25	353.7	525.3	325.6	202.95	299.25	345.05	325.55	451.35	407.85	386.2	227.95
BRI3BP	BRI3BP	176.7	181.3	159.4	81.7	144.7	165.3	132.6	178.4	228.5	185.3	109.1	148.5	214.3	94.9	165.5	158	144.3	92.6
BRICD5	BRICD5	53.4	52.2	18.1	29.1	50.2	25.6	73.5	45.5	19.5	64.8	75.9	31.4	30.2	50.8	29.5	62.6	57.9	36.7
BRINP1	BRINP1	9.65	9.15	15.45	3.15	3.9	2.85	3.7	7.6	2.55	16.85	4.8	6.95	1.15	4.05	1.45	3.35	5.4	8.95
BRINP2	BRINP2	1.6	2.2	4.2	1.2	23.9	2.8	1.8	2.4	2.8	1	2	0.8	0.8	6	2.7	1.2	1.3	1
BRINP3	BRINP3	0.9	1.9	8	5.7	4.1	1.1	1.5	0.3	1.3	1	20.6	0.4	0.5	0.6	2.7	0.3	0.2	0.5
BRIP1	BRIP1	26.65	18.7	34	23.6	17.95	15.15	27.75	17.95	6.05	9.95	21.4	15.25	25.05	13.1	23.65	17.45	35.4	14.25
BRIX1	BRIX1	75.2	92.2	86.5	96.8	68.2	115.5	116.4	99	56.6	86.6	90.9	86.7	60.1	113.1	73.8	79.6	72	76.6
BRK1	BRK1	709.15	649.35	701.4	354.3	490.8	467.1	564.5	687.65	630.4	593.4	553.1	571.15	549.55	660.95	571.65	701.85	631.65	591.5
BRMS1	BRMS1	211.8	313.9	277.8	295.2	189.5	203.7	237.9	252.6	235.2	251.1	374.1	223.1	294.6	359.2	296.5	290.6	246.7	229.2
BRMS1L	BRMS1L	83.65	42.45	64.35	65.65	63.3	83.05	70.25	64.7	56	76.95	38.8	63.1	72.5	62.7	43.1	50.65	48.1	71.4
BROX	BROX	174.133	177.633	179.133	223.567	185.867	203.2	196.833	178.2	156.067	170.467	227.733	177.967	203.067	175.167	171.533	172.933	197.867	129.533
BRPF1	BRPF1	181.8	206	148.8	192.9	123.2	203.9	265.1	275.5	169.1	173.2	153	115.8	163.3	228.4	221.1	200.9	200.3	266.3
BRPF3	BRPF3	51.2	38.7	41.5	38.6333	34.2	37.2	45.4	49.2667	33.9333	39.5333	59.2333	32.8	39.1667	40.9667	37.4333	39.9333	46.1333	48.6667
BRS3	BRS3	1.35	1.95	3.3	8.05	7.6	6.15	1.45	6	1.5	10.2	1.75	0.95	6.65	17.25	11.9	6.95	5.25	1.4
BRSK1	BRSK1	53.2	24.5	35.9	42.4	37.1	36.8	50	21.5	51.7	42.5	51.1	32.2	28.7	36.7	47.5	35	30.8	21.6
BRSK2	BRSK2	17.8	2	7.7	4.8	1.35	13.45	8.65	4.15	18.85	8.35	35.8	6.85	2.2	11.55	32.6	3.35	6	2.7
BRWD1	BRWD1	83.4875	76.325	96.7125	141.65	102.213	111.075	107.088	72.2	78.1125	74.9125	55.775	85.2875	82.825	68.45	61.15	77.9125	71.9375	85.675
BRWD1-IT2	BRWD1-IT2	17.3	15.9	3.1	3.2	30.3	11.1	1.5	9.1	1.6	25.4	56.7	13.8	3.6	13.6	31.1	14.4	2.9	1.2
BRWD3	BRWD3	37.2	37.2667	36.9	48.8333	50.8	50.1667	13.2333	44.6	55.9	43.0667	37.2	34.0333	33.6	44.4	35.6	45.6	35.6333	36
BSDC1	BSDC1	242.4	238.267	232.767	219.933	213.633	202.2	264.667	236.533	197.533	243.833	201.733	232.6	176.967	254.967	195.633	226.267	221	251.567
BSG	BSG	165.1	199	300.3	168.1	194.1	204.7	319.8	179.6	343.2	223.9	626.2	313.8	330.8	159.5	566.7	205.6	207.7	186.4
BSN	BSN	1.5	4.6	0.7	13.4	1.5	2.1	3.6	2.4	3.5	3.2	2.1	4	1.2	5.6	2.1	1.7	2.4	8.5
BSN-AS2	BSN-AS2	9.1	8.1	29.4	23	15.3	12.6	2.6	1.8	3	8.7	2.5	1.9	3.8	14.7	1	11.7	1.6	16.1
BSND	BSND	5.6	11.9667	8.53333	17.3333	14.5	10.6667	12.7667	6.53333	14.6667	18.6	20.1333	10	11.8	11.1333	21.9	4.8	7.6	11.6333
BSPRY	BSPRY	20.05	12.55	22	8.6	9.7	9.85	7.85	8.65	23.3	14.95	33.95	17.45	5.5	20.3	19.4	11.65	13.4	23.4
BST1	BST1	48.7	51.3	94.2	55.1	71.6	55.7	75.9	28.7	220.4	48.7	70.1	27.4	71.7	33.7	167.1	57.1	55.3	6.8
BST2	BST2	466.1	353.5	288.3	216.3	349.2	362.4	210.2	519.2	420.1	356.7	861.3	582.3	716.2	546.4	880.7	815.1	859.2	597.1
BTAF1	BTAF1	428.3	447.8	492.3	673.3	561.6	502.5	539.2	483.6	362	461.4	364.4	428.6	386.9	394.6	335.3	347.8	386.3	540.3
BTBD1	BTBD1	693.1	900.8	775.2	1084.1	721.5	871.4	676.7	828	637.6	707.6	715.4	951	1032.4	1075	568.1	807.8	837.7	728.5
BTBD10	BTBD10	247.2	159.9	110	168	137.2	129.3	208.1	129.3	126.9	178.4	132	140.7	141.6	111.1	115.7	125.4	158.7	60.1
BTBD11	BTBD11	150	166.65	122.4	368.95	155.4	197.95	140.25	182.7	92.8	143.4	185.4	191.25	143.7	168.95	123.7	184.5	149.5	201.5
BTBD16	BTBD16	0.5	0.6	1	3	0.8	6.1	1.9	0.6	2.1	0.4	3.9	3.3	0.3	0.6	15.6	0.4	0.8	0.6
BTBD17	BTBD17	1.2	2	1.8	1.4	1.3	2	2.7	2.7	3.8	1.4	35.7	2.9	1.6	2.2	1.9	3.1	5.3	3.6
BTBD18	BTBD18	9.3	22.6	32.6	61.6	26.6	34.9	24.9	16.1	3.5	20.7	2.7	10.7	3.8	43.3	21	16.9	17.1	17.3
BTBD19	BTBD19	51.9	54.6	88.6	123.95	109	133.4	105.55	59.85	102.7	43.45	31.2	79.6	69.45	45	40.95	56.25	52.2	57.05
BTBD2	BTBD2	73.3	119.5	58	16.6	56.3	56.6	26.9	80.8	41.2	91.8	165.8	82.2	59.6	111.9	92	91.4	79.6	58.3
BTBD3	BTBD3	37.9	32.1	48.9	22.8	37.5	10.3	29.2	25.3	37.1	29.2	41.8	48.8	40.1	25.4	81.5	42.3	25.1	22.5
BTBD6	BTBD6	355.3	407.3	393.7	264.3	344.4	343.6	270.5	420.9	259.5	505.2	289	348.2	343.8	360.6	365.1	305.7	351	417.9
BTBD7	BTBD7	81.34	80.88	80.16	74.22	53.68	78.06	73.34	73.66	75.42	85.94	56.88	71.02	54.46	67.4	65.84	75.86	80.08	68.9
BTBD8	BTBD8	1	0.3	8.3	1.5	6.4	0.1	12.6	0.6	5	9.2	1.5	1.7	0.4	0.5	1	0.6	1	6.1
BTBD9	BTBD9	55.625	45.125	55.325	39.85	55.125	48.375	63.75	44.55	45.7	57.85	42.875	52.1	54.075	52.35	35.35	45.275	44.225	49.25
BTC	BTC	0.7	0.85	5.15	2.8	0.7	1.65	11.55	12.4	2.2	9.35	13.35	0.45	3.2	12.95	5.4	3.15	1.8	3.45
BTD	BTD	53.225	57.65	44.125	55.25	59.35	51.25	60.675	60.95	63.75	66.125	55.475	46.4	44.375	59.9	39.475	56.425	42.65	42.3
BTF3	BTF3	4660.02	4724.45	4243.65	4269.55	4494.02	3952.72	4377.35	4753.3	3791.55	4617	3821.15	3483.18	3179	4277.23	4152.43	3445.7	3498.57	3712.22
BTF3L4	BTF3L4	136.58	126.96	215.26	147.02	162.52	167.76	154.1	130.8	171.1	137.64	187.42	166.42	187.64	171.06	172.7	147.52	160.14	140.86
BTF3P11	BTF3P11	6.6	8	1	6.6	0.4	0.7	0.6	9.1	10.1	9.5	29.4	16.4	4.9	22.9	15	0.3	7.2	0.9
BTG1	BTG1	9299	8222.53	8535.93	8573.1	8590.43	7066.03	8301.27	8709.2	6593.5	8456.53	6268.83	6271.43	5437.67	7604.03	6127.87	7042	6428.97	8835.33
BTG2	BTG2	773.15	864.15	932.8	581.25	721	677.65	934.75	614.15	769.1	974.25	593.75	759.2	781.25	662.65	698.95	1008.4	565.7	790.1
BTG3	BTG3	265.575	351.325	190.9	272.75	248.3	265.625	218.25	258.5	212.575	264.5	157.35	197.2	327.375	418.525	225.925	228.575	262.7	309.25
BTG4	BTG4	1.5	1.3	15.75	0.95	7.05	2	0.65	10.95	7.45	8.25	2.05	3.5	4.1	0.8	2.4	1.2	5.75	2.9
BTK	BTK	41.9	11.8	50.3	56.4	74.2	25.2	48.4	38	129.2	43.4	76.4	65.4	93.9	16.4	198	57	64.5	42.5
BTLA	BTLA	126.6	77.5	153.2	56.8	99.6	57.7	53.9	87.6	103.9	117.3	141.6	96.9	108	135.4	68.8	136.4	177.6	111.5
BTN1A1	BTN1A1	1.1	2.9	0.9	1.8	0.7	3.9	0.8	0.4	1.1	0.6	1.6	1.1	1.6	2.8	2.9	0.9	11.5	10.7
BTN2A1	BTN2A1	194.35	179.725	143.25	170.325	164.15	143.95	164.225	163.45	149.375	186.825	252.025	184.775	174.1	130.65	150.925	140.35	206.125	213.875
BTN2A2	BTN2A2	44.4	49.5	36.2333	34.7333	40.2667	24.7667	34.3667	42.6667	36.2333	48.8667	65.2667	39.7	40.7	44.9667	41.7	36.1	42.8667	62.9333
BTN2A3P	BTN2A3P	19.6	17.3	29	3.5	24	2.2	12.4	22.3	7.9	2.1	10.7	16.4	2.1	12	3.8	21	8.7	13.8
BTN3A1	BTN3A1	763.1	628.65	429.7	335.15	455.4	464	717.05	618.9	537.4	490.35	821.45	551	544.35	522.75	670.7	410.9	811.5	635.75
BTN3A2	BTN3A2	1457.1	1236.65	750.95	360.55	791.85	647.9	707.25	571.7	718.55	1112	1934.35	1308.7	960.45	905.8	997.55	1236.5	1729.1	1210.8
BTN3A3	BTN3A3	524.5	454.8	483.55	307.5	455.5	441.6	400.45	433.05	437.7	435.5	910.6	614.6	502.35	323.1	597.15	451.3	598.95	440
BTNL2	BTNL2	7.2	1.9	15.3	1.7	1.2	1.3	1.3	3.9	1.5	2.4	33.1	2.9	1.6	14.5	1.4	11.6	8.9	21.5
BTNL3	BTNL3	39.9	29.4	43.7	34.6	55.5	30.2	37.3	39.1	46.7	41.4	7.3	23.2	26	53.7	22.8	36.3	26.7	36
BTNL8	BTNL8	1	2.6	1.1	1.5	4	1	16.4	1.8	5.2	22	10	11.4	1.6	21.9	4.1	1.9	0.8	2.9
BTNL9	BTNL9	15.36	12.78	20.26	13.84	9.94	12.58	18.98	16.68	12.18	7.94	15.6	11.8	15.1	12.22	20.18	10.52	5.62	9.62
BTRC	BTRC	31.98	35.82	31.22	29.28	31.28	45.44	54.82	38.94	42.64	30.62	41.34	37.7	35.68	33.38	44.04	32.6	31.36	27.82
BUB1	BUB1	7.1	12.1	2.64	6.56	12.24	8.04	13.7	8.16	4.82	7.08	24.16	10.42	29.44	12.64	6.76	9.22	11.22	7.76
BUB1B	BUB1B	13	5	26.3	19.8	45	15.4	4.6	10.6	62.9	33.9	89.8	15.3	54.7	53.7	28.4	36.8	35.9	56.2
BUB3	BUB3	780.783	762.65	781.1	761.633	694.567	742.317	760.567	655.1	569.967	771.567	496.633	726.933	769.85	642.933	562.767	612.25	663.533	754.967
BUD13	BUD13	112.9	130.3	103.4	159.7	95.3	126.2	136.9	117.5	117	101	129.7	125.5	115.4	123.2	63.6	107.7	144.4	149.6
BUD31	BUD31	272.85	305.05	209.55	294.45	230.1	236.05	285.1	317.05	289.6	307.1	261.75	243.35	347.2	347.6	226.2	310.6	301.85	234.4
BVES	BVES	6.45	9.95	0.9	6.4	8.45	8.45	19	8.25	24.65	15.15	3.55	3.8	6	15.15	13	4.3	5.1	4.7
BVES-AS1	BVES-AS1	9.1	1.7	3.4	1.1	0.7	8.9	3.1	0.8	1	0.6	12.1	0.4	0.6	10.4	1.1	3.5	9.3	1.7
BX648501	BX648501	0.7	0.6	0.7	1.2	25.3	0.9	0.9	1.7	8.9	1.5	1.5	0.6	1.1	6.9	1.3	2.3	2.2	2.8
BYSL	BYSL	18.3	24.6	48.1	12.8	14.6	20.4	23.2	30.7	20.9	9.4	28.5	44.3	33.2	65.3	14	37.8	51	16.5
BZRAP1	BZRAP1	54.2	73.4	96.2	86	70.1	64.1	62.1	55.6	59.2	67.3	15.9	59.1	46.5	69.2	82.3	45.3	67.3	43.4
BZRAP1-AS1	BZRAP1-AS1	450.5	357	338.05	194.6	277.5	263.95	216.4	322.8	320.2	366	357.85	449.7	301.3	247.9	299.35	312.4	485.55	248.8
BZW1	BZW1	669.8	682.65	856.65	1249.15	932.65	1074.9	988.4	660.55	1100.95	669.1	942.65	843.1	1274.2	775.2	883.4	654.95	787.2	631.65
BZW2	BZW2	901.8	724.7	543	337.8	497	535.8	550.4	787.8	755.3	834.4	1272.3	901.1	712.5	1120.4	649.4	966.2	845.5	632.7
C10orf10	C10orf10	11.95	15.95	5.6	8.05	4.2	8.75	12.15	7.6	4.6	11.45	25.85	14.4	2.8	13.55	14.85	9.1	3.2	9.9
C10orf107	C10orf107	0.7	0.5	0.9	0.2	11.6	7.4	7.4	0.4	1.1	1	14.7	1.2	8.6	1.5	1.9	0.8	1.1	3.3
C10orf11	C10orf11	47.5	19.9	26.1	41.7	24.2	19	31.9	14.4	42.3	46.6	47.9	5.8	17.8	18.7	120.1	23.9	42.1	40.9
C10orf113	C10orf113	13.6	2.3	1.4	9.8	8.4	5.8	22.5	1.2	11.4	6.3	9.3	2.3	14.4	14.6	1.1	2.9	0.9	4.3
C10orf12	C10orf12	39.8667	48.5333	38.9	55.6333	31.9333	53.7333	52.5667	40.9333	41.9667	39.2	41.8667	53.7667	51.4667	33.8333	42.1667	51.1333	49.9	29.8667
C10orf126	C10orf126	14.2	2.1	18	0.4	0.2	1.7	29.8	0.4	7.6	6.8	3.2	0.3	3.3	18.2	1.3	1.8	1.9	11.8
C10orf128	C10orf128	43.95	73.55	129.05	56.85	43	133.1	37.1	88.15	141.45	169.9	125.15	52.4	134.95	71.15	182.5	66.45	78.3	48.8
C10orf2	C10orf2	50.4	53.5	41.6	73.8	73.9	71.2	50.5	68.5	40.9	73.7	24.5	59.1	55.2	88.1	60.2	90.2	85.3	39.5
C10orf25	C10orf25	17.2	4	14.7	1.9	1.3	1.8	3.6	1.5	4.2	4.2	2.3	11	4.7	5.8	1.5	6.8	1.7	2.5
C10orf32	C10orf32	365.6	334.6	343.9	307.1	434.8	438.8	331.9	420.9	495.4	340.4	545.5	418.4	573.9	309.6	284.2	443.9	471.3	313
C10orf35	C10orf35	79.1	44.9	66.8	59.7	66.6	56.3	39.2	59.7	67.9	41.3	88.1	47.2	42.6	49.4	89.8	70.2	40.9	65.4
C10orf40	C10orf40	7.7	10.4	0.7	9.1	1.6	8.7	21.6	2	10.6	19.4	1.9	0.8	1.4	15.9	5.2	6.7	2.9	6.8
C10orf53	C10orf53	1	6.55	2.95	8.9	8.8	8.1	34.1	4.6	1.95	5.95	36.9	12.2	2.7	20.4	30.35	7.4	7.1	13
C10orf54	C10orf54	410.05	288	289.4	273.85	257.25	231.95	345.9	483.4	678.15	396.15	307.95	320.05	253.3	238.6	559.8	298.85	309.2	225.7
C10orf55	C10orf55	15.8	0.7	3.2	15.7	2.1	0.7	2.7	2.2	0.5	0.4	1.5	0.4	5.4	0.7	9.6	5.9	0.5	1.2
C10orf62	C10orf62	36.6	22.8	4.9	28.3	17.4	18.1	1.8	8.7	4	34.4	37.5	19.7	1.6	6.3	25.8	7.3	10.3	20.4
C10orf67	C10orf67	2.66667	12.3667	48.0333	16.7667	19.8	18.5333	10.4	7.5	15.1667	14.5667	38.5333	10.8333	10.6667	10.3333	47.7667	9.76667	8.5	24.2
C10orf71	C10orf71	0.9	12.2	15.8	8.7	10.6	4.6	10.6	1.5	1.5	16.8	2	11.2	19.6	2.5	31.4	10.9	19.4	2.1
C10orf71-AS1	C10orf71-AS1	13.8	8.1	16.8	1	6.5	21.6	27.6	3.7	2	7.9	52	4.8	6.9	27.1	36.8	3.7	7.7	7.5
C10orf76	C10orf76	120.033	133.1	83.2333	61.3333	89.3	97.4333	106.267	111.967	97.3333	142.833	121.1	105.6	102	109.133	116.967	97.7	109.5	86.4
C10orf82	C10orf82	1.6	9.8	1.4	14	13.4	4.4	2.3	4.3	15.8	2.1	2.9	1.5	12.8	4.7	32	10.6	1.9	4.1
C10orf85	C10orf85	9.9	11.6	3.2	11.3	26	2.5	5.2	11.6	18.8	3.6	31	15.2	4.2	23.2	19.4	20.6	2.9	4.8
C10orf88	C10orf88	86.25	67.9	76.75	61.75	54.7	68.75	53.3	73.55	49.45	73	60.45	77.5	54.55	45.8	50.15	54.45	84.1	55.25
C10orf90	C10orf90	2.26667	5.16667	11.8667	12.7333	4.83333	13.8333	20.0667	4.26667	33.8333	8.1	2.86667	10.2333	5.33333	10.6667	13.4333	5.5	5.96667	6.86667
C10orf91	C10orf91	1.3	14.3	40.6	1.5	8.4	21.5	11.9	3.1	1.7	13.8	7.1	13.7	12.5	11.8	17.1	10	9.7	2.2
C10orf95	C10orf95	12	6.7	6.5	2.4	43.1	4.5	7.1	14.5	5.6	6.3	5.6	39	4.2	34	10.9	33.1	30.5	6.2
C10orf99	C10orf99	3.05	11.7	24.75	16.6	21.15	6.8	11.8	8.9	15.8	10.5	7.45	12.6	9.1	22.35	1.25	7.95	2.9	2.5
C11orf1	C11orf1	175.925	166.025	149.15	136.425	126.1	102.2	121.7	133.45	87.725	145.2	121.575	131.25	120.125	186.675	100.525	131.675	120.275	150.325
C11orf16	C11orf16	5.9	20.7	1.7	5	23.2	4.3	9	17.1	18.4	16.5	4.7	5.4	4.8	3.9	13	24.3	2.2	1.9
C11orf21	C11orf21	211.7	170	201.15	89.25	171.55	138.55	157.85	184.8	162.5	216.3	340.6	215.05	224.55	137.75	231.65	181.15	186	134.2
C11orf24	C11orf24	47.8	67.65	73.8	42.35	41	48.55	74.15	67.1	89	66.85	130.25	53.4	69.15	90.15	114.25	63.45	87.45	99.65
C11orf30	C11orf30	75.3167	64.7333	69.4333	52.45	67.5333	64.9333	72.95	58.5	57.7167	64.6667	58.5167	59.5333	60.9	51.4167	42.2	61.45	67.5833	73.2
C11orf31	C11orf31	725.517	633.6	420.833	253.45	504.433	382.933	334.983	739.617	424.333	712.917	726.067	588.383	548.967	773.833	559.717	769.333	748.217	694.933
C11orf40	C11orf40	13.3	0.5	32.8	0.6	0.5	0.4	2.4	1.8	19.7	0.3	1.3	2	0.7	2.1	1.5	0.5	1.6	1.4
C11orf42	C11orf42	2.5	6.4	4.1	10.6	9	2.5	4.6	3.7	1.7	4	1.6	15.5	13.1	3.1	29.6	10	3.2	2.6
C11orf44	C11orf44	17.2	6.8	19.7	14.6	0.8	9.4	26.4	6.5	2.3	7.7	55.6	12.6	6.2	29	2.6	5.7	12.1	19.2
C11orf45	C11orf45	7	13.1	1.4	9.8	14.7	12.1	7.4	15.7	9.1	11.3	1.4	1.6	4.3	7.5	41.2	4.5	0.6	15.9
C11orf49	C11orf49	61.3	64	60.55	38.45	54.5	38.75	29.05	69.05	50.6	63.6	97.75	64.45	49.8	75.2	61.2	67.9	50.9	47.35
C11orf53	C11orf53	15.1	12.4	48.5	28.6	33.5	15	10.7	38	7.1	34.4	72.4	8.2	7.8	21.9	8	52.7	19.6	50.4
C11orf54	C11orf54	98.7	83.5667	109.933	102.733	128.933	100.767	110.533	105.7	84.4667	91.6	88.5667	120.9	124.633	76.0333	66.7667	105.567	116.7	114.967
C11orf57	C11orf57	68.95	68.3333	66.1667	93.9167	73.1	90.05	75.6333	65.2833	59.45	72.0167	66.6667	84.5333	73.55	63.7167	57.7667	59.6833	55.1667	55.05
C11orf58	C11orf58	791.8	766.7	818.34	1011.48	743.92	774.08	824.3	873.24	663.2	761.96	888.48	857.42	910.64	833.56	736.88	845.5	814.72	738.98
C11orf63	C11orf63	18.95	19.45	17.95	9.8	14.45	19.9	13.6	16.5	8.8	18.15	22.2	21.05	11.2	16.7	24.8	13.2	13.65	16.65
C11orf65	C11orf65	3.2	18.1	11.8	18.3	0.3	4	0.6	7.1	12.2	15.4	1.4	10.4	7	10.3	0.8	4.7	11.4	1.2
C11orf68	C11orf68	126.7	135.8	157.5	98.3	97.5	101.1	124.7	87.1	117.2	154.9	280.4	122.1	104.4	160.5	153.7	185.5	142.4	232.6
C11orf70	C11orf70	4.05	1	14.85	1.75	1.45	5.9	1.55	15.4	7.25	10.1	5	5	3.15	2.65	0.85	7.8	0.55	5.8
C11orf71	C11orf71	52.4	71.65	68.1	60.45	62.8	62.25	86.15	73.3	118.15	81.6	79.65	77.7	73.55	95.9	77.05	83.85	78	76.15
C11orf72	C11orf72	17.3	33.6	16.1	40.4	27.6	44.9	39.4	35.6	30.9	24.7	44.6	32.3	39.7	74.5	47.9	43	21.5	27.9
C11orf73	C11orf73	316.95	283.35	262.75	102	327.3	243.75	188.45	384.1	334.55	309.5	295.8	293.95	290.85	313.85	273.9	427.85	363.45	321.65
C11orf74	C11orf74	37.8	38.5	39.1	30.7	24.6	24.7	32.9	22.2	52.7	46.4	101.9	34	21.6	17.7	59.4	19.8	38.2	43.9
C11orf80	C11orf80	28.7	43.75	33.1	24.3	34.95	30.15	19.65	22.9	37.6	22.25	35.55	19.05	25.3	24.65	40.9	22.45	18.6	36.8
C11orf83	C11orf83	97.1	116.3	46.6	67.1	66.6	78.4	54.2	115.3	70.8	126	125.1	124.7	69.3	123	126.7	126.8	117.9	123.2
C11orf84	C11orf84	28.8	42.3	32.8	24.4	22	26.6	37.9	21.8	30.6	13.9	33.6	35.6	21.1	53.6	60.8	54.3	36.8	44.4
C11orf85	C11orf85	17.1	18.5	1.4	4.9	1.8	5.7	12.9	19.8	22.3	23.7	73.8	16.6	20.4	15.8	53.7	3.7	10.6	26.3
C11orf86	C11orf86	3.2	8.7	6.7	13.1	17.5	11.9	26.4	18.4	10.5	30.6	8.6	1.7	1.7	19.8	17.4	7.4	10.7	7.5
C11orf87	C11orf87	8.26667	1	7.83333	4	0.5	3.2	2.7	6.23333	7.66667	3.66667	14.9333	1.2	0.533333	7.2	14.4	4.73333	3.66667	0.833333
C11orf88	C11orf88	18.8	12	15.1	30.4	29.3	10.7	43	8.6	27.2	15.7	1.8	17.6	13.3	7.5	3.4	10.8	13.1	19.2
C11orf92	C11orf92	0.6	1.4	5.3	1.6	1.3	1	0.7	0.8	1.2	10.4	33.4	6.8	0.4	10.9	27.6	5	0.9	5.5
C11orf94	C11orf94	13.5	7.9	52.4	2.9	12.2	7.3	5.1	23.4	21	4.7	7.5	22.9	8.9	16.1	39.2	13.3	16.3	20.3
C11orf95	C11orf95	25.15	19	25.1	19.25	18.35	26.5	22.5	27.05	37.1	25.8	37.05	30.15	19.05	39.05	15.6	19.45	27.6	36.15
C11orf96	C11orf96	26.8	22.2	9.3	65.5	39.5	33.4	35.3	25.7	40.2	17.4	25.9	26.8	47.6	59.5	32.1	22.6	29.2	71.9
C11orf97	C11orf97	0.6	2.7	1.4	2.1	0.6	1.2	2.2	1.1	1.5	1.5	30.3	0.7	0.8	1.2	3.3	1.6	0.5	1.1
C12orf10	C12orf10	285.1	301.3	262.1	213.4	219.6	160.3	220.9	378.4	250.8	288.2	242.3	210.5	190.2	266	223.9	245.9	198.5	264.7
C12orf29	C12orf29	191.45	164.4	153.6	172.85	146.65	189.85	174.4	157	161.65	178.35	107.95	186.9	165.15	168.55	76.9	152.95	170.85	129.3
C12orf4	C12orf4	108.35	105.8	98.45	98.95	97.6	88.8	92.95	108.35	59.4	91.1	123	94.15	108.1	98.15	81.6	96.8	110.9	53.5
C12orf40	C12orf40	6.65	1.8	9.05	7.7	10.65	3.1	6.9	8.1	23.85	1.25	21.9	6.3	1.7	6.15	2.1	1.55	4.3	0.55
C12orf42	C12orf42	33.55	29.75	27.7	15.1	39.55	39.3	34.75	12.6	32.2	34.45	25.15	45.35	18.9	27.35	13.25	36.9	50	20.05
C12orf43	C12orf43	123.9	90.3	121.7	178.9	118.3	109.8	118.9	106.4	140.5	144.4	133.8	162.3	122.5	104.5	45.9	110.1	127.9	99.1
C12orf45	C12orf45	173.9	208.1	90.6	107.7	106.6	81.8	112.1	239.6	88.1	207.7	45.2	123.1	80.3	202.5	98.3	121.5	187.2	256.3
C12orf49	C12orf49	94.24	76.64	83.86	75.52	74.7	95.72	63.5	90.14	88.3	96.18	109.08	85.42	87.78	88.02	89.44	95.42	92.78	59.32
C12orf5	C12orf5	177.6	231.4	176.7	342.7	181.5	266.9	379.2	271.2	230.7	218	137.7	176.9	267.9	388	201.5	160.1	264.9	167
C12orf50	C12orf50	0.8	2.1	9.6	1.7	1.1	1.8	1.7	1.9	0.9	0.7	7.3	0.6	3.5	1.7	1.3	1.4	0.5	7.9
C12orf54	C12orf54	1.83333	4.6	13.9667	7.53333	5.23333	5.66667	15.3667	5	2.63333	1.66667	2.53333	7.63333	4.03333	3.83333	7.13333	11.1	9.13333	5.1
C12orf55	C12orf55	1.5	8.6	3.6	9	4.8	0.8	1.2	5.7	1.6	4.1	4.5	9.6	0.4	0.7	0.8	6.7	2.5	0.5
C12orf56	C12orf56	10.3	1.1	28.8	1.6	18.4	3.2	2	1.2	26.8	11.4	2.3	1.9	3.2	2.1	5.3	5.6	15.3	3.8
C12orf57	C12orf57	3866.2	4578.8	2799.4	2757.5	2634.7	2520.2	3190.4	3187.6	1757.4	3694.5	2139	2622.5	1981.3	2302.7	1670.7	2086.9	2590.7	2514
C12orf60	C12orf60	9.35	9.2	26.25	11.8	17.35	11.45	8.45	8.85	13	17.5	20.35	4	7.3	16.8	12.2	10.95	16.85	10.4
C12orf61	C12orf61	8.7	20.9	10.9	14.3	10.1	16.9	5.3	20.4	39.1	4.1	0.5	8.4	23.7	26.1	3.6	15.5	16.9	16.7
[truncated: 19,657 more rows]

## Sheet: GSE4588(B Cell )
#1.2
21654	18
NAME	DESCRIPTION	GSM101869	GSM101870	GSM101871	GSM101872	GSM101873	GSM101874	GSM101875	GSM101876	GSM101877	GSM101878	GSM101887	GSM101888	GSM101889	GSM101890	GSM101891	GSM101892	GSM101893	GSM101894
A1BG	A1BG	20.5	63	71.8	43.7	41.9	34.3	54.3	44.1	21.4	34.4	54.9	58.3	9.5	44.3	40.7	28.9	32.5	50.9
A1BG-AS1	A1BG-AS1	5.5	7.7	33.1	2.7	33.8	2.4	4.3	2.2	22.2	5.4	2	18	13.7	29	14.8	11	41.4	3.4
A1CF	A1CF	13.4	10.7	12.1	4.45	6.4	15.4	2.1	6.65	13	2.75	28.9	5.15	8.5	8.1	29.35	10.9	10.65	11.65
A2M	A2M	7.9	11.3	21.95	22.7	14.25	6.35	20.4	11.1	6.05	18.35	38.6	14.5	13.65	26.4	7	16.85	16.2	15.15
A2M-AS1	A2M-AS1	29.3	71.5	140.9	115.6	67.3	184	92.2	137.5	90	27.7	28.5	57.9	41.6	33.9	85.8	34.6	50.9	19.4
A2ML1	A2ML1	2.1	2	2.45	8.4	4.6	6.35	26.85	13.1	1.6	2.7	5.55	2.8	0.9	19.15	23.75	1.7	4.3	1.1
A2MP1	A2MP1	19.8	5.5	15.6	1	30.4	10.1	10.2	11.2	1.5	1.2	23.9	2.1	22.3	4.3	9	3.2	21	2.9
A4GALT	A4GALT	6.7	13.5	4.8	31.3	7.9	7	5.7	15.8	34.2	5.4	19.2	4.5	2.7	7.1	21.6	2.4	6.9	7.1
A4GNT	A4GNT	14.8	20.1	24	3.8	22.9	33.4	6.7	21.2	25.1	27.1	28.5	21.5	4.1	40.1	22.6	17.8	22.2	32.6
AA06	AA06	28.9	34	9.9	5.8	22.7	15.5	15.9	2.2	22.6	12.5	1.3	6.7	2.6	47.5	1.9	20.5	22.9	22.7
AAAS	AAAS	58.6	51.6	47.3	37.6	40.2	21.6	42.5	65	42.5	41.8	92.6	44.9	40.8	15.4	52.5	88.3	69.1	45
AACS	AACS	142.9	90	97.1	80.8	120.9	109.4	79.1	82.7	89.6	103.9	90.3	131.5	90.2	100.8	92.7	97	96.6	84
AACSP1	AACSP1	1.1	11.5	5.8	1	16.8	7.2	1.6	0.9	0.8	9.4	3.2	1.5	5.8	13.4	12	3	1.3	11.5
AADAC	AADAC	18.7	10.5	3.4	5.9	11.5	10.2	2.1	2.8	25.6	14.9	1.2	4.1	0.7	1.8	2.5	9.8	3.6	16.7
AADACL2	AADACL2	0.4	0.3	1	0.4	5.7	15	2.3	9.1	2	9.7	23.5	12.5	0.3	1.8	1.8	1.3	4.1	1.8
AADACP1	AADACP1	1.5	10.8	5.3	0.8	0.4	6	11.4	13.8	3.9	7.6	1.8	0.7	0.3	0.6	5.5	0.3	0.2	7.4
AADAT	AADAT	3	2	2.3	0.7	1.4	0.9	12.8	0.9	20.8	15	5.1	0.9	1	4.1	17.7	0.7	1.8	8.1
AAED1	AAED1	192.9	259	236.4	248.8	184	133.6	144.5	132.4	211.2	164	108	105.6	182.8	154.1	133.4	146.1	131.1	216.1
AAGAB	AAGAB	75.4	66.4333	88.6	69.0667	111.267	74.9333	55.9333	74.1333	100.5	75.8	66.6333	91.1	89.7667	73.6667	89	100.167	109.6	63.4333
AAK1	AAK1	305.657	355.914	229.886	276.514	269.029	294.714	261.129	318.243	191.1	316.4	205.157	319.586	222.3	338.229	209.729	330.6	287.814	323.857
AAMDC	AAMDC	52.9333	49.3667	57.8667	25.6333	38.2333	34.3333	34.5333	61.0667	35.6667	53.4	36.7	31.2667	48.5	36.0667	45.4667	58.4333	48.9	25.3
AAMP	AAMP	184.4	165.7	227.7	193.2	199.1	163.4	153.2	237	219.3	214.8	206	229.5	214.3	188.3	178.3	230.4	229.3	219.8
AANAT	AANAT	3.4	2.1	1	1.7	2.2	1.8	1.4	3	6	0.5	1.5	0.9	1.7	0.7	4.9	11.7	0.7	0.7
AAR2	AAR2	121.2	149.1	170.3	153.8	128.6	171.8	242.9	187.4	139.7	155.8	128.6	170.3	168.5	305	133.2	140.1	162	125
AARS	AARS	201.5	169.3	168.1	140.4	218.7	134	221.3	189.5	122.2	202.1	417.6	254.4	231.4	222.3	235.2	305	312.2	257.1
AARS2	AARS2	104.7	91.2	58.3	59.9	54.85	80	101	107.25	70.3	107.1	89.5	86.6	64.85	115.75	47.95	83	84.95	101.65
AASDH	AASDH	97.5	87.05	121.2	87.7	99.4	97.05	103.15	93.4	93.4	97.2	113.75	118.75	93.05	59.7	92.2	108.3	100.5	124.4
AASDHPPT	AASDHPPT	195.833	223.233	189.967	229.467	196.933	225.567	266.7	188.667	206.533	187.567	185.133	227.8	252.467	241	132.733	225.567	244.933	173.333
AASS	AASS	13.55	14.4	24.35	20.45	10.35	3.15	5.05	4.9	6.65	14.1	15.1	6.7	7.2	14.1	0.8	13.45	3.7	26.9
AATF	AATF	471.5	453.5	372.1	323.9	344.1	366.5	361.3	446.3	427.1	505.5	411.7	399.5	419.7	501.8	577.8	483.3	456.7	332.4
AATK	AATK	44.7	40.6	70.3	84.1	71.1	29.7	67.2	42.6	34.9	10.7	50.7	19.3	34.9	27.4	9.1	34.2	45.8	62.6
AB488780	AB488780	43.4	42.7	11.5	30.2	10.7	43.3	19.4	17.4	5.9	32.6	13.2	47.2	18.8	41.3	34.3	55.2	67.3	34.3
ABAT	ABAT	51.2	58.2667	86.3333	23.2	58.2333	58.3	40.2333	72.0667	87.6333	51.0667	87.5667	97.5667	64.2667	53.5667	99.7667	59.8333	96.9	57.6
ABCA1	ABCA1	41.025	28.825	39.05	116.125	98.875	65.15	63.85	33.775	75.675	12.425	102.5	57.6	83.7	154	65.975	97.8	56.15	48.25
ABCA11P	ABCA11P	37	33.8	73.6	28.9	41.2	31.7	33.5	26.3	41.1	18.3	45.1	47.7	24.2	26.5	48.1	19.6	29.7	38.1
ABCA12	ABCA12	0.2	5.6	1	3.2	6.5	0.6	0.9	0.4	16.1	3.9	23.5	7.7	6.9	11.3	2.8	7.5	1.2	2.2
ABCA13	ABCA13	3.3	1.53333	4.96667	4.53333	0.4	1.33333	8.7	1.26667	10.2	1.8	16.1	0.733333	4.2	6.9	3.73333	0.8	4.23333	0.966667
ABCA17P	ABCA17P	35.8	25.3	32.3	14.3	18.8	29.8	35	21.2	12.7	12.5	28.1	21	15.2	14.5	16	19.6	12.9	23.1
ABCA2	ABCA2	45.6667	42.6333	39.8667	27.5333	26.0333	37.4667	19.6333	45.1	41.7667	49.6667	39.3667	30.2	24.5333	38.6333	41.3	33.0333	26	24.9
ABCA3	ABCA3	14.3	13	6.3	6.3	24.2	1.9	5.2	32.8	12	27.4	37.1	37.3	1.7	6.7	2.1	4.2	7.5	5.3
ABCA4	ABCA4	2.9	2.25	1.9	2.2	4.05	1.6	12.5	5.1	7.9	1.7	1.55	2.25	2.85	2.8	3.45	1.85	1.05	2.65
ABCA5	ABCA5	150.1	129.5	153.6	149.55	176.65	179	136.9	109.95	129.9	98.3	110.75	146.1	232.15	90.9	70.6	92.75	99.8	113.3
ABCA6	ABCA6	9.6	10.8	10.8	0.9	0.9	1.2	1.2	13.2	2.9	1.1	1.6	1.5	4.4	4.6	1.8	2	2.9	9.6
ABCA7	ABCA7	170.3	167.8	169.6	117	213.1	182.3	119.8	202.9	96.7	167.5	151.5	170.4	137.4	139.1	155.8	193.9	189.9	148.7
ABCA8	ABCA8	1.03333	6.63333	8.03333	8.36667	8.4	2.56667	7.2	3.73333	6.23333	2.93333	10.8667	5.4	2.83333	5.4	11.6333	1.4	6.53333	4.7
ABCA9	ABCA9	6.26667	7.56667	10.2667	6.66667	4.23333	3.23333	1.13333	3.53333	3.1	0.733333	1.36667	0.9	3.5	5.7	6.56667	2.46667	4.13333	7.86667
ABCB1	ABCB1	33.05	23.45	66.65	112.1	29.65	90.6	43.55	29.05	61.95	32.9	14.1	40.55	42.45	28.8	17.35	25.35	27.1	45.8
ABCB10	ABCB10	271	261.2	341.3	233.5	291.4	256.4	216.2	298.5	341.1	272.2	295.9	308.2	391.9	275.7	182.8	271.6	316.3	246.7
ABCB11	ABCB11	6.2	14	9.65	9.2	6.4	1.75	2.85	9.75	6	5.7	1.3	7.7	3.95	13	13.1	8.8	9.1	4.1
ABCB4	ABCB4	5.85	3.05	9.45	12.7	3.6	8.85	2.8	4.05	10.8	3.4	10.15	2.5	6.6	14.9	1.85	1.7	9.1	4.05
ABCB5	ABCB5	8.025	4.65	9.575	4	3.525	1.8	6.85	7.175	9.025	6.025	14.05	5.975	2.425	8.725	10.2	2.3	2.775	9.375
ABCB6	ABCB6	4.05	11.25	4.3	21.1	11.05	10.6	10	10.5	4.75	18.8	7.9	24.05	7.9	4.75	19.7	19.95	21.4	7.85
ABCB7	ABCB7	223.3	224.3	157.1	180.6	221.5	232.5	165.1	197.9	213	212.3	145.3	199.4	167.5	192.5	167.6	176.9	198.6	242.5
ABCB8	ABCB8	29.9	39.4	42.45	24.85	31.35	13.85	18.8	35.45	33.1	48.75	75.35	31.8	26.6	50	43.25	45.75	49.05	43.9
ABCB9	ABCB9	10.6333	9.9	34.6	9.36667	13.5	11.8667	27.1667	15.6333	10.9667	16.3333	35	10.9	21.1	13.4333	16.4667	23.8	15.1333	30.4
ABCC1	ABCC1	361.15	366.45	351.6	379.45	407	261.3	304.7	378.05	313.85	381.05	336.3	324.9	346.95	392.65	348.4	369.65	401.1	527.7
ABCC10	ABCC10	243.85	208.6	181.1	119.9	169.6	190.15	121.9	204.9	228.3	236.05	190.6	209.3	255.55	198.2	174.2	282.45	261.3	189.9
ABCC11	ABCC11	4.45	5.35	2	9.25	3.7	6.75	8.1	18.85	15.05	6.15	4.85	0.7	0.7	8	25.85	4.75	3.35	1.75
ABCC12	ABCC12	6.15	1	2.75	3.75	9.45	2.2	1.25	1.35	3.6	0.6	16.3	5.05	3.45	3.15	1.05	1.35	4.7	1.1
ABCC13	ABCC13	8.65	4.45	9.825	6.75	4.8	3.625	4.55	2.9	17.2	5.525	19.025	7.2	2.25	4.35	10.675	5.85	2.475	6.35
ABCC2	ABCC2	14.1	0.7	12.5	2.4	4.4	19.3	7.6	3.6	1	13.2	1.3	23.9	5.6	23.8	2.3	1.1	1.4	15.3
ABCC3	ABCC3	12.12	7.98	12.7	15.18	14.3	4.74	9.24	13.72	19.68	10.62	25.84	11.32	7.96	4.94	14.26	11.32	6.7	13.82
ABCC4	ABCC4	32.6	27.375	46.475	39.25	32.5	35.25	26.35	33.2	32.775	25.925	20.925	40.35	29.725	31	28.05	23.425	24.65	20.4
ABCC5	ABCC5	84.0333	63	68.8	43.7	68.8333	91.8	91.4	74.5667	96.0667	77.2667	83.7333	64.2	48.7	60.7667	70.9	73.1333	68.7	55.2333
ABCC6P1	ABCC6P1	7.6	8	18.4	11.4	10.3	3.4	1	1.6	0.9	4.8	1.5	0.4	5.9	14.5	33.3	1.2	10.5	14.9
ABCC8	ABCC8	3.05	2.1	4.95	4.35	10.1	4.35	3	3.3	5.95	1.75	4.05	1.7	2.4	4.25	3	2.85	3	1.45
ABCC9	ABCC9	6.44	3.94	8.62	4.24	5.64	4.54	11.66	7.38	4.06	2.88	14.1	5.68	5.24	13.98	11.18	5.9	6.2	6.36
ABCD1	ABCD1	35.5	40.9	47.4	35.4	48.7	19.6	39.8	58.5	86	47.5	83.6	48.9	27.7	61.7	75	63.1	48.1	36.9
ABCD2	ABCD2	19.9	20.4	53.3	1.7	90.2	37.8	21.7	15.8	40.7	26.7	49	36.2	29.1	17	42.2	16.6	30.2	14.2
ABCD3	ABCD3	173.2	162.75	278.75	206.95	207.1	205.4	237.65	160.05	214.35	159.25	199.65	229	244.45	180	192.05	161.2	164.25	142.95
ABCD4	ABCD4	94.35	87.4	79.85	103.9	117.45	61.15	57.45	110.65	77	91.25	74.7	110	64.5	105.15	48.8	78.45	111.6	97
ABCE1	ABCE1	296.2	247.85	415.65	516.45	365.4	452.5	471.25	257.2	324.9	268.15	373.25	429.5	390.55	334.75	271.8	303.7	300.75	343.05
ABCF1	ABCF1	314.8	316.8	325.8	428.5	393.7	390.9	411.8	279.3	302.1	331.7	574.2	410.4	429.1	518.7	430.2	408.8	553.7	490.1
ABCF2	ABCF2	92.86	81.58	79.52	62.84	80.46	77.86	53.3	80.08	64.44	77.12	95.42	99.52	83.24	83.46	106.94	87.92	107.9	60.88
ABCF3	ABCF3	117.6	95.6	99.9	166.8	108.2	98.4	123.1	121.2	98.4	128.2	119.5	83.7	106.5	108.9	110.7	95.6	100	135.4
ABCG1	ABCG1	91.875	87.675	68.3	224.675	142.5	95.475	93.45	83.7	66.175	54.025	64.025	99.35	76.225	158.1	51.575	117.125	87.575	224.15
ABCG2	ABCG2	17.4	15	10.5	19.3	24.4	13.6	4.2	18.5	19.7	5.3	24.4	13.1	17.1	16.4	1.9	44.6	20.1	23.5
ABCG4	ABCG4	19.9	27.3	17.7	3.4	2.2	2.3	21.5	7.3	3.2	1.5	28.1	10.8	2.5	11.1	33.2	8.7	6.4	4.1
ABCG5	ABCG5	0.6	0.4	0.8	1	0.6	3.2	0.9	8.2	11.8	0.4	9.2	2	4.4	1.5	1.2	1.2	0.5	1.2
ABCG8	ABCG8	5.6	9.6	0.9	1.3	3	1	1.7	2.5	27.8	3.9	15.6	9.4	1.9	10.8	49.3	1.4	1.7	3.9
ABHD1	ABHD1	20.5333	21.7667	31.2333	9.3	9.13333	22.9333	16.7	21.9667	6.73333	10.7333	26.8333	13.4333	12.2667	19.5667	8.36667	13.2	14.7667	14.7
ABHD10	ABHD10	177.5	169.2	158.9	160.15	157.8	141.35	227.15	95.85	102.45	146.1	135.35	204.95	161.2	156.6	142.55	159.7	125.1	142.4
ABHD11	ABHD11	38.8667	29.7667	41.9	26.4667	32.8667	29.2667	40.5333	30.5	21.4333	26.4667	46.3333	22.2333	14.9333	34.2333	39.2667	26.3	30.3667	30.0667
ABHD12	ABHD12	96.0333	92.5667	94.7	70.7333	75.6	73.3	84.4667	71.4333	112.7	90.6333	84.7667	68.4667	95.0333	95.6667	121.767	86.5667	86.7667	69
ABHD13	ABHD13	126	129.15	127.7	238.65	125.05	204.4	163.75	101.85	109.95	105.95	79.75	144.75	146.05	183.9	103.25	120.45	130.85	119.35
ABHD14B	ABHD14B	648	835.2	308.7	258.2	284.6	236.4	348	725.1	444	694.6	336.6	449.7	240.7	538.7	397.5	557	363.9	506.6
ABHD15	ABHD15	119.7	109.6	121.3	80.1	103.4	121	94.9	161.1	125.5	109.5	107.5	85.1	116.3	80.5	103.2	70.8	74.2	103.3
ABHD16A	ABHD16A	149.65	94.8	63.05	56.25	95.3	80.5	123.6	124.1	127.15	113.05	159.3	92.5	89.05	160.25	116.25	105.25	142.15	127
ABHD16B	ABHD16B	1.1	1.2	2	1.8	1.3	2.9	1.3	2.6	1.3	0.8	2.1	2.5	0.8	1.3	0.9	1.1	0.9	1
ABHD17A	ABHD17A	1462.8	1534.3	1223.3	942.1	1063.7	946	1039.2	1711.8	1123.8	1732.1	1767.3	1402.6	1278.7	1673.3	1649.5	1618.6	1657.9	1765.8
ABHD17B	ABHD17B	247.5	185.7	223.133	175.4	238	191	248.767	230.067	179.167	174.6	97.1667	197.033	185	201	61	134.2	139.4	182.567
ABHD17C	ABHD17C	8.4	29.4	28.4	29.5	16.7	30.6	2.2	6.9	1	21.7	56.6	15.4	23.8	14.1	39.9	25.6	30.6	19.7
ABHD2	ABHD2	79.5333	65.4	118.633	98.4833	84.1667	84.3833	115.083	75.0667	125.567	62.5	78.4167	73.7667	76.5667	65.0167	120.15	79.05	74.4167	73.0333
ABHD3	ABHD3	461.9	375.3	806.7	407.8	945.2	726.2	186.2	459.3	527	452.6	367.1	488.7	800.3	274.2	634.2	460.2	733.9	684.9
ABHD4	ABHD4	54.15	45.85	54.5	38.45	53.7	51.85	51.05	40.25	73.6	59	45.35	78.75	59.35	63.15	55.75	63.1	62.1	113.2
ABHD5	ABHD5	38.775	34.05	36.85	69.775	54.225	65.35	61.25	33.475	57.05	31.925	27.225	39.225	32.15	30.375	22.425	26.425	28.925	25.4
ABHD6	ABHD6	19.375	18.325	28.225	9.725	26.25	13.675	19.75	19.875	22.525	24.7	40.075	19.125	23.95	29	32.2	17.875	18.75	22.8
ABHD8	ABHD8	21.7	11.1	41.9	23.2	15.8	14	32.6	31.5	8.3	32.6	2.4	20.9	20.9	38.8	36.4	18.9	12.5	27.5
ABI1	ABI1	343.9	376.967	502.633	595.2	480.567	546.3	523.233	333.933	398.633	347.933	424.133	468	515.667	336.433	296.8	325.867	384.467	329.933
ABI2	ABI2	101.886	95.8286	81.8286	55.7286	83.3286	73.9286	73.6143	81.4286	76.7857	102.686	76.4286	94.8714	76.8286	76.8857	75.0714	84.8714	87.1286	87.6571
ABI3	ABI3	80	55.4	82.5	88.6	49.2	60.2	62.7	64	78.1	52.4	183.4	80.6	77	79.9	131.8	73.1	105.1	76.7
ABI3BP	ABI3BP	3.3	6.96667	7.6	5.4	9.7	6.43333	8.53333	9.73333	5.53333	4.66667	19.3667	2	2.63333	12.2333	17.3	0.533333	3.93333	6
ABL1	ABL1	161.6	109.8	75.3	107.8	127.8	126.9	144.6	129.4	213	101.3	137.1	81.2	119.4	129.9	152.5	100.6	107.4	111.3
ABL2	ABL2	81.2	65.6	53.6	80.4	71.7333	62.7333	78.4667	61.2667	54.3333	61.6	79.5667	75.6	61.3	65.3667	46.1667	63.2667	63.2667	65.0667
ABLIM1	ABLIM1	1632.15	1329.8	1037.95	1062.8	1029.65	1051.65	1234.05	1183	884.65	1262.9	1481.15	1669.5	869.45	1648.7	630	1573.85	1139.5	1547.85
ABLIM2	ABLIM2	5.28	15.88	16.98	23.3	19.44	13.22	17.24	17.88	17.9	21.74	17.6	13.9	16.64	12.42	36.74	16.66	22.58	18.6
ABLIM3	ABLIM3	12.3	1	2.1	18.2	10.4	1.2	8.3	2.3	4.8	14	21.1	21.2	18	1.6	53.9	19.1	2	5.5
ABO	ABO	12.9	10.05	9.7	3.9	3.2	1.1	15.85	16.55	12.8	15.45	22.4	6.25	8.75	7.25	2.8	7.85	8.45	4.95
ABR	ABR	165.5	182.5	150.8	109.45	152.1	142.3	154	163.1	170.4	198.65	141.8	159.95	136.55	195.9	222.5	178.15	186.4	149.15
ABRA	ABRA	2.95	1.8	1.95	4.2	1	1.95	11.85	1.95	14.95	6.6	11.45	3.95	3.8	7.7	9.3	2.35	4	4.9
ABRACL	ABRACL	1169.2	1290.1	1222.9	959.1	1313.9	1260.5	1002	1469.3	1546.2	1429.6	1552.3	1203.8	1426.4	1316.3	1404.7	1353.9	1417.9	1093.2
ABT1	ABT1	291.3	353.7	288.1	356.6	299.9	286.7	368.6	285.5	244.5	320.5	110.3	338	357.2	274.6	219.1	262.1	286	178.7
ABTB1	ABTB1	64.62	68.86	57.7	40.94	62.24	42.88	77.46	74.3	75.3	69	56.16	72.02	53.7	67.18	62.62	61.6	68.2	71.34
ABTB2	ABTB2	15.65	13.1	8.25	19.45	12.4	23.85	11.25	10.55	31.95	5.7	30.9	8.05	14.1	26.45	4.4	6.75	12.8	7.55
AC000111.3	AC000111.3	9.2	1.4	6.9	5.9	11.2	1.2	2.1	0.7	0.5	0.5	6.6	0.6	0.7	1.8	0.3	3.2	2.1	0.5
AC002059.10	AC002059.10	20.5	29.9	9.1	21.6	11.4	6.9	30	1.6	30.2	11.1	51.9	34.1	16	38	24.8	38.6	16.7	4.5
AC002064.5	AC002064.5	0.9	0.5	0.7	2.6	4.3	3.9	22.5	0.6	12.4	0.9	2.9	6.3	0.8	9.9	6.6	6.5	0.7	1
AC003973.4	AC003973.4	7.6	3.9	1.4	15.6	2.4	3.3	42.9	3.8	38.8	3.5	6	2.4	8	19.2	16.8	12.1	1.9	2.5
AC003989.4	AC003989.4	1.3	2.5	8.6	9.9	2.2	1.1	1.3	5.2	20	3.3	70.6	3	2.8	12.1	8.2	2.9	1.6	3.2
AC004692.5	AC004692.5	372.2	368.8	398	385.9	430.3	424.9	369.2	460.5	356.1	393	174.9	270.6	205.5	453.8	228.5	325.7	285.2	397.4
AC004941.5	AC004941.5	61.4	75.5	89.7	76.6	76.7	79.2	83.6	80.3	93.4	74.5	70.1	77	115.5	58.2	54.7	97.3	93.6	62.9
AC005162.4	AC005162.4	15.5	6.5	30.8	19.2	27.4	32.5	1.8	5.4	22.2	8.9	2.5	4.7	11.2	26.9	6.3	4.2	3.3	3.5
AC005224.2	AC005224.2	12.5	1.8	2.1	26	13.8	13.2	17.2	18.3	25.1	19.4	41.9	25.4	27.3	28.1	41.7	18	27.6	24.7
AC005256.1	AC005256.1	4	7.8	2	1.7	2.5	3.8	23.6	1.7	9.7	1.7	2.3	2.8	6.4	2.1	2.4	3.8	1.5	1.9
AC005306.3	AC005306.3	71.1	69.1	9.5	77.1	27.5	30	44.2	37.7	12.5	66.3	29.8	52.8	16.9	75	25.3	53	58.9	73.2
AC005498.3	AC005498.3	13	2.8	6.7	3.7	11.2	7.4	2	2.7	0.7	0.8	25.7	0.9	1.6	5.4	0.6	17.3	9.6	2.8
AC005523.2	AC005523.2	65.1	77.2	76.7	55.8	36.1	39.8	43.3	67.8	37.5	45.4	34.6	47.2	40.4	100	40.6	60.2	64.9	60.6
AC005523.3	AC005523.3	2.5	10.2	6.4	8.4	20	1.4	12.1	3.6	5.8	25.9	12.3	1.4	1	1.7	23.4	1.4	11.3	1.2
AC005537.2	AC005537.2	0.6	0.4	12.2	0.8	0.7	0.5	6.5	1.4	10.9	0.5	1.3	4.6	0.4	0.5	4.6	0.7	1.6	2.7
AC005592.3	AC005592.3	3.1	11	17.8	4.7	8	12.2	24.1	11.8	21.2	8	0.8	10.4	0.5	25.1	25.9	13.2	5.3	8.6
AC005606.14	AC005606.14	26.2	1.1	14.3	1.2	2.3	2	6.8	13.9	1.7	1.6	1.1	9.7	1.2	17.6	20	13.4	2.4	8.1
AC005785.2	AC005785.2	15.8	28	3.8	24.8	16.1	36.6	1	16.6	43.1	12.9	54.1	2.8	14.3	12	39.8	30.3	19.5	15.2
AC005838.2	AC005838.2	16.2	5.1	1.1	30	2.2	2.2	3.6	13.3	1.9	0.8	45.1	5.3	0.6	26.3	9.3	2.2	7.6	22.6
AC006026.13	AC006026.13	31.9	24.3	33.5	24.7	11.7	11.5	16.5	39.7	29.2	25.8	43.8	33.5	9.6	28.6	50.1	29.8	37.4	25.3
AC006129.2	AC006129.2	35.3	29.8	16.7	32.3	24.7	20	29.4	3.3	15.7	33.7	4.8	27.9	17	2.3	52.6	21.6	13.5	45.4
AC006538.1	AC006538.1	10.8	20.5	16.2	1	5.2	0.9	15.6	8.9	3	13.8	2.8	8.7	1	6.4	24.8	6.4	15.3	10.6
AC007292.3	AC007292.3	37.8	29	2.3	25.1	44.8	31	36.5	19.9	38.8	39.3	2.3	33.9	18.2	59	36.9	15.7	5.4	35.4
AC007349.5	AC007349.5	11.7	13.2	1.7	3.9	4.8	14.8	26.6	15.4	22.2	4	5.5	10.7	7.9	0.5	30	17.5	0.4	0.9
AC007362.3	AC007362.3	3.1	5.73333	14.1	2.6	2.7	4.9	14.4667	5.6	3.03333	1.53333	18	5.73333	4.16667	16.7	11.2667	9.03333	1.03333	6.53333
AC007365.3	AC007365.3	14.2	29.9	33.7	16.9	27.6	17.8	19.5	9.3	9.7	14.8	56.5	22.8	19.4	17	29.8	26.4	17.3	7.1
AC007389.3	AC007389.3	22.1	25	12.7	35.6	25.3	9.5	62	28.2	30.5	9.7	86.9	20.5	10.9	22.5	58.8	27.5	9.9	24.6
AC007401.2	AC007401.2	2.8	3.3	1	0.8	10.1	14.9	15.8	1.4	5.6	2.9	1	4.4	20	2.2	29	3.8	8.6	25.6
AC007680.2	AC007680.2	1.8	0.6	1	10.7	7.8	1.2	0.9	2.3	18.8	5	5	0.7	9.1	5.5	1.2	1.8	12.8	2.4
AC007787.2	AC007787.2	4.3	2.2	3.9	1.9	2.2	3.4	7.9	3.3	3.4	1.3	5.1	2.8	2.1	6.7	1.9	5.1	3.8	9.4
AC008088.4	AC008088.4	11	25.4	7.3	18.1	2.5	16.6	27.9	16.6	15.5	9.1	39.7	16.8	7.4	16.1	18.2	15.9	18.8	10.1
AC008746.12	AC008746.12	5	17.2	6.7	1.2	1	1.6	3.7	1.1	5.1	13.1	3.7	2.7	3.3	19.4	1.7	13.8	14.7	1.2
AC008753.4	AC008753.4	7.3	5.4	26.3	6.9	14.3	13.6	4.2	21.7	1.4	8.5	2.6	10.9	21.5	19.1	4.7	14.9	10.7	22.6
AC009120.6	AC009120.6	83.9	90.8	40.8	61.4	85.2	58.1	91.7	65.4	40.7	114.1	85.8	52.1	39.3	68.6	52.3	75.8	47.6	104.9
AC009133.15	AC009133.15	37.8	47.2	50.5	49.9	48.4	32.2	38.2	41.2	1.3	43.5	58.2	38.1	6.5	43.1	34.1	16.5	32.1	49.4
AC009502.4	AC009502.4	6.1	3	49	3	6.1	9.4	34.5	21.1	23.8	20.9	18.4	16.1	7.6	36	1	2.2	8.7	4.8
AC010145.4	AC010145.4	0.9	4.6	1.8	1	13.1	1	3.5	1.1	3.2	1.3	1.7	1	5.1	29.7	43.4	1.5	1.8	5.5
AC010524.4	AC010524.4	15	15.1	26.05	13.25	2.4	20.55	19.2	9.9	29.9	23.55	4	6.4	8.45	20.25	12.3	22.85	9.3	28.55
AC012065.7	AC012065.7	26.1	21.4	28.5	17.7	39.7	5.2	30.8	37.5	5.1	11.5	10.6	20.5	3.4	31.7	7.7	3.1	23.2	9
AC012360.6	AC012360.6	21.5	15.4	21.2	3.4	11.3	1.1	18.8	9.5	15.2	0.9	3.4	22.5	11.5	23.3	3.3	4.8	4.6	3.5
AC012499.1	AC012499.1	13.7	1.4	2.7	0.7	1.3	0.4	21	1	1.5	2	1.7	1.3	3.8	3.2	4.2	1.1	10.5	0.9
AC012531.25	AC012531.25	1.3	5.1	2.7	1.5	9.1	3.7	3	5.6	0.8	2.1	1.6	2.7	1.7	5.5	4.3	1.4	4.5	8.4
AC013463.2	AC013463.2	4.8	2.1	4.2	2.4	7.6	4.6	12.9	12.6	2.4	7	30.9	1.8	1.6	2.5	1.5	17	3.8	1.2
AC013733.4	AC013733.4	14.95	3.55	3.9	0.65	0.8	0.75	17.95	1.15	1.4	2.2	12.7	4.35	1.05	3.25	11.6	0.8	3.75	1.15
AC016831.7	AC016831.7	0.9	8.8	16.9	29	18.5	31.7	1.2	3.8	10.9	7.2	53.9	32.6	25	15.5	15.2	9.6	4.8	14.8
AC016999.2	AC016999.2	4.3	16.4	2.5	19.7	2.6	12.6	12.7	16.2	32.5	7.7	36.9	38	5.4	22.8	24.7	1.7	26.3	22
AC017002.2	AC017002.2	1.3	4.5	1.4	12.6	14	14.2	4.5	7.5	33.9	1.1	48.3	10	19.5	27.3	36.8	15.6	13.9	13.2
AC017104.6	AC017104.6	20	5.4	9.2	12	22.7	15.3	3.5	5.1	7	17.8	4	8	11.3	16.9	4.3	4.8	4.7	2.9
AC018755.16	AC018755.16	13.2	37.4	54	35.2	37.6	25	47.1	20.4	20	25.5	66.7	32.6	29.4	32.3	26.8	38.8	60.8	7.1
AC018755.17	AC018755.17	0.8	1.7	12.9	2.3	0.6	0.3	0.8	1.7	0.6	0.6	2.3	5	0.3	0.9	2.6	0.5	0.5	0.5
AC018766.6	AC018766.6	4.6	8.1	6.1	1	14.3	2	6.4	1.9	2.6	1.1	1.9	2.3	3.9	1.3	14.6	14.6	0.7	22.8
AC018816.3	AC018816.3	43.4	70.7	60.2	68	43.1	80.9	33	55.4	47.4	71.6	101.8	34	32.5	77.9	67.8	52.1	57.9	58.7
AC024560.2	AC024560.2	40.7	16.7	10.9	34	42.7	30.3	5.8	17.2	22.7	20.7	7.7	24.3	2.2	43.3	3.1	21	21.6	28.7
AC025442.3	AC025442.3	24.2	14.2	8.65	28.15	12.85	4.3	6.15	14.45	11.15	7.35	16.4	17.35	10.05	31.25	19.15	21.15	21.45	14.5
AC064852.4	AC064852.4	5.8	1.3	0.8	0.9	6.1	3.6	1.7	9.8	9.2	0.9	30.3	2.4	1.4	1	29.6	4.7	7.6	11.2
AC067956.1	AC067956.1	1.1	0.4	1	13.6	0.3	5.6	4.5	11.7	0.9	0.3	6.8	2.2	0.3	20	1.1	2.8	5.2	11.6
AC068039.4	AC068039.4	10	2.1	49.8	22.4	10	9.6	54.4	27	16.8	34.2	50.5	24.1	17.1	21.6	32.6	34.6	45.4	44.5
AC068138.1	AC068138.1	14.7	23.9	14.9	14.3	30.8	3.4	21.9	31.2	9.2	2.1	2.6	14.1	12.5	21.3	55.1	9.2	6.6	14.1
AC068831.3	AC068831.3	13	1.9	14.4	3.4	2.5	2	18.5	12	2	9.4	4.1	10.1	2.4	4	5.5	17.5	12.9	2.5
AC073283.7	AC073283.7	2.1	1.3	4.6	38.8	3.1	16.2	4.9	2.6	44.6	13.7	9.9	24.9	38.6	16.2	10.6	3.2	45	44.4
AC073321.4	AC073321.4	28.2	33.2	11	21.2	16.8	23	40.3	12.1	26.2	36.3	2.5	16.9	4.3	33.5	15.3	21.5	17.4	7.5
AC074212.6	AC074212.6	1.3	3.75	3.55	2.45	1.9	2.85	2.35	3.25	3.3	8.2	21.05	5.7	2.45	3.6	2.65	2.95	5.35	10.15
AC079305.10	AC079305.10	44.1	49.5	78	27.6	43.9	18.5	5.7	52.8	44.3	42	4.5	29.7	80.8	22.5	85.6	43.1	52.9	30.8
AC079741.2	AC079741.2	10	0.3	22.2	13.8	12.3	20.2	31.9	4.6	19	16.2	3.4	1.9	0.3	10.8	0.8	9.9	1.3	8.4
AC079767.4	AC079767.4	11.2	16.5	11.3	26.2	21.9	15.1	20.4	17.9	28.7	27.5	22.6	13.6	17.4	4.8	0.8	15.7	0.8	15.9
AC079807.4	AC079807.4	2.7	1.9	13.8	1	5.5	0.8	24.1	0.5	17.9	5.7	27	4	0.5	4.2	2.7	14.7	18.3	17.4
AC083843.1	AC083843.1	7.35	9.05	18.15	6.15	8.65	14.35	15.4	9.65	21.95	7.75	34.85	7.65	7.3	6.3	13.6	6.8	6.65	11.35
AC083949.1	AC083949.1	165.1	124.2	28	149.7	89.9	185.7	42.7	170	44.4	97.5	25.6	47	51.8	81.2	34.4	112.7	106.5	201.4
AC084219.3	AC084219.3	8.5	2.4	11.2	2.9	20.3	12.5	0.9	10.7	14.3	8.5	1.6	0.8	0.8	23.2	2.1	6.3	8.7	9.1
AC087501.1	AC087501.1	3	8.5	2.3	8.5	2.9	10.8	23.1	5.4	18.1	8.8	1.9	11.8	14	8	26.9	1.7	4.8	2.6
AC090627.1	AC090627.1	0.3	11.3	10.1	8.1	0.7	4.2	2.7	13	0.4	12.2	6.2	2	5.4	0.8	0.8	1.3	1.9	5.6
AC091133.1	AC091133.1	34.3	43.3	44.4	16.2	21.4	46.6	29.9	50.4	37.5	48.2	90.2	50.6	20.7	21.3	37.4	41.7	53.7	15.2
AC091633.3	AC091633.3	5.8	12.1	24.1	18	4.9	15.6	0.8	6.8	24.2	7.8	1.9	5	14.2	20	3.6	6.2	8.4	10.3
AC092192.1	AC092192.1	6.3	3.1	7	0.3	1.6	7.7	2.1	8.3	7.7	10.2	1.5	7.6	0.4	12.4	27.8	0.8	10.8	8
AC092620.2	AC092620.2	27.5	54.5	3.6	37	32	29.1	25.4	18.9	23.1	19.2	21.8	21.3	21.8	41.4	1.1	37.8	24.3	25.5
AC092660.1	AC092660.1	12.3	3.2	9.6	6.8	14.1	1.6	2.4	16.5	1.5	10.7	1.7	14.8	1.9	39	21	7.2	19	14.1
AC092667.2	AC092667.2	4.4	4.7	18.4	2.7	19.5	11	23.9	15.3	1.3	1.5	30.1	18.7	3.9	3.6	1.1	17.3	3.6	13.1
AC100830.4	AC100830.4	36.1	11.9	3.8	17.3	39.6	41.7	24	30.9	33.7	23.6	33.8	62	24.5	27.3	15.6	42.5	24.2	16.5
AC104667.3	AC104667.3	5.7	9.6	2.6	1.3	1.7	1.5	3.2	3.8	6.3	2.3	2.6	1.5	1.6	2.3	2.2	4	11.6	1.8
AC106801.1	AC106801.1	13.2	17.6	53.1	20.7	30.3	19.4	27.6	3.5	1	26.2	37	13.2	3.3	14.6	18	23.9	2.5	37.7
AC108056.1	AC108056.1	7.1	1.6	1.1	1.4	6.2	0.6	14.3	9	1.3	0.8	1.2	0.7	0.6	1.4	3.2	1.2	12.7	7.8
AC112198.1	AC112198.1	2.1	12.7	11.6	2.5	1.1	7.6	0.9	1	11.3	8.5	41.6	0.9	2.4	20.9	4.4	6.9	9	10.2
AC114730.11	AC114730.11	2	2.4	7	1.2	11.9	1.8	10.4	14.7	0.3	1.5	2.7	17.4	5.2	11.1	1	12.6	3.1	14.1
AC114752.3	AC114752.3	14.1	1.4	19.3	0.6	9.7	6.2	6.9	8.5	1.4	1.1	30.5	13.1	3.7	2	17.5	8.7	0.5	9.4
AC124997.1	AC124997.1	6	5.9	32.6	0.9	0.2	6.9	5.7	12.7	1.2	9	0.7	6.9	0.5	6.4	1	0.4	0.9	5.8
AC136289.1	AC136289.1	0.4	5.8	0.7	11.7	5.6	11.8	12.7	4.3	10.7	10.5	3.3	1.6	4.3	10.8	1.8	1.5	3.5	0.8
AC139100.3	AC139100.3	2.5	1.7	3.2	2.8	10.2	2.7	6.9	0.5	2.6	2.5	4.1	3.9	3.7	1.2	3.3	1.4	2	2.7
AC141928.1	AC141928.1	12.95	9.05	7.9	9.5	9.75	17.85	4.5	20.1	24.85	21.2	7.5	8.35	9.4	8.35	24.45	13.5	1.4	3.85
AC144652.1	AC144652.1	128.3	100.2	51.9	70.2	78	89.6	93.5	89.4	68	116.6	71.5	57.6	90.7	107.8	71.9	73.1	47.5	60.4
AC145343.2	AC145343.2	4.1	11.6	15.4	19.6	1.2	10.2	2.1	13.7	9.9	8.4	5	16.9	6.1	2.8	2.8	1.8	18.3	27.8
ACAA1	ACAA1	468.2	471.9	342.05	292.15	375.8	297.4	317.5	493.4	421.05	450.25	564.75	321.9	346.45	463.25	429.4	442.5	438.45	462.45
ACAA2	ACAA2	88.3	115.8	110.8	51.4333	64.2333	81.9333	58.7667	87.8333	84.6667	108.033	127.667	83.2	102.967	85.9667	120.8	87.3	92	69.0667
ACACA	ACACA	46.45	43.1	30.15	33.05	35.1	30.8	35.95	39.25	21.2	37.85	36.75	49.65	54.55	69.1	52.8	66.9	69.85	50.8
ACACB	ACACB	86.0333	106.95	42.4333	60.0333	77.9	56.3167	84.0667	61.8833	51.8	84.3	49.9667	76.75	46.3667	65.4333	30.3833	69.5667	62.9167	73.4167
ACAD10	ACAD10	36.5	35.625	47.975	31.875	42.75	39.325	26.625	24.05	47.45	30.85	5.925	35.075	25.425	21.725	19.375	29.075	35	27.1
ACAD8	ACAD8	156.8	154.9	144	167.6	192.7	191.2	147.5	147.7	161.9	159.4	163.5	198.2	163.8	118.4	125.5	156.9	170.7	123.7
ACAD9	ACAD9	109.8	98.2	136.9	70.1	99.1	78.6	71.3	93.4	146.7	87.3	145	77.9	106	121	198.4	106.2	134.8	140.1
ACADL	ACADL	9.85	1.25	7.8	2	14.3	1.2	3.15	6.9	1	1.1	4.3	2.75	5.1	15.15	2.45	2.05	0.95	6.35
ACADM	ACADM	338.2	241.1	383.1	205.8	346.2	353	111.9	295.6	310.1	333.1	493	607.6	571.2	219.6	268	549.7	525.2	330.7
ACADS	ACADS	51	62.7	42.4	24.1	42.1	37.5	39.9	25.9	52.2	86.9	19.7	47.5	28.9	60.9	44.7	52.5	63.3	50.9
ACADSB	ACADSB	100.35	105	161.75	106.45	104.05	119.15	82.45	103.85	127.8	116.8	81	133.35	114.15	96.75	62	88.5	91.35	52.85
ACADVL	ACADVL	730.7	664.2	325.8	343.9	401.4	426.1	572.6	588.6	538.6	635.1	488.7	444.7	519.3	680.5	737.7	521.8	551.5	453.6
ACAN	ACAN	16.175	9.725	14.55	21.625	17.425	14.3	16.95	27.4	18.625	10.225	32.875	12.35	15.425	30.825	15.25	17.925	10.325	20.05
ACAP1	ACAP1	349.133	328.467	328.8	214.667	287.533	231.7	272.833	340.767	302.967	367.833	336.833	432.2	278.067	305.6	253.133	387.133	317.9	283.5
ACAP2	ACAP2	265.467	248.633	310.367	208.6	283.633	348.833	246.967	244.067	340.5	233.7	197.833	312.767	301.233	283.767	244.1	292.4	312.1	173.133
ACAP3	ACAP3	61.3	80.75	63.85	27.5	61.55	44.3	56.95	92.8	62.35	66.05	62.45	70.6	58	69.05	80.35	59.6	59	39
ACAT1	ACAT1	79.7667	125	124.233	122.967	116.233	139	65.5	128.833	109.6	115.9	103.867	159.6	146.933	113.433	93.3667	112.4	140.667	62.1667
ACAT2	ACAT2	190.4	215.5	202.4	178.7	238.6	193.5	196.4	200.7	152.7	214.1	293.4	196.5	230.6	169.7	160.5	220.1	199.4	174.6
ACBD3	ACBD3	264.05	233.1	230.8	316	217.1	290.35	335.1	201.6	221.25	261.45	171	193.65	279.15	362.3	161.55	215.85	237.75	218.1
ACBD4	ACBD4	75.8	61.4	85.7	27.8	61.2	47.7	87.1	80.1	50.6	69.2	81.5	83.5	48.3	82.9	49.9	65.2	65.4	76.3
ACBD5	ACBD5	340.8	388	327.15	510	259.65	301.75	339.6	372.25	258.1	358.65	187.15	274.2	321.5	291.6	198.3	275.95	316.45	283.85
ACBD6	ACBD6	300.4	308.1	241.3	200.2	254.5	234.2	245.5	320.1	229.6	288.8	182.9	228.8	211.9	270.9	182.6	248.7	190	186.9
ACCS	ACCS	52	90.6	2.4	146.1	136	91.3	235.5	108.1	77.1	82.4	66.4	66.7	48.5	82.1	29	91	57.8	105.2
ACD	ACD	265.9	239.4	135.6	92.5	121.1	113.8	115.1	201.1	130.7	226.5	344.4	129	179.3	172.8	270.5	246.2	201.7	174.1
ACE	ACE	10.95	9.45	14.75	5.5	18.75	17.65	10.95	19.7	11	5.55	5.55	3.8	12.6	3.65	23.65	10.25	11.05	11.1
ACE2	ACE2	0.75	5.4	4.45	1.05	6.5	4.55	4.25	13.3	10.95	5.2	13.25	6.05	8.8	11.2	10.55	7.65	6.2	7.4
ACER1	ACER1	3.6	0.9	19.7	2.6	1.4	1.8	1.4	2.8	1.4	5.2	11.8	1.4	1.5	3.8	14.7	2.5	0.7	2.9
ACER3	ACER3	46.35	37.75	34.7833	54.0333	53.0833	45.75	61.5167	40.85	61.6833	32.85	51.6167	46.8667	50.7833	41.9833	87.6	40.4	47.0667	33.7833
ACHE	ACHE	2.13333	8.2	2.16667	2.56667	4.3	9.06667	1.8	12.0333	2.23333	2.7	14.8667	1.86667	8.23333	6.63333	17.3667	6.2	3.5	2.86667
ACIN1	ACIN1	292.4	205.3	240.2	172.7	170.8	126.9	192.4	235.7	158.9	228.4	193	216.6	179.9	180.5	184.1	237.5	230.4	219.5
ACKR1	ACKR1	1.1	1.7	15.7	2.5	1	1.1	5.7	3.3	4	1.2	1.6	1.6	2.8	2.5	7.8	0.8	1.5	2.9
ACKR2	ACKR2	8.53333	15.9667	1.9	11.0333	3.7	6.86667	21.1333	4.86667	8.96667	11.3	3.1	8.33333	11.0333	12.4	4.23333	10.6	9.23333	17.0333
ACKR3	ACKR3	22.85	20.65	33.2	23.6	28.2	27.3	16	23.3	45.35	24.05	13.95	24.6	21.4	5.35	16.25	18	28.5	38.3
ACKR4	ACKR4	3.6	18.8	1.1	0.8	13.4	1.3	2.4	1.3	3.7	1.4	16.4	11.4	0.7	3.9	7.6	0.8	7	0.5
ACLY	ACLY	251.2	241.7	329.133	210.9	273	286.367	291.367	243.867	336.6	282.167	359.667	312.2	366.7	298	370.633	328.933	334.5	169.633
ACMSD	ACMSD	8.7	1.5	2.4	10.9	0.9	13.4	1.2	4	10.7	8.3	1.8	9.4	0.9	19.2	10.9	9.5	5.3	4.7
ACN9	ACN9	88.5	63	166.1	30.7	100.5	61.4	88.5	75.9	90.1	69.5	115.7	99.6	117.8	105.4	127.9	106	98.4	134
ACO1	ACO1	23.5	17.45	51.15	17.55	45.35	31	24.55	32.9	36	30.6	43.25	24.35	25.15	18.7	28.55	32.7	24.7	28.55
ACO2	ACO2	170.25	161.65	174.6	123.15	208.35	109.25	130.7	128.55	185.15	179.65	199.25	170.95	169.05	180.65	398.95	166.15	188.5	159.65
ACOT11	ACOT11	4.425	12.725	10.05	8.95	8.6	12.425	7.8	5.825	10.85	13.5	16.95	5.775	6.125	8.125	2.875	12.2	8.325	12.4
ACOT12	ACOT12	0.7	6.9	16.5	3.3	0.3	7.9	2.6	0.7	9.6	0.5	6.2	1.6	0.4	2.5	3	9	0.3	1.8
ACOT13	ACOT13	101.6	86.9	103	29	80.3	89.2	46.2	91.1	59.5	100.4	139	119.3	101.8	99.3	128.1	169.2	177.9	98.1
ACOT4	ACOT4	28.1	34.1	51.7	25.1	23.3	20.2	40.2	24.3	32.2	26.4	31.5	18.9	39.8	60.4	61.8	62.4	49.3	35
ACOT6	ACOT6	2.9	1.5	0.5	16.7	11.3	0.8	16.1	0.9	1.3	7.9	1.1	1.4	1.3	1.1	2.1	1.8	1.1	2.8
ACOT7	ACOT7	56.15	63.25	54.35	15.4	23.6	55.65	41.55	61.7	43.55	54.8	123.4	59.65	82.3	76.6	114.9	67.4	67.1	40.75
ACOT8	ACOT8	80.85	65.7	66.2	44.1	60.15	65.15	43.05	90.5	87.25	100.15	101.3	55.7	86.05	107.9	85.9	108.5	99.75	62.95
ACOT9	ACOT9	186.5	181.4	229.8	230	260.2	269.6	165.8	250.4	306.3	210.6	176.7	186.7	211.3	129.9	293.5	134.2	164.5	211.7
ACOX1	ACOX1	21.06	30.88	37.4	35.88	31.06	30.04	38.54	39.14	49.38	29.26	16.38	35.64	30.78	33.84	41.52	34.54	42.8	31.84
ACOX2	ACOX2	9.8	6.8	24.1	17.6	3.9	5.4	14.9	18.3	24.9	6.6	1.8	5	15.2	17.9	2.1	21.7	14.1	18.7
ACOX3	ACOX3	33.05	45.75	45.3	30.6	58.25	44.05	42.5	56.6	72.05	26.1	48.05	48.75	43.9	41	28.35	24.75	44.95	38
ACOXL	ACOXL	5.15	2.75	10.15	13.95	3.95	1.5	18.75	12.7	2.8	2.55	13.8	3.65	11.65	1.45	13.95	6.15	2.2	18
ACP1	ACP1	376.175	372.925	370.85	475.95	392.575	416.525	392.425	410.95	332.05	419.25	416.85	423.8	434.475	380.25	359.425	389.125	373.075	306.825
ACP2	ACP2	87.4	80.1	105.5	104.3	116.9	102.2	62.8	89.8	131.7	119.7	186.1	133.1	100	77.6	208.3	135	100.7	70.5
ACP5	ACP5	158.6	118	133.9	116.2	135.4	82.1	87.9	184.5	109.7	216.7	129.3	221.2	179.7	232.5	100.9	235.4	215.7	203.8
ACP6	ACP6	86.4	71.95	41.1	50.6	99.1	49.25	44.8	105.75	65.85	62.95	76.1	66.15	54.3	77.85	36.65	87.4	68.7	96.95
ACPP	ACPP	5.86667	8.43333	4.4	22.2	12.2333	9.16667	27.1333	11.9333	59.8	8.33333	11.8	5.3	9.53333	5.86667	31.2667	16.2	12.2667	6.96667
ACPT	ACPT	29.6	46.1	18.5	50.8	37.7	68.6	79.2	41.2	36.1	34	79.5	11.2	21.2	76.2	6.1	47.4	43	45.4
ACR	ACR	2.2	10.6	0.9	17.9	3	7.9	7.4	3	27	1.9	21.2	2.8	4.6	19.7	5.8	1.5	18.8	29
ACRBP	ACRBP	52.8667	45.7667	48.9	26.8333	55.0667	16.3667	26.7333	32.3333	33.4	26.2667	138.967	196.8	44.4333	8.9	113.9	46	22.4333	29.5667
ACRC	ACRC	89.3	61.3	81.9	154.5	142.4	125	65.8	86.3	71.3	84.8	50.5	105.9	63.8	101.6	44.1	83	102.2	86.3
ACRV1	ACRV1	9.85	12.2667	21.9667	17.4167	17.3833	11.0333	16.1333	7.78333	20.6167	9.98333	25.7	14.3667	10.25	12.7333	22.65	12.5167	14.4333	13.0667
ACSBG1	ACSBG1	7.1	0.8	8.55	10.25	12.4	7.5	4.45	5.55	2	3.3	26.6	8.4	5.4	13.85	19.7	3.05	3.8	20.85
ACSBG2	ACSBG2	22.5	10	33.5	4.1	4.3	3.2	4.4	14.3	4.3	1.3	2.9	2.3	2.9	23.1	2.2	3	7.4	15.7
ACSF2	ACSF2	46.3	70.1	11.6	29.3	46.9	29.9	43.3	60.9	49.1	66.6	37.6	32.5	40.6	51.4	46.9	45.8	44.8	40.6
ACSF3	ACSF3	39.9	44.1	53.4	38.4667	40.9667	31.6667	36.9	35.2333	54.2333	38.2	29.3	39.2667	42.9333	38.8	35.6667	45.8333	39.6333	41.8667
ACSL1	ACSL1	152.25	95	298.85	686.5	466.2	404.65	572.5	166.25	698.45	115.15	121.05	146.95	403.95	114.75	416.6	171.6	219.65	129.3
ACSL3	ACSL3	149.033	125.967	116.7	162.033	168.667	165.8	142.9	107.167	157.467	123.667	114.467	147.3	159.4	177.833	99.7667	145.633	164.267	153.6
ACSL4	ACSL4	33.1	35.7667	50.6667	96.1667	65.7333	82.4	67.7667	39.7667	68.8	40.2	23.8333	52.1	60.7333	47.6333	79.9333	47.9333	55.3333	56.9
ACSL5	ACSL5	257.1	224.95	310.05	162.7	251.5	261.15	182.3	268.35	284.65	276.95	415.55	278.45	333.9	197.8	431.05	321.55	325.85	153.55
ACSL6	ACSL6	77.48	58.8	75.16	55.24	82.3	80.7	60.74	81.18	61.82	78.96	59.72	80.6	79.72	61.98	46	76.94	76.3	58.74
ACSM1	ACSM1	2.4	3.6	11.45	2.05	7.3	6.3	5.45	4.45	6.85	1.9	6.55	7.6	0.7	2.35	11.25	7.25	5.4	1.95
ACSM2A	ACSM2A	10.6	9.2	16.9	1.55	0.5	2.8	12.1	0.9	0.8	4.45	1.95	0.35	4.2	3.05	1.85	1.65	1.1	0.45
ACSM2B	ACSM2B	1.8	0.7	2.8	1	2.4	11.2	9.5	0.8	10.3	1.2	1.7	2.1	0.4	1.7	1.2	2	0.8	1.5
ACSM3	ACSM3	35.55	35.65	55.75	40.8	46.95	36	46.85	43.8	28.45	47.2	38.9	54.7	25.3	35.5	28.5	25.2	21.85	28.45
ACSM5	ACSM5	8.96667	10.4667	18.9333	5.4	12.2667	9.13333	2.8	1.4	2	3.46667	3.4	1.86667	5.5	19.8333	11.9667	5.96667	11.2333	6.13333
ACSS1	ACSS1	45.2	43.74	34.32	34.44	34.6	39	49.2	38.3	19.2	50.64	45.42	30.04	39.48	42.64	43.06	40.88	54.42	44.2
ACSS2	ACSS2	101.5	95.1	87.3	59.9	125.8	72	95.6	129	163.9	73.7	71.1	96.4	71.6	89.6	79	114.8	78.2	114
ACSS3	ACSS3	7.05	7.15	1.55	11.15	11.25	5	12.85	11	12.1	8.35	22.6	1.9	5.85	14.9	2.4	6.05	6.35	13.4
ACTA1	ACTA1	13.6	4	10	14.1	2.1	12.8	8.6	4.7	24.9	19	3.7	14.6	2.8	10.7	32.1	12.5	9.8	28.1
ACTA2	ACTA2	31.55	34.85	31.15	19.25	44.35	40.25	48.3	39.4	39.9	56	53.55	27.6	34.6	48.4	104.6	46.6	81.9	31.45
ACTA2-AS1	ACTA2-AS1	9.7	11.5	44.5	9.2	12.9	13.4	23.4	17.8	29.3	11.1	4.3	12.1	0.8	3.4	17.5	5.2	10	13.6
ACTB	ACTB	12209.9	12046.3	14765.2	9496.62	11901.9	10082.3	12795.8	12487.1	13070.3	12802.3	22854.3	11434.8	9300.28	13304.9	18132.3	11008	11133.5	9698.97
ACTC1	ACTC1	19.9	45.2	25.4	34.6	17.7	20.1	29.2	42.8	64.7	19.7	23.1	27.3	8.4	46.3	59.5	10.9	28.4	39.2
ACTG2	ACTG2	11.4	15.9	14.6	16.6	19.25	12.2	6.1	19.1	2.35	9.6	9.95	9.4	17.25	19.35	24.15	20.85	11.7	5.75
ACTL10	ACTL10	8.2	9.7	4.9	3.4	20.8	32.5	32.6	1.3	6.5	18.3	4	2.9	22.4	36.9	1.8	31.1	23.4	12.3
ACTL6A	ACTL6A	130.4	116.3	180.9	132.7	171.2	165.2	136.3	199.1	152.9	154.5	156.6	171.6	199.2	141.4	135.2	244.9	260.4	125.2
ACTL6B	ACTL6B	2.1	1.55	2.3	1.05	0.65	1.1	5.1	1.7	2.5	0.8	21.95	2.95	0.6	1.75	11.7	1.2	1.7	0.9
ACTL7A	ACTL7A	1.9	1.9	2.8	23.8	2.1	1.5	1	2.6	2.8	1.2	24.3	1.5	1.5	3.2	3.1	2.3	2.6	3.3
ACTL7B	ACTL7B	5.7	4.3	39.4	3.3	2.6	1.8	3.6	1.3	2.7	1.1	5.9	2.2	1.2	2.8	31.5	1.4	4	4.5
ACTL8	ACTL8	2.1	1.2	7.3	2.1	4.1	1.5	1.6	2.1	2.2	1.4	2.2	3.6	8.2	22.9	2.4	3.2	6.8	2.2
ACTL9	ACTL9	12.5	1.1	9.2	1	8.7	5.3	1.4	9.1	39	1.3	2.3	9.4	0.6	1	0.9	0.8	20.3	7.6
ACTN1	ACTN1	423.525	289	346.425	231.55	339.6	258.625	361.2	237.65	297.475	294	403.7	495.925	218.65	352.375	241.725	386.85	311.125	446.75
ACTN2	ACTN2	4.65	4.175	6.625	3.625	6.2	7.55	9.875	5.325	12.4	5.625	20.65	2.025	4.325	13.95	8.475	8.05	7.55	8.675
ACTN3	ACTN3	18.4	28.7	19.9	15.3	21.7	16.2	4.1	21.1	1.3	4.9	44.8	11	16.4	24.4	19.2	17.9	13.3	16.6
ACTN4	ACTN4	249.4	304.4	200.6	180.7	227.1	224.2	170.6	341.2	343.2	317.4	217.4	146.9	174.3	310.5	306.4	288.5	422.3	253.1
ACTR10	ACTR10	521.5	659.7	511.9	438.4	513.9	431.5	506.3	494.7	567.4	624.1	646.7	643.4	558	495.5	588.4	548	512	434.6
ACTR1A	ACTR1A	154.85	191.5	170	181.2	168.85	163.9	176.15	175.1	213.4	210.6	226.55	201.35	167.75	174.4	198.95	176.2	205.9	225.65
ACTR1B	ACTR1B	487.3	391.1	339.7	248.1	362.5	247	304.9	449.2	282.9	438.8	278.5	378	255.7	520.9	254.3	418.3	352	501.9
ACTR2	ACTR2	493.514	503.6	1266.6	1001.1	1130.06	1118.64	1095.87	516.171	1222.89	526.243	789.843	896.714	1093.43	432.471	842.229	449.357	522.771	367.3
ACTR3	ACTR3	1626.82	1338.06	1728.9	892.16	1415.84	1275.96	1208.12	1656.28	1723.44	1639.74	2263.96	1848.32	2139.72	1429.02	1831.28	1855.52	2172.44	1508.26
ACTR3B	ACTR3B	48.25	48.45	54.2	40.15	43.4	56.2	30.4	46.1	47.35	63.95	50.2	52.15	43.45	48.45	44.7	44.8	39.55	46
ACTR3BP2	ACTR3BP2	18.9	29.8	36.6	10.9	13.4	32.1	3.1	5.6	32.2	9.4	1.8	1.9	8.9	2.8	3.1	11.6	15.2	20.3
ACTR3C	ACTR3C	12.2	23	30.8	14.8	23.2	25.1	34.4	21.4	21	13.8	1.8	18.1	9.6	27.9	8.1	26.6	14	20.7
ACTR5	ACTR5	117.9	150.85	109.3	119.15	131.45	80.05	135	120.15	88.7	146.05	72.6	78.6	87.8	102.85	102.4	97.25	96.35	103.4
ACTR6	ACTR6	246.9	207.85	212.5	272.2	234.65	304.55	245.3	198.9	181.3	228.3	245.5	265.65	313.7	249.45	246.15	271.75	278.7	215.95
ACTR8	ACTR8	74.95	67.55	89	116.85	76.7	79.75	112.75	74.25	102.95	57.75	85.7	102.8	80.55	90.75	103.3	67.85	70.5	91.7
ACTRT2	ACTRT2	1.2	1.8	3.5	2.1	8.4	4	3.2	7.2	2.3	1.9	3.1	10.3	2.7	4.7	19.6	1.2	1.8	1.5
ACTRT3	ACTRT3	8.7	6.1	0.8	2.4	1.9	2.2	20.6	0.8	10	21.2	1.4	9.8	1.9	3.1	1	9.4	8.4	44.9
ACVR1	ACVR1	336.2	333.8	398.4	203.4	448.8	431.3	215.7	392.8	348.8	344.4	405.6	335.9	441.6	365.9	461.4	432.6	397.3	261.3
ACVR1B	ACVR1B	25.2333	29.5333	44.55	64.5	32.5	38.9833	62.2833	25.7833	38.65	31.2	33.1667	35.1667	22.25	37.3	30.9667	32.3167	30.4333	33.45
ACVR1C	ACVR1C	176.65	106.55	88.3	128.3	140.5	119.95	60.05	151	128	102.95	71.3	146.95	63.6	86	27.2	89.05	80.25	138.55
ACVR2A	ACVR2A	86.75	135.7	163.1	127	151.75	100.2	102.15	103.3	94.45	83	51.2	52.15	91.55	75.45	92.15	77	50.25	88.6
ACVR2B	ACVR2B	89.5667	71.4667	36.6	54.7667	31.5333	45.6333	54.6	56.1	42.2	50.6333	57.9	51.6667	27.4	53.4333	31.3333	74.9	62.1667	83.9667
ACVR2B-AS1	ACVR2B-AS1	22.4	2.6	60.5	36.4	3.9	26.6	15.9	13.8	28.9	17.9	30.2	15.4	12.1	5.1	32.5	30.3	20.1	7.7
ACVRL1	ACVRL1	3.15	5.4	6.4	3.65	4.7	3.7	1.2	8.2	1.05	7.65	3.5	1.4	1.75	6.05	3.3	8.1	3.25	16.1
ACY1	ACY1	1.5	2	25	7.6	2	1.1	4.3	1.1	7.8	1.8	1.6	2.2	1.4	3.4	1.7	3.9	1.8	2.8
ACY3	ACY3	17.7	17.05	30.65	19.55	2.75	9.65	4	16.05	24.3	16.75	16.8	8.95	3.1	19.95	5.65	8	11.75	7.95
ACYP1	ACYP1	194.9	153.5	42.5	48	87.2	143.8	73.3	181.1	116.3	253.2	221	138.7	130.1	88.6	103.8	290.8	270.1	183.4
ADA	ADA	274.55	247.05	239.8	153	226.5	160.6	173.05	391.15	232.1	184.25	411.65	285.15	303.75	308.85	501.5	403.95	385.25	348.25
ADAD1	ADAD1	17.2	4.55	26.15	26.45	16.65	10.05	13.9	6.1	17.55	11.45	24.7	13.1	13.55	43.05	19.25	13.45	13.3	22.3
ADAD2	ADAD2	2.4	22.8	53.9	31	4.6	7.1	31.6	26.1	2.3	4.1	8.3	23.1	1.5	12	2.4	6.3	23.7	9.2
ADAL	ADAL	15.9333	24.3667	23.7	10.6333	20.8333	26.0333	18.1	23.3667	27.1	23.6333	51.1333	22.9333	14.3667	23.3333	33.8333	24.5	19.7	21.6667
ADAM10	ADAM10	556.1	529.2	886.2	640.933	825.8	1031.1	706.8	794.733	615.767	546.6	819.333	858.2	920.933	474.933	651.8	601.2	697.767	434.333
ADAM11	ADAM11	6	10.95	2.3	9.8	15.75	8.15	17.6	2.45	2.05	2.85	13.65	4.2	7.9	3.2	2.25	11.1	4.6	13.85
ADAM12	ADAM12	10.44	6.64	19.52	9.28	15.38	14.14	15.4	22.46	18.28	15.5	19.96	11.32	13.8	16.18	13.94	10.78	8.98	15.88
ADAM15	ADAM15	42.1	39.35	68.05	63.75	76.5	46.35	39.9	44.35	104.8	27.8	53.5	33.5	56	38.4	129.4	43.55	51.95	47.1
ADAM17	ADAM17	183.333	172.133	170.833	238.967	207.133	238.3	219.133	172.233	256.133	162.433	134.6	170.667	241.067	173.233	256.267	171.7	214.033	179
ADAM18	ADAM18	13.05	1.3	18.15	1.2	6.5	7.85	6.85	7.1	10.4	0.9	1.45	11.3	5.1	5.15	1.6	7.55	7.8	3.1
ADAM19	ADAM19	121.05	211.45	113.15	81.55	134.3	100.5	101.7	221.3	151.75	190.55	90.95	66.55	147.7	149.25	225.15	123.55	229.9	211.15
ADAM2	ADAM2	1.3	9.7	1.7	8.3	0.2	2.7	23.6	14.7	4.2	5	4.5	0.8	1.2	8.2	2.9	0.9	11.5	2.4
ADAM20	ADAM20	12.6	4.35	15.25	12.65	5.05	10.35	7.35	2.4	5.3	4.85	42.45	2.3	5.1	12	15.4	7.3	8.2	1.55
ADAM21	ADAM21	4.75	5.05	17.9	5.1	12.55	14.05	13.5	10.6	11.8	8.8	29.05	5	4.3	16.1	15.9	6.05	4.3	10.9
ADAM22	ADAM22	7.5	7.5	12.7125	9.25	8.9	10.3375	15.7625	9.8375	10.05	9.225	12.0875	9.375	7.575	8.9	9.925	7.8125	8.35	11.0875
ADAM23	ADAM23	22.05	26.425	8.4	34.1	31.025	35.475	19.25	13.9	25.625	12.25	8.625	18.65	15.175	13.65	18.425	11.4	8.775	14.25
ADAM28	ADAM28	10.65	9.95	21.45	24.4	45.3	15.55	27.725	8.125	31.95	8	30	15.375	22.8	11.45	9.1	17.725	7.85	6.875
ADAM30	ADAM30	4.45	6.95	8.95	4.55	3.45	8.2	1.65	4.25	1.7	2.65	3.4	19	5.65	12.5	2.65	4.45	4.85	6.05
ADAM32	ADAM32	2	11	31.7	3.7	7	0.8	10.4	13.1	3.1	14	28	14.2	0.9	2.3	16.9	12.2	5.9	3.5
ADAM33	ADAM33	60.65	49.05	82.1	101.7	52.7	81	33.1	73.65	58.2	57.1	62.3	69.75	50.25	122.6	52.25	55.7	31.3	72.95
ADAM3A	ADAM3A	8.8	13.2	2.4	2.9	0.3	5.6	28.5	1.1	20.9	2	1.8	1.5	0.5	11.8	14.7	2.1	4.3	3.9
ADAM5	ADAM5	2.1	7.55	13.1	8.25	17.9	12.95	4.5	11.7	18.25	6.95	5.2	5.25	4.05	15.6	1.9	7.3	1.7	15.55
ADAM6	ADAM6	9.5	2.1	3.4	4.4	20.2	11	10.1	16	37.5	5.9	6.6	8.8	2.4	12.3	32.4	11.3	6.5	5.3
ADAM7	ADAM7	5.6	5.1	9.6	1.63333	5.13333	3.96667	8.66667	10.0333	1.8	6.16667	3.16667	3.5	4.13333	9	10.3667	6.16667	4.46667	10.5333
ADAM8	ADAM8	114.6	99.45	142.25	36.5	124.05	101.9	107.75	143.15	130.85	99.4	138.45	51.5	129.9	78.75	172.3	117.55	166.9	87.9
ADAM9	ADAM9	16.7667	13.5333	40.7	94.0333	55.3667	59	78.6667	23.9	105	21.2	50.8	34.3667	58.1	21.9333	63.1333	20.8333	23.2	35.9333
ADAMDEC1	ADAMDEC1	1	1	20.5	1.3	13	4	0.5	1.2	16.7	19.2	24.6	4.5	23	4.9	15.2	5.7	9.7	1.2
ADAMTS1	ADAMTS1	2.35	3.35	1.7	4.35	11.7	1.45	3.9	2.55	2.1	2.95	2.2	2.45	4.55	1.45	18	0.75	0.85	2.45
ADAMTS10	ADAMTS10	72.95	63.6	41.2	40.25	60.2	52.55	34.35	61.35	54.05	42.05	30.1	56.45	51.15	74.2	61.15	59.55	44.9	56.3
ADAMTS12	ADAMTS12	15.45	15.35	25.45	19.2	14.25	10.05	8.6	10.1	9.55	11.3	19.8	14.5	7.9	18.95	25.45	17.6	14.35	13.7
ADAMTS13	ADAMTS13	8.1	8.65	28.25	19.35	13.1	11.5	2.9	5.65	31.6	9.5	11.85	21.45	3.3	14.45	3.45	13.95	12.9	18.2
ADAMTS14	ADAMTS14	1	24.1	2.7	13	8.3	2	22.4	7.2	32.3	10.9	2.9	3.7	2.4	1.7	31	11	9.8	2.6
ADAMTS15	ADAMTS15	5.5	3.8	13.4	7.45	13.55	9	5.5	6.85	2.6	3.3	32.95	12.6	7.2	4	19.25	3.75	12.95	1.8
ADAMTS16	ADAMTS16	2	1.9	17.8	1.4	2.6	0.8	8.8	2.4	10.8	1.2	2.1	1.6	1.6	23.7	2.2	1.2	2.1	1.1
ADAMTS17	ADAMTS17	15.0333	29.9333	23.8	13.6333	46.2667	19.5667	20.9667	13.9	29.2667	23.9	30.6667	20.9333	18.2667	22.8667	2.16667	17.4	23.8333	24.9667
ADAMTS18	ADAMTS18	3.85	2.9	17.35	15.2	7.35	8.1	2.05	15.55	13.05	9.95	14.95	7.25	7.6	10.45	12.75	11.4	12.75	14.4
ADAMTS19	ADAMTS19	3.9	1.25	5.15	3.7	11	3.4	1.05	3.15	10.15	3.65	1.7	0.6	1.6	7.4	5.5	4.35	5.4	3.95
ADAMTS2	ADAMTS2	4.23333	4.3	11.4333	1.93333	5.46667	3.13333	8.5	4.6	19.5667	6.83333	4.73333	5.9	7.43333	4.93333	12.2667	6.96667	2	9.06667
ADAMTS20	ADAMTS20	0.7	6.25	1.9	3.75	8.1	4.6	6.65	7.55	13.05	7.85	15.35	3.55	3.75	10.1	16.45	4.55	3.1	2.95
ADAMTS3	ADAMTS3	12	7.8	0.8	14.6	7.9	1.2	24.2	10.8	2	15.4	27.4	5.2	6	13.7	0.6	11.8	5.5	8.7
ADAMTS4	ADAMTS4	23.2	19.6	34.7	26.9	19.6	3.7	2.1	16	53.5	21.5	1.9	4.7	2.8	46.5	2.9	13.2	20.8	13.1
ADAMTS5	ADAMTS5	6.25	1.75	3.875	5.5	4.35	8.65	8.5	7.875	13.95	5.65	14.175	5.325	6.4	13.6	9.825	11.075	4.525	7.275
ADAMTS6	ADAMTS6	18.4333	9.76667	16.8667	10.7667	18.2	17.7667	15.1667	12.5333	3.73333	15.6	20.2	12	12.1	24.6	10.1	11	10.3	8.93333
ADAMTS7	ADAMTS7	8.83333	7.16667	8.6	8.8	8.13333	8.73333	13.9333	5.7	6.23333	14.4333	16.3	3.56667	3.26667	16.5667	17.3333	3.3	9.03333	8.43333
ADAMTS8	ADAMTS8	3.16667	2.63333	1.16667	9.16667	7.7	7.03333	3.73333	2.56667	3.3	5.93333	17.9667	3.1	1.93333	9.66667	23.0333	5.43333	5.1	3.56667
ADAMTS9	ADAMTS9	5.325	9.85	10.75	7.675	6.875	5.875	8.875	5.6	9.775	6.075	18.925	9.025	5.425	11.4	6.575	6.025	3.675	15.4
ADAMTS9-AS2	ADAMTS9-AS2	4.54	4.7	6.2	7.78	7.92	7.46	11.08	4.28	5.14	5	20.48	6.88	2.2	7.06	2.12	7.96	7.54	9.06
ADAMTSL1	ADAMTSL1	4.68333	4.98333	17.1833	5.16667	5.41667	3.4	5.11667	6.35	5.81667	4.85	4.86667	1.86667	2.5	7.63333	8.88333	2.3	6.53333	4.75
ADAMTSL2	ADAMTSL2	2.2	1.9	1.1	11.4	1	0.9	3.8	1.1	1.4	2.7	3.8	1	2.2	1.4	1.7	2.5	9.1	4.6
ADAMTSL3	ADAMTSL3	1	5.6	4.3	9.35	6.35	5.6	23.85	3.15	11.8	4.35	24.1	3.8	3.35	12.1	1.25	8.5	9.75	8.7
ADAMTSL4	ADAMTSL4	14.7	24.65	53.6	29.45	37.55	16.45	16	21.15	77.8	9.2	13.1	12.2	20.45	24.6	48.95	21.15	28.7	17.05
ADAMTSL5	ADAMTSL5	9.3	21.7	28.8	26.6	2.2	3	37.3	4.3	1.9	3.7	3.9	14.7	7.3	2.1	5.1	3.6	9.3	27.2
ADAP1	ADAP1	111.45	79.95	127.8	97.7	113.2	73.05	112.2	98.75	161.3	117	131.35	75.55	120.75	107.55	217.25	109.8	125.8	67
ADAP2	ADAP2	45.1	32.85	34.6	29.8	40.5	38.25	42.6	36.5	117.9	43.85	39.25	29.3	43.65	30.65	112.65	43.85	63.6	30.45
ADAR	ADAR	2324.4	2056.7	1557.3	1797.8	1373.5	1514.1	1695.9	1927.1	1445.4	2117	4029.8	2507.1	2350.5	2544.4	3526.6	3330.7	3293.3	2672.8
ADARB1	ADARB1	78.28	74.38	77.2	63.36	66.2	83.28	54.92	62.82	45.22	66.06	54.4	62.88	46.56	58.3	50.76	60.52	49.5	50.64
ADARB2	ADARB2	8.6	8.15	11.15	1.75	8.2	3.5	13.25	1.35	2.8	2.55	33.6	2	6.55	5.3	3.65	4.75	3.8	10.85
ADARB2-AS1	ADARB2-AS1	11.9	12.4	56.3	5.9	21.6	12	66.8	5.3	6.6	16.5	6.9	7	21.2	51.7	32.3	42.8	10.1	43.5
ADAT1	ADAT1	108.5	143.2	118.3	100.6	107.3	101.5	83.8	94.6	52.1	139.3	85.2	83.5	99	107.4	63	101.1	97	97
ADAT2	ADAT2	64.3	48.9	70.4	56.7	79.6	61.95	48.4	62.75	40.3	57.1	61.95	54.95	55.35	58.15	40.95	70.95	53.1	49.5
ADAT3	ADAT3	48.1	36.85	82.6	43.55	42.05	44.25	70.95	42.6	45.5	19.25	56.3	35.45	23.55	75.75	44.45	35.45	48.65	47.75
ADCK1	ADCK1	79.1	48.6	59.6	39.4	52.5	38.5	79.9	62	85.6	37.3	63.9	90.9	38.4	55.7	61.9	51.9	53.3	50.6
ADCK2	ADCK2	93.55	82.7	80.65	52.225	70.95	83.975	75.375	92.425	88.95	89.825	74.65	64.1	70.075	76	70.1	58.3	69.8	79.05
ADCK3	ADCK3	240.1	209.75	201.4	195.1	167.9	152	266.6	187.05	146.55	209.35	149.9	189.1	143.7	210.9	143.25	158.9	167.85	177.15
ADCK4	ADCK4	43.25	49.55	22.6	19.6	30.8	20.1	2.85	47.05	22.25	39.65	23.7	30	18.65	25.55	43.85	34.5	18	26.5
ADCK5	ADCK5	29.6	21.9	42.3	20.1	32.6	3.5	12.1	28.2	8.1	34	41.9	35.5	19	8	33.7	27.2	25.8	20.5
ADCY1	ADCY1	9.04	12.16	6.18	4.74	9.3	5.64	7.02	2.32	13.3	6.6	20.76	3.08	7.3	8.22	17.4	9.2	6.76	1.9
ADCY10	ADCY10	0.95	1.95	22.75	5.95	15.15	8.2	5.2	9.95	10.95	4.45	1.6	4.3	3.6	11.75	20.5	6.05	2.6	10.4
ADCY10P1	ADCY10P1	44.75	44.5	39.1	49.75	60.65	62	62.95	47.55	21.6	60.55	35.35	69.95	46.7	48	47.2	69.6	26.65	64.9
ADCY2	ADCY2	2.46667	4.23333	1.5	7.63333	2.43333	9.76667	11.7333	6.66667	10.1333	6	31.3333	8.43333	10.6667	27.2	2.8	6.96667	8.53333	10.8
ADCY3	ADCY3	78.25	109.95	51.55	58.85	60.05	73.95	66.15	142.55	91.95	104.15	53.55	68.1	77.85	121.95	56.75	106.2	81.25	67.75
ADCY4	ADCY4	8.3	7.7	3.3	71.9	23.8	5.7	11.6	35.6	4.9	46	18	2.9	2.9	29.1	35.5	14.9	20.5	5.9
ADCY5	ADCY5	11.4	1.75	9	3.75	11.35	3.7	1.6	1.65	2.35	3.1	21.3	9.35	2.25	3.55	1.5	5.15	5.4	2.2
ADCY6	ADCY6	9.3	16.9	21.5	30.4	5.8	2.5	27.5	31.6	13.5	18.3	60.2	2.8	13.6	5.8	2.6	6.2	27	25.7
ADCY7	ADCY7	298.25	327.5	429.3	305.65	293.75	275.85	213.05	391.7	269.2	296.1	462.45	289.95	396.9	202.05	376.7	334.75	308	336.35
ADCY8	ADCY8	1.5	2.5	1.6	5.4	7.7	3.3	1.5	9.7	10.2	2.7	1.7	2	3.6	2.2	2	1.5	5.7	18.6
ADCY9	ADCY9	32.2333	50.8	36.5333	28.6333	41.1667	44.4333	30.7667	37.0667	42.3	43.9333	24.5667	37.7333	26.7333	33.0667	66.7333	29.6	44.1333	35.3
ADCYAP1	ADCYAP1	5	3.8	16.45	0.5	1.45	8.75	17.8	8.45	1	1.2	24.25	3.45	3.65	10.35	1.15	1.4	3.15	1.35
ADCYAP1R1	ADCYAP1R1	1.85	11.75	33.3	9.65	9.6	7.95	2.2	21.3	13.35	4.9	8	8	8.05	18.05	22.85	16.3	14.65	6.9
ADD1	ADD1	374.35	401.45	370.775	314.125	330.875	369.625	355.4	384.55	364.175	399.775	329.6	379.05	353.65	342.025	414.7	374.625	357.475	319.925
ADD2	ADD2	20.9833	13.0167	23.55	13.1	13.1333	8.58333	12.8	7.75	19.3667	17.9333	12.3333	19.9333	20.3333	24.75	11.7833	14.95	12.0167	14.8833
ADD3	ADD3	2899.3	2511.18	3868.25	2578.1	3334.38	3743.12	2830.68	2720.57	2699.35	3139.35	4329.75	3862.65	3635.9	2843.9	3642.22	3295.78	2863.05	2884.65
ADD3-AS1	ADD3-AS1	11.1667	9.03333	5.1	12.1	13.7667	11.0333	4.86667	20.5667	4.43333	9.76667	1.9	15.0667	7.86667	17.7667	24.5	15.1667	13.6667	13.2667
ADGB	ADGB	0.8	6.2	0.8	1.8	7.1	0.9	2.8	1.2	11.2	8.6	26.1	5.8	11.2	10.5	17.3	3.8	1.7	4.9
ADH1A	ADH1A	1	2.7	10.5	9.9	7.8	7.3	0.8	11.4	20	0.6	2.6	0.3	0.8	14.5	0.9	13.8	1.1	13.3
ADH1B	ADH1B	2.625	2.4	18.375	2.975	1.2	8.875	7.65	2.025	8.925	1.775	1.975	2.175	1.55	3.375	11.575	0.875	1.075	6.425
ADH1C	ADH1C	0.3	17.3	2.1	1.2	3.6	0.5	1.7	1.1	2.1	0.5	7.2	1.7	0.6	3	3.9	1	8.6	0.8
ADH4	ADH4	14.65	14.9	10.375	15.85	10.825	8.45	2.95	6.65	8.225	14.025	19.7	10	12.075	9.125	11.525	15.175	11.125	10.9
ADH5	ADH5	534.75	434.6	374.95	350.25	363.95	360	395.5	418.6	328.25	411.3	436.2	429.65	495.85	410.9	526.6	444	460.3	314.5
ADH6	ADH6	9.9	1.95	23.9	7.55	10.8	11.25	7.25	6.05	6.6	12.6	15.2	8.9	6.3	3.3	25.55	2.5	10.2	10.15
ADH7	ADH7	17.9	13.7	25.5	22.5	0.7	22.5	18.4	18.2	9.5	6.2	2	10.5	3.3	8.6	3.1	9.3	1.9	11.8
ADHFE1	ADHFE1	121.9	188.7	128.5	124.4	123.6	94.4	116.9	178.3	98	122.1	69.7	128.8	100.4	133.6	100.5	97.3	104	126.6
ADI1	ADI1	494.3	518.2	471.867	296.2	490.7	445.467	362.4	447.3	485.067	442.133	493.433	383.167	381.367	520.033	367.1	513.3	333.2	330.6
ADIG	ADIG	3.25	3.3	11.55	10.9	3.1	12.85	1.25	2	2.95	3.3	52.3	16.25	2.85	4.45	2.6	2.2	11.05	3.45
ADIPOQ	ADIPOQ	9.4	10.6	2.9	11.9	7.4	3.4	10.9	8.4	26.5	3.5	8.8	16.4	1.9	5.2	28.6	2.3	0.6	12.8
ADIPOR1	ADIPOR1	296.7	271.3	405.7	477.4	436.4	409.3	500.9	245.6	584.4	286.4	423.9	412.7	417.9	288.8	465.2	245.2	220.2	242.3
ADIPOR2	ADIPOR2	176.5	254.4	225.9	298.1	230.8	250.5	200.9	196.7	247.4	247.7	191.6	190.6	242.8	226.5	300.7	249.4	182.7	182.3
ADIRF	ADIRF	11.9	10.4	1	6.8	11.2	0.7	1	0.8	1.1	6.7	1.7	1.7	1.4	1.3	1.3	0.9	2.3	1.5
ADIRF-AS1	ADIRF-AS1	24.2	24.7	55.6	39.8	30.8	11.1	28.7	27.4	11.9	24.7	50.5	23.5	15.1	35.7	59.4	25.6	28.2	7.6
ADK	ADK	204.7	185.5	195.4	211.45	214.6	200.9	211.4	202.05	177.65	191.35	197.15	178.3	188.9	254.6	217	228.25	172.65	179
ADM	ADM	88.4	119	53.1	124.4	209.2	95.7	145.6	60.8	414.1	71.9	36.3	50.3	135.8	35.2	322.3	72.3	93.4	106.5
ADM2	ADM2	19.3	6.9	18.1	36.2	6.4	4.7	2.2	5.1	5.8	28.7	56	4.4	20.5	37.8	6	12.5	36.2	20.4
ADM5	ADM5	7.3	47.6	1.7	1.7	17	1.8	7.7	26.8	23.3	2.7	68.4	23.5	4.2	8.5	31.8	5	27.4	36.9
ADNP	ADNP	340.05	424.75	409.9	496.2	399.25	435.1	415.75	379.85	322.35	358.75	380.1	385.6	398.25	321.65	250.3	338.1	368.55	370.15
ADNP2	ADNP2	300	312.7	373.45	617.05	330.1	423.6	474.85	344.95	316.55	245.4	205.35	311.25	316.55	284.5	264.5	214.35	272.9	252.2
ADO	ADO	175.95	205.25	182.7	198.6	147.1	202.7	214.7	175.55	165.3	162.35	134.05	146.5	190.9	218.55	121.95	163.5	166.95	169.75
ADORA1	ADORA1	8.35	9.25	10.3	25.5	5.6	19.75	21.9	24.6	1.5	15.05	12.65	18.1	8.6	12.8	11.8	17.05	14	20
ADORA2A-AS1	ADORA2A-AS1	0.9	1.35	3.1	10.65	1.75	2.25	1.7	5.2	4.15	6.65	2.45	1.4	1.25	2.2	18.55	2.35	7.05	11.6
ADORA2B	ADORA2B	7.1	20.9	0.9	16.4	11.3	19.6	37.5	8.6	10.8	19	15.6	26.7	35.2	24.7	30.2	13.1	1.8	22.2
ADORA3	ADORA3	9.5	9.05	19.3	6.25	6.1	9.65	13.7	10.4	19.2	5.8	3.7	8.9	7.1	2.75	28.25	8.45	1.65	3.25
ADPGK	ADPGK	349.05	326	406.8	409.35	482.2	366.3	503.3	283.75	524.3	324.55	323.4	434.6	404.8	335.2	494.55	365.8	341.45	352.95
ADPRH	ADPRH	21.3	9.2	10.1	15.9333	21.8667	5.8	10.5	19.3333	28.4333	15.1667	21.8667	11.3667	17.9333	8.3	42.6	14.4	20	12.0667
ADPRHL1	ADPRHL1	10.1	16.7	39.95	11.4	14.6	6.95	4.4	8.25	14.05	9.1	4.7	3.55	3.1	26.7	24.95	21	19.1	18.25
ADPRHL2	ADPRHL2	241.2	322.8	279.8	266.1	280.1	280	258.2	315.4	154.5	260.3	218.1	239.1	247.2	392.5	183.2	206.2	221.6	228.4
ADPRM	ADPRM	705.3	499.35	336.6	305	409.1	309.05	461.1	444.5	261.45	421.05	258.2	613.35	361.15	414	221.9	403.05	302.85	577
ADRA1A	ADRA1A	5.725	9.9	10.85	8.775	7.65	7.325	11.525	4.45	6.025	3.275	8.65	2.275	1.925	9.85	13.325	5.7	6.125	5.825
ADRA1B	ADRA1B	1.8	14.2	4.6	17.5	5.5	15.5	1.6	1.3	2.2	7.9	8.1	4.9	1	21.6	2.1	2.7	12	11.4
ADRA1D	ADRA1D	7.75	2.1	2.55	6.15	5.8	11.55	21.55	8.75	1.55	16.25	6.65	2	1.7	9.15	16.1	2.65	12.65	7.25
ADRA2A	ADRA2A	8.8	8.6	1.1	10.3	9.8	1.2	1.7	1.6	0.6	3.2	51.6	22.1	3.2	9.3	0.8	1.3	4.2	1.6
ADRA2B	ADRA2B	3.2	15.8	12.3	6.1	10.7	26.3	1.8	22.7	18.9	1.7	54	1.5	1.5	5.6	67	10.9	7.7	1.4
ADRA2C	ADRA2C	5.1	4.5	2.1	2.1	2.7	2.8	5.8	22.2	1.5	2.9	21.6	18.9	1.9	5.4	3.5	10.7	1.3	5
ADRB1	ADRB1	2.73333	6.86667	6.46667	5.7	1.5	4.7	8.6	2.86667	10.7333	14.0667	10.7667	3.4	3.2	8.3	19.8667	8.46667	0.8	9.23333
ADRB2	ADRB2	119.5	120.4	56.5	147.9	82.3	147.3	74.3	80.1	130.2	134.9	3.6	48.5	97.2	44.3	82.5	44.6	107.4	47.4
ADRB3	ADRB3	16.95	11.6	17.65	18.65	6.7	6.95	10.1	13.7	20.6	6.55	31.8	8.2	3.6	5.1	32.6	9.15	2.3	4.1
ADRBK1	ADRBK1	105.933	122.833	137.467	165.667	160.167	121.933	189.967	71.9	152.567	94.2667	141.167	161.3	150.567	108.067	166.7	90.1	93.9667	96.3667
ADRBK2	ADRBK2	27.1	29.2333	69.3333	32.2333	51.0667	32.0667	52.3	45.9	113.833	24.4667	31.2	35.5667	43.5	34.7333	61.9667	40.1333	41.2	28.8
ADRM1	ADRM1	405.2	407.9	266.1	272.4	212.4	233	165.8	426.3	232.9	396.4	416.6	308.4	391.1	553.4	472.4	493.8	544.3	401.2
ADSL	ADSL	1139.4	1119.55	645.35	552	720.1	589.85	760.1	1108.1	654.85	1186.7	871.5	745.6	755.35	983.75	856.2	842.85	884	896.95
ADSS	ADSS	157.5	134.45	235.1	309.25	188.65	245.5	183.4	143.6	205.95	152.8	173.4	183.8	250.85	179.7	133.95	180.8	171.35	162.35
ADSSL1	ADSSL1	32.65	22.15	28.75	21.7	23.85	20.85	14.55	32.75	28.95	23	23.95	14.85	26.95	28.8	2.4	16.05	17.5	24.05
ADTRP	ADTRP	245.45	236.45	205.95	179.3	271.65	286.35	263.85	325.95	280.95	364.2	247.85	511.2	183.65	403.35	177.35	478.8	253.35	736.3
AEBP1	AEBP1	39.8	28	9.3	5.6	38.8	59	50.5	31.7	22.9	33.6	18.7	66	5.4	21	34.5	35.4	58.3	84.8
AEBP2	AEBP2	176.8	177.6	189.15	200.15	169.75	224.85	143.6	155.1	138.4	169.55	201.5	220.6	222.05	211.3	108.35	187.55	197.8	198.3
AEN	AEN	159.7	100.4	85.4	60.5	93.6	101.2	100.3	177.6	61.8	170.4	61.8	125.3	158.9	73.7	68.5	133.6	149	106.7
AES	AES	1434.9	1728.6	1134.9	718	686.2	710	1125.7	1068.1	1084.1	1173.6	1480.1	1462.1	1051.6	1123.7	1283.8	1341	1071.7	1135
AF001548.5	AF001548.5	149.7	131.6	78.8	63.6	36.9	77.3	114.7	121	41.3	77.3	79.9	73.1	46.4	76.9	148	63.6	81.2	81
AF007147	AF007147	258.9	217.3	146.1	173.4	165.9	156.1	161.6	349	71.4	216.4	140.9	223.9	133	78.4	103.1	95.1	135.6	225.6
AF067845.1	AF067845.1	12.5	10.8	2.1	0.7	1.1	5.5	13.2	9.1	6.9	21.3	1.6	12.1	13.6	20.6	0.9	5.6	8.4	14
AF070581	AF070581	9.65	16.55	13.4	21.35	12.2	22.2	3.35	7.05	16.05	5.35	5.5	3.6	10.05	14.05	1.55	5.8	4.95	14.15
AF086184	AF086184	2.7	2.4	6.2	12.7	10.1	2	13.9	10.8	11.5	12	4	3.3	0.9	4.6	5	3.9	7.8	14
AF090939	AF090939	48.5	50.6	78.4	267.7	127	147.3	115.7	86.2	44	47.4	33.5	61.2	94.1	113	14.3	63.9	37	85.5
AF131215.4	AF131215.4	13.5	12.9	22.6	28.1	14.1	22.2	38.3	12.1	16.7	13.1	0.7	13.1	18	15.8	17.4	1.4	19.1	7.6
AF131215.8	AF131215.8	12.2	1.7	25.4	16.6	20.8	19.2	0.2	9.2	2.3	19.9	27.8	22.6	3.9	18.3	3.6	7.9	9.7	29.2
AF186192.1	AF186192.1	15.8	9.7	11.3	2	2.4	3.8	1.5	2.4	2.7	2.6	3	7.8	2.7	3.7	40	3.6	2.6	3.8
AF198444	AF198444	12.1	6	12.5	1.5	12.1	5.4	1.2	2.2	52.9	0.4	51.8	12.6	1.2	10.7	2.8	6.6	0.8	3.4
AF213884.2	AF213884.2	33	3.9	9.1	52.9	18.5	39.1	60.5	32.1	62.1	35.4	50.2	42.2	38.6	16.6	26.8	19.8	35.7	35.7
AF279780	AF279780	9	1.8	1.7	10.1	12.9	11.5	0.6	4.3	18.2	5.6	1.1	10.6	5.5	0.8	2.1	9.7	12.3	14.9
AF289551	AF289551	68.5	59.6	29.5	30.1	24.3	46.3	31.1	31.9	10.1	46	51.8	27.7	39.5	11.2	27.8	30.5	30.9	39.2
AF520793	AF520793	109.3	80.9	143.1	84.6	82	161.7	83.9	112.9	119.2	97.7	80.4	183	111	63.3	74.4	128.3	125.5	82.6
AFAP1	AFAP1	31.6	22.2	45.7	22.5	23.2	28.2	48.8	36.3	33.7	24.2	73.4	18	17.3	11.1	23.3	32.1	18.4	30
AFAP1-AS1	AFAP1-AS1	8.15	7.05	13.8	3.2	5.35	6.6	3.9	6.85	2.2	7.2	12.35	1.9	6.6	14.4	10.8	3.65	2.65	2.5
AFAP1L1	AFAP1L1	14.15	1.15	4.25	12.85	14.5	11.7	11.45	14	15.3	16.25	29.35	7.1	10.5	3	19.45	10.05	6.05	23.45
AFAP1L2	AFAP1L2	4.8	20	2.3	0.7	9.4	15	29	29	2.5	6.6	20	2.3	3.7	17.6	1.3	0.7	8.9	6.4
AFF1	AFF1	477.667	407.7	344.5	216.667	405.967	470.833	315.433	431.467	352.067	364.2	258.5	298.433	420.533	516.3	273.7	626.467	543.1	477.167
AFF2	AFF2	11.8667	11.1667	15.5667	10.2	9.66667	18.4667	15.7667	9.46667	11.6667	9	1.2	6.56667	5.86667	3.36667	5.86667	1.96667	5.53333	11.8
AFF3	AFF3	12.2667	13.9667	14.65	18.2167	11.85	14.5	32.95	10.1	17.7833	10.4167	6.2	22.2167	15.5167	13.3333	13.1667	12.7833	13.8667	17.6
AFF4	AFF4	122.588	154.188	137.062	178.225	149.562	154.675	157.5	131.688	106.037	159.088	66.875	127.088	137.725	131.963	76.575	110.6	121.162	140.3
AFG3L1P	AFG3L1P	88.3	88.3667	101.7	89	110.6	108.467	69.6667	94.2	80.9667	102.3	118.167	95.1	82.7333	99.6	75.2667	105.3	89.5	87.2
AFG3L2	AFG3L2	351.933	337.033	397.6	445.533	331.667	402.133	379.233	324.667	282.7	361.367	279.467	339	351.933	437.967	219.067	359	318.267	269.067
AFM	AFM	15.1	6.4	10.3	15.5	5.1	20.5	2	2.1	0.6	3.2	3.5	1.3	0.3	30.5	13	8.4	1.4	1.1
AFMID	AFMID	1.9	1.8	5.2	2.2	17.4	6.6	15.5	10	2.2	4	2	3.3	1.8	3.4	7	21.8	20.3	11.4
AFP	AFP	13.2	18.4	21.1	18.1	16.6	16.7	19.2	11.1	0.7	9.6	1.6	11.8	11.2	27.4	6.6	4.4	12.4	7.8
AFTPH	AFTPH	440	424.55	338.2	345.25	294.15	312.55	380.85	393.1	329.2	439.55	447.95	379.05	390.2	371.65	406.65	346.25	443.1	392.35
AGA	AGA	297.667	211.767	198.233	266.767	239.8	238.533	300.233	297.7	250.433	193.467	216.567	255.8	272.633	244.967	203.133	184.167	185.567	124.967
AGAP1	AGAP1	9.6	24.0667	36.7	29.1333	17.9667	25.6333	30.6	21.8333	25.2	34.8333	22.5	17.5333	19.7	20.2667	56.0667	9.4	10.8333	13.7
AGAP11	AGAP11	5.2	4.6	3.2	9.5	3.45	15	1.7	1.8	11.65	0.85	17.75	13.75	1.85	5.5	9.6	1.15	8.1	3.6
AGAP2	AGAP2	29.3	24.5333	24.5	14.8	13.6333	11.2	22	27.5333	25.1	30.3333	65.6	25.4667	16.0667	27.3	34.6667	34.1333	34.2667	29.8667
AGAP2-AS1	AGAP2-AS1	3.4	1.8	4.2	3.3	2	2.1	3.6	1.4	2.2	3	3.5	1.5	1.1	3.8	16	9.2	0.7	1.3
AGAP3	AGAP3	59.0667	57.2333	72.6333	57.6	58.0667	38.1667	62.5	41.3667	54.5667	63.3333	45.6333	24.5	31.9	40.6667	71.5	40.5	48.7333	73.4333
AGAP4	AGAP4	46.3	52.3	51	35.5	32.2	33.7	38.3	51.1	40.2	40.1	50.8	58.7	13.9	26.7	47.3	13	39.8	41.2
AGAP6	AGAP6	21.3	20.65	61.5	48.35	46.05	33.7	49.5	24.9	12.9	17.6	48.5	50.9	31.85	26.7	69.95	6.45	38.65	12.7
AGAP9	AGAP9	20.2	19.8	17.6	36.5	35.5	27.9	23.9	24	18.6	12.6	92.8	34.8	31.6	13.8	17.4	18.9	26.4	19
AGBL1	AGBL1	2.8	1.8	30.3	2	1.9	4.4	0.9	8.6	13.2	13.2	2.1	7.9	7.2	5.7	20.3	0.9	0.9	1.6
AGBL2	AGBL2	43.8	33.8	20.9	21.9	9.2	25.5	25.6	39	20.3	10.6	65.2	29.1	25.2	20.5	60.7	17.9	32.1	35.3
AGBL3	AGBL3	1.8	9.8	6.26667	6.83333	12.1333	4.4	7.13333	9.3	10.2333	10.6667	3.26667	3.83333	6	4.03333	4.96667	5.66667	1.63333	14.4333
AGBL4	AGBL4	5.6	4.95	2	1.5	7.85	9.55	10.35	15.7	0.7	9.6	3.95	1	9.15	12.1	8.35	1.85	7.6	15.45
AGBL5	AGBL5	32.3	33.0667	16.8667	17.0333	26.9333	14.5	32.2667	34.9667	13.8333	38.0333	24.0667	30.1333	18.4667	24.6667	29.6	25.0333	22.6667	15.8
AGER	AGER	29.2	34.95	20.95	23.2	22.35	22.7	43.5	22.8	57.25	46.3	30.6	48.1	18.15	29.9	59.9	42	39.1	45.65
AGFG1	AGFG1	143.3	151.36	190.92	274.48	194.68	196.26	237.82	144.06	192.18	136.66	145.68	156.2	189.02	133.06	158.2	139.3	157.7	124.98
AGFG2	AGFG2	27.7667	25.3833	38.9833	8.75	19.2833	22.8333	19.0833	16.5333	19.75	27.4167	42.0833	25.8667	21.2333	17.8167	23.8167	18.8667	21	27.6333
AGGF1	AGGF1	144.75	133.825	177.575	194.475	159.475	175.35	155.05	147.65	134	129.55	171.55	150.875	171.9	123.425	106.3	143.5	144.4	117.675
AGK	AGK	86.0333	66.3667	96.6333	77.2667	114.767	96.2	77.1333	68.8667	73.4333	77.9333	75.7667	95.2667	121.267	91	125.867	75.1333	101.733	82.9333
AGL	AGL	352.5	291.8	411	306	295.5	335	255.1	338.2	280.4	300.4	197.1	327.5	350.4	300.9	232.7	389.1	389.1	228.8
AGMAT	AGMAT	156.833	106.733	112.633	51.3333	90.2	71.5667	77.5	140.867	78.5	118.367	148.1	156.533	121.4	158.633	106.5	150.633	157.367	95.3
AGO1	AGO1	84.6	88.7	86	91.8	79.925	91.175	94.85	84	112.25	100.975	83.8	89.675	62.225	80.775	77.5	83.875	76.425	88.675
AGO2	AGO2	326.3	346.4	546.7	861.4	495.6	555	541.3	350.1	389.3	260.3	268.7	431.8	355.3	347.7	325.9	439.9	310.5	692
AGO3	AGO3	103.25	92.875	63.65	45.55	73.9	73.55	77.775	92.575	85.925	91.9	78.1	106.75	59.925	51.5	64.05	96.55	77.875	40.55
AGO4	AGO4	70.725	70.45	113.3	122.85	111.6	125.9	104.9	84.05	178.5	89.575	54.175	73.425	128.025	54.6	95.85	66.625	93.65	70.425
AGPAT1	AGPAT1	271.2	260.45	149.3	71.4	118.1	129.4	109.3	203.35	143.55	206.5	254.25	182	132.4	263.1	243.35	236.75	220.2	164.4
AGPAT2	AGPAT2	55.3	56.75	68.1	50.05	64.2	51.95	62.4	62.6	55.6	45.65	69.15	37.6	46.35	65.45	49.7	46.65	48.2	68.95
AGPAT3	AGPAT3	114.983	124.65	116.783	114.033	96.8167	94.1833	103.533	125.95	117.217	126.05	160.867	128.783	109.867	98.8833	160.983	111.733	127.75	106.283
AGPAT4	AGPAT4	32	51.45	49.55	46.25	48.7	47	33.5	42.25	65.15	33.7	11.6	31.1	37.7	23.3	13.55	15.25	37.1	39.85
AGPAT4-IT1	AGPAT4-IT1	24.1	24.1	4.5	31.1	26.4	40.3	32.5	42.7	47.1	19.2	66.6	19.7	30.4	40.6	67.2	19.4	38.9	53.1
AGPAT5	AGPAT5	79	86.55	132.75	246.8	140.3	190.7	197	83.3	106.25	75.65	78.5	156.4	218.15	149	79.05	96	111.25	132.75
AGPAT6	AGPAT6	111.3	114.767	106.1	142.5	143.033	112.733	105.833	114.533	88.7	105.833	106.633	105.6	84.2333	98.8333	93.0333	106.3	104.2	147.033
AGPAT9	AGPAT9	106.4	53.8	167.3	87.8	86.9	106.9	100.8	39.5	187.5	53.6	62.4	46.6	57.9	47.1	128.1	62.9	58	39.6
AGPS	AGPS	89.8	96.15	94.35	96.725	109.2	112.575	88.8	98.075	116.825	85.875	81.4	125.825	152.85	84.95	115.5	119.05	115.65	63.25
AGR2	AGR2	4.05	8.4	20.1	10.45	8.8	2.25	6.2	15.7	10.15	8.8	7.95	2.9	6.45	5.65	19.55	8.25	5.15	9.1
AGR3	AGR3	3.2	0.4	1.3	2.2	1.8	2.3	1.6	9.2	0.4	2.2	9.9	0.3	1.7	2.5	1.4	9.3	0.9	1.8
AGRN	AGRN	20.4	16.925	30.1	20.775	14.575	17.825	32.625	14.275	18.625	14.525	39.875	30.675	24.575	29.275	30.275	21.075	27.225	36.575
AGRP	AGRP	7.1	2.5	23.3	3.5	1.3	19.4	34.5	13.3	2.6	15.7	8.7	2.9	11.9	23.5	2.6	3.7	8.5	14.5
AGT	AGT	21.2	8.8	7.5	24.3	9.5	1.6	25.6	21.3	2.5	12.5	51.3	12.7	20.4	14.9	30.3	20.5	4.1	2.8
AGTPBP1	AGTPBP1	287.4	307.55	305.65	293.25	334.5	298.4	303.15	250.4	449.7	297.05	188.3	301.35	291.8	271.15	149.15	209.3	188.5	173.85
AGTR1	AGTR1	8.3	17.3	25.65	6.2	7.9	8.1	11.1	18.55	3.1	8.35	4.5	4.1	9.9	15.85	20.3	14.7	12.25	17.5
AGTR2	AGTR2	8.86667	4.73333	19.3667	8.46667	6.26667	0.933333	1.63333	2.33333	1.76667	1.63333	8.43333	2.8	2.76667	14.0667	6.66667	9.1	15.6333	0.933333
AGTRAP	AGTRAP	94.7	141.433	171.633	97.1667	140.733	98.1333	140.933	104.467	357.367	131.333	176.067	143.633	146.9	89.3667	345.333	109.467	144.067	56.1333
AGXT	AGXT	0.9	2.93333	8.93333	2.76667	4.43333	2.36667	6.6	2.2	5.7	9.26667	2.33333	6.9	2.46667	10.5667	1.86667	3.13333	5.16667	5.56667
AGXT2	AGXT2	1.9	1.3	3.6	1.2	1.5	1.1	14.4	0.9	20.4	3.1	20	1.3	0.5	3.2	25	11.8	2.6	1
AHCTF1	AHCTF1	196.5	174.5	222.15	302.05	176.85	234.45	234	165.45	200	176	127.2	192.25	194.25	200.9	132.5	143.4	146.65	133.85
AHCY	AHCY	168.3	158.4	184.1	130.6	151.9	162.5	146.7	172.2	289	171.2	277.3	211.6	137.8	189.5	292	171.3	145.4	155.2
AHCYL1	AHCYL1	203.15	187.625	216.25	135.975	230.3	181.325	178.55	214.8	261.55	212.075	269.925	200.225	210.075	179.325	371.2	223.15	217.05	239.875
AHCYL2	AHCYL2	70.2	60.8	94.6	41.7	62.4	64.05	56.3	56.55	59.45	61.05	53.35	69.75	44.15	67.7	68.9	70.95	74	54.6
AHDC1	AHDC1	31	22.5667	26	9.5	14.9	15.8333	12.6667	22.6667	3.93333	21.4667	27.5	18.1	18.3333	22.9667	18.7667	19.2	15.3667	23.5333
AHI1	AHI1	24.62	21.36	33.92	40.6	20.1	38.32	31.16	35.54	25.42	18.74	29.12	22.58	34.16	24.84	26.44	22.1	33.16	20.6
AHNAK	AHNAK	419.975	635.025	548.775	245.65	441.05	537.175	498.8	518.6	540.675	618.8	168.275	251	345.45	312.3	397.925	261.85	352.65	238.225
AHNAK2	AHNAK2	1.65	4	15.6	2.05	10.2	0.95	18.25	11.4	17.45	7.2	6.35	5.95	3.75	10.95	13.5	9.75	4.6	6.6
AHR	AHR	259.3	254.7	229.4	209.1	276.2	326.4	338.9	305.8	380.4	261.7	334.3	151.1	217.3	290.5	320.7	125.7	274.4	222.9
AHRR	AHRR	21.4	2.2	38.6	17.5	6.7	31	12.3	34.5	78.4	8.4	5.7	90.7	14.7	48.4	10.2	2.1	14.8	11.3
AHSA1	AHSA1	368.2	328.1	333.7	193.1	258	249.1	300.7	380.1	252.2	379	583.6	432.5	418	351.8	487.3	623.9	483.5	628.6
AHSA2	AHSA2	306.6	282	232.625	200.2	374.35	273.075	234.825	268.65	191.1	306.95	203.325	258.725	182.575	121.625	206.4	203.275	207.6	254.6
AHSG	AHSG	13.65	4.4	4.35	7.8	4.25	3.15	2.65	1.9	4.5	10.05	42	8.4	4.2	6.7	3.1	1.75	1.75	1.9
AHSP	AHSP	4.9	7	25.5	17.3	3.3	51.7	10.6	4.3	16.7	18	29.2	2.6	15.1	34.4	32.1	5.3	33.1	3.3
AICDA	AICDA	5.75	0.75	16.45	2.7	9.9	4.35	1.15	1.45	2.95	3.65	23.8	9	4.55	1.35	1.25	7.2	1.85	4.6
AIDA	AIDA	829.15	808.75	929.5	702.8	824.55	802.8	728.95	825.5	783.3	945.95	1195.4	1232.45	1073.8	720.55	1171.8	1034.8	998.35	1193.25
AIF1	AIF1	518.775	352.025	360.7	486.175	451.55	217.325	723.025	436.6	1651.5	459.975	261.4	300.525	408.85	364.175	891.9	416.7	435.125	278.4
AIF1L	AIF1L	9.85	6.2	13.45	6.7	5.65	8.7	12.15	1.6	2.6	10.2	22.85	3.5	6.8	6.85	24.35	12.1	1.75	6.85
AIFM1	AIFM1	116.4	141	145.1	68.3	152.3	90.1	97.2	121.7	139.2	131.1	163.5	129.2	139	119.2	123.3	138.1	161.7	84.2
AIFM2	AIFM2	18.45	11.55	2.1	11.05	16.45	7.25	27.05	21.2	24.75	24.45	33.05	13.45	32.2	29.35	19.7	15.6	23.1	21.55
AIFM3	AIFM3	30.6	15.5	1.7	3.5	27	16.8	31.3	19.3	43	21.3	32.8	7.4	2.6	35.5	22.7	6.6	24.1	24.4
AIG1	AIG1	45.3333	53.8	56.0667	45.8667	56.0667	44.0667	37.4333	55.1333	43.2667	53.5	24.0667	45.9	33.2333	33.8	30.1333	38.0667	34.0333	27.9333
AIM1	AIM1	1122.6	1033.5	1197.5	3266.7	1897.8	1656.9	1366.7	1622.9	819	1323.8	811.8	1079.9	1364.8	1716.5	787.7	1157	1132.2	1815.9
AIM1L	AIM1L	26.7	24.65	35.85	29.35	22.25	24.3	31.4	16	30.75	21.5	40.95	3.55	13.75	10.2	3.55	14.65	15.4	10.5
AIM2	AIM2	80.6	66.5	46.8	40.4	51	49.8	25.3	80.6	46	69.3	157.5	60.6	121.4	113.6	99.9	167	172.3	104.8
AIMP1	AIMP1	473.5	526.667	422.2	551.333	503.433	510.9	548.167	491.967	396.2	412.3	400.733	491.6	505.9	503.3	321.3	505.8	432.567	378.9
AIMP2	AIMP2	132.067	128.667	128.867	114.433	136.867	122.733	116.867	157.867	157.7	124.967	132.733	112.733	134.4	154.233	177.5	165.3	149.267	99.1667
AIP	AIP	548.7	570.3	411.65	412.7	451.65	434.25	583.55	523.75	419.2	549.05	610.25	483.4	488.15	592.7	496.85	562.4	616.25	516.3
AIPL1	AIPL1	5.4	2.65	7.35	7.3	6.3	10.7	15.95	15.5	11.05	6.7	48.7	8.65	8.3	12.8	19.75	11.35	11.55	3.2
AIRE	AIRE	35.2	33.7	21.4	18.4	3.4	1.3	36	32	51.9	27.1	12.1	36.6	12.6	21.5	7.5	25.1	1.7	33.7
AJAP1	AJAP1	5.075	8.075	12.875	11.375	7.175	4.875	14.4	8.725	3.35	5.525	11.7	3.85	2.1	12.675	15.475	6	8.4	5.2
AJUBA	AJUBA	7.725	4.25	9.675	3.775	6.25	4.9	18.325	10.25	9.2	8.375	15.525	5.525	4.425	5.875	11.025	6.675	7.025	11.925
AK000798	AK000798	2.9	16	6.3	20.7	7.7	15.7	2.5	8.3	2.4	18.2	1.5	7.7	10.4	2.6	22.6	15.4	13	2.6
AK021537	AK021537	25.7	46.6	47.2	33	34.5	31	37.4	15.1	44.3	24.5	48.5	23.1	30.3	19.5	40.1	11.1	42.9	34.2
AK021804	AK021804	8.4	3.25	20.45	14.75	3.05	6.3	6.65	0.7	8.75	5.75	3.5	5.7	0.45	8.5	12	7	9.15	3.75
AK021933	AK021933	5.35	4.95	16.5	6.55	4.45	11.8	9.4	8.25	16.05	0.85	4.05	8.95	1.1	10.6	1.35	2.75	4.5	2.1
AK021977	AK021977	17.6	0.9	32.9	7.1	2.2	1.4	21.4	3.6	3.9	1	1.4	6.6	0.8	9.4	10.6	1.1	0.6	21.1
AK024936	AK024936	18.6	12.8	7.9	1.2	15.9	12	1.6	6.5	22.3	8.7	1.5	4.4	7.2	11.5	18.5	2.1	9.1	2.1
AK025288	AK025288	38.4	35.1	48.9	67.4	56.4	63.1	26.3	13.8	37.2	25.9	26.5	29.3	32.2	28	0.7	26.7	17.9	42.3
AK026905	AK026905	21.9	40.8	18.9	7.2	19.2	15.1	39.6	34	46.7	21.2	40.5	17.1	19.3	14	37.3	20.5	23.9	15.3
AK054988	AK054988	1.8	2.2	2.2	11.4	6.8	3.1	13.1	0.3	9	1.6	1.3	4.5	0.7	0.5	0.9	0.8	1.1	0.7
AK055458	AK055458	8.15	5.6	4.85	8.25	9.3	9.05	26.6	0.8	1.9	12.9	0.85	4.05	0.8	2.9	16.75	3.5	5.95	7.25
AK055981	AK055981	54.8	56.7	43.8	61.9	46.1	81.6	64.8	62.9	34.3	65.2	90.1	74.3	51.4	46.1	20.1	72.6	60.4	56.7
AK056098	AK056098	19.8	13.6	4.4	6.1	15.6	17.9	17.5	2.1	21.5	5.3	2.3	6.1	1.2	5.6	2.1	3.4	3.7	39.1
AK056982	AK056982	28	28.7	48.6	34.1	34.6	36.2	34.1	38.9	44.6	25.6	60.3	30.7	25.3	28.3	29.3	27.8	17.9	29.8
AK074476	AK074476	14.6333	24.8333	15.4333	17.1	8.43333	15.3667	2.9	11.8333	12.7667	19.5	24.7333	14.6333	13.3667	27.3333	18.9	17	12.9333	19.1333
AK090844	AK090844	142.6	143.1	235.4	213.5	274	179.4	171.3	112.7	223	100	244.8	183.9	117	147.2	201.9	129.7	109.1	84.4
AK091729	AK091729	2.4	25.4	21.8	19.4	23.6	31.8	17	19.8	14.5	15.4	46	17.8	25.9	37.2	14.9	16.6	18.5	24.2
AK093205	AK093205	14.5	3.45	1.55	5.45	3.85	3.55	10.35	2.95	10.6	2.05	10.15	2.6	2.9	12.4	23.2	5.3	5.55	2.55
AK094644	AK094644	10.1	16.9	10.4	10	6.2	9	38.5	9.3	13.8	18	49.6	1.6	5.6	11.8	18.8	3.1	7	2.5
AK096159	AK096159	0.8	0.7	6.1	0.4	5.7	13.6	0.6	0.6	17	1.7	26.8	2.4	0.3	16.5	0.9	8.3	3.1	5.6
AK097370	AK097370	0.9	1.3	1.7	1	1.6	0.8	4	1.1	1.2	1	2.1	0.8	0.9	1	1.1	0.8	2	1.1
AK097453	AK097453	33.9	8.5	32.4	7.3	13.8	18.1	4.9	15.1	18.6	8.9	5	13.8	0.3	23.5	32.1	2.6	12.8	15.6
AK098263	AK098263	4	1.6	27.1	11.1	0.2	3.7	1	0.6	7.4	0.3	1.6	5.7	6.2	2	7.5	0.7	3.9	5.7
AK1	AK1	104.85	211.4	90	97.3	159.45	114.55	79.4	159.7	90.65	126	111.95	128.05	107	135.45	131.55	119.3	164.2	194.2
AK130486	AK130486	39.1	32.05	52.15	29.95	35.3	32.9	26.35	23.5	41.65	31.8	32.6	20.3	18.45	43.7	38.95	24.4	34.95	45.15
AK131021	AK131021	8.9	6.4	40.5	24.4	4.1	9.6	8	2	21.9	2	48.9	15.8	5.7	2.9	24.5	1.8	12.4	13.8
AK2	AK2	180.567	162.667	211.983	138.783	202.25	181.367	190.2	175.317	248.9	153.45	278.85	242.717	237.317	166.617	296.433	193.667	190.65	145.367
AK3	AK3	558.15	572.85	490.8	816.55	466.45	724.9	767.1	591.8	447.6	606.05	516.6	560.05	474.7	519.5	406.75	581.05	474.6	538.6
AK5	AK5	125.85	129.95	91.15	69.1	89.7	53.85	106.7	64.85	48.45	122.6	109.5	170.3	59.6	151.2	29.45	86.6	62.65	140.9
AK6	AK6	399	380.8	169.5	384.2	299.8	352	326.5	310.6	217	354.6	167.2	377.8	233.1	434.9	216.7	359.3	339.9	244.9
AK7	AK7	7.175	9.525	11.8	8.55	7.825	5.725	11.625	10.375	3.55	5.55	20.55	3.325	3.75	23.325	10.625	9.975	11.4	12.625
AK8	AK8	5.85	8.95	39	36.1	12.8	17.6	24.55	8.35	11.55	14.05	26.1	13.55	8	23.45	23.25	16.3	15.3	21.15
AK9	AK9	24.1	16.5667	20.6333	14.6667	19.3333	28.0667	16.8	19.6667	13.7	14.4667	31.9333	26.1	24.5333	11.6	17.1667	22.9	15.9667	18.3333
AKAP1	AKAP1	133.05	130.6	165.9	126.075	130.7	144.8	176.625	168.625	157.8	147.375	173.175	157.825	128.775	142.475	125.05	134.05	120.825	119.7
AKAP10	AKAP10	208.175	191.875	133.4	197.075	194.1	198.025	182.875	195.525	117.1	194.85	138.925	216.9	176.5	167.925	148.675	177.375	165.1	170.35
AKAP11	AKAP11	281.85	328	373.95	217.65	316.4	363.2	288.45	289.25	271.9	301.9	281.4	327.95	276.5	195.45	198.65	273.05	294.6	174.6
AKAP12	AKAP12	8.08	3.36	17.76	10.52	15.34	5.22	6.9	10.04	4.02	3.02	15.24	5.86	11.2	6.54	23.96	21.96	5.56	11.92
AKAP13	AKAP13	328.022	285.089	243.522	259.244	237.2	232.022	279.967	346.367	280.6	314.344	238.756	226.767	227.478	318.911	346.4	322.856	312.689	330.889
AKAP14	AKAP14	7	1.1	15.0667	9.43333	9.23333	8.26667	9.8	6.13333	1.1	1.93333	27.9333	6.53333	1.86667	3.63333	3.06667	4.86667	1.96667	3.26667
AKAP17A	AKAP17A	561.867	428.3	588.067	599.4	615.033	462.733	639.8	463.733	497.433	523.433	301.067	479.9	462.9	579.433	457.667	430	366.933	603.4
AKAP3	AKAP3	1.5	1.5	2.5	1.9	2	1.2	2.7	3.1	3.1	3.9	7.2	1.7	2	2.5	1.4	2.7	2.2	1.2
AKAP4	AKAP4	2.7	11.1	4.8	12.2	6.4	6.7	2.2	10.6	20.4	2.5	2.4	12.2	3.4	3.2	21.3	1.2	15.9	12.5
AKAP5	AKAP5	8.65	2.05	9.1	15.75	3.6	12.6	3.95	4.85	10.85	11.45	14.95	16	17.85	9.6	1.9	3.3	8.5	16.4
AKAP6	AKAP6	7	10.55	15.9	10.35	7.55	6.1	15.25	10.45	16.2	11.45	3.65	10.8	6.5	12.95	1.2	6.75	9.5	11.55
AKAP7	AKAP7	192.35	183.65	228.1	114.4	218.25	158.75	132.45	200.45	163.65	225.65	136.6	250.25	175.9	157.85	121.5	177	162.85	182.5
AKAP8	AKAP8	328.7	387.1	294.8	412.35	318.35	363.15	439.5	285.45	289.55	339.75	186.15	273.7	331.25	394.6	195.55	232.7	229.45	218.75
AKAP8L	AKAP8L	103.12	91.4	84.08	104.72	122.52	97.54	127.64	79.32	69.32	108.64	79.78	106.64	95.9	100.12	53.72	77.46	73.78	98.14
AKAP9	AKAP9	167.667	201.3	210.633	270.467	252.833	275.267	203.5	184.533	141.5	151.3	169.633	195.6	149.6	154.8	126.367	180.633	155.333	142.033
AKIP1	AKIP1	99.2	76.05	66.6	65.85	106.45	66.7	68	129.4	69.45	92.05	72.95	91.95	168.95	85.4	93.3	131.1	140.7	96.3
AKIRIN1	AKIRIN1	225.533	260	574.2	660.933	389.533	453.633	410.2	232.167	415.533	310.667	436	374.333	384.067	383.3	462.033	308.6	258.667	436.167
AKIRIN2	AKIRIN2	145	153.8	199.4	228.5	206.7	243.767	260.267	160	467.967	164.267	144.467	217.367	251.733	136.633	338.167	155.8	143.1	165.033
AKNA	AKNA	646.15	528.75	427.65	367.1	267.4	335.9	404.75	638.6	412.05	674.1	718.55	575.95	351.4	555.55	725.6	634.95	760.4	658.65
AKNAD1	AKNAD1	6.33333	8.2	13.3333	4.86667	11.8333	2.83333	5.26667	9.06667	5.76667	5	10.4667	5	2.8	1.93333	8.73333	0.733333	1.8	5.96667
AKR1A1	AKR1A1	481.4	437.1	290.3	222.5	405.8	339.2	259.9	381.4	530.7	407.1	501.8	375.1	382.6	429.8	651.1	429.5	374.3	240.5
AKR1B1	AKR1B1	616.9	685.7	529.1	392	541.8	441.5	550.1	585.6	494.7	721.7	1313.7	645.1	563	690.5	561.1	657.5	591.6	494.2
AKR1B10	AKR1B10	11.3	15.4	3.9	18.8	20.2	25.3	11.4	19.1	10.5	16.5	1.6	12	7.6	4.7	2.7	12.7	0.7	1.4
AKR1C1	AKR1C1	24.32	23.62	29.78	20.66	25.26	18.26	30.22	25.32	24.92	30.62	28.04	30.66	24.46	39.84	16.9	19.38	19.26	31.32
AKR1C3	AKR1C3	75.7	117	88	67.7	28	53	60.7	144.7	92.4	114.9	129.4	209.2	182.1	166.6	76.7	66.1	76.8	106.2
AKR1C4	AKR1C4	0.4	4.5	16.7	19.3	3.1	12.9	1.4	4.6	0.4	8.6	1.9	14.8	12.8	13.6	32.4	6.2	4.5	7.2
AKR1C6P	AKR1C6P	30.4	34.3	16.1	12.9	30.2	12	34.3	9.5	3.9	18.6	36.6	2.9	13	42	3	25.7	32.9	26.6
AKR1D1	AKR1D1	3.6	3.6	1.1	11	1.1	3	0.9	1.1	0.7	1.8	17.9	0.2	7.2	4.7	17.8	1.9	1.8	1.3
AKR1E2	AKR1E2	8	15.9	11.3	18.3333	11.3333	17.9667	32.0333	24.5333	5.53333	26.2	33.1	34.3	15.8333	19.1333	15.6667	13.6667	13.1667	35.4667
AKR7A2	AKR7A2	339.7	299.9	291.5	138.55	276.25	263.1	239.6	322.95	325.6	347.3	291.7	328.2	282.15	245.45	238.25	294.9	280.8	265.15
AKR7A3	AKR7A3	46.5	48.15	23.45	28.45	27.3	48.3	46.15	48	60.15	51.1	58.85	50.65	37	30.2	46.5	57.5	55.2	39.1
AKT1	AKT1	251.8	266.3	150.4	112.9	161.7	133.6	211.8	262.7	238.4	261.4	154.6	198.7	188.7	215.9	275.7	247.3	248.5	182.6
AKT1S1	AKT1S1	23.8	21.45	8.15	9.75	22.85	12.25	33.8	21.2	54.65	30.05	28	33.7	34.2	19.1	41.5	32.15	8.1	13
AKT2	AKT2	118.633	138.6	83.8167	72.85	79.7167	85.2167	109.133	118.5	87.85	127.967	75.0667	103.117	93.7	138.65	83.3833	126.617	100.517	95.9167
AKT3	AKT3	66.8143	75.2	98.5	67.4429	86.5286	105.457	85.9571	62.7429	75.2714	78.7857	64.4571	82.0571	63.0429	88.7143	58.9	46.7429	62.4429	85.4
AKTIP	AKTIP	364.8	358.3	301.5	161.95	278.55	235.3	289.4	297.7	253.15	335.5	210.65	328.3	261.95	182.05	177.2	243.5	264.3	311
AL022341.3	AL022341.3	12	1.2	1.6	2.3	2.3	1.1	3.4	0.8	11.1	3.2	1.9	1	2	1.7	1.6	5.7	0.9	2.8
AL022344.5	AL022344.5	8.9	16.8	3.9	2.3	9.5	6.8	11.2	1.8	3.8	0.6	36	20.7	18.6	13.4	20	4	4.8	13.6
AL109706	AL109706	3.8	0.8	0.6	13.5	18.1	12.7	17.9	3.9	27	12.8	30.2	9.4	14.6	11.3	1	1.9	15.9	13.3
AL132709.8	AL132709.8	5.9	8.2	1.5	4	0.4	2	2.7	1.5	2	0.8	2.3	3.3	1.1	7.7	8.8	1.1	5.5	9
AL133493.2	AL133493.2	9.5	0.3	1.4	10.7	12.5	4.9	1.4	4.6	1.3	0.7	24.1	0.4	7.7	12.1	3.2	10.5	8.7	17.6
AL590762.11	AL590762.11	25.8	36.2	51.8	18.9	27.5	23	15.1	24.4	31.9	38.4	24.8	2.9	43.5	52.5	61	29.8	70.8	33.4
AL832163	AL832163	1.2	10.5	4.6	4.2	1.1	0.7	1	4.1	2.5	0.5	1	2.4	2.4	2.3	1.9	6.9	7.2	18.9
AL833181	AL833181	22.9	21.7	19.5	34.8	44.4	29.6	58.3	28.7	32.6	25.8	25.7	39	18	32.8	19.4	16.6	16.6	83.4
AL928742.12	AL928742.12	1.4	5.3	11.9	3	11.1	3.2	1.5	2.2	1.2	1.2	1.6	6.8	4.7	0.8	2.9	0.5	0.8	1.4
ALAD	ALAD	161	128	105.8	67.3	80.85	94.5	58.3	127	116.35	113.5	91.8	123.8	90.95	76.1	102.2	135.85	153.4	75.75
ALAS1	ALAS1	125.8	118.9	72	95.9	88.2	72.2	88.9	112.1	137.7	95.9	169.7	105.8	157.6	132.4	228.8	160.2	243.2	154.7
ALAS2	ALAS2	6.05	3.75	3.45	1.3	6.85	4.1	1.45	7	1.45	9.9	21	5.3	5.6	3.15	4.75	1.9	5	3.35
ALB	ALB	4.15	5.325	7.7	4.45	6.725	3.575	10.1	7.7	12.3	6.625	18.8	8.7	5	7.225	0.9	5.075	7.35	3.7
ALCAM	ALCAM	60.7667	73.6	71.0333	78.0333	65.7333	76.8667	69.9667	64.1333	94.5	66.5	51.4667	43.9333	79.1	53.7	104.167	71.2	55.8333	70.3
ALDH16A1	ALDH16A1	67.7	123.6	98.5	40.6	84.8	81.4	97.1	66.9	152.6	87	189.9	109.4	106.5	78.1	128.1	78.6	96.7	44.2
ALDH18A1	ALDH18A1	162.4	154.65	187.95	75.85	180.25	208.85	97.9	125.55	135.4	148.45	288.4	292.75	274.55	167.35	206.15	212.25	194.4	90.45
ALDH1A1	ALDH1A1	36.4	39.2	39	84	64.7	52.1	54.8	18.6	131	29.2	5.5	21.8	46.3	1.7	131.1	14.7	21.2	0.9
ALDH1A2	ALDH1A2	16.2	6.7	21.7	3.7	27.3	2.8	33.6	4.5	5.3	16.2	20	0.7	11.6	6.6	1.6	2.7	11.6	4.5
ALDH1A3	ALDH1A3	12.25	9.45	9.3	3	4.4	6.25	12.8	7.8	6.6	6.35	2	1.7	0.8	4.4	16.15	3.1	1.8	13.95
ALDH1B1	ALDH1B1	8.6	5.4	49.65	26.6	21.9	29.3	25.3	11.35	17.45	16.55	20.9	18.5	22.45	19.95	31.9	14.6	8.6	15
ALDH1L1	ALDH1L1	17.8	24.55	7	19.7	15.4	23.4	20.1	38.25	27.45	19.75	12.9	19.55	23.7	43.35	37.05	22.95	30.6	21.6
ALDH1L1-AS2	ALDH1L1-AS2	11.7	21.3	15.9	5.5	19.7	13.1	38.8	15.7	27.1	0.9	36.1	18.1	7.1	30.3	13.7	13.3	10.4	28.3
ALDH1L2	ALDH1L2	3.5	2.5	10.2	1.23333	3.5	3.03333	16.3333	1.43333	1.6	13.2	21.3333	2	1.13333	2.63333	2.36667	3.26667	2.9	3.36667
ALDH2	ALDH2	268.2	205.9	275	393.3	285.5	268.6	571	213	1152.6	249.1	79.6	148.9	186.9	120.9	635.5	173.9	205.1	228.9
ALDH3A1	ALDH3A1	3.7	1.8	7.7	7	7.9	4.3	8.8	16	2.5	5.8	35.4	0.9	1.2	13.1	16.3	13.5	9.4	9.5
ALDH3A2	ALDH3A2	115.5	87.4667	116.667	91.3333	113.5	100.1	113.167	109.4	141.1	124.733	132.8	105.633	88.3667	59.4667	119.2	89.3	78.5333	81.8667
ALDH3B1	ALDH3B1	16.4	9.23333	32.8	37.9	28.5333	20.8	30.7667	22.3333	85	24.2333	11	18.3667	22.8667	18.2	56.3333	18.3	11.6667	14.3333
ALDH3B2	ALDH3B2	12.5	9.25	11.45	7.05	5.05	7.8	14.45	10.3	7.75	6.9	1.6	15.8	3.35	16.1	1.4	1.9	9.8	10.7
ALDH4A1	ALDH4A1	5.5	18.3	27.3	6	23.6	13	3.3	5.5	4.55	4.45	39.7	12.8	11.3	40.55	9.5	8.85	2.65	6.35
ALDH5A1	ALDH5A1	79.55	68.35	87.95	41.1	64.6	63.95	60.45	51	56.2	85.45	92.55	89.05	75.75	55.9	57.95	95.1	75.35	71.7
ALDH6A1	ALDH6A1	85.6	75.3	86.38	46.92	76.5	85.68	66.2	62.28	78.04	80.7	128.96	96.18	63.88	63.92	78.48	81.18	72.24	57.36
ALDH7A1	ALDH7A1	20.0333	18.3333	28.8	12.7	17.4333	13.0667	13.5	14.3667	26.5667	16.6	43.6667	10.4667	25.4333	29.5333	6.7	16.1667	11.7667	23.7
ALDH8A1	ALDH8A1	33.6	45.6	43.4	36.1	23.3	28	25.2	20.5	22.3	36.3	87	60.1	42.8	47.5	39.8	44.1	35.4	31.4
ALDH9A1	ALDH9A1	569.4	408.2	398.8	425.6	466.1	551.7	283.1	491.2	537.4	697.4	515.1	716.8	721.7	643.4	465.3	529.3	739.9	326.3
ALDOA	ALDOA	2062.7	2183	2098.67	1696.97	1993.67	1617.6	2021.77	2458.4	2750.67	2367.83	2484.67	2217.67	2051.73	2329.27	3185.43	2142	2024.33	1779.87
ALDOAP2	ALDOAP2	1.9	0.9	24.4	9.7	0.8	1.2	18.4	8.3	3.1	0.8	24.3	5.3	1.5	7.6	2.7	0.8	0.7	2.4
ALDOB	ALDOB	4.12222	7.46667	11.8778	10.7556	10.6111	9.33333	13.1111	4.38889	15.1111	9.01111	11.5111	13.1556	7.16667	17.6	13.2	8.47778	9.67778	5.45556
ALDOC	ALDOC	315	300.1	268.8	141.1	240.7	171.9	192.1	286.2	173	283.3	280.8	219.9	146.5	202.9	239.1	240	203.2	204.2
ALG1	ALG1	22.1	9.6	55.6	28.1	28.4	22	44.4	50.5	59.7	29.7	176.9	44.3	40.1	52.4	53.9	29.3	36.2	39.5
ALG10	ALG10	1.2	12.25	30.9	12.5	15.7	9.75	15.05	10.6	24.1	10.75	38.25	12.4	12	12.85	8.55	10.45	11.7	0.65
ALG12	ALG12	113.5	110.9	90	47.3	62.2	49.1	57.7	45.7	45.8	75.4	106.6	38.1	27.4	57.5	30.5	66.7	79	54.8
ALG13	ALG13	391.42	292.22	444.32	415.26	543.22	509.5	341.86	381.96	296.9	323.22	142.62	309.62	471.82	507.26	175.58	418.14	350.6	451.4
ALG14	ALG14	55.35	56.85	32.05	32.1	48.85	31.55	41.15	52.65	42.35	47.25	29.1	40.95	48.7	65.75	32.75	53.6	50.75	39
ALG2	ALG2	77.85	113.9	127.35	112.65	99.9	145.95	128.1	101.85	127.05	85.25	90.75	114.35	95.95	124.9	101.85	82.35	96.2	110.95
ALG3	ALG3	108.1	137.4	108.6	69.5	98.1	109.9	84.3	138.6	89	108.9	94.6	128.6	152.8	130.8	207.2	186	173.4	88.3
ALG5	ALG5	205.8	191.4	249.667	259.3	206.2	192.5	189.967	220.567	205.133	215.4	211.533	188.167	250.767	269.867	214	221.2	222.967	134.8
ALG6	ALG6	265.4	189.9	191.2	170.8	247.6	249.1	224.6	193.1	222.3	201.7	294.9	232.2	285.4	172.3	163.3	269.4	217.8	209.6
ALG8	ALG8	217.3	165.2	208.8	100.6	157.9	162.6	133.4	238.7	158.2	174.7	326.4	195.7	208.8	200.2	261.2	217.5	164.6	140.1
ALG9	ALG9	78.6	90.65	64.85	100.9	86.75	96.15	95.4	104.05	49	92.9	68.75	92.15	62.85	76.95	63.45	75.9	80.3	68.5
ALK	ALK	5.35	9.75	18.3	17	4.95	6.35	16.05	8.85	14.6	14.25	51.35	18.65	6.25	26.7	27.9	3.05	11.75	4.1
ALKBH1	ALKBH1	79.8	52.55	77.75	107.65	50.75	92.65	113.95	73.9	61.25	60.2	84.9	63.15	41.15	80.8	46.05	55	69.35	67.25
ALKBH2	ALKBH2	100.9	90.5	40.1	43.2	53.3	82.8	96.8	80.3	79.3	74.6	87	75.2	40.5	91.9	69.8	80.7	76.2	49.9
ALKBH3	ALKBH3	183.5	131	170.7	135.9	129.1	110.3	126.2	195.2	143.6	137.7	197.4	162.7	150	146	166.5	191.9	207.2	149.1
ALKBH3-AS1	ALKBH3-AS1	7.7	4.05	18.1	1.15	3.4	1.4	1.05	9.85	1.45	1.5	15.25	1.25	0.9	8.45	11.9	2.45	2.6	1.35
ALKBH4	ALKBH4	28.2	48.9	67.6	27.7	31	32.5	48.5	31.6	51.4	39.4	1.8	36.6	49.8	29.4	6.3	47.7	57.4	47.4
ALKBH5	ALKBH5	284.1	304.067	268.9	277.2	248.533	260.2	326.133	272.133	313.3	308.9	378.833	312.2	266.667	298.267	399.7	267.667	243.333	255.3
ALKBH6	ALKBH6	262.4	226.3	188.9	194.5	218.6	185.2	226.8	243	199.3	261.1	209.5	207.2	180.8	241.4	191.7	268.1	280.8	238.9
ALKBH7	ALKBH7	232.8	255.7	152.425	149.5	160.95	161.6	163.775	333.15	204.425	276.525	135.425	164.3	123.05	224.2	133.575	183.775	161.5	236.925
ALKBH8	ALKBH8	63.45	54.05	57	52.7	57.05	52.1	51.6	55.5	44.65	59.4	90.45	56.45	56.6	64.6	36.8	51.3	79.95	28.95
ALLC	ALLC	12	9.6	4.6	12.8	23.4	2.9	30.5	4.3	10.1	14.3	6.6	6	0.6	49.2	64.6	18.8	19.8	14.7
ALMS1	ALMS1	170.7	123.7	118	160	200.567	196.033	127.067	152.433	100.767	169.633	110.333	143.233	120.833	144.967	142	150.2	136.067	151.5
ALMS1-IT1	ALMS1-IT1	42.9	61.7	47.9	65.6	33.6	70.8	44.4	13	51.7	39.3	26.7	21.6	21.9	26.3	21	27.6	13.7	43.7
ALMS1P	ALMS1P	13	6.7	37.3	15.7	11.8	19.5	26.6	13	6.8	23.8	41.5	3.3	19.4	23.3	14.5	9.6	16	1.9
ALOX12	ALOX12	46.7	17.6	32.4	26.3	31.9	6.3	2.8	15.9	63.3	11	31	104	10.6	13.3	51.3	27.9	10.4	12.1
ALOX12B	ALOX12B	1.7	1.9	16.5	2.2	17	2.8	1.8	7	1.6	16.3	1.8	2.6	5.7	2.6	28.6	2	2	2.9
ALOX12P2	ALOX12P2	5.5	3.9	2.2	3.2	21.3	20.3	17.6	19.6	1.3	27.1	60.9	13.5	9.2	6.7	1.1	11.4	3.3	3.4
ALOX15	ALOX15	1.1	13.7	35.9	8.1	2.1	2.3	1.5	16.2	21.9	1.7	13.3	9.9	0.8	16.6	4.7	11.9	6.7	11.6
ALOX15B	ALOX15B	13.85	7.15	21.55	11.75	11.3	2.3	8.25	3.9	3.6	8.55	16.45	5.15	4.4	8.1	23.3	6.65	4.9	10.85
ALOX5	ALOX5	109.5	91.8	159.6	156.7	273.675	141.75	183.925	140.8	453.65	144.95	60.7	91.225	186.35	75.775	419.5	125.925	137.25	98.275
ALOX5AP	ALOX5AP	1848.4	1535.1	1132.6	1444.7	1303.9	1303.9	1180.6	2245.2	2147.5	1289.6	2338.3	1354.4	1849	1582.2	2510.1	2071.1	2471.9	2013.4
ALOXE3	ALOXE3	0.95	13.85	17.15	13.9	10.3	8.45	17.5	9.3	1.85	21.15	3	5.65	4.85	21.7	1.75	19.6	9.4	13.95
ALPI	ALPI	1.45	1.5	1.35	2	1.45	0.95	2.8	4.15	1	2.1	4	1.15	1.45	2.4	1.45	3.1	1.1	1.6
ALPK1	ALPK1	42.1	32.575	48.9	47.375	38.175	33.45	53.525	36.25	38.8	32.825	29.125	31.575	43.225	44.375	39.55	53.45	48.5	45.325
ALPK2	ALPK2	5.2	23	0.9	11	13.6	7.5	0.9	9.1	21.1	18.5	44.8	3.1	15.8	7.7	2.5	5.6	21.7	3.2
ALPK3	ALPK3	1.25	2.6	25.45	1.85	11.55	4.25	2.65	2.2	13.75	2.7	2.5	9.05	3	3.8	18.2	8.1	5.45	2.4
ALPL	ALPL	18.6	11.95	11.5	8.25	13.45	8.15	12.65	5.05	28.75	17.35	27.95	1.9	5.2	9.4	13.8	7.05	16.3	13.35
ALPP	ALPP	0.8	0.8	1.4	0.9	0.7	0.7	1.2	0.8	0.8	0.6	1.7	0.8	0.7	3.3	1.6	0.6	0.7	0.9
ALPPL2	ALPPL2	14.95	17.75	13.5	19.85	3.9	15.95	19	17.45	2.65	19.7	9	7.45	8.65	26.5	5.2	10.6	26.05	21.5
ALS2	ALS2	26.9	35.3667	33.6333	32.1667	34.0333	29.3333	40.7333	31.9333	31.1333	31.3333	10.8333	32.6333	24.5	33.7667	25.0333	27.2333	32.1	32.2667
ALS2CL	ALS2CL	103.3	79.6	73.3	53.6667	58.8	59.8667	45.6	74.4667	65.6333	64.4667	59.0333	68.5667	40.4	81.6333	92.9667	68.6667	59.6667	74.3667
ALS2CR11	ALS2CR11	5.93333	3.8	1.53333	4.65	1.21667	5.95	7.06667	6.55	8.81667	4.46667	12.6667	4.18333	2.06667	4.38333	8.96667	1.6	2.21667	1.95
ALS2CR12	ALS2CR12	14.8	4.7	14.15	17.95	19.55	15.6	20.35	7.9	17	14.7	27.5	10.35	13.35	20.15	34.1	16.6	17.85	21.9
ALX1	ALX1	14.7	2.2	2.3	3.9	7.3	1.3	4.1	1.1	3.9	2.2	2.3	2.4	1.6	9.7	4.4	1.4	2.1	2
ALX3	ALX3	1.9	3.8	5.2	4.9	3.3	1.2	1.7	1.3	4.7	1.2	4	1.1	6.1	23.3	1.7	10.2	1.3	8.5
ALX4	ALX4	0.6	2.7	1.7	14.2	12.1	12	38	12.1	3.1	27.8	67.8	10.7	16.6	16.7	14.1	11.2	3.4	20.4
ALYREF	ALYREF	233.45	214.2	495.35	538.85	567	481.3	499.45	218.4	599.6	239.6	573.3	521	796.95	296.15	704.25	285.05	255.75	224.6
AMACR	AMACR	6.6	12.2333	5.66667	4.96667	4.6	5.5	22.2333	7.4	3.5	10.0333	9.06667	8.83333	0.833333	7.96667	9.5	6.06667	8.33333	14.9667
AMBN	AMBN	10.1	1.6	7	8.9	2.7	3.3	3.3	1.5	4.4	2.3	22.9	2.6	3.9	21.5	20.3	1.1	1.2	36.1
AMBP	AMBP	3.4	3.45	10.6	6.1	9.9	1.75	3.95	5.3	2.05	3.85	27.35	2.3	0.6	2.3	11.65	3.75	2.2	11.05
AMBRA1	AMBRA1	76.175	98.5	91.45	68.65	78.475	62.125	62.325	87.025	42.45	80.475	54.85	79.05	76.725	68	54.8	93.725	102.2	77.025
AMD1	AMD1	556	649.35	537.6	832.6	732.2	881.4	677.55	473.65	627.65	488.6	458.55	578.85	741.55	414.3	336.15	404.1	545.2	462.5
AMDHD1	AMDHD1	18.7	9.7	15	10.9	26.8	20.9	14.7	7.9	23.2	16.2	1.3	17.4	8.2	3.9	22.8	30.5	25.7	14.4
AMELX	AMELX	6.8	7.8	15	14.3	7.3	11.7	1.7	11.8	22	7.1	24.5	9.3	11.8	8.5	14.9	15.9	14.4	16.3
AMELY	AMELY	19.6	6.7	4.7	15.5	9.6	16.4	32	2.2	2.5	17	5.8	23.3	1	28.9	25.8	2.9	12.7	2.8
AMER1	AMER1	7.9	24.6	2.6	0.7	14.4	1.5	4.6	19.6	2.6	1.6	1.7	1.5	7.2	8.1	1.6	3.9	2.2	20.5
AMER2	AMER2	5.96667	6.73333	2.96667	3.76667	10.4333	5.2	1.53333	7.43333	19.9333	1.43333	21.1667	3.03333	1.66667	6.66667	3.3	3.66667	7.8	5.66667
AMER3	AMER3	3.23333	7.76667	1.76667	2.46667	8.16667	10.4333	6.73333	4.53333	8.8	4.23333	5.96667	3.56667	8.43333	3.2	3.53333	2.7	2.86667	3.5
AMFR	AMFR	80	48.4	135.3	137.55	180.55	177.7	221.7	81.15	181.85	74.55	125.05	173.6	214.65	70.1	145.65	77.35	58.35	71.5
AMHR2	AMHR2	1.5	2.9	3.8	2	1.2	2.1	2.3	2	4.3	3	4.7	2.2	1.2	2.1	2.1	1.6	1.5	2.4
AMICA1	AMICA1	656.1	501.2	521.3	426.7	622.8	465.5	437.5	528.5	1106.5	460.1	400.6	378.9	444.8	329	779.2	422	381.5	435.4
AMIGO1	AMIGO1	149	110	122.1	98.6	80.7	110.5	196.6	120.3	115.7	134.3	191.2	145.8	81.3	80	73.8	91.6	106.8	199.9
AMIGO2	AMIGO2	398.3	425.8	247.3	270.4	316.2	360.7	161.2	312.8	247.8	383.4	518.8	475.2	438.9	290.8	238.2	366.7	445.3	446
AMMECR1	AMMECR1	180.575	183.525	132.7	106.375	162.275	161.425	84.225	179.45	127.85	208.275	133.75	167.35	164.625	136.525	124.875	178.6	207.425	128.175
AMMECR1L	AMMECR1L	211.4	230.1	233.8	190.6	215.6	213	213.9	215.3	182.9	234.6	219.8	190.9	201.2	255.1	113	219.7	209.7	253.8
AMN	AMN	16.1667	22.9333	5.93333	14.8667	9.06667	19.0333	9.06667	17.7667	21.4667	6.73333	32.4667	19.0667	11.0667	31	16.4	16.3	17.1	24.5
AMN1	AMN1	59	53.7	31.7	30.3	29.3	43	33.9	44	29.5	54.3	17.3	63.9	36.7	9.7	30.3	60.3	51.1	53.2
AMOT	AMOT	6.8	6.1	19.5	1.4	6.8	3.7	24.7	7.2	1.7	4.9	1.6	6.1	3	4.5	3.6	5.4	0.9	13.4
AMOTL1	AMOTL1	2.6	2.575	4.975	5.7	8	2.725	13.1	5.05	2.925	14.05	8.625	6.075	1.725	10.25	11.3	3.625	7.45	6.1
AMOTL2	AMOTL2	1	3.1	2.1	1.2	1.6	1.1	3.3	1.6	0.9	2.1	64.2	1.7	10.8	24.1	2.8	1.8	4	6.2
AMPD1	AMPD1	0.4	6.9	1	19.4	9.1	12.1	4.4	1.1	10.2	0.5	2	15.4	14.4	10.3	4.1	4.1	7.5	1.6
AMPD2	AMPD2	323.5	278.6	260.3	302.7	320.4	256.3	328.8	318.4	535.3	310.3	131.4	194.1	255.6	254.5	283.9	274.7	250	383.8
AMPD3	AMPD3	201.4	213.8	212.6	109.8	181.5	131	226.4	176.7	190.2	178.3	155	147.9	75.7	104	190	164.7	154.8	162.6
AMPH	AMPH	3	3.6	14.2	9.3	3.8	7.8	9.7	16.6	13.5	2.1	3.3	14.9	3.7	9.8	2.2	2.7	5.4	18.7
AMT	AMT	163.7	144.6	117.5	99.9	142.6	123.1	176.8	163.4	158.6	189.6	141.7	138.1	89.1	102.8	87.6	127	101.5	141.7
AMZ1	AMZ1	26.2	26.3	7.5	43.25	18.8	27.9	22.3	12.65	27.9	15.05	44.7	24.35	15.65	21.75	19.2	12.4	26.9	20.6
AMZ2	AMZ2	825.9	994.4	658.3	614.9	752	723.7	571.7	963	941.8	854.1	623.5	716.6	793.4	814.5	759.8	994.5	916.6	810.5
AMZ2P1	AMZ2P1	184.5	252	129.4	141.1	102.7	85.9	142.6	168.5	272.7	98.3	159	97.2	130.8	111.3	127.6	202.6	90.5	119.9
ANAPC10	ANAPC10	96.45	86.8	91	142.8	77.25	97.25	77.35	90.7	90.15	91.4	90.2	95.55	99.55	102.55	93.9	95.6	115.15	117.95
ANAPC11	ANAPC11	357.55	409.95	242.95	179.05	281.95	232.75	231.05	451.15	304.5	477.8	316.1	264.6	281.25	380.15	225.6	364.65	326.2	252.15
ANAPC13	ANAPC13	573.8	356.6	415.65	377.25	370.65	412.45	377.5	493.05	371.1	378.85	454.55	398.65	334	517.55	590.6	571.65	535.35	312.8
ANAPC15	ANAPC15	201	239.3	272.2	213.6	198	169	261	185.6	318.9	189.2	276.5	215.5	261.4	329.3	285.5	325.4	217.1	255.6
ANAPC16	ANAPC16	1634.2	1462.8	1171.47	739.025	1316.28	1131.2	947.55	1499.35	1094.3	1385.85	1265.72	1479.6	1140.35	1357.67	1186.05	1392.45	1263.33	1175.72
ANAPC2	ANAPC2	147.4	145.7	183.2	108.8	86.6	78	169.2	164.9	164	160.8	94.9	121.1	110.1	173.1	113.6	157.4	128.8	157.5
ANAPC4	ANAPC4	600.25	533.85	392.05	416.3	506.75	475.85	357.35	616	373.55	534.8	332.25	511.45	584	398.25	345.4	498.9	532	343.15
ANAPC5	ANAPC5	584.083	621.25	599.333	447.067	594.667	572.183	515.433	624.8	559.45	617.233	526.817	635.917	547.25	579.583	637.233	541.033	548.083	443.2
ANAPC7	ANAPC7	138	115.6	82.15	72.9	77.6	98.3	102.65	109.95	96.1	114.35	142.2	120.35	103.6	89.15	122.5	142.05	141.85	91.2
ANG	ANG	6.7	16.5	2.3	14.5	25.2	3.5	19.1	18.9	47.7	16.3	1.6	16	12.6	1.7	50.1	27.2	16.2	7.9
ANGEL1	ANGEL1	52.0333	61.1667	47.5	38.7	69.0667	48.7	51.9333	41.5667	63.2333	64.5	58.4667	69.6667	39.2333	51.4333	48.3667	62.3667	49.8	78.9333
ANGEL2	ANGEL2	162.8	160	154.333	254.3	177.167	225.567	192.2	140.8	142.4	155.5	145.067	150.5	142.6	126.8	85.8333	127.1	154.9	139.267
ANGPT1	ANGPT1	15.7	4.73333	21.6667	14.4333	13.2	10.0667	2.5	10.9	10.1667	13.6333	24.6	7.46667	8.96667	19.4	15.2667	10.3	7.13333	6.03333
ANGPT2	ANGPT2	4.675	5.4	3.575	1.05	7.025	3.225	19.725	6.375	7.625	6.8	19.775	9.125	1.75	4.675	25.9	6.375	6.5	7.925
ANGPT4	ANGPT4	28.2	13.2	122.4	22.7	29.7	27.7	7.1	15.9	11.3	5.6	9.2	28.6	9.8	1.6	37.3	2.3	4.5	12.3
ANGPTL1	ANGPTL1	1	3.6	11.1333	7.13333	4.3	4.43333	5.1	3.26667	8.16667	5.5	9.86667	0.866667	2.96667	2.1	6.03333	1.46667	1.03333	3.63333
ANGPTL2	ANGPTL2	11.2	14.7667	25.2	27.6333	7.16667	13.4	9.76667	8.66667	18	5.46667	23.5667	13.3667	10.8	28.0667	14.8667	20.7	11.5667	27.5
ANGPTL3	ANGPTL3	0.866667	9.8	11.7	4	3.1	1.56667	3.06667	9.66667	7	7.46667	11.3333	7.03333	5.56667	3.36667	2	5.3	1.6	3.1
ANGPTL4	ANGPTL4	8.8	3.55	9.15	4.5	4.45	10.85	8.4	11.55	7.45	11.5	4.75	2.7	2.15	6.4	24.8	13.05	2	9
ANGPTL6	ANGPTL6	37.6	12.1	15.9	2.1	1.5	16.9	1.7	43	30.4	27	18.6	29.7	0.9	26.8	4.9	19.3	24.5	1.2
ANGPTL7	ANGPTL7	0.9	16.2	3	16.2	2.6	12.5	0.7	7.8	1.3	2.5	5.9	2.8	6.9	3	3.4	2.4	19	8.8
ANHX	ANHX	5.2	24.25	4.05	3.95	10.75	4.6	29.15	17.65	17.5	19.55	29.85	3.5	3.1	10.55	38.5	13.1	14.1	25
ANK1	ANK1	42.0857	33.5143	33.2286	13.5714	17.8	24.3286	23.2429	18.1571	25.0857	21.5	16.6857	17.6429	25.7	34.3	20.6286	25.8	19.0429	22.5857
ANK2	ANK2	5.65	4.85	4.775	9.125	8.35	3.8	10.4	1.35	9.05	7.3	16.675	3.95	2.775	10.175	3.475	8.975	1.15	3.625
ANK3	ANK3	91.98	102.92	117.22	169.78	137.52	160.48	177.94	88.34	90.22	127.44	101.18	237.22	156.88	180.54	59.28	161.7	142.5	173.66
ANKAR	ANKAR	4.25	5.35	10.25	2.55	2.6	6.75	1.7	5.75	11.05	4.3	17.5	0.6	6.35	16.65	12.1	7.5	3.85	2.7
ANKDD1A	ANKDD1A	70.15	14.25	33.15	44.9	15.75	14.6	17.85	103.65	42.5	28.25	27.4	35.25	34.25	58.5	32.1	55.4	9.55	24.15
ANKEF1	ANKEF1	21.25	39.1	37.15	29.95	35.7	24.25	39.7	24.1	25.5	35.2	67.3	53.55	24.2	19.65	37.15	13.1	15.85	24
ANKFN1	ANKFN1	9.6	5.2	16.65	2.2	12.3	2.85	22.4	9.05	1.1	5.55	47.6	7.8	6.05	20.7	17.8	4.1	2.35	5.2
ANKFY1	ANKFY1	125.675	86.05	93.15	84.2	107.175	98.9	100.825	72.225	69.575	93.9	89.075	146.975	129.225	89.525	93.75	115.4	118.25	115.975
ANKH	ANKH	121.829	127.329	158.057	90.1286	112.086	132.486	121.814	128.714	116.471	137.657	78.4571	137.471	101.171	84.0429	92.1	79.5714	71	115.543
ANKHD1	ANKHD1	31.3	22.5	41.5	41.7	32.9	51.2	67.5	23.3	19.4	31.7	42.7	40.4	20.4	35.4	58.5	27.8	30.5	43.7
ANKIB1	ANKIB1	220.033	202.367	248.6	178.9	198.667	213.7	209.267	222.533	205.8	203.8	226.833	257.433	281.433	212.267	206.5	253.4	236.6	188.467
ANKLE1	ANKLE1	7.6	1.7	2	3.6	5.9	3	0.9	3.6	0.6	0.8	7	13.8	0.8	12.4	15.6	6.8	3	22.3
ANKLE2	ANKLE2	101.433	102.233	121.367	156.533	151.3	121.1	140.3	109.767	110.667	91.5333	102.867	130.267	117	90.1	89.9667	83.0333	100.7	110.433
ANKMY1	ANKMY1	40.7667	29.1667	42.6667	27.6667	31	19.7333	28.6	32.7667	26.2333	36.6667	39.9667	19.7333	24.0333	29.7333	35.7	26.0333	10.6	22.6333
ANKMY2	ANKMY2	215.6	280.5	139	131.5	198.7	160.6	202.4	223.2	177.2	255	270	244.5	235.6	187.7	182.8	238.5	259.7	144.6
ANKRA2	ANKRA2	477.5	400.5	383.3	473.6	443.9	478.9	387.3	418.9	322	367.5	305.3	385.1	428.2	290.2	218.5	394.1	322.6	440.8
ANKRD1	ANKRD1	17.6	0.6	2.6	4.5	2.4	0.4	0.7	1.8	0.8	10.7	3.5	2.6	3.5	12.1	0.9	8.2	12	6.3
ANKRD10	ANKRD10	166.875	170.3	173.175	166.025	173.2	157.625	153.05	156.175	166.925	174.975	173.275	184.25	182.9	147	177.725	164.05	184.95	219.775
ANKRD10-IT1	ANKRD10-IT1	173.85	124	251.45	155.05	221.85	196.85	188.35	150.15	145.2	151.45	172.7	186.25	122.75	163.4	327	123.9	134.75	165.65
ANKRD11	ANKRD11	177.833	173.133	128.767	178.85	139.633	137.817	149.3	158.117	144.867	176.967	132.783	146.383	102.45	149.45	165.717	154.5	145.6	178.55
ANKRD12	ANKRD12	362.85	337.525	375.25	742.3	585.05	471.625	391.525	360.875	303.625	353.35	177.85	335.925	361.675	349.2	207.9	347.35	297.4	375.125
ANKRD13A	ANKRD13A	702.05	699.35	700.5	682.95	666.85	668.75	575	839.6	607.6	792.2	542.5	613.4	673.85	619.6	574.55	634.3	655.05	609
ANKRD13B	ANKRD13B	25.7	64.7	20.5	21.9	5.1	26.4	20.2	28.4	21.6	23.4	77.8	50.1	11.4	26.7	18.8	37.7	29.1	46.1
ANKRD13C	ANKRD13C	78.64	73.02	156.84	156.66	120.6	123.84	108.76	84.76	90.66	73.38	76.32	99.56	106.92	88	61.62	83.52	84.5	94.88
ANKRD13D	ANKRD13D	129.8	151.9	104.9	96.5333	75.3	86.9	84.9333	152.4	81.7333	139.733	90	85.5333	53.7333	130.167	117.767	91.1	117.4	153.767
ANKRD16	ANKRD16	31.9	20.7	36.3	20.05	17.85	12.05	18.75	25.1	28.35	30.3	31.4	52.85	34.6	17.65	51.55	28.95	26.1	18.35
ANKRD17	ANKRD17	327.8	259.15	255.75	190.55	251.2	206.15	228.1	291.95	237.75	267.75	304.15	333.6	258.55	234.35	312.55	339.2	367.5	262.6
ANKRD18A	ANKRD18A	22.35	23.15	18.2	11.75	32.35	24.9	22.5	25.05	19.75	31.2	18	26	8.95	20.85	30.65	24.15	16.85	23.35
ANKRD18B	ANKRD18B	1.1	2.3	33.3	1.4	12.8	1.7	10.7	12.9	3.3	9.6	4.5	15.6	8.9	1.2	20.6	7.4	8.9	18.1
ANKRD19P	ANKRD19P	2.4	1.6	3.8	2.5	22.6	20.9	2.1	2.4	1.1	4.3	5.5	3.2	2.3	3.2	34.9	11.3	3.3	8.6
ANKRD2	ANKRD2	4.3	21.6	1.7	15	3.3	11	1.3	9.2	22.9	1.6	26.3	1.1	5.4	32.2	1.7	7.9	2.7	12.7
ANKRD20A11P	ANKRD20A11P	38.7	32.4	53.7	32.8	41.4	35.5	38.8	96.9	23.1	67.4	34.6	59	45.1	81.3	33.6	73	63.5	86.2
ANKRD20A12P	ANKRD20A12P	13.1	9.35	27.4	12.15	14	7	13.6	16.8	22.4	8.75	20.6	13.75	10.25	29.25	23.55	16.9	6.75	15.9
ANKRD22	ANKRD22	27.95	27.85	15.4	42.75	36.3	24.25	8.35	27.8	23.15	25.35	27.25	30.35	59.7	37.95	60.95	70.65	39.7	13.35
ANKRD23	ANKRD23	63.2	73.3	31.4	32	43.2	26.3	4.9	52.6	39.9	60.1	30.5	72.5	24.2	48	56.5	41.3	41.1	31.1
ANKRD24	ANKRD24	3.3	10.7667	7.1	10.7	12.4	14.0667	35.1	4	18.0333	12.3333	9.4	7.3	9	23.0333	5.3	8.06667	12.1667	11.4333
ANKRD26	ANKRD26	29.05	27.45	42.65	16.8	36.3	18.2	27.3	24.75	33.2	26.75	21.95	30.4	36.9	23.6	16.05	39.3	24.2	53.9
ANKRD26P3	ANKRD26P3	1	3.8	21	1.2	6.8	1.5	47.3	3.9	21.9	8.3	1.1	13.7	8.1	13.4	8.6	7.9	3.1	2.6
ANKRD27	ANKRD27	353.5	310.3	298.6	155.1	249.7	269.4	203	270.3	287.3	294	235.5	281.8	254.6	213.5	186.9	284.5	340.3	307.6
ANKRD28	ANKRD28	211.275	258.625	182.625	263.025	227.475	265.25	240.075	215.075	201.625	229.875	149.45	229.225	224.725	173.875	148.975	193.75	188.575	164.2
ANKRD29	ANKRD29	2.9	11.5	12.4	14.2	6.2	2.85	6.05	6.75	6.45	5.35	14.95	6.25	0.75	9.35	9.3	0.3	5.7	11.3
ANKRD30A	ANKRD30A	6.7	3.8	2.8	0.5	0.6	0.2	1.8	0.3	24.3	0.5	16.2	0.5	7.7	1.6	24.7	1.6	9	10
ANKRD30B	ANKRD30B	4.5	8.15	22.85	2.35	3.95	5.55	6.15	2.45	6.85	3.15	11.6	8.15	3.75	1	8.15	0.55	2.55	1.55
ANKRD30BP2	ANKRD30BP2	11.4	13.6	2.3	12.7	2.3	10	25.1	2.6	20.8	12.3	31.9	7.3	14	15.5	21.9	6.9	17.1	9.5
ANKRD30BP3	ANKRD30BP3	6.4	5.03333	2.66667	6.7	4.4	6.23333	6.93333	14.4333	17.9667	5.86667	19.3333	7.3	5.86667	10.5	14.4667	4.63333	5	2.76667
ANKRD31	ANKRD31	0.5	1.2	0.9	0.5	0.8	0.9	0.9	1.7	3.1	6.3	2.7	0.5	1.3	1.7	1	1.6	0.2	0.6
ANKRD32	ANKRD32	63.75	78.6	88	68.05	81.6	89.8	64.45	77.4	58.45	57.85	69.2	60.65	84.05	57.65	38.2	48.3	70.9	40.65
ANKRD33	ANKRD33	1	0.7	1.1	3.1	1.4	4.2	3.5	4.8	12.3	4.2	30.7	4.5	1.9	14.4	31.4	5.8	2.5	12.5
ANKRD33B	ANKRD33B	4.1	2.3	2.1	8	3.3	2	1.6	3.7	28.4	5.9	7.1	1.8	5.4	5.3	14.1	19.7	28.1	3.8
ANKRD34A	ANKRD34A	11.5	11.1	30.6	10.1	1.6	24.7	0.7	5.2	1.9	20	2.2	19.8	1.1	1.6	2.6	11	3.1	2.9
ANKRD34C	ANKRD34C	1.3	12.1	25.3	5.7	12	2.7	5.4	8.7	1.2	1.8	3.2	9.7	1.2	5.3	0.9	0.7	8.2	9.4
ANKRD35	ANKRD35	9.8	12.9	4	11.5	28.9	8	11.9	22.7	23.6	30	26.9	12.6	27.3	36.3	18	9.4	2	9.6
ANKRD36	ANKRD36	43.35	45.3	116	81.95	121.8	103.1	104.2	55.45	40.9	56.45	69	71.3	99.5	54.3	39.95	35.05	47.15	82.1
ANKRD36B	ANKRD36B	237.3	233.4	401.2	373	506.8	433.9	241.9	330.6	261.9	271.8	353.2	392.2	236.2	176.4	499	277.3	357.7	411.1
ANKRD36BP2	ANKRD36BP2	32.1667	36.0667	19.6	37.2667	23.3667	59.2333	43.9333	37.7667	24.3	33.5333	39.7	40.4333	40.6667	38.1	16.1333	40.9	31.5333	19.0333
ANKRD36C	ANKRD36C	35.6	16.7	27.4	49.6	40.3	35	24.3	38.1	34.5	29.1	2.2	34.3	28.1	52.9	42.2	39.7	23.3	26
ANKRD37	ANKRD37	82.4	51.25	69.3	116.4	109.5	103.45	66.3	117.2	117.35	67.9	81.7	79.6	129.7	144.45	64.85	81.55	65.35	197.6
ANKRD39	ANKRD39	130.3	164.8	126.7	141.7	129.3	101.7	143	189.9	85.9	136	85	92	115.7	172.3	68.7	132.8	109.2	150.9
ANKRD40	ANKRD40	100.9	101.233	83.5	108.833	103.8	109.4	84.0667	97.9	91.8667	106.6	128.067	79.4667	76.4333	111.833	115.467	104.367	86.6667	76.8667
ANKRD44	ANKRD44	341.28	330.74	466.38	420.86	453.16	547.94	328.02	311.56	332.58	356.24	163.58	417.62	331.6	316.32	196.8	323.08	346.46	300.86
ANKRD44-IT1	ANKRD44-IT1	7.8	17.9	13.5	11.3	20.8	17.3	22	15.1	13.5	18.5	1.2	8.3	12.6	10.6	3.3	6.8	14.8	12.5
ANKRD45	ANKRD45	4.6	8.5	13.5	0.5	2.7	5.2	6.4	3.7	12.4	1.5	2.2	5.2	4.8	1.4	34.5	1.8	4.9	2.2
ANKRD46	ANKRD46	134.7	88.1	85.8	59.9	88.4	126.9	117.9	112.9	48.7	102	79	119.2	61	119.2	38.2	56.9	71	61.9
ANKRD49	ANKRD49	713.1	681	455.5	484.2	474.3	410.2	565.7	599.3	394.4	537.5	419.1	495.2	386.9	489.9	370.5	500.9	482.7	441
ANKRD50	ANKRD50	11.5667	2.56667	20.1	6.5	5.1	10.1	7.2	12.6333	21.5	12.1333	13.0333	8.16667	3.9	1.53333	15.6667	10.1333	4.33333	13.1333
ANKRD52	ANKRD52	49	84.8	4.9	30.8	5.7	39.8	65.8	64.3	25.1	54.5	68.8	39.3	19.1	59.4	13.6	68.4	63.7	35.7
ANKRD53	ANKRD53	15.95	22.15	19.3	8.35	12.95	8.1	10.25	9.5	14.8	3.9	19.05	3.8	3	9.15	10.1	12.9	8.5	13.85
ANKRD54	ANKRD54	31.5	47.25	20.55	17.3	32.4	28.1	29.1	42.5	41.8	30.5	45.2	27.55	25.45	34.15	11.7	45.6	53.9	30.9
ANKRD55	ANKRD55	416.6	184.9	278.1	85.8	388.3	155.2	123	381.5	130.9	336	352.2	291	150.9	273.3	168	343.7	130.2	382.3
ANKRD6	ANKRD6	37.45	26.7	32.45	32.2	28.5	39.75	26.6	30.95	34.9	34.7	24.35	20.3	17.5	20	29.2	15.6	26.15	24.7
ANKRD60	ANKRD60	0.8	2	1.7	1	2.2	0.9	2.7	2.7	5.3	1.1	52.9	1	1	3.3	3.1	1	0.8	3.6
ANKRD65	ANKRD65	8.2	9	3	13.95	7.1	2.3	11.05	5.7	25	2.1	25.4	3	10.6	21.25	12.6	3.2	7.7	8.75
ANKRD7	ANKRD7	9.4	4.1	4.8	9	8.5	0.7	0.8	13.8	14.7	4.6	13.5	3.3	5.6	1.4	18.6	12	9	7.3
ANKRD9	ANKRD9	27.4	21.1667	20.7667	42.4	20.6667	25.7667	23.2667	33.1333	32.4333	26.4667	36.0333	26.7	27.2667	23.6333	55.5	16.1667	15.6	20.0333
ANKS1A	ANKS1A	125.4	97.7	143.9	55.2	102.4	125.2	98.1	139.4	120.2	106.7	96.3	116.3	85	122.3	48.3	141.7	119.3	115.9
ANKS1B	ANKS1B	9.6	8.04	8.38	9.52	2.38	3.28	4.84	9.72	7.94	3.54	20.08	7.1	4.14	15.9	1.62	4.66	7.14	9.38
ANKS3	ANKS3	38.9	42.2	18.1	39.2	19	22.7	66.3	50.4	3.7	60.6	80.2	40.8	34.8	32.1	61	54.1	51.6	46.4
ANKS4B	ANKS4B	0.8	3.7	1.9	2.8	8.1	9.1	20.1	15.5	0.8	17.1	2.6	2.3	1.6	2.1	19.4	1.6	2.9	1.5
ANKS6	ANKS6	37.25	25.6	19.975	30.3	25.775	23.725	26.2	30.7	18.925	21.325	34.975	25.175	14.125	46.875	22.125	29.15	18.05	29.375
ANKUB1	ANKUB1	12.7667	8.8	4.46667	15.4667	9.9	15.6667	17.1	6.3	16.3667	16.1333	2.76667	8.73333	5.66667	8.36667	23.2667	12.2333	13.6667	4.73333
ANKZF1	ANKZF1	228.5	229.4	179.1	174.9	280.7	130.7	117.6	210.5	154.2	165.9	102.4	192.7	91	120.9	181.8	184	184.1	273.4
ANLN	ANLN	0.8	8.05	18.35	1.7	18.65	7.2	5.25	17.75	13.15	13.65	22.55	8.75	37.6	19.25	14.85	10.9	14.75	11.4
ANO1	ANO1	6.1	13.05	23.95	2.65	12.55	5.35	10.4	2.65	14.55	3.3	15.1	8.7	11.75	7.05	6.25	7.75	4.95	6.7
ANO10	ANO10	15.7	42.7	56.2	21.4	46.4	41.1	40.1	54.9	94.5	54.1	36.9	39.8	32.5	36.8	27.6	43.1	25.5	47.7
ANO2	ANO2	5.55	0.9	12.95	5.8	0.8	1.4	11.45	4.2	1.55	1.4	16.15	2.85	4.7	1.95	5	4.45	1.05	12.1
ANO3	ANO3	1.4	12.7	27	0.5	4.3	9.8	0.7	6.7	10.8	13.5	1.2	5.6	7.6	9.8	17.8	0.3	7.5	5.5
ANO4	ANO4	6.8	4.03333	11.0333	10.7667	6.4	6.3	14.0333	4.1	10.1	2.13333	4.83333	5.76667	3.73333	10.4333	7.9	3.4	9.6	5.16667
ANO5	ANO5	2.7	0.8	5.6	15.3	10.4	1.3	0.9	10.7	31.1	2.7	32.7	1.6	2.3	3.5	2.1	1.7	2.7	1.5
ANO6	ANO6	196.45	178.3	252.05	185.55	228.8	216.3	151.8	165.5	310.05	221.5	153.7	147.2	224.8	181.75	257	198.8	198.2	117.9
ANO7	ANO7	7.7	6.1	8.4	2.8	6.4	5.8	41.4	6.1	4.5	3.8	5.4	5.9	3.2	11.1	2.8	9.3	5.1	9.2
ANO8	ANO8	52.6	48.4	43.4	34.6	51.8	38.8	65.3	72.4	12.1	42.9	89.2	37.8	29.7	41.3	82.1	38.3	43.2	72.1
ANO9	ANO9	373.2	399.8	163	135.6	206.2	170.9	105	300	129.8	302.1	94.8	148.4	141.6	180.3	161.1	298.6	229.4	284.5
ANP32A	ANP32A	419.9	393.067	521.2	462.833	541.767	523.4	415.133	383.167	601.267	454.3	383.233	582.433	570.5	412.567	451.733	524.733	528.967	408.533
ANP32A-IT1	ANP32A-IT1	10.9	15.8	32.7	30.7	43.3	15.6	12	14.9	13.8	14.4	61.2	22.1	21	22.4	39.2	6.9	14.7	30.2
ANP32B	ANP32B	4593.25	4222.65	3434.6	3465.3	3621.55	2947.5	3912.1	4297.95	3139.65	4230.85	3476.15	3210.65	3175.05	4163.7	2444.55	3731.75	3462.25	4409.55
ANP32C	ANP32C	3	0.7	1.3	0.9	0.7	1.7	0.9	0.6	2.7	1.2	1.7	1.6	0.3	1.2	10.8	2.6	0.4	2.3
ANP32D	ANP32D	9.8	10.2	3.4	12	7.8	14.4	25.7	0.8	20.6	10.9	3.4	0.7	12	2.6	7.5	0.5	9.3	0.5
ANP32E	ANP32E	928.067	932.7	899.867	698.3	777.267	911.567	590.867	947.267	648.833	892.733	1094.8	778.967	1059.67	1009.77	791.1	1072.13	1095.8	938.2
ANPEP	ANPEP	25.8	53.1333	77.4	70.7333	43.3667	41.3333	80.4	40.5333	262.8	17.8667	19.1	25.5	55.9667	22.1667	182.933	60.8667	65.7333	25.3333
ANTXR1	ANTXR1	6.15	8.75	20.15	9.85	7.66667	6.28333	11.1	10.6833	9.65	8.55	12.1	2.11667	6.81667	10.7667	11.85	4.46667	4.66667	4.35
ANTXR2	ANTXR2	185.875	230.95	229.95	80.075	194.4	261.275	123.45	218.425	238.95	280.4	135.9	230	186.75	122.8	180.125	146.35	140	100.625
ANXA1	ANXA1	1868.1	2281.05	2368.05	1298.55	1810.2	1969.35	1683.65	2165.3	3021.45	1921.9	1004.4	819.6	1577.4	988.2	1847.55	1080.3	1330.2	1004.1
ANXA10	ANXA10	0.6	4.5	4	1.7	14.5	0.3	1.2	19.8	14.5	1.9	6.9	1.9	1	30.3	4.4	3	5.9	12.9
ANXA11	ANXA11	885.333	622.167	597.667	508.133	536.833	563.9	518.4	897.567	648.8	831.367	574.567	523.167	501.133	723.433	908.733	769.167	684.733	714.9
ANXA13	ANXA13	3.6	13.6	29.4	3.2	11.7	1.3	3.7	1.3	2.4	3.1	35.3	1	1.7	3	30.6	5.8	1.4	3.7
ANXA2	ANXA2	1667	1773.55	1307.17	817	1516.97	1230.1	883.2	2211.88	2422.12	1745.28	1721.7	902.65	2057.4	2127.6	3433.1	1948.67	2199.68	1253.55
ANXA2P1	ANXA2P1	25.6	0.9	41.6	1.7	7.2	6.7	5.7	14.6	2.8	6	36.6	4.7	15.5	32.3	47.6	23.3	10.8	12.6
ANXA2P2	ANXA2P2	376.1	567.6	453.5	497.6	461.7	370.9	272.7	787.9	922	570.2	493.6	277.1	523.1	603.3	670.7	830.6	710.7	387.7
ANXA2P3	ANXA2P3	19.5	17.6	42	27.5	38	26.6	12.7	61.8	30.6	18.7	25.9	12.3	23.4	6.4	79.2	45.2	51.3	51
ANXA2R	ANXA2R	612.4	541.4	454.1	367.2	448.3	328.8	436.3	414	323.5	458.8	206.9	385.8	266.8	323.5	132	345.6	210.6	491.9
ANXA3	ANXA3	2.1	1	1.4	1	14.3	0.4	0.2	8.2	3	11.2	0.8	21.5	7.1	1.4	2.6	1	7.5	16.9
ANXA4	ANXA4	137.75	130.4	116.85	90.45	164.8	134.15	135.75	210.55	278.1	187.2	324.7	187.45	345.7	162.3	469.9	215.1	263.15	106.3
ANXA5	ANXA5	655.5	728.5	874.7	673.3	918.8	887.3	756.3	718.6	1588.6	597	960.9	673.8	1085.4	585.1	1619.4	517.2	710.3	629.9
ANXA6	ANXA6	662.05	1014.4	891.6	241.7	674.05	553.65	526.9	861.5	669.5	839.9	797.65	836.25	779.35	711.5	718.3	836.9	714.15	532.45
ANXA7	ANXA7	827.85	875.85	1091.7	1383.15	1032.5	1059.65	1056.3	908.8	1048.05	927.45	982.25	943.4	1099.6	950.3	953	878.3	860.35	735.8
ANXA9	ANXA9	8.9	9.3	17.05	12.3	7.15	1.35	3.2	14.15	2.35	5.6	18.15	9.15	1.55	9.15	10.95	13.35	11.3	2.9
AOAH	AOAH	85.8	102.7	135.7	114.3	170.5	118	240.4	132.5	296.9	135.2	110.5	119.4	146	38.5	225.8	91.7	151.6	55
AOC1	AOC1	2.3	2.1	20.9	0.9	2.4	1.6	2.5	5.8	25.4	2.7	5	8.6	1	15.1	3.1	2.2	2	11.6
AOC2	AOC2	11.4	10.1	2.1	13.7	29.1	11.3	12.1	27.9	14.8	5.9	42.3	13.8	24.1	34.2	29.3	10.5	28.7	17.8
AOC3	AOC3	12.6	4.4	19.5	5	26.3	18.5	3.8	9.8	15.9	7.4	32.5	13.9	1.7	31.5	5.7	2.2	6.5	25.6
AOC4P	AOC4P	2.7	3.8	5	7.6	5.6	25.4	3.4	4.5	9.1	5.9	41.6	7.9	1.6	6.7	2.3	8.4	11.6	11.2
AOX1	AOX1	1.65	12.1	4.05	8.45	10.5	7.05	1.15	6.35	8	11.7	14.9	2	2.1	12.6	17.25	5.15	5.65	8.85
AOX2P	AOX2P	9.5	15.1	39.3	0.9	2.7	1.4	12.3	15.8	21.2	9.2	1.7	5.8	1.2	5.7	9.8	1	5.3	3.2
AP000230.1	AP000230.1	1.3	1	2.5	14.6	5.9	1.2	1.8	4	3.6	12.6	1.9	9.1	4.2	15.3	20.1	25.7	11	2.9
AP000253.1	AP000253.1	4	0.5	27.7	5.1	7.1	8	12.6	7.5	9.3	7.5	1.2	1.2	0.8	18.7	7.4	1.7	1.3	2.8
AP000265.1	AP000265.1	12.7	13.6	0.8	8.5	5.9	6.6	13.1	1.4	7.8	0.6	56.6	10.2	3.5	0.9	29.6	9	15.4	0.6
AP000347.2	AP000347.2	58.9	55	62.2	54.1	49.9	59.9	25.6	26.7	30.9	59	45.8	52	26.5	53.6	29.2	60.6	57.3	28.5
AP000462.1	AP000462.1	2.9	3.1	3.8	7.2	4.8	3.5	3.4	4.2	1.9	2.7	1.9	0.8	9.5	3.1	16.8	4.2	3.9	16
AP000473.8	AP000473.8	3.3	4.8	6.3	1.7	2.3	2.2	2.6	0.9	1.4	1	3	1	3.2	2.8	2.9	3.3	4.2	1.8
AP000525.9	AP000525.9	3.3	1.1	40.9	4.3	18.7	12	32.3	5.7	5.8	16.7	32.2	2.1	5.3	19.7	32.4	28.9	12	16.8
AP000696.2	AP000696.2	3.8	11.9	2.1	24.5	3.4	2.6	4.6	19.3	24.2	8.8	55.9	8.1	2.9	24.9	1.9	3.6	13.6	13.1
AP001063.1	AP001063.1	13	25.4	17	22.4	24.4	40.2	3.1	4.2	31.6	9.9	54.4	7.6	17.7	50.3	4.2	14.6	15.6	23.6
AP001171.1	AP001171.1	19.3	6.3	0.9	14	12.9	2.4	21	17.9	1.6	3	7.4	19.6	7.1	22.1	2	3.5	2	3.9
AP001189.4	AP001189.4	36.2	2.6	3.4	2.8	3.2	3.7	1	2.7	1.6	2.2	20.4	1.9	11.5	3.7	17.2	2.3	7.8	2.6
AP001462.6	AP001462.6	27.5	37.3	38.5	17.7	36.8	11.4	30.7	24.1	33.8	30	29.3	20.6	8.6	26.5	1	17.1	32.8	17.9
AP001605.4	AP001605.4	0.7	1.7	12.1	1.3	1.1	2.1	2.5	1.3	1.1	2.1	44.3	2.2	1.4	2.1	5.9	0.7	1.5	0.9
AP001630.5	AP001630.5	17.5	2	7.3	1.9	2.6	2	1.6	2.2	1.8	1.8	7.7	2.3	0.8	3.5	1.7	1.7	3.3	1.5
AP006216.10	AP006216.10	34.3	35.6	17.3	18.1	29	34.6	19	17.5	9.6	17	37.9	3.1	20	31.3	28	14.3	13.8	15.7
AP006222.2	AP006222.2	55.5	50.7	46.7	58.1	24.8	47.3	65.4	74	68.3	53.2	21.3	47.7	34.4	47.3	30.9	57.7	27	59.5
AP006547.3	AP006547.3	15.3	12.1	44.2	32.5	8.1	5.4	5.3	4.4	18	18	121.3	21.9	11.7	3.9	5.6	2.4	5.1	9.8
AP1AR	AP1AR	18.8667	19.2333	40.7333	30.4	29.7667	36.6667	26.1333	26.2667	49.7	27.9333	43.6667	36.2333	38.4	16.6667	29.6667	21.3	26.8333	17.9
AP1B1	AP1B1	110.7	55.9	33.1	63.2	73.8	44.6	62.6	95.7	128.3	77.1	180.7	115	77.5	62	141.1	115	98.7	89.1
AP1G1	AP1G1	204.3	201.067	232.1	386.767	254.867	310.633	278.7	194.067	221.8	175.9	161.433	216.3	235.767	170.867	142.833	156.8	177.9	170.633
AP1G2	AP1G2	436.85	317.5	269.7	151.1	215	255	235.8	258.55	168.5	347.75	217.8	193.75	200.05	249.6	389.3	391.8	388.6	345.25
AP1M1	AP1M1	286.9	285.4	297.65	157.15	184.75	190.4	235.55	321.65	263.8	355.45	281.55	309.8	237.95	358.3	325.35	311.8	291.95	189.8
AP1M2	AP1M2	1.85	3.25	13.95	4.1	7.25	3.75	4.3	10.15	3.25	8.05	25	6.6	2.6	10.05	12.7	10.35	2.35	10.55
AP1S1	AP1S1	30.9667	18.0667	51.6333	23.5333	46.3667	31.9333	18.3	25.1333	19.2667	19.1333	59.9333	26.0333	41.8333	17.1333	34.9333	25.8	15.3333	21.9333
AP1S2	AP1S2	400.9	413.775	616.075	436.5	742.875	493.575	631.95	415.725	1244.42	429.3	449.825	379.1	600.875	302.25	1175.95	396.85	431.675	311.325
AP1S3	AP1S3	6.06	5.56	19.74	10.56	7.76	8.16	22.12	3.82	13.64	5.02	17.54	5.64	4.42	3.26	8.58	6.6	4.18	11.48
AP2A1	AP2A1	32.7	34.85	41.15	21.85	25.75	23.65	39.825	38.075	51.7	46.2	28.575	37.8	30.7	29.15	65	36.55	34.55	40.875
AP2A2	AP2A2	204.65	188.95	186.675	112.625	142.95	131	159.05	164.875	169.3	209	176.325	182.825	121.975	191.225	175.225	189.125	159.375	172.15
AP2B1	AP2B1	326.2	223.55	342.2	139.75	207.25	230.5	156.15	216.05	243.1	213.1	325.55	196	213.35	224.45	312.35	256.2	326.3	185.15
AP2M1	AP2M1	1199.5	1316.4	754.1	511.2	661.7	581.4	679.1	1217.8	886.8	1339.6	1075.7	892.7	737.9	911.6	1335.8	1009.6	940.5	761.1
AP2S1	AP2S1	437.9	434.9	319.4	221.833	313.4	244	316.6	483.533	551.9	466.333	531.733	434.3	423.567	373.033	655.833	457.3	436.333	282.633
AP3B1	AP3B1	80.85	85.65	113	105.05	113.3	119.45	91.75	83.25	103.35	100.8	121.6	88.5	108.25	100.75	134.65	94.8	86.85	62.2
AP3B2	AP3B2	9.3	2.35	46.85	1.65	22.45	10.65	18.9	19	6.95	4.55	5.25	0.9	4.25	13.3	30	1.15	6.7	4.25
AP3D1	AP3D1	244.7	277	232.233	152.6	195.833	200.4	193.867	225.433	214.367	301.667	259.367	208.433	209.3	211.167	259.367	220.3	277	224.067
AP3M1	AP3M1	148.35	137.4	129.7	125.4	108.3	114.65	126.85	129.5	122	150.95	124.9	133.8	134.15	138.7	120.25	140.7	153.75	118
AP3M2	AP3M2	449.8	465.55	567.5	592.85	658.4	602.1	460.35	595.05	279.6	610.85	169.1	492	346.05	512.65	282.1	524.2	393.6	795.55
AP3S1	AP3S1	1229.6	1361.9	1029.8	1054.8	1005.6	1034.6	995.3	1214.9	1105.7	1251.6	870.6	934	1386.2	1199	1227.6	1130.3	920.6	996.8
AP4B1	AP4B1	134.533	120.767	108.367	135.6	153.967	132.6	151.767	125.167	104.033	132.667	98.5	104.867	122.267	105.567	179.3	141.233	115.567	117.5
AP4E1	AP4E1	40.05	42.275	57.4	42	39.2	38.725	39.35	48.025	42.225	38.425	57.05	34.375	38.05	36.925	30.2	47.55	43.575	26.825
AP4M1	AP4M1	27.3	29.2	41.2	9.5	55.1	25.6	39.7	21.5	56.1	18.5	40.2	50.1	27.6	26.2	58.3	28.4	28	25.3
AP4S1	AP4S1	114.125	102.225	88.85	91.725	87.95	116.35	87	93.725	79.375	99.1	80.275	115.225	79.775	102.875	65.775	95.8	90.275	88.975
AP5B1	AP5B1	59.6	74	71	48.9	43.5	45.9	57	63.3	86.2	63.4	4	43.6	37.9	35.5	146.7	87.1	41.4	59.1
AP5M1	AP5M1	187.16	174.46	192.68	205.92	178.76	191.36	155.06	176.88	161.62	163.48	173.24	193.44	154.8	172.48	120.94	186	190.12	152.92
AP5S1	AP5S1	80.4	53.9	89.3	55	58.6	83.8	57.9	72	74.3	81.5	145.3	84.4	80.1	103.9	157.6	82.6	83.6	71
APAF1	APAF1	40.3333	46.3	64.1	49.7333	55.9667	59.1667	56.3667	48.6333	74.3333	38.6333	70.0667	41.8	57.1333	40.8	55.6333	48.5	61.6667	80.9667
APBA1	APBA1	6.75	20.2	4.35	13.25	9.35	8.6	2.1	16.55	13.55	11.95	19.85	8	9.7	6.7	5.1	5.95	20.45	24.65
APBA2	APBA2	259.35	229.2	209.35	225.7	214.4	162.6	228.55	202.45	161.25	222.7	222.7	344.2	174.4	297.35	114.1	209.2	249.4	296.35
APBA3	APBA3	149.25	152.1	119.8	36.65	87.35	69.3	96.05	155.9	100.25	159.2	202.25	179.4	102.6	186.5	210.95	231.7	244.7	179.95
APBB1	APBB1	124.1	92.4	88.6	103.4	92.8	63.9	118.3	110.9	88.5	103.1	66.4	69.9	35.3	108.6	51.7	118	85.5	190.1
APBB1IP	APBB1IP	418.967	395.3	338.433	183.533	335.3	306.133	309.6	368.7	404.8	412.1	495.467	372.933	345.3	377.533	416.133	407.033	447.2	331.267
APBB2	APBB2	11.7714	7.35714	10.7571	10.6143	8.5	8.78571	8.45714	10.7571	15.7857	4.61429	14.3143	6.7	5.51429	15.4714	9.74286	4.01429	7.64286	9.07143
APC	APC	57.78	47.6	62.68	65.54	62.02	71.82	48.18	43.52	70.16	59.96	63.74	75.12	47.58	26.38	55.26	52.12	50.24	26.08
APC2	APC2	7.1	12.5	17.35	13.8	19.3	15.05	26.35	10.2	14.6	7.3	12.4	18.55	7.1	14.65	4.6	10.6	7.4	8.3
APCDD1	APCDD1	13	14.7	22.2	5.5	9.7	3.7	30.3	3.2	1.7	1.4	37.4	13.5	0.8	1.4	1.3	5.8	1.1	13.2
APCDD1L	APCDD1L	2.8	20.8	7.2	2.6	1.6	3	24.7	4.5	2.8	3.2	38.4	1.3	1.6	6.1	7.4	3.6	11.1	5.3
APCDD1L-AS1	APCDD1L-AS1	9.16667	7.9	15.9333	3.06667	11	4.9	14.9333	9.3	25.6667	3.03333	13.8333	13.4	4.86667	15.1667	10.3667	7.63333	20	13.8333
APCS	APCS	17.3	23.6	48.2	8.2	12.3	10.6	2.9	9.7	19.5	16	55.2	14.1	8.5	26.2	42.2	12.5	3.8	8.2
APEH	APEH	138.6	136	126.7	64.75	89.05	73.8	63.55	152.3	152.2	151.55	153.85	128.75	112.95	124	173.6	167.1	154.2	116.7
APELA	APELA	4.6	2	14.2	7.7	4.4	2.6	1.9	0.4	15.5	0.4	1.8	4.9	4.2	1.5	0.9	0.5	0.3	5.7
APEX1	APEX1	1548.2	1708.5	1045.5	1292.5	1174.7	1004.8	1482.2	1603.3	1077.5	1740.9	1433.6	1388.6	1077.3	1272.1	1380	1357.2	1203.2	1525.2
APEX2	APEX2	60.85	62.35	75.65	45.65	51.1	27.35	67.4	53.3	65.85	56.65	100.45	62.35	71.8	57.8	58.1	71.3	69.55	91.15
APH1A	APH1A	112.133	136.333	169.933	251.033	201.933	177.033	213.5	132.433	241.567	121.767	160.1	220.1	206.967	116.367	202.267	117.267	104.033	99.1
APH1B	APH1B	64.15	62.35	73.9	79.2	62.55	64.8	77.2	56	64.85	54.45	63.7	68.7	63.25	71.7	34.05	61.5	56.15	69.4
API5	API5	159.78	168.32	208.48	263.08	184.46	259.8	166.78	162.5	171.24	159.76	159.72	205.66	210.22	134.26	182	143.8	149.24	120.46
APIP	APIP	71.45	78.25	69.75	91.15	85.3	95	68	82.05	120.75	71.25	113.4	129.05	134.7	88.25	93.35	118.2	97	120.65
APLF	APLF	14	15.9	9.75	16.1	16.35	21.8	15.45	19.25	18.85	23.9	9.35	13.25	9.45	12.1	14.65	12	22.65	19.4
APLN	APLN	4.5	5.6	5.1	23.2	16.2	19.8	6.8	8.7	1	24.2	54.7	11.5	14.3	33.3	5.6	22.6	16.8	13.2
APLNR	APLNR	2.7	1.5	11.8	1.4	1.5	2.3	16.4	3.1	1.7	1.6	4.6	1.3	6.2	2.3	1.5	1.3	2.8	2.3
APLP1	APLP1	3.7	13.1	1.8	3.3	2.6	4.3	10.8	1.1	1.9	1.9	5.1	0.9	1.1	3.4	2.1	4.8	1.5	11.4
APLP2	APLP2	180.8	198.688	360.775	330.613	374.5	290.163	632.15	168.863	1032.14	209.25	228.812	196.475	338.375	148.3	802.812	189.637	196.325	104.9
APMAP	APMAP	489	539.4	345.9	361.7	420.6	439.3	353.6	534.7	407.3	520.7	310.1	350.8	395.9	401.3	350.8	405.5	452.9	388.7
APOA1	APOA1	19.3	7.45	14.9	5.05	12.55	6.45	7	10.6	11.6	11.05	2.5	5	3.7	3.5	24.2	2.35	6.9	8.45
APOA1BP	APOA1BP	408.6	413.8	385.9	245.8	357.3	342.2	337.8	489.4	339.9	439.8	595.7	414.7	396.9	442.6	444.2	426.3	389.6	288.6
APOA2	APOA2	5.75	1.4	8	4.4	1.95	12.7	7.2	0.55	21.35	1.35	9.9	4.5	5.4	7.9	8.65	3.2	5.1	1.6
APOA4	APOA4	36.6	7.9	27.7	3.8	7.4	15.8	32.3	2.3	36.6	24.8	1.6	4.7	7.1	8.1	26.9	16	15.6	13.6
APOA5	APOA5	5.45	6.15	28	14.05	2.45	7.45	2.85	13.55	11.6	2.8	7.9	20.2	10.55	38.1	16.35	9.8	10.3	19.75
APOB	APOB	8.45	4.4	25.8	18.3	5.4	3.3	28.6	7.5	1.75	10.95	3.45	0.75	2.05	19.55	13.3	14.4	8.35	8.85
APOBEC1	APOBEC1	13.6	2	1.3	14	0.8	14.1	11.9	14.1	0.5	12.4	2.5	5.6	5.1	26.5	1.8	6.2	7.5	8.1
APOBEC2	APOBEC2	16.8	2.2	14.5	6.1	13.1	8.1	3.1	9.8	25.8	2.7	2.2	11.1	14.6	30.8	46.1	10.1	13.6	15.3
APOBEC3B	APOBEC3B	24.3	32.7	113.7	17.2	33.3	19.8	32	117.4	33.9	17.1	14.2	31.3	538.2	108.3	63	107.3	95.2	27.3
APOBEC3C	APOBEC3C	193.9	280.5	281.5	163.8	236.8	147.1	109.6	301.7	316.9	286.6	381.6	293.6	360.3	224.5	548.6	323.2	370.8	131.1
APOBEC3D	APOBEC3D	22.4	33.1	27.5	30.2	26	20.6	26	14.4	26.1	9.7	58.5	27.9	6	39.4	32.3	29.2	25.7	25.8
APOBEC3F	APOBEC3F	3.45	16	13.4	29.65	16.25	13.95	8.65	11.35	33.8	11.5	32.15	15.9	11.9	11.25	3.15	13.65	20.4	3.4
APOBEC3G	APOBEC3G	303.55	332.9	345.65	276.05	268.15	262.2	115.9	439.55	332.55	423.4	671.35	361.25	461.35	407.4	826.75	424.7	646.6	287.25
APOBEC4	APOBEC4	13.1	14.6	24.4	1.6	11.2	15.7	7.8	14.6	29.1	16.3	46	0.9	10.3	5.4	22.3	15.5	11.6	18.7
APOBR	APOBR	86.9	98.4	79.4	45.7	94.4	54.6	74.4	94.1	104.7	115.6	83.6	64.7	47.8	55.7	95.9	74.4	92.9	67
APOC1	APOC1	18.65	7.45	19.6	19.05	29.25	20.6	5.25	18.5	27.35	14.55	12.3	27.25	10.5	9.2	23.75	16.9	17.25	22.75
APOC2	APOC2	19.35	15.7	28.8	14.2	16.3	3.3	19.7	22.1	10.5	15.4	27.65	18.95	11.15	6.8	19.25	9.4	6.55	4.75
APOC3	APOC3	6.25	10	8.4	3.3	1.65	3	9.4	1.85	3.9	13	2.2	2.3	1.75	21.4	5.95	2.6	3.45	4.6
APOD	APOD	10.8	5.1	32.9	24.3	10.8	19.2	32.3	7	37.6	21	1.9	1.8	5.2	20.8	29	17.6	25	18.9
APOE	APOE	32.4667	20.4	33.5333	19.1667	20.3	10.7667	6.63333	11.0333	31.1667	21.4	20.1667	19.3667	10.8333	18.6	10.4333	17.1667	15.9	17.6333
APOF	APOF	5.1	4.6	22	11.7	0.4	7.8	2.1	5.2	22	4.8	1.1	1	4.5	8.3	1	0.6	6.8	9.8
APOH	APOH	1.8	2.55	15.25	14.35	10.2	7.65	2.5	2.05	12.85	2.3	20.4	2.6	3.45	17.75	7.45	3.85	9.75	13.75
APOL1	APOL1	86.6	49	51.5	31.6	67.3	46	40.4	81.1	94.8	28.3	71.8	109.4	140.5	81.6	90.4	58.6	107.9	27.8
APOL2	APOL2	100.55	54.8	62.3	92.25	64.6	75.5	92.55	83.05	77.6	79	129.7	74.4	64.85	120.95	105.5	105.3	118.65	77
APOL3	APOL3	371.3	335	196.7	447.2	280.9	298.1	329.3	280.1	242.8	303	259.3	404.3	270.2	343.1	260.1	480.4	677.1	560.5
APOL4	APOL4	8.23333	7.46667	11.2	1.8	1.63333	8.43333	4.03333	6.83333	2.3	7.73333	16.2667	9.7	2.66667	2.93333	18.6667	1.86667	10.9667	11.5
APOL5	APOL5	2	1.1	0.6	1.9	3.2	1.8	4.6	7.7	2.2	4.9	7.1	2.2	2.1	4.4	1.8	0.7	2.2	1.2
APOL6	APOL6	115.075	97.6	153.15	188.3	138.275	136.95	119.15	99.225	125.675	99.975	231.55	175.875	153.45	92.625	189.2	167.45	171.925	87.05
APOLD1	APOLD1	18.3	24.5	12.2	18.8	21.5	2.4	15.7	22	16.1	37.9	45.1	19.9	8.8	8.3	2.3	13.6	9.8	24.3
APOM	APOM	39.2	41.1	53.95	61	47	29.8	53.45	47.05	61.6	34.5	86.5	37.7	42.6	75.05	34.05	38.5	36.55	29.9
APOO	APOO	141.5	87.5	114.4	109.4	137.4	76.4	87	94.7	79.7	145.7	102	126	111.2	170	148.5	146	102.6	112.2
APOOL	APOOL	66.625	71.95	78.875	73.425	57.475	65.825	60.3	72	64.8	60.1	88.4	74.575	83.1	82.175	87.925	85.15	81.75	51.4
APOPT1	APOPT1	212.25	193.4	231.8	223.8	218	309.6	184	205.4	208.1	174.2	294	209.1	201	201.9	263.05	181.1	190.75	219.75
APP	APP	135.067	149.467	198.767	153.5	164.133	136.033	136.1	126.6	255.167	113.367	106.067	107.833	97.9333	119.8	164.267	104.067	100.1	199.4
APPBP2	APPBP2	154.125	141.9	157.925	199.125	127.15	134.25	162.975	110.4	103.1	145.9	127.875	160.025	132.425	134.125	99	114.8	138.175	137.925
APPL1	APPL1	110.15	85.1	184.1	162.75	130.45	111.85	91.8	76.9	107.8	113.1	123.6	121.55	104.45	58.9	80.2	68.8	68.45	85.95
APPL2	APPL2	129.3	109.4	258.2	212.6	144.6	188.1	204.4	124.1	118.5	113.3	91	135.3	127.1	119.7	66.1	94.9	93.5	119.9
APRT	APRT	640.75	664.25	430.05	417	432	442.7	543.35	706.05	588.85	761.05	455.35	603.75	537.1	619.7	417.15	621.35	507.7	532.5
APTR	APTR	33.6	22.4	21.8	21.85	18.95	20.1	20.35	27.95	25.05	29.25	24.6	23.2	12.8	19	33.35	22.75	26.05	20.1
APTX	APTX	70.1667	70.3667	71.4	80.2	74.7667	68.4333	71.1333	74.5	66.6333	64.9	64.4667	85.7333	71.9667	85.5	88.4667	73.7	83.5667	89.9333
AQP1	AQP1	7.2	15.3	1.25	1.15	5.95	3.6	12.75	21.05	11.95	12.75	21.65	4.55	10.85	24.2	8.6	8.45	13.3	4.9
AQP10	AQP10	26.1	20.9	40.6	2.8	14.4	2.2	1.7	4.1	7.9	7.2	1.3	49.7	9.6	4.5	7.9	20.8	3.6	26.9
AQP11	AQP11	5.2	6.8	3.7	2.4	11.2	1.9	44.6	5.1	13.7	6.9	3.7	3.5	11.3	5.2	1.5	4.4	8.9	4.1
AQP2	AQP2	19.5333	14.7	17.3333	20.6667	16.1	20.0667	30	13.5333	31.8	11.8333	24.9	14.4	11.5	17.4	17.9667	15.6667	6.4	14.5333
AQP3	AQP3	1044.13	1066.1	998.3	861.433	855.2	884.033	484.267	1301.37	713.033	1193.9	754.6	755.567	762.9	1276.8	707.233	1108.77	897.967	1412.97
AQP4	AQP4	4.78	9.2	2.7	8.42	3.92	2.52	6.2	2.58	7.02	3.5	10.92	6.1	2.06	6.16	12.98	2.56	2.82	4.04
AQP4-AS1	AQP4-AS1	4.65	7.3	6.55	6.2	7.05	6.4	7.4	4	5.4	0.6	26.3	6.05	1.35	10.25	0.9	2.85	8.3	0.95
AQP5	AQP5	1.4	1.8	6.3	2.5	1.8	1.7	1.9	1.7	2.7	2.7	9.1	1.3	1.5	1.6	5.3	3.5	1	4.2
AQP6	AQP6	14.05	12.2	2.2	15.7	17	12.2	15.35	3.9	3.9	12.6	15.6	2.85	2.35	4.95	20.1	6.25	7.45	26.7
AQP8	AQP8	2.2	1.7	6	4.5	3.5	3.1	1.9	1.1	8.3	7.4	1.7	2.6	5	2.5	13.5	3.7	18.7	6.7
AQP9	AQP9	51.5	47.2	132.8	168.3	105.5	108.7	325.1	63.5	703	51.1	83.4	60	84.7	7.1	148.7	70.3	101.7	34.5
AQPEP	AQPEP	10.2	1	2	1.1	0.5	0.9	0.9	0.5	21.5	3.3	1.1	0.5	0.8	1.5	32.4	7.3	0.5	0.8
AQR	AQR	139.675	114.8	149.5	165.775	125.225	153.075	121.7	120.05	120.95	124.9	120.55	152.675	122.5	115.025	129.05	137.65	138.425	97.825
AR	AR	6.025	9.325	4.975	13.575	12.35	15.875	8.9	12.075	13.275	23.375	15.4	12.975	9.5	16.4	20.925	11	5.3	15.575
ARAF	ARAF	107.6	144.45	167.65	179.35	191.7	172.55	216.75	154.5	222.55	137.8	193.3	208.1	189.6	187.8	231.6	182.45	158.85	156.55
ARAP1	ARAP1	109.5	93.2	96.9	81.8667	76.3333	70.1667	69.9667	88.9333	131.267	109.7	112.333	94.5333	80.7667	83.7	159.833	103.733	96.6667	91.7
ARAP3	ARAP3	23.55	29.95	30.85	19.65	26.5	22.9	32.75	29.15	57.5	29.7	6.9	19	30.25	24.6	26.35	22.85	29.65	40.8
ARC	ARC	3.1	2.7	4.6	1.7	2.2	0.8	1.1	3	10.9	5.8	2.3	8.3	2.4	1.8	1.1	2.7	2.8	3.6
ARCN1	ARCN1	699.6	879.2	610.9	787.9	404.3	560.9	661	571.4	509.6	739	603.3	590.1	532.2	685.2	599.3	555.1	590.1	556.2
AREG	AREG	254.9	143.733	230.2	405.9	402.867	289.067	330.233	264.4	249.933	247.367	60.3667	184.633	210.333	273	33.7	244.4	154.4	238.367
AREL1	AREL1	82.1	77.6667	78.5333	97.1667	73.8333	86.2333	127.067	78.8333	86.0667	75.9667	112.133	93.5	96.4667	87.4333	116.9	90.0333	79.5667	62.8667
ARF1	ARF1	165.2	156	79.9	128.3	146.5	167.5	280.5	173.2	153.6	171.7	81.8	154.7	179.9	118	139.8	170.9	196.5	178
ARF3	ARF3	370.433	447.933	327.5	179.867	233.9	217.267	251.867	366.3	377.7	395.533	373.867	344	352.267	379.167	662.133	424.6	462.867	293.1
ARF4	ARF4	722.1	654	1075.25	1077.45	963.15	907.05	835.45	657.75	992.6	646.15	664.45	833.1	1043.8	897.9	763.05	742.95	754.3	952.4
ARF5	ARF5	332	290.6	283.3	237.4	287.3	352.8	303.5	346.6	396.8	300.8	335.8	297.3	350.8	374.2	291.8	282	327.4	223.1
ARF6	ARF6	1121.27	1092.9	1441.8	1263.9	1282.13	1509.93	1178.53	1075.13	1262.27	1107.77	1351.1	1089.03	1481.9	935	1013.23	1006.03	1113.57	889.633
ARFGAP1	ARFGAP1	111.6	105.25	96.5	88.5	131.2	116.6	72.45	139.75	116.6	101.6	81.95	103.65	80.2	100.25	102.95	101.05	99.25	111.1
ARFGAP2	ARFGAP2	197.4	227.45	181.75	214.3	210.05	192.15	229.75	217.15	195.15	223.65	191	205.95	181.35	228.25	142.05	201.85	209.55	148.4
ARFGAP3	ARFGAP3	346.6	425.2	522.8	517.9	415.8	604.3	287.1	329.9	499	363.2	374.3	401.8	490.9	314.2	418.9	336.2	398.9	284.1
ARFGEF1	ARFGEF1	208.933	222.033	321.433	397.333	310.333	353.1	383.467	193.8	239.7	223.767	225.133	328.067	271.1	182.467	230.7	195.8	205.233	220.067
ARFGEF2	ARFGEF2	142.575	141.25	175.375	267.675	165.975	225.4	202.65	125.725	178.1	150.5	159.275	185.975	158.975	131.325	134.875	146.35	128.85	127.175
ARFIP1	ARFIP1	74.65	53.35	107.6	29.05	78.45	73.65	57	50.45	91.2	62.7	121.15	94.45	91.55	62.25	138.25	54.65	94.55	57.45
ARFIP2	ARFIP2	206	166.8	164.2	176.5	176.3	182.6	196.7	195.7	195.3	180.3	219	112.9	174.1	206.3	252.6	185.4	199	270
ARFRP1	ARFRP1	84.75	90.1	171.25	56.45	102.75	68.05	97.8	92.15	121.45	106.75	74.75	128.9	88.7	57.95	93.4	120.15	72.9	82.7
ARG1	ARG1	7.175	5.775	18.375	11.075	9.075	6.2	13.25	3.375	4.975	7.35	16.975	5.625	7.75	10.55	14.1	3.9	11.125	4.925
ARG2	ARG2	17.15	21.7	19.75	24	28.6	30.55	20.2	26.55	33.7	19.2	43.5	25.7	21.65	24.35	37.6	33.1	26.25	50.4
ARGLU1	ARGLU1	981.75	794.375	723.5	825.875	873.375	965.95	595.625	927.3	628.175	829.8	1447.55	689.625	832.525	668.3	726.125	911.5	944.275	935.775
ARHGAP1	ARHGAP1	191	192.7	234.075	161.425	195.5	180	195.5	178.5	249.675	209.775	221.8	213.75	186.2	195.475	268.575	201.05	244.4	133.3
ARHGAP10	ARHGAP10	63.9	80.7	30.2	59.4	47.2	27.2	32.2	75.3	105.2	45.1	66.1	33	72.7	85.7	68.2	52.1	87.8	52.4
ARHGAP11A	ARHGAP11A	19.5	10.3	14.1	1.7	9.9	14.2	0.8	0.9	0.7	8	14.4	9.6	17.5	2.3	18.7	6.6	7.7	8.1
ARHGAP12	ARHGAP12	133.4	122.2	164.2	231.9	198.9	173.5	116.9	133.5	91	146.9	108	205.1	188.7	120.3	73.3	98.2	119.4	132.4
ARHGAP17	ARHGAP17	190.9	138.6	277.9	142	228.7	240.3	302.8	240	376.5	177.9	363.9	372	266.8	287.3	341.5	247	273.7	252.9
ARHGAP18	ARHGAP18	59.9333	62.2333	66.3333	33.0667	55.6	55.6333	37.7667	71.6667	61.6333	47.6333	84.1	81.3	94.6667	35	82.3333	72.4333	67.4	52.6
ARHGAP19	ARHGAP19	92.5667	96.8333	69.2667	59.3667	81.2333	75.4	78.9	81.8	58.3	101.9	47.1333	66.7333	79.5667	75.9667	58.2667	94.1333	94.6	46.1333
ARHGAP20	ARHGAP20	2.85	5.8	2.7	11.4	10.35	3.55	4.7	8.9	5.65	6.05	1.85	2.9	8	3.5	1.75	1.05	1.9	13.5
ARHGAP21	ARHGAP21	85.25	86.2	67.3	123.55	130.85	65.3	81.15	74.05	60.45	90.8	50.7	80.4	86.15	43.7	86.3	49.8	77.1	64.35
ARHGAP22	ARHGAP22	9.9	3.6	1.6	4.05	5	6.25	2.45	5.5	14.7	0.75	13.15	4.6	8.4	9.15	6.05	1.2	5.65	9
ARHGAP22-IT1	ARHGAP22-IT1	9.75	3	32.7	23.55	7.75	2.05	12.85	8.7	6.85	15.45	11.5	10.6	4.6	10.2	2.15	9.8	4.7	13.15
ARHGAP23	ARHGAP23	21.125	12.725	10.525	20.175	8.775	15.45	10.45	8.05	25.775	15.875	17.5	9.4	8.85	12.525	14.4	11.775	14.25	16.575
ARHGAP24	ARHGAP24	11.325	12.675	23.625	20.075	21.975	19.45	17.95	14.775	61	13.45	17.9	17.875	12.975	9.75	41.25	9.1	13.975	11.65
ARHGAP25	ARHGAP25	289.633	246.667	194.7	108.467	234.433	166.4	133.933	244.367	198.2	293.133	328.6	290.4	219.533	150.433	224.967	261.633	338.4	197.333
ARHGAP26	ARHGAP26	54.975	38.125	48.875	64.4	39.275	76.225	52.825	44.65	92.925	49.35	32.9	49.375	58.4	36.825	77.325	47.1	43.075	38.2
ARHGAP26-AS1	ARHGAP26-AS1	15.5	1.9	37.1	16.1	10.7	1.3	0.8	0.6	16.6	13.1	1.7	1.9	8.9	1.3	1.4	1.5	5.1	17.1
ARHGAP27	ARHGAP27	54.48	33.98	46.94	26.36	62.34	34.48	52.1	40.08	69.3	50.22	55.38	41.7	45.6	34.18	56.32	47.62	48.4	44.84
ARHGAP28	ARHGAP28	1.03333	3.96667	7.16667	1.53333	3.66667	1.23333	4.7	7.76667	4.86667	1.2	9.2	4.63333	7.06667	13.2	5	5.43333	2.2	1.6
ARHGAP29	ARHGAP29	7.1	8.4	8.35	9.675	7.375	1.525	8.55	5.075	14.175	8.775	18.125	4.525	3.425	2.5	12.725	1.675	4.725	7.225
ARHGAP30	ARHGAP30	702.3	674	401.9	243.55	249.45	330	511.2	531.05	585.75	787.45	556.2	623.95	442.5	498.65	811.75	689.1	733.9	568.05
ARHGAP31	ARHGAP31	29.05	23.3	27.05	26.8	25.55	17.1	26.05	14.95	23.1	31.6	49.2	27.3	13.9	39.25	51.3	16.25	40.15	25.65
ARHGAP32	ARHGAP32	18.225	9.975	17.7	12	16.4	15.05	21.2	9.275	17.325	16.275	9.55	11.625	10.2	16	13.875	5.525	5.475	9.85
ARHGAP33	ARHGAP33	30.9333	28.5	25.3667	30.5	18.6333	5.1	13.5333	29.5667	29.6667	34.2667	17.2333	26.2333	12	37	26.1	26.2333	28	20.3
ARHGAP35	ARHGAP35	90.9	98.78	67.08	47.9	52	58.56	48.02	101.82	57.24	105.32	73.46	77.58	74.5	65.2	69.34	80.42	86.12	45.04
ARHGAP36	ARHGAP36	1.9	0.5	14.3	3.3	9.6	0.9	0.9	0.9	2	0.5	19	1.8	3.4	4.5	2.8	1.1	0.7	13.3
ARHGAP39	ARHGAP39	8.4	25.5	6.2	2.9	11.1	22.8	4.9	20	15.4	4.6	76.8	15.9	11.6	15.9	5.5	21.1	3.7	20.5
ARHGAP4	ARHGAP4	416.2	419	248.6	200.8	286.9	226	312.4	430.7	321.8	439.6	136.2	306	251.5	358.6	301.2	411.4	345.8	349.6
ARHGAP42	ARHGAP42	4	1.4	2.46667	0.633333	1.36667	1.76667	0.733333	8	3.46667	0.633333	10.9333	1.26667	4.06667	2.03333	0.9	1.53333	1.13333	5.06667
ARHGAP44	ARHGAP44	10.05	6.35	18.75	13.7	18.35	11.55	9.05	14.7	14.05	4.9	13.1	1.85	15.3	3.05	18.4	10	17.2	1.25
ARHGAP5	ARHGAP5	70.76	85.1	145.62	167.1	154.86	94.84	90.98	77.44	101.26	86.36	44.94	90	70.86	81.3	64.4	71.14	43.48	99.9
ARHGAP5-AS1	ARHGAP5-AS1	1.9	15.7	18	23.8	19.2	30.9	11.5	18.6	16	2.9	18.7	18.5	5.8	23.3	29.8	8.1	16.1	4.8
ARHGAP6	ARHGAP6	9.6	4.8	14.15	16.3	6.05	5.4	12.9	12.55	13.75	17.2	20.7	33.45	7.15	6.5	10.4	9.5	4.2	1.7
ARHGAP9	ARHGAP9	987.433	1235.13	947.033	657.433	977.767	724.833	749.3	900.4	859.267	1203.8	1108.57	873.6	737.2	978.1	1033.77	1082.8	1082.47	1124.3
ARHGDIA	ARHGDIA	264.2	322.25	261.5	191.375	156.725	194.325	193.9	333.2	252.475	299.25	336.05	199.675	233.325	387.875	336.05	294.775	311.825	239
ARHGDIB	ARHGDIB	5144.93	4914.87	5282.77	4188.77	4755.47	4352.1	4436.47	5298.37	4681.83	4752.7	5655.87	4282.23	4051.67	4817.47	5476.9	4612.43	4428.57	4525.6
ARHGDIG	ARHGDIG	17	23.2	25.9	17.8	19.4	38.3	22.9	13.1	35.7	27.6	29.4	12.8	17.8	26	42.9	27.5	18.8	10.6
ARHGEF1	ARHGEF1	108.1	124.6	71	107.4	78.5	103.6	64.2	98.9	91.4	95.6	45.5	86	64.3	141.7	88.3	99.4	54.9	115.7
ARHGEF10	ARHGEF10	46.575	19.65	38.425	26.225	29.975	14.55	25.275	37.35	19.525	27.925	26.475	20.275	12.075	15.05	20.175	22.625	22.175	38.775
ARHGEF10L	ARHGEF10L	23	19.6	58.4	21.25	19.8	12.15	24.7	30.55	49.35	28.6	39.95	19.2	15.4	22	59.05	29	20.6	29.7
ARHGEF11	ARHGEF11	36	32.6667	19.2333	18.8667	19.5	20.5	26.1667	35.5333	39.1667	28.4	58.4333	32.1	17.5667	41.5667	52.4667	37.3333	32.5	29.6667
ARHGEF12	ARHGEF12	9.15385	6.5	14.9385	9.97692	11.3231	17.1077	11.7	12.3615	17.7462	8.47692	17.5231	14.1	17.8	15.4154	22.9462	11.7615	9.57692	7
ARHGEF15	ARHGEF15	30	28.3	24.75	32.05	13.4	21.25	13.6	28.8	9.95	17.6	15.5	24.85	19.1	46.4	3	31.35	33.15	29.3
ARHGEF16	ARHGEF16	3.8	17.9	6.1	5.7	16.9	3.7	11.2	20.8	26.4	26.3	32.9	12.4	30.3	7.9	69.2	20.9	12.7	3.2
ARHGEF17	ARHGEF17	3.9	5	16.7	3.1	3.8	3.1	4.6	3.4	19.2	6	50.1	4.8	5.6	3	13.1	2.4	5.2	9.4
ARHGEF18	ARHGEF18	3261.4	2946.8	2747.5	898.8	2046	1796.2	2341.6	2790.4	1761	3058.2	2184.3	2486.3	1744.8	2726.8	2149.4	2605.6	2431.3	1705.1
ARHGEF19	ARHGEF19	26.5	46.3	49.3	7.6	13.8	33.5	31	31	39.8	35	65.7	34.2	20.5	56.7	6.3	38.3	32	23.3
ARHGEF2	ARHGEF2	152.35	139.45	133.6	121.875	83.1	84.25	104.975	97.175	165.775	146.2	154.875	124.575	111.125	113.85	171.7	126.65	121.825	236.45
ARHGEF25	ARHGEF25	15.2	19.8	42.1	47.6	36	24.6	47.4	42.3	10.6	30.9	52.7	30.6	19	50.9	25.1	31.5	26.5	54.7
ARHGEF26	ARHGEF26	9.63333	8.66667	20.9	5.66667	9.2	14.5667	3.16667	5.26667	19.2333	9.2	15	13.3	5.63333	11.4	1	7.46667	12.9	12.4333
ARHGEF26-AS1	ARHGEF26-AS1	2	2.1	3.2	0.6	0.2	4.9	14	10.8	9.7	7.8	6	7.2	6.1	0.4	3.3	0.5	9.1	13.1
ARHGEF28	ARHGEF28	11.8167	7.75	16.4167	9.33333	7.05	9.86667	8.5	6.93333	10.6667	8.23333	12.2	8.88333	6.73333	11.8667	18.8167	4.76667	5.06667	8.56667
ARHGEF3	ARHGEF3	1212.3	1007.4	947.1	910.8	846.6	686.7	638.4	1143	752.6	1265.3	1061.5	1200.1	1123.8	736.4	919.9	1248.9	1545.5	1061
ARHGEF33	ARHGEF33	13.8	0.5	9.5	10.4	1.6	6.6	4	0.5	11.1	29.4	66.7	1.4	11.1	13.4	16.2	12.4	13	11.4
ARHGEF37	ARHGEF37	7.85	11.9	16.25	4.3	1.8	4.8	18.75	16.15	2.85	4.35	36.65	14.45	4.1	14.9	27.6	11.15	9.35	5.7
ARHGEF38	ARHGEF38	7.4	2.3	1.8	18.7	19.6	19	12.4	19.5	1.6	1.9	50.9	10.4	8.9	1.3	16.7	2.6	20.7	2.4
ARHGEF39	ARHGEF39	7.9	10.9	2.16667	5.63333	12.8333	9.33333	3.83333	4.1	18.7333	2.96667	5.33333	8.63333	4.16667	12.9667	5.2	2.86667	6	5.86667
ARHGEF4	ARHGEF4	4.6	3.8	1.5	1.2	1.3	0.9	3.5	2.2	2.1	1.1	1.9	3.2	2.1	1.7	1.4	2.2	2	1.3
ARHGEF40	ARHGEF40	19.65	14.7	24.9833	29.2167	35.6	23.25	38.6	16.7667	79.9167	19.55	20.8333	9.36667	19.3667	21.8333	49.15	13.6333	15	16.3167
ARHGEF5	ARHGEF5	26.35	31.75	16.1	29.1	36.7	37.55	23.25	28.95	16.5	37.15	30.6	55.35	33.3	32.15	46.6	18.3	22.85	34.75
ARHGEF6	ARHGEF6	1370	1389.5	1063.1	603.2	956.5	1035.1	870.8	1259.4	990.2	1384.3	1144.3	1343.4	1043.8	1104	973.5	1297.2	1322.3	881.1
ARHGEF7	ARHGEF7	89.4556	82.4444	108.044	259.956	115.489	164.656	165.444	70.4556	93.1889	84.6667	58.3556	124.589	95.5444	114.456	73.8667	77.0111	65.1222	130.4
ARHGEF7-AS2	ARHGEF7-AS2	4.4	6.8	3.4	0.9	0.3	0.6	0.7	14	0.6	1.7	15.5	7.4	1.7	1.3	1.2	5.2	13	10.8
ARHGEF7-IT1	ARHGEF7-IT1	1.1	1.6	9.3	13	0.8	0.7	3.6	14.2	8.9	1.2	1.1	0.9	1.2	17.2	25.1	1.6	12.2	2.3
ARHGEF9	ARHGEF9	54.4	57.45	79.6	44.65	55.95	56.3	64	51.2	80.25	67.2	33.65	55.6	55.8	32.65	28.8	54.45	47.6	46.2
ARID1A	ARID1A	589.7	471.65	359.575	252.225	397.425	359.375	414.5	543.2	484.2	570.175	495.7	545.95	418.625	433.55	551.275	553.875	550.075	342.375
ARID1B	ARID1B	129.043	123.529	158.029	173.043	152.957	188.071	154.043	112.871	135.371	108.329	100.571	171.657	136.171	113.357	114.614	135.7	109.157	104.671
ARID2	ARID2	199.6	210.433	164.867	230.667	224.8	247.233	229.067	190.533	141.033	211.8	140.467	237.067	163.4	166.467	156.267	170.1	171.5	232.433
ARID3A	ARID3A	37.65	37.55	51.65	40	43.05	39.95	51.8	37	56	43.6	43.9	51.15	45.7	45.05	70.4	41.65	47.05	76.65
ARID3B	ARID3B	125.6	154.2	73.6	63	99.2	63	61.6	152.4	108.4	158.6	155.6	103.9	60.6	112.6	104.7	128.5	125.4	138.5
ARID4A	ARID4A	194.8	216.7	204.55	335.9	240	262.2	261.95	199.45	171.3	176.6	99.95	209.4	229.25	169.2	105.75	123.35	160.15	154.6
ARID4B	ARID4B	282	296.575	258.275	396.65	339.475	347.65	423.025	256.675	246.425	247.225	214.075	398.975	306.625	265.525	199.75	257.225	298.1	313.2
ARID5A	ARID5A	340	444.5	411.9	593.7	401.9	320.3	405.2	468.3	308.8	334.6	148.5	275.5	282.1	877.5	130.8	564.6	374.1	786.1
ARID5B	ARID5B	153.82	175.42	205.56	102.28	194.9	147.08	148.06	197.3	146.32	193.56	208.38	137.82	216.66	222.86	163.3	259.08	219.44	223.56
ARIH1	ARIH1	213.85	249.433	257.683	397.767	268.417	322.533	329.167	211.133	218.767	232.983	136.85	203.367	208.05	196.283	167.417	193.1	181.567	225.083
ARIH2	ARIH2	225.38	246.16	213.54	263.32	211.96	250.88	277.3	237.88	226.82	243.42	175.22	187.84	210.84	247.74	222.64	233.2	205.16	234.3
ARIH2OS	ARIH2OS	49.3	48.8	20.8	17.9	31.9	14.2	38	28	29.9	41.2	85.1	56	40	40.5	54	55.7	60.4	47.6
ARL1	ARL1	124.8	101.967	115.233	152.933	111.733	131.533	86.2	108.167	143.5	136.033	154.933	138.333	135	102.033	121.833	137.767	122.167	81.6
ARL10	ARL10	30.875	44.5	32.95	23.85	39.275	24.4	36.025	32.7	35.175	36.2	45.775	37.75	22.525	28.975	28.05	47.625	28.55	20.375
ARL11	ARL11	5.7	12.95	1.25	17.25	4.25	7.85	19.95	12.95	20.15	13.55	30.1	7.5	9	8.8	26.55	13.25	14	17.75
ARL13B	ARL13B	65	32.2	52.6	39.5	63.4	73.2	42.9	45.9	37.3	54.5	55.4	56.1	61.5	35.3	49.5	61.6	41.4	19.8
ARL14	ARL14	8.3	0.2	1.1	1.3	9.8	5.5	0.7	1.4	16.3	0.7	3.9	0.5	2	2	18	6.5	7.6	2.5
ARL14EP	ARL14EP	240.5	200	227.3	247.9	184.9	297.8	188.1	210.2	158.5	263.8	85.9	293.1	196.6	176.5	133	240.5	269.7	222.7
ARL15	ARL15	161.55	132.25	98.45	97.75	92.55	116.65	70.5	121.05	79.1	135.6	55.55	88.45	96	148.1	51.75	109.5	162.6	130.9
ARL16	ARL16	91	104.9	52.7	77.6	106.5	76	84	110.3	79	98.8	126.1	58.4	84.7	52.7	34.1	100.2	94.5	92.5
ARL2	ARL2	168.7	168.8	160.4	75.4	109.6	125.4	112.3	212.4	145.2	196.5	203.7	211.2	140.2	207.3	210.4	202.6	146.4	165
ARL2BP	ARL2BP	225.9	254.9	331.5	299.7	247.7	265.5	385	189.4	357.9	265.7	390.1	372.7	349.1	200.8	324.7	169	214.7	174.9
ARL3	ARL3	58.4667	72.6667	63.6333	30.1333	48.4	43.4333	48.4	51.8667	51.3333	79.0667	91.8667	59.3333	50.9667	50.1	71.2333	52.0333	63.9	72.4333
ARL4A	ARL4A	465.3	429.9	501.7	388.3	502.3	503.1	451.3	468.9	636.8	474.8	288.7	369	697.1	582.2	497.4	344	381.7	576.1
ARL4C	ARL4C	2408.57	2460.4	3364.1	2587.78	2953.9	2789.2	2783.43	2401.78	2648.72	2682.47	1947.25	1768.88	2365.93	2203.35	2431.78	2381.85	1819.97	2019.25
ARL4D	ARL4D	44.1	24.25	30.75	24.1	25.45	24.8	35.1	26	43.45	29.75	28.85	32.6	35.75	32.65	11.45	27.2	41.85	28.6
ARL5B	ARL5B	190.55	213.9	207.45	318.4	319.1	383.8	220.9	209.4	194.8	273.6	93.15	196.4	236.05	182.6	151	190.75	229.45	87.05
ARL5C	ARL5C	23.6	5.2	32.9	2.8	19.6	21.8	6.5	2.1	32.3	0.8	55.9	20.2	20.6	7.6	55.3	28.6	33.4	8.7
ARL6	ARL6	24.05	22.05	24.65	14.1	14.45	15.85	1.8	17.95	27.1	13.4	24.05	27.2	12.4	8.05	18.2	16.35	23.65	14
ARL6IP1	ARL6IP1	792.7	899.3	1163.2	1653.3	1265.2	1169.4	1299.5	683.4	1163.3	907.7	1562	1497.7	1749.3	912.2	1171.9	771.8	892	600.7
ARL6IP4	ARL6IP4	524.05	657.25	359.75	441.85	386.5	353	423.5	590.45	372.6	568.75	422.75	439.35	386.05	520.15	422.25	496.7	416	495.6
ARL6IP5	ARL6IP5	2737.55	2462.6	3020.05	1974	3474.05	2670.05	1895.15	3150.95	2647.45	3211.45	4058.3	2875.85	3375.35	2642.85	3758.9	3205.15	3708.3	3551.2
ARL6IP6	ARL6IP6	170.333	134.833	203.4	102.2	193.7	201.833	129.033	186.033	183.533	167.067	146.167	165.433	274.933	155.633	197.733	173.967	225.433	129.7
ARL8A	ARL8A	175.5	148.6	48.8	105.6	69.6	87.3	65.3	155.9	132.2	144.9	137.5	42.1	83.3	109.6	157.3	85.1	128.1	149.5
ARL8B	ARL8B	488.6	501.8	607.1	869.6	516.1	612.95	826.4	401.8	645.05	492.9	483.15	564.75	534.3	448.85	491.3	401.45	492.05	415.95
ARL9	ARL9	22.3	24.6	23.6	29.9	3.6	18.8	4.8	21.9	2.9	10.1	6.6	12.6	15.5	24.9	18.7	22.1	11.4	27.1
ARMC1	ARMC1	234.45	289.95	380.45	352.15	349.05	352.25	337.35	284.75	291.1	288.95	423.95	337	321.25	275.7	191.7	256.85	293.25	231.75
ARMC10	ARMC10	134.35	137.45	156.55	57.6	162.7	134.25	136.25	138.35	178.15	146.05	205.55	170.85	153.3	105.8	162.85	159.2	168.3	117.45
ARMC12	ARMC12	29	21.1	20	20.7	4.3	16.3	20.6	40.2	18.1	18.5	5	21.8	16.5	26.2	19.4	19.8	6.4	24.6
ARMC2	ARMC2	21.5	11.4	3.8	10.8	8.4	14.2	20.8	18.4	1.3	1.4	1.6	11.4	10.4	28.6	18	8.5	15.5	1.1
ARMC3	ARMC3	1.1	0.8	25.7	13.8	1.2	1.9	0.8	2.1	8.9	3.6	26	3.2	2	3.5	0.2	0.4	0.6	2.8
ARMC4	ARMC4	16.55	16	5.15	4.15	10.95	14.6	19.65	13.35	16.7	6.65	8	13.9	4.1	4.65	38.35	17.5	6.6	7.2
ARMC5	ARMC5	51.4	60.4	3	31.4	51.1	48.8	47.6	49.1	60.1	50.1	73.4	40.4	30.1	35.5	44.6	40.9	32.6	47.4
ARMC6	ARMC6	46	73.6	32.4	42.2	40.3	28.6	9.2	70.7	33.5	57.7	62	66.7	54.1	43.3	91	51.9	80.1	61.8
ARMC7	ARMC7	72.9	69.45	53.3	28.65	45	30.4	63.3	69.75	32.15	65.2	93.05	65.6	44.1	70.6	75.9	58.2	55.5	67.05
ARMC8	ARMC8	126.733	114.867	108.9	186.133	130.033	142.483	145.817	100.517	115.45	104.167	84.2	117.1	131.5	120.317	87.05	101	128.533	104.117
ARMC9	ARMC9	7.4	5.52	10.32	6.3	3	3.72	10.28	5.2	3.9	3.72	7.54	9.78	5.16	7.4	18	3.7	3.44	6.04
ARMCX1	ARMCX1	30.7	15.3	30.3	36	36	27.6	35.6	11.5	67.3	17.3	61.4	32.6	35.8	68	26.7	57.4	21.1	39.5
ARMCX2	ARMCX2	65.3	39.6	33.6	20.9	50.5	26.1	31.1	19.3	33.1	43.8	118.1	110.7	33.7	76.5	83.4	54	73.1	39.9
ARMCX3	ARMCX3	155.5	176.95	172.3	232.7	228.9	230	209.55	169.5	148.5	180.45	196	210.3	216.5	166.15	167.55	172.55	206	419.15
ARMCX4	ARMCX4	34.94	24.56	9.92	40.12	30.72	20.6	47.48	26.46	18.66	24.46	26.58	33.32	16.76	28.26	12.34	14.52	23.26	45.06
ARMCX5	ARMCX5	93.65	103.4	86.55	81.9	77.2	89.55	90.65	88.5	78.95	89.4	83.1	90.65	91.35	114.65	74.5	69.35	80.75	97.6
ARMCX6	ARMCX6	483.1	569.8	305.7	313.8	362.4	266.45	321.9	487.7	319.75	550.45	448.2	403.8	319.5	511.35	353.35	439.5	446.3	581.6
ARNT	ARNT	56.55	39.6167	55.9833	42.6833	55.3167	53.2333	35.45	52.25	38.0167	51.2833	34.4167	37.95	47.4167	49.1333	66.4333	51.9333	49.8	55.6
ARNT2	ARNT2	1	1.8	1.4	1	9	2.5	1.5	10.5	0.9	9.9	2	6	1.5	1.9	1.8	3.5	19.5	1.8
ARNTL	ARNTL	246.3	256.3	321.5	666.1	380.55	490.85	358.8	225.75	293	228.3	126.6	321.2	233.45	263.55	145.75	222.1	222.5	254.8
ARNTL2	ARNTL2	6.93333	8.8	7.3	7.86667	1.43333	1.86667	3.73333	6.43333	1.76667	7.86667	27.7	5.5	10.4667	11.9333	17.6333	2.23333	10.2	2.7
ARNTL2-AS1	ARNTL2-AS1	1	0.5	3.3	0.5	0.5	5.8	1.6	1.9	1.3	0.8	28.9	1.6	0.3	12.2	0.4	7.7	0.5	1.5
ARPC1A	ARPC1A	216.2	166	153.6	224.1	227.6	169.7	193.8	201.2	257.2	190.4	253.1	344.9	268.2	131.2	325.6	198.8	219.6	179.5
ARPC1B	ARPC1B	1987.8	1891	2079.8	975.5	1817.5	1398.6	1268.7	2417.5	2667.4	2003.5	2743.1	1941.2	2114.7	2049.9	2981.2	1932.6	2316.5	1293.5
ARPC2	ARPC2	3555.6	3503.73	3384.47	3009.87	3394.9	3206.2	2793.2	3983.07	3913.17	3538.27	3758.57	3124.17	3833.53	3586.87	4370.97	3506.07	3870.7	3573.97
ARPC3	ARPC3	3157.5	3482.8	2084.6	2326.7	2445.1	2191.4	1928.9	3494.1	3720.7	3601.7	2448.7	2160.8	2574.2	3928.2	2756.6	3951.6	3827.6	3256.1
ARPC4	ARPC4	337.5	321.7	549.6	401.6	505.7	490.5	408.95	411.9	699.95	451.7	553.35	612.8	665.9	319.35	705.3	293.55	253.7	267.05
ARPC5	ARPC5	635.067	573.533	768.5	442.433	764.567	588.133	511.2	502.233	1073.87	687.7	1023.93	792.467	875.533	546.467	1012.93	614.467	620.367	396.467
ARPC5L	ARPC5L	388.275	448.225	256.4	346.6	305.45	296.075	260.8	373.675	305.225	407.375	528.45	399.425	423.7	386.425	402.925	449.35	523.175	362.725
ARPIN	ARPIN	15.1667	11.6	49	31.6667	13.7	20.7667	17.3333	33.4	64.7	15.3	16.3333	13.2	12.2333	14.7333	28.5	16.1	18.0333	13.5
ARPP19	ARPP19	581.7	590.2	610.867	664.3	466.6	513.5	612.8	544.333	466.633	577.967	550.767	479.567	551.433	624.267	430.4	525.933	580.9	568.033
ARPP21	ARPP21	5.91667	2.86667	9.38333	2.85	0.5	3.08333	4.91667	3.48333	11.2667	1.6	11.6167	2.21667	2.51667	2.81667	8.58333	3.01667	1.83333	4.7
ARR3	ARR3	14.4	17.3	41.8	16.5	18.7	11.4	17.4	13.4	4.2	21.1	33.8	16.2	15.1	31.4	1.5	12.2	13.8	32.5
ARRB1	ARRB1	131.857	126.386	119.614	76.7714	106.571	100.014	96.6286	136.414	130.214	119.4	89.7857	106.9	79.5429	76.6286	133.457	83.9143	85.9714	71.3571
ARRB2	ARRB2	539.8	551.3	405.6	298.3	349.5	259.6	490.3	411.2	746.9	476.8	385	327.5	374	425.5	562.7	505.9	451.8	406.5
ARRDC1	ARRDC1	106.25	112.15	66.2	46.25	86.55	69.9	60.25	114.25	94.6	122.7	73.05	94.95	79.1	91.2	115.15	118.95	121.8	117.9
ARRDC2	ARRDC2	1793.9	1859.4	2397.3	1952.2	1854.6	1934	1884.2	1391.2	1005.2	1483.6	344.6	1156	1079.7	2929.8	433.6	1556.3	1324.1	2652.1
ARRDC3	ARRDC3	457	436.4	635	921.1	887.6	731.7	657.6	524.6	698.9	289.4	210.8	602.6	563.6	346.6	219.4	268.8	565.1	1006.6
ARRDC3-AS1	ARRDC3-AS1	5.2	32.7	33.5	42.4	25.8	29.4	2	20.3	12.7	19.1	8.4	24.1	35.6	39.3	42.2	16	29.5	35.1
ARRDC4	ARRDC4	29.6	28.1	64.4	67.2	71.9	42	137.2	59.6	248.7	42	3.3	37.6	61	7.5	80	37.8	30.1	23.5
ARSA	ARSA	42.2	38.55	37.45	18.25	23.65	8.35	45.2	30.95	18.15	44.7	42.25	24.1	30.05	23.9	49.9	39.75	25.2	31.5
ARSB	ARSB	13.875	16.525	29.075	14.625	19.075	14.3	32.5	16.875	33.125	10.05	33.45	9.5	10.575	12.925	26.125	11.425	10.25	13.45
ARSD	ARSD	18.5625	14.025	22.85	16.125	16.5125	21.7125	27.075	23.55	41.3375	16.35	37.8375	15.8875	20.35	18.5375	51.825	23.5875	23.6125	18.3625
ARSE	ARSE	17	7.7	25.5	12.6	0.8	11	2.3	1	16.8	11.1	2.2	2.8	8.5	18.1	1.6	5.7	17	3.8
ARSF	ARSF	4.6	15	12.8	1.6	2.8	5.4	11.1	4.8	5.7	3.2	49.4	5.6	15	1.8	31.2	2.8	4.7	12.3
ARSG	ARSG	50.35	68	62.6	38.35	55.7	63.45	64.05	67.45	61.05	63.7	76.2	63.5	51.25	43.35	63.3	57.9	63.5	75.45
ARSI	ARSI	2.2	1.5	1.2	13.9	3.5	1.4	4.5	2.4	3.2	4.3	1.2	2.2	1.1	12.2	9.9	1.4	10.8	1.3
ARSJ	ARSJ	4.6	6.5	28.6	6.5	0.4	2.5	22.7	6.1	2.3	6.1	18.2	4.3	3.2	0.4	0.5	1.1	0.6	0.9
ARSK	ARSK	34.5	26.8	44.7	26.2	22.7333	24.6333	29.0667	20.2	30.3	18.9667	25.2	32.3333	20.7667	10.2	14.6333	16.5	21.9333	25.5667
ART1	ART1	11.2667	12.5	24.4333	10.4	14.3	16.9	12.9333	9.33333	11.8667	16.4667	16.5667	23.3	3.96667	8.93333	2.46667	14.7	14.4	19.6333
ART3	ART3	12.6	11.7	1	8.6	11	10.2	11	12.1	5.8	1	2.7	16.1	0.3	2.4	11.1	5.4	1.2	9.9
ART4	ART4	8.3	5.55	8.45	4.9	10.85	2.7	1.5	2.3	4.5	5.55	5.5	5.8	1.4	9.55	6.3	1.05	4.6	5.35
ART5	ART5	3.7	3.8	4.5	2.5	3.9	5.1	1.5	3.8	11.6	3.4	2.4	1.8	6.7	4.6	2.1	3.3	2.5	5.4
ARTN	ARTN	3.43333	3.7	7.73333	7.1	1.46667	4.3	5.4	4.9	6.1	1.63333	15.8	1.83333	6.63333	3.73333	23.1333	3.13333	6.36667	6.5
ARV1	ARV1	75.75	70.5	59.25	35.15	60.25	49.55	52.35	76.2	86.3	76.8	84.25	80.2	65.55	103	79.5	107.5	127.05	83.3
ARVCF	ARVCF	9.26667	14.6	7.86667	11.2667	14.9333	10.1667	13	31.7	3.73333	16.6667	11.4667	5.9	4.66667	17.9667	5.86667	16.6	5.86667	3.9
ARX	ARX	16	7.4	9.2	4.3	9.05	7.55	2.25	8.9	4.05	2.7	26.5	6.9	4.1	16.05	1.35	1.1	12.4	3.05
AS3MT	AS3MT	33.3	19.7	0.7	26.4	30.9	25.9	23.2	14.7	27.3	8.7	50	24.2	21.2	23.6	2.1	28.4	34.2	24.7
ASAH1	ASAH1	398.28	373.5	629.22	633.46	602.86	502.48	686.3	447.94	1328.08	386.38	382.5	389.92	483.68	303.18	728.24	314.6	320.5	275.74
ASAH2B	ASAH2B	28.3	30	29.55	41.1	23.05	44.2	25.65	24.65	34.7	22.25	51.05	44.25	23.75	31.5	17.85	21.7	28.2	48.3
ASAP1	ASAP1	234.26	308.18	311.54	181.4	262.52	254.94	217.52	271.02	270.94	263.06	211.1	238.44	291.72	258.68	270.74	282.5	312.26	220.18
ASAP1-IT1	ASAP1-IT1	26.8	45.5	72	64.5	89.6	86.2	13	40.1	21.8	29.8	48.8	43.8	43.7	71.5	33	32.6	48.8	30.3
ASAP1-IT2	ASAP1-IT2	32.8	47.2	53.5	18.2	37.9	27.2	3.5	75.9	18.1	29.7	53.9	54.9	29.9	23.4	1.2	38.9	27.7	67
ASAP2	ASAP2	14.9	13.9	8.9	4.1	11.9	11	0.7	1	10.5	0.5	17.6	30.1	15.2	2.6	18.4	21.7	0.7	1.9
ASAP3	ASAP3	2.7	5.25	12.75	4.4	14.2	8.65	8.35	21.85	31.9	5.85	19.15	3.2	10.8	11.45	21.9	2.55	3.5	8.5
ASB1	ASB1	47.3667	42.8333	53.2333	47.2667	41.6333	42.8333	49.9	49.3667	58.4667	45.6333	45.1667	53.0333	32	48.0667	22.4667	53.0333	30.4667	56.1
ASB10	ASB10	3.56667	2.33333	6.46667	2.6	2.63333	3.3	1.46667	2.33333	5.7	4.2	1.86667	1.8	2.96667	2.86667	1.73333	4.43333	2.73333	2.06667
ASB11	ASB11	1.5	30.2	2.7	5.5	18.6	8.7	3.1	0.6	17.5	1.7	10.3	2.6	0.7	5.5	20.8	2.2	0.6	9.7
ASB12	ASB12	1.5	2.5	3.2	2.4	3.4	2.4	3	4.1	2.7	4.6	37	9.4	4.7	5.3	4.3	4.2	2.3	5.3
ASB13	ASB13	144.4	83.8	77.6	61.9	105.2	94.5	103	92.3	146.1	60.9	99.3	106.4	89.6	45.4	65.1	72	87.5	72.4
ASB14	ASB14	9.15	14.8	7.85	15.2	11.95	25.9	18.45	5.25	9.4	9.55	16.75	2.55	2.7	15.9	2.35	11.25	8.1	5.95
ASB15	ASB15	1.1	1.6	2.1	0.9	1.5	10.3	2.8	15.5	1.3	1.4	50.6	2.1	1.7	2.5	1.5	2.4	12	2
ASB16	ASB16	7	5.8	38	13.9	8.2	2.4	4.4	28.8	6.4	35.4	11.9	34.3	3.2	86.3	1.5	6.3	30.9	25.9
ASB16-AS1	ASB16-AS1	61.8	42.9	78.9	36	63.3	33.4	41.5	90.8	55.6	65.7	76.7	98.3	56.6	67.6	105.3	83.4	73.7	71.9
ASB17	ASB17	11	1.9	13.9	3.2	0.8	6.5	2.1	7.2	4.7	6.6	19.1	0.4	1.2	3.1	0.8	5.9	5.5	6.4
ASB2	ASB2	20.6	13.25	19.15	8.9	8.75	10.8	12.15	15.8	39.1	3.2	25.55	10.25	13.1	35.4	11.45	27.2	19.7	2.45
ASB4	ASB4	7.2	2.93333	8.6	6.61667	3.33333	3.53333	12.8	6.9	2.01667	6.08333	19.7667	1.43333	2.7	9.9	12.3333	6.06667	4.86667	8.5
ASB5	ASB5	11.9	5.3	2.3	1.1	0.2	0.3	0.2	6.9	0.3	0.6	0.7	10.6	4.7	6.6	0.4	2	1.5	2
ASB6	ASB6	129.7	159.3	97.55	126.95	82.6	98.85	95.85	127.6	76.4	149.05	82.6	76.75	90.85	158.35	146.75	129.5	145.65	135.1
ASB7	ASB7	150.8	180.95	111.55	155.15	112	123.6	125.1	162.95	125.2	144.85	149.05	190.55	188.5	161.5	109.65	194.55	196.85	143.1
ASB8	ASB8	157.6	189.85	134.35	159.25	167.95	157.25	159	135.95	100.35	151	130.95	129.9	130.05	150.95	109.3	157.75	126.1	143.5
ASB9	ASB9	11.3	13.5	18.4	9.1	18	14.2	6.9	6.9	22.6	7.1	30.1	18.5	10	2.7	3.5	19.5	10.5	15.1
ASCC1	ASCC1	118.25	111.8	154.95	175.5	126.8	115.25	187.1	120.75	122.6	127.7	112.1	220.65	158.25	115.65	109.85	118.8	118.5	152.5
ASCC2	ASCC2	151.9	158.1	142.7	73.5	109.4	95.5	97.6	152.1	99.9	158.2	204.2	129.6	88.1	127.4	188	148.6	171.9	138.3
ASCC3	ASCC3	140.35	135.8	162.1	121.25	172.2	189	181.25	122.55	130.45	154.5	142	132.55	143.7	140.7	181.25	155.7	152.4	102.05
ASCL1	ASCL1	7.6	6.725	10.95	4.925	1.75	1.65	17.625	5.35	3.625	4.35	13.35	4.125	2.475	8.7	6.525	5.275	10.75	4.625
ASCL2	ASCL2	8.75	10.7	14.85	1.7	2.4	4.1	14.3	11.5	32.05	16.9	35.65	26.1	20.1	6.55	44.15	6.8	49.6	8.3
ASCL3	ASCL3	17.4	19.4	2.6	23.2	12.1	5.2	28.6	27.9	19.3	14	4.5	4.6	10	31.8	26.2	2.1	2.2	16.2
ASCL5	ASCL5	0.8	1.6	2.6	3.9	6	0.9	2	16.8	3.5	4.3	15.1	5.4	16.1	3.8	1.3	1	3.8	3.6
ASF1A	ASF1A	285.6	339.75	368	410.7	322.7	323.75	363.4	372.15	239.6	300.1	282.05	271.05	311.45	337.1	159.95	304.85	347.8	346.05
ASF1B	ASF1B	33.7	33.3	71	36.4	41	32.9	10.3	40.6	9.5	48.4	127.6	40.3	88.3	77	77.9	66.2	83.4	37.5
ASGR1	ASGR1	27.1	23.1	29.5	30.2	40.1	13.5	50.3	18.3	98.9	25	38.6	9	19.7	1.2	36.3	29.2	10.1	3.1
ASGR2	ASGR2	76.3	34.8	23.4	51.9	47.6	38.6	192.3	37.5	303.4	44.4	135	41.4	40.7	38.4	182.1	46.7	60.3	4.4
ASH1L	ASH1L	286.1	288.633	273.633	304.233	325.333	365.267	210.4	292.1	214.767	271.967	220.733	293.967	273.4	216	288.8	238.967	256.267	303.033
ASH1L-AS1	ASH1L-AS1	199.4	229	133.3	142.3	167.1	147.7	164.2	184.4	106.4	164.5	128.4	127.1	187	238.2	124	199.5	160.5	192.8
ASH2L	ASH2L	221.4	218.9	262.1	175.2	256.7	226.1	226.8	242.4	289.3	318.5	403.3	332.7	282.3	250	313.1	328.7	375.7	264.5
ASIC1	ASIC1	7.9	12.35	31.1	14.95	15.45	12.2	4.1	11.65	7.65	6.75	18.1	9.95	8.7	18.5	15.8	5.7	2	20.3
ASIC2	ASIC2	3.5	4.3	5.6	5.1	2.3	1.8	11.2	17	1.2	4	7.6	14.9	0.5	4.9	6.3	24.8	3.3	40.3
ASIC4	ASIC4	1.5	2.1	1	4.8	2.9	4.1	11.6	3.7	6.1	0.9	38.1	4.3	1.7	3.8	2.8	11.9	17.4	1.5
ASIC5	ASIC5	2.1	8.9	2.9	10.6	11.4	9.3	1.2	2.2	2.2	0.8	28.3	0.6	3.3	1.9	14.9	2.2	1.4	10.9
ASIP	ASIP	17.7	5.3	30.2	0.8	16.9	6.5	1.4	4.5	3	1.9	1.5	0.9	4.9	2.1	13.5	0.9	12.2	3
ASL	ASL	78.5	110.4	152.5	65	98.3	61.3	74.6	122.2	149.4	78.5	124.5	93.3	118	93.5	155	119.8	98.4	91.6
ASMT	ASMT	6.45	6.95	9.6	3.3	11.4	8.45	20.35	3.4	20.15	9.15	31.95	5.15	2.9	8.65	8.95	6.55	11.15	17.05
ASMTL	ASMTL	277	271.2	198.767	186.333	224.7	194.533	232.733	339.633	233.967	293.8	365.233	275.833	235.1	369.933	262.267	331.467	295.6	322.467
ASMTL-AS1	ASMTL-AS1	11.96	11.42	22.04	28.02	30.38	17.32	14.8	7.78	19.96	10.52	13.82	22.62	10.74	7.08	5.86	19.38	19.22	25.08
ASNA1	ASNA1	223.5	216.8	163.9	162.1	164.9	165.8	115	244.5	309.4	254	269.9	247.5	266.2	280.8	366.4	282.7	291	125.5
ASNS	ASNS	233.1	231.4	191.25	231.9	248.05	180.95	180.8	211.8	147.95	157.1	186.4	240.9	204.55	155.7	165.45	199.05	238.2	195.5
ASNSD1	ASNSD1	617.4	638.9	374.4	788.3	526.5	761.8	840.1	481.4	441.2	551.9	646.4	659.8	552.9	712.5	349.5	544.8	605.1	684.2
ASPA	ASPA	1.4	3.55	13.8	1.95	0.75	3.75	9.1	1.6	1	3.3	2.4	4.75	0.45	1.55	1.9	1	1.1	1.4
ASPDH	ASPDH	25.4	13.1	17.7	3	21.8	3.3	26.7	2.9	22.7	26.1	2.2	3.1	1.4	11.9	12.2	5.9	3.5	16.2
ASPG	ASPG	3.8	3.45	11.35	6.7	3.95	1.4	16.8	14.9	5.25	15.8	14.3	3.7	6.6	4.15	33.95	7.55	3.45	10.15
ASPH	ASPH	23.0222	21.2778	30.3889	21.6444	26.2111	27.0778	33.4889	24.2222	36.1667	23.8556	37.5556	23.7667	23.8333	21.7778	18.0778	16.2778	17.0222	17.3889
ASPHD1	ASPHD1	16.6	8.45	22.9	16	2.3	21.8	35.9	2	4.1	22.5	44.95	8.5	14.65	14.55	10.5	16.35	10.2	18.9
ASPHD2	ASPHD2	44.8	44.4	14.7	53.55	36.1	36.85	34.25	50.4	59.15	50.65	27.45	56.85	66.7	49.45	53.75	56.75	49.45	51.85
ASPM	ASPM	16.2667	12	10.7333	4.3	14.8667	2.46667	2.46667	6.13333	5.63333	9.9	44.8333	11.8333	33.8667	25.3667	25.5333	23.4333	19.1	10.6667
ASPN	ASPN	3.7	5.6	2.25	1.3	3.25	1.3	5.65	2.8	9.25	0.9	2.5	1.35	0.7	6.4	10.95	1.8	5.2	1.9
ASPRV1	ASPRV1	24.3	35.3	19.7	39.6	30.8	48.2	38.1	44.1	29.9	47.6	1.9	34.3	27.4	37.7	43.4	33.5	44.5	11.6
ASPSCR1	ASPSCR1	91.3	85	110.7	43.2	55.4	37.4	37.8	83.1	84.6	49.3	73.9	90.6	71.2	105	98.7	115.6	92.9	75.3
ASRGL1	ASRGL1	42.2	27	57.35	30.5	54.25	24.2	39.9	9.95	47.7	45.05	40.9	41.65	39	52.35	85.9	47.85	46.75	12.55
ASS1	ASS1	1.4	3.6	1.5	37.6	19.3	1.7	32.2	1.6	5.6	3.6	34.9	32.3	15.3	8.5	8.4	10.9	18.9	10.6
ASTE1	ASTE1	111.1	121.2	109.5	116.9	93.9	93.6	140.6	118.7	69.1	106.8	76.3	79.8	60	121.2	39.5	44.3	102.7	134.7
ASTN1	ASTN1	0.7	1.3	2	0.3	2.1	6	0.5	1.2	12.6	0.2	33.7	12.3	1.4	2.1	14.5	12	0.4	0.3
ASTN2	ASTN2	19.7667	10.1333	21	12.6333	11.4667	13.4333	14.7	20.7333	10.4333	21.2	27.5	8.76667	10.1333	17.0667	18.4667	7.33333	5.96667	28.0333
ASUN	ASUN	263.7	200.6	265	294.2	293.5	244.7	203	237.8	268.3	248.7	534.5	316.2	390.4	249.7	182.3	346.2	405.4	341.5
ASXL1	ASXL1	228.467	234.967	244.467	244.983	267.233	266.233	270.083	263	218.383	218.317	231.017	286.867	275.917	234.05	194.1	245.533	264.633	264.033
ASXL2	ASXL2	248.417	228.917	230.883	76.05	166.933	172.733	174.367	248.25	218.967	257.6	209.75	256.983	201.083	209.35	170.6	284.133	285.617	270.817
ASXL3	ASXL3	7.2	4.75	13.65	10.05	11.075	3.2	5.75	9	13.025	9.3	9.175	2.025	5.35	12.025	7.35	9.55	5.975	20.25
ASZ1	ASZ1	0.4	12.5	7.4	0.2	2.6	0.3	21.1	0.5	9.6	0.2	45.4	6.1	6	15.5	7.5	0.2	8	6.7
ATAD1	ATAD1	203.4	200.35	267.45	400.5	281.25	311.55	277.1	173.55	249.05	218.35	190.5	252.55	273.35	178.15	231.35	215.5	183.7	199.2
ATAD2	ATAD2	62.95	88.975	80.1	183.025	116.3	118.5	103.875	74.625	70.875	63.625	79.15	86.725	127.175	90.75	70.525	62.075	88.675	82.625
ATAD2B	ATAD2B	55.6333	59.2667	85.1	89.1333	78.0667	107.567	96	47.8	66.5	49.3667	60.5	74.5333	79.2667	72.1667	68.6333	48.1333	76.4	67.8
ATAD3A	ATAD3A	73.1	95.8	119.7	53.3	78.2	58.8	77.8	91.8	73.5	88.7	94.8	74.8	83.9	114.9	91.1	95.2	74.4	84.5
ATAD3B	ATAD3B	60.2	86	76.8333	65.5667	90.1	60.6	85.1	96.6	75.0333	93.1333	78.1	70.2667	69.3333	96.0667	52.9	71.3333	78.9667	85.8667
ATAD3C	ATAD3C	13.1	21.3	38.7	2.9	8	4.3	6.2	18.6	8	5.9	49.1	1.3	3.6	38.5	32.9	6.2	3.7	12.4
ATAD5	ATAD5	3.6	20.6	21.9	42.8	38	26.3	44.6	8.2	34.9	22.9	4.8	3.7	33.1	18.9	3.3	17.7	27.4	21.1
ATAT1	ATAT1	19.1	29.2	26	27.8	10.1	26.3	14.7	30.8	17.75	15.85	58.95	24.2	11.7	15.2	4.45	18.3	33.5	24.6
ATCAY	ATCAY	3.9	2.9	1.9	1	4.9	1.1	6	3.7	17.8	3.9	11.9	8.6	3.8	4.1	1.6	2.3	5.3	5.3
ATE1	ATE1	54.375	44.675	73.6	45.4	70.625	77.325	55.825	53.85	72.8	41.475	48.775	72.85	73.025	55.95	39	59	74.975	51.5
ATF1	ATF1	240.333	218.367	318.567	284.333	267.9	290.733	222.8	213.2	235.167	252.933	254.267	325.033	325.967	223.9	234.233	217.6	254.833	246.267
ATF2	ATF2	125.367	101.967	176.1	179.8	154.8	164.8	118	140.967	106.767	96.2	112.8	113.767	162	119.567	104.733	99.5333	119.5	93.5667
ATF3	ATF3	70.2333	48.4667	103.2	175.833	133.367	103.533	117.967	55.1333	263.567	70.7667	82.0333	53.6	111.633	78.6333	193.233	58.3	78.6	120.1
ATF4	ATF4	4788.1	4196.8	3426.2	4030.8	3888.8	3306.1	4395.3	3964.6	3234.5	3742.7	3010.8	3610.9	3686.4	4888.5	3071.5	4029.2	3296.7	3913
ATF5	ATF5	25.5	26	30.125	17.25	18.5	16	21.75	21.825	25.425	27.15	45.7	19.05	14.125	26.2	34.5	23.15	25.775	20.95
ATF6	ATF6	270.55	264.65	211	159.4	159.275	213.875	194.45	214.425	207.475	207.45	199.9	263.25	200.575	170.075	240.9	325.975	240.1	186.825
ATF6B	ATF6B	22.3	22.6333	62.2667	36.9	32.5667	47	17.5667	24.9	50.2333	30.5333	51.6667	53.3667	34.3333	29.3667	60.1	28.3333	34.4	33.3333
ATF7	ATF7	71.02	69.42	45.62	29.5	53.14	40.62	31.58	65.98	60.58	63.2	58.32	54.92	42.6	47.08	40.3	46.56	44.82	45.04
ATF7IP	ATF7IP	408.225	414.55	393.925	345.45	465.975	413	388	382.575	312.175	378.35	322.375	410.75	372.825	384.625	297.95	395.65	444.45	505.8
ATF7IP2	ATF7IP2	566.7	495	226.15	185.35	246.2	416	238.65	479.6	206.05	347.6	338.2	182.6	311.45	462	220.3	266.2	239.75	282.4
ATG10	ATG10	39.075	35.375	31.55	19.375	42.625	39.4	17.475	33.975	50	30.9	37.275	34.825	39.45	35.6	28.975	40.6	31.65	28.3
ATG101	ATG101	174.8	176.1	244.7	194.6	214.2	169.3	205.9	180.4	269	216.1	206.3	216.8	286.7	315.4	319.9	260.4	247.5	318.9
ATG12	ATG12	194.733	219.567	235.633	341.433	244.967	282.1	305.6	238.233	260.3	239.133	224.267	258.333	294.467	234.467	173.8	210.467	223.3	275.633
ATG13	ATG13	174.533	176.3	196.067	201.233	174.267	163.833	248.967	164.533	178.633	177.633	195.1	218.4	173.333	191.633	203.867	171.2	179.1	163.8
ATG14	ATG14	316.5	400.2	272.5	574	331.8	423.8	390.4	327.6	212	300.7	149.2	319.9	342.2	329	153.4	278.5	310.6	321.1
ATG16L1	ATG16L1	140.25	145.75	128	165.2	156.55	207.4	215.3	130.15	111.55	114.55	60.95	187.5	115.45	123.9	74.8	101.5	109.95	147.5
ATG16L2	ATG16L2	184.8	157.45	140.95	108.1	188.95	122.35	104.85	215.25	189.6	201.8	135.75	137	88.1	116.85	247.85	187.3	206.9	138.7
ATG2A	ATG2A	297.4	587.5	197.6	477.2	239.3	332.8	412.1	360	274.7	347.6	233	194.3	290.7	575.7	294.3	347.3	316.9	620.2
ATG2B	ATG2B	90.625	84.625	109.425	177.725	140.6	143.25	157.325	73.975	95.175	110	95.175	92.225	105.4	85.8	69.225	67.6	95.775	114.625
ATG3	ATG3	446.1	458	461.4	538.65	518.15	433.65	536.95	489.5	620.15	500.1	618.95	400.4	605.05	521.05	700.3	610	620.6	491.15
ATG4A	ATG4A	143.8	147.1	164.5	86.6	108.6	93.6	77.8	137.6	135.4	133.7	122.6	146.1	145.6	147.2	128.5	155.2	170.9	106.4
ATG4B	ATG4B	187.3	159	193.433	121.067	144.5	130.9	168.233	176.2	159.767	174.6	158.933	174.533	164.167	182.933	156.233	146.533	182.433	201
ATG4C	ATG4C	14.8	18.8	46.2	2.2	19.5	14.4	1.2	17.5	11.9	32.3	81.9	54.3	33.9	31.5	15.3	30.1	28.4	27.2
ATG4D	ATG4D	111.2	121.3	68.9	60.9	64.5	94	92.7	92	68.5	97.5	100.3	75.1	63.1	132.1	30.2	110.8	117.8	101.9
ATG5	ATG5	321.567	286.467	309.3	268.567	275.067	273.5	259.667	290.033	261.233	300.667	316.4	290.833	337.233	294.467	267.3	300.4	305.8	229.233
ATG7	ATG7	49.725	51.825	50.35	28.55	56.025	45.6	52.425	65.525	93.625	40.55	63.125	55.5	44.275	41.475	76.85	41	55.05	29.2
ATG9A	ATG9A	135.2	134.1	108.8	131.3	112.4	80	104.7	139.1	105.9	127.6	161.9	98.1	70.8	175.1	93.5	136.4	118.3	162
ATG9B	ATG9B	31.35	28.8	42.9	19.6	29.55	16.9	28.65	36.4	37.3	29.15	23.1	33.7	25.05	22.45	50.6	24.45	28.55	29.9
ATHL1	ATHL1	1196.3	778.6	390.6	487.6	789.5	589.9	534.7	542.8	420.3	749.9	399.5	616.9	174	502	381.2	564	299.3	686
ATIC	ATIC	490.7	556.5	483.8	390	511.2	535.4	542.7	685.8	419.9	700.2	772.8	735.7	667.8	786.5	624	868.3	787.4	553.2
ATL1	ATL1	36.8	41.9	15.9	3.8	37.5	37.7	45.2	26.3	19.2	36	46.2	62.2	53.9	34.4	40.6	37.8	34.4	29.9
ATL2	ATL2	117.267	112.3	174.667	208.1	202.833	196.733	206.4	112.5	130.1	110.767	92.8	128.067	157	133.433	55.1333	100.033	47.0667	166.1
ATL3	ATL3	237.467	228.233	196.267	136.633	181.8	200.833	154.367	209.1	235.6	233.167	164.6	204.667	189.967	159.9	212.867	185.167	175.333	136.133
ATM	ATM	287.167	292.45	474.55	237.067	524.983	438.383	501.583	227.733	323.75	318.267	732.167	580.1	369.083	259.217	498.567	347.1	264.95	301.517
ATMIN	ATMIN	174.3	174.5	189.3	159.433	145.767	184.333	172.9	205.7	184.033	194.2	186.233	200.067	161.833	171.133	210	177.133	194.3	133.667
ATN1	ATN1	28.85	24.475	30.25	12.725	21.125	19.525	12.9	23.05	23.175	25.9	31.65	25.225	8.875	19.9	32.075	29	25.7	19.8
ATOH1	ATOH1	4.7	1.2	7.1	14.9	15.1	1	4.5	18.6	5	7	2.3	0.8	2.3	6	3	1.7	4.3	1
ATOH7	ATOH7	3	0.65	4.95	6.15	8.9	3.1	16.7	3.85	6.45	4.65	3.45	2.9	6	10.25	10.6	5.15	3.4	7.55
ATOH8	ATOH8	8.56667	18.4	7.66667	15.4333	6.83333	16.2667	17.1667	16.9667	23.6333	18.3667	33.3333	10.8333	19.0333	31.5333	24.0333	12.1333	10.7333	18.3667
ATOX1	ATOX1	183	125	129.9	124.6	122.7	112.4	120.8	145	141.6	162.2	122	118.6	164.7	219	278.7	246	255.9	147.4
ATP10A	ATP10A	63.7667	54	48.8	55.4	46.9667	67.7	46.5	70.9333	49.1333	63.6	97.6333	53.2667	66.5667	72.9667	71.4	89.6333	71.3	46.9
ATP10B	ATP10B	13.05	7.8	21.95	15.3	17.1	8.5	20.35	7.35	9.75	26.65	34.5	8.05	11.05	21.75	37.05	11.3	8.45	11.05
ATP10D	ATP10D	37.9	43.8	19.2	9	42.2	30.1	15.8	44.7	57.2	19.1	74.2	44.5	42.3	26.7	84.3	48.5	23.6	12.5
ATP11A	ATP11A	54.9333	51.6333	59.8833	69.3833	60.75	68.55	63.6167	71.6667	80.0333	65.25	78.6833	69.1333	57.4667	46.65	70.3667	71.5667	67.6333	50.7667
ATP11A-AS1	ATP11A-AS1	4.4	11.3333	12.7333	3.13333	2.73333	1.96667	2.36667	2.53333	4.16667	3.9	27.5	3.13333	1.86667	3.86667	9.6	7.23333	5.63333	10.1
ATP11B	ATP11B	124.6	117.9	188.767	198.283	169.05	179.75	158.55	111.217	140	124.55	152.733	154.933	181.333	103.95	131	134.317	137.217	148.733
ATP11C	ATP11C	121.75	79.25	122.8	61.15	101.25	109.9	108.05	95.9	102.65	108.75	70.2	111.3	112.1	82.7	87.4	112.9	87.45	105.55
ATP12A	ATP12A	0.9	4.7	23.1	17.5	2.9	10.7	4.6	5.6	13.8	1.4	66.4	11.2	1.4	26.3	1.4	13.1	2.8	8.8
ATP13A1	ATP13A1	383.8	287.2	263.1	198.7	290	246.2	323.7	334	386.9	313.4	517.3	336.9	354.3	372.7	595.4	408.6	357	348.6
ATP13A2	ATP13A2	72.6	95.6	42.5	15.6	30.4	38	34	74.3	53.5	55.6	72.4	61.6	43.4	82.1	95.7	69.9	67.7	56.9
ATP13A3	ATP13A3	159.05	133.95	240.65	208.5	222.5	225.25	198.05	162.45	244.7	143.35	103.25	132.35	197.75	107.55	79.45	121.1	173.35	130.1
ATP13A4	ATP13A4	4.43333	2.03333	20.3	10.5	6.8	2.3	18.7	2.06667	3.1	1.86667	7.93333	10.3	4.7	16.4667	8.5	12.8333	3.16667	3.7
ATP13A4-AS1	ATP13A4-AS1	0.5	0.6	0.7	0.4	0.3	0.6	0.8	3.2	0.5	0.4	1.4	1.3	0.3	0.5	1	1.7	2.4	3.1
ATP13A5	ATP13A5	11.4	9.65	21.3	13.55	6.95	8.15	1.9	6.65	7.9	3.85	13.5	16.65	2.1	14.4	16.95	8.65	2.35	1.8
ATP1A1	ATP1A1	1361.2	1469.9	1344.6	846.8	1172.6	1093.5	1120.1	1353.4	1137	1353.2	1056.1	1194.5	1085.2	1295.5	897.3	1270.2	1067.7	1245.9
ATP1A1-AS1	ATP1A1-AS1	19.75	16.75	20.65	5.55	12.45	2.2	30.05	30.35	8.45	8.1	28.8	19.25	2.15	9.85	15.95	21.55	22.3	13.2
ATP1A2	ATP1A2	1.9	3	34.3	7.4	2.2	4.8	6.35	4.85	16.75	8.85	17.35	3.7	0.85	2.95	15.35	4.65	6.75	1.75
ATP1A4	ATP1A4	3.46667	5.53333	14.6667	3.7	5.16667	7.8	9.36667	1.33333	11.0333	6.4	18.1667	6.2	3.56667	20.2333	21.7667	5.73333	10.7333	2.23333
ATP1B1	ATP1B1	94.7	101.25	49.7	119.15	79.8	92.4	46.05	74.2	102.9	79.6	49.35	53.15	39.85	99.8	62.95	70.7	78.4	81.4
ATP1B2	ATP1B2	9.4	8.9	15.1	8.3	7.6	12.9	5.1	8.5	20.5	2.5	52.7	12.1	13.7	9.2	2.7	3.5	6.4	3.2
ATP1B3	ATP1B3	399	364.6	542.8	742.167	502.2	540.967	469.433	506	440.067	463.833	400.833	312.567	663.6	602.367	563.567	379.133	471.033	646.7
ATP1B4	ATP1B4	0.8	7.65	15.4	4	7.35	6.7	10.6	7.8	19.5	9.7	14.8	6.65	2	2.2	0.9	3.3	5.95	2.85
ATP2A1	ATP2A1	4.1	11.7	13	1.65	5.25	9.5	5.55	9.15	2.85	3.3	17.6	7.55	2.2	10	9.8	3.6	12	19.05
ATP2A2	ATP2A2	152.775	147.25	169.575	192.825	146.675	180.05	227.125	162.1	214.625	149.325	169.85	171.725	198.975	194.2	157.125	147.75	161.8	124.95
ATP2A3	ATP2A3	267.18	251.2	230.02	128.04	175.98	176.16	211.66	229.04	213.74	264.78	305.78	328	208.94	215.62	264.78	236.28	219.5	156.24
ATP2B1	ATP2B1	282.267	369.7	711.1	535.033	687.567	792.667	593.633	348.333	798.6	300.467	173.7	224.067	469.167	160.1	269.033	225.5	224.433	130.167
ATP2B2	ATP2B2	3.11667	2.58333	15.9333	5.43333	7.26667	7.03333	7.58333	3.01667	5.5	5.41667	4.95	6.13333	4.76667	4.2	2.63333	4.06667	2.46667	6.25
ATP2B3	ATP2B3	9.1	8.6	2.75	8.175	6.825	5.625	12.75	5.975	10.925	4.475	25.9	2.225	8.6	11.225	9	3.725	8.225	12.875
ATP2B4	ATP2B4	317.667	324.167	355.233	154	253.267	364.3	159.5	368.7	381.567	354.267	235.033	245.6	367.7	191.733	336.3	297.567	367.8	169.3
ATP2C1	ATP2C1	101.5	98.925	93.175	86.95	99.975	94.975	72.9	114.425	88.7	95.5	120.425	95.425	116.55	94.975	89.275	123.45	114.8	78.75
ATP2C2	ATP2C2	11.0667	8.1	17.3667	12	10.1	9.06667	24.1667	7.6	8.5	22.5667	20.9	11.9667	4.53333	16.4667	12.9	9.13333	11.0667	15.3
ATP4A	ATP4A	14.9	12.4	9.4	1.2	1.3	1.9	24.7	2	1.8	1.1	21.8	2.2	2.3	16	12	1.6	2	4.2
ATP4B	ATP4B	6.66667	3.26667	4.83333	6.4	5.46667	5.36667	2.1	9.76667	3.36667	2.46667	17.3	2.43333	5.7	5.76667	3.7	4.6	7.16667	3.76667
ATP5A1	ATP5A1	2160.8	2266.5	2305.45	2251.85	2164.25	1916.05	2325.65	2253.6	1990	2339.05	2530.2	1993	2018.15	1868.4	2107.5	1881.4	1919.2	1745.9
ATP5B	ATP5B	1591.9	1491.2	1543.6	1808.4	1589.9	1460.8	1521.4	1753.9	1776.5	1691.8	1966.8	1699.5	1874.3	2078.3	2174.7	1624	1749.2	1612.8
ATP5C1	ATP5C1	1859.12	1667.25	1237.67	1195.55	1182.72	1057.33	1287.83	1886	1296.5	1788.05	2138.12	1536.65	1712.92	2125.88	2066.55	2001.75	1870.45	1652.12
ATP5D	ATP5D	343.7	373.25	243.25	209.6	220.3	212.1	302.45	467.65	354.05	364.35	368.2	264.1	246.2	407	391.6	353.65	279.85	375.3
ATP5E	ATP5E	3947.65	3478.75	2566.9	2370.2	2702.65	2404.4	2074.7	3644.05	2685.7	3677.95	2906.95	2207.45	2856.1	2847.4	2639.05	3179.6	3111.2	4149.75
ATP5F1	ATP5F1	1585.45	1557.05	1407.9	1189.35	1259.2	1020	1186.3	1863.1	1369.2	1740.8	1535.5	1278.95	1495.55	1512.6	1479.1	1453.5	1679.65	1214.95
ATP5G1	ATP5G1	242.1	182.7	169.8	118.3	178	176	109.9	231.1	188.3	239.7	343.5	206.5	216.4	258.8	251.7	292.9	240.7	106.5
ATP5G2	ATP5G2	1873.5	1975.3	1570.95	1796.85	1549.35	1400	1696.2	2080.4	1572.7	2062.4	1950.75	1613.15	1394.1	1736.75	1756.85	1543.2	1583.2	1851.65
ATP5G3	ATP5G3	1026.93	977.5	868.5	873.833	884.467	708.2	737.167	1035.83	987.467	954.567	1099.6	922.3	1081.3	1175.63	847.333	1218.6	1085.8	927.867
ATP5H	ATP5H	2158.35	1987.05	1245.85	882.95	1347.45	1102.7	1157.6	2191.7	1333.55	2300.75	1577.45	1414.2	1430.45	2232.3	1571.5	2041.45	1859.65	1990.55
ATP5I	ATP5I	1741.15	2020.9	909.95	940.25	1061.05	955.8	872.2	1779.6	857.8	1834.25	1050.25	1058.8	1012.35	2052.9	911.4	1876.9	1758.6	1541.45
ATP5J	ATP5J	2027.2	1791.8	1374.5	1004.7	1242.6	1238.1	1052.3	2051.4	1563.3	1830	1505.1	1386.1	1538.2	2034	1403.2	2072.8	2016.1	1553.6
ATP5J2	ATP5J2	0.9	9.6	2.5	4.1	2.7	4	4.5	1	2.2	8.6	1.7	2.8	2.3	7.6	6.5	10.9	1.9	4.8
ATP5L	ATP5L	4162.27	4324.57	3343.95	3300.88	3263.22	2828.7	3377.6	4341.82	3001.53	4117.43	3018.12	2893.85	3013.25	4271.9	2797.2	3407.62	3363.38	3482.82
ATP5O	ATP5O	1413.87	1443.63	936.7	1013.23	1123.57	984.5	1053.37	1499.2	844.6	1553.07	904.8	796.133	932.233	1223	799.333	1136.67	1055.43	1128.13
ATP5S	ATP5S	79.7714	82.6286	85.8714	64.8857	79.2714	95.3	84.9714	85.6143	88.2857	75.3	97.3	88.6	111.529	93.1143	69.9143	66.8	83.5857	61.4714
ATP5SL	ATP5SL	126.533	157	106.2	122.6	95.3667	103.433	148.333	138.6	96.9333	151	185.3	133.433	127.333	160.033	144.233	150.167	134.1	130.3
ATP6	ATP6	8571.55	7555.55	8698.15	6945.9	7108.85	6202.3	8320.35	7746.2	7277.4	8020.85	10507.9	5804.35	4270.75	6854.95	10343.6	6036.95	5605.6	9458.6
ATP6AP1	ATP6AP1	490.2	522.8	409.3	281.2	445.9	330.7	474.8	583.9	612.6	522.6	633.9	467.9	452.6	456.5	605.7	482.1	452.8	355.3
ATP6AP1L	ATP6AP1L	13.45	15.8	21.4	12	1.65	16.3	18.65	6.5	20.4	9.05	8.8	12.5	12	15.45	22.65	2.7	17.65	3.85
ATP6AP2	ATP6AP2	931.767	931.567	1180.5	1192.87	1113.3	1094.53	1130.2	936.7	1410.53	940.967	986	964.233	914.833	797.333	1242.47	1013.33	897.7	801.733
ATP6V0A1	ATP6V0A1	28.35	55.85	58.35	39.7	57.35	49.05	49.4	36.45	71.05	40.45	48.5	51.1	42.65	42.85	88.4	49.6	48.55	51.4
ATP6V0A2	ATP6V0A2	43.7	55.6	57.06	61.68	57.2	57.08	50.78	44.16	44.28	49.62	47.62	63.16	50.08	52.26	43.86	44.68	44.34	47
ATP6V0A4	ATP6V0A4	5.1	2.6	18.8	1.7	0.6	0.5	3.5	2.3	2.6	3	48.4	11.5	10.3	18	4.1	0.3	0.9	0.7
ATP6V0B	ATP6V0B	552.9	592.5	595.9	531.7	584.3	491.4	709.1	665.2	1011.8	624.6	708	509.8	701.4	759.6	803.9	633.6	624.3	557
ATP6V0C	ATP6V0C	814.1	845.8	842.55	826.35	733.3	661.15	1025.9	934.15	1239.55	921.8	912.75	814.65	785.95	1080.75	1303.3	937.55	855.3	891.85
ATP6V0D1	ATP6V0D1	526.8	522.8	642	701.8	630.9	494.8	807.6	525.4	1061	570.7	700	607.9	663.6	502.6	1445.8	580	602	441.1
ATP6V0D2	ATP6V0D2	13.1	7.16667	30.2	13.2	17.3667	16.8333	13.7	12.2333	4.66667	9.96667	17.4333	12.8	8.7	22.7333	10.0667	3.66667	13	11.7333
ATP6V0E1	ATP6V0E1	1290.91	1180.96	761.329	658.986	959.829	902.586	647.171	1251.93	912.571	1159.23	1388.36	1092.99	1102	1225.01	1355.16	1348.21	1367.09	1045.79
ATP6V0E2	ATP6V0E2	550.2	474.2	281.3	162.1	219.8	150.8	285.5	471.7	187.5	547	539.2	317.7	263.8	403.4	274.1	434.1	427.1	332.2
ATP6V0E2-AS1	ATP6V0E2-AS1	22.6	10.2	3	1.7	22.9	5.6	23	3	1.8	10.2	8.9	34.6	9.5	10.1	4.5	26.1	13.2	23.8
ATP6V1A	ATP6V1A	194.35	204	221.1	231.9	269.35	197.85	191.4	229.05	467.85	227.45	223	254.1	232.2	212.35	363.35	226.45	213.2	211.4
ATP6V1B1	ATP6V1B1	4.85	6.75	20.25	4.05	3.2	9.8	18.95	12.95	13.35	9.7	17.3	7.6	4.55	17.05	18.45	3.95	1.75	6.7
ATP6V1B2	ATP6V1B2	234.6	267.4	401.8	432.4	412.4	317.6	546.3	219.3	689.1	287.3	272.1	394.4	361.7	178	420.9	244.5	300.5	210.3
ATP6V1C1	ATP6V1C1	78.425	80.525	100.725	85.85	96.575	104.075	98.675	86.8	120.55	71.05	117.1	98.5	115.775	76.25	95.525	92.775	90.55	83.7
ATP6V1C2	ATP6V1C2	1.6	1.5	8.2	2	6.3	1.3	25.8	4.25	6.55	5	1.7	1.55	0.8	4.9	18.8	0.9	1.55	7.9
ATP6V1D	ATP6V1D	121.325	88.475	115.35	71.375	96.975	85.95	86.875	132.875	167.875	110.325	167.95	112.375	160.075	95.725	193.95	128.875	151.775	81.5
ATP6V1E1	ATP6V1E1	798.7	768.2	355.8	749.8	513.7	602.7	570.3	798.8	525.6	674.6	770.4	629.9	657.2	866.2	860.9	813.6	894.4	538.6
ATP6V1E2	ATP6V1E2	92.1	123.3	143	49.3	85.6	96.1	48.3	83.8	77.8	104.6	146.9	95	90.7	83.9	32.6	100.6	81.5	57.3
ATP6V1G1	ATP6V1G1	1544.85	1334.75	1348.35	1357.45	1234.6	1154.7	1667.7	1276.75	1207.25	1148.4	1082.2	1303.9	1193.6	1168.05	1278.1	1358.5	1096.5	1259.05
ATP6V1G2	ATP6V1G2	34.8	25.9	21.2	4.8	16.5	16.1	16.3	24.8	24.4	25	49.3	14.4	27.6	28.3	39.2	6.6	6	13.8
ATP6V1G3	ATP6V1G3	6.5	13.1	9.6	1.6	12.2	8.2	3.1	7.6	18.3	13.7	54.6	1.8	11.7	18.4	15.3	9.6	9.8	11
ATP6V1H	ATP6V1H	88.5667	113.533	111.567	159.567	79	121.367	111.3	81.2	118.9	122.4	140.567	124.067	108.567	116.3	98.1667	107.967	105.6	118.067
ATP7A	ATP7A	53.1	93.35	78.5	97.65	73.75	83.1	68.3	72.85	58.1	98.3	80.7	67.95	69.25	57.35	64.75	91.85	95.7	66.05
ATP7B	ATP7B	15.7	18.9	45.8	0.7	9.6	17.9	19.9	15.6	11.4	28	38.8	4.2	8	5.9	35.3	14.3	14.3	25.6
ATP8A1	ATP8A1	141.233	87.5333	107.833	144.833	116.467	129.733	134.8	82.6667	102.1	91.2667	130.333	135.133	177.567	87.3	93	100.733	100.7	104.533
ATP8A2	ATP8A2	18.0667	19.0667	19.6667	8.53333	21.2333	14.1333	13.1	22.4	9.26667	11.5333	18.1333	7.26667	14.7	19.9333	14.5	18.5333	10.5	18.4667
ATP8B1	ATP8B1	120.65	145	143.95	138.9	127.5	151.4	126.45	115	107.8	90.5	74	102.75	63.5	242.25	121.4	131.65	128.7	166.9
ATP8B2	ATP8B2	1077.55	1106.15	908.55	242.45	665.45	549.7	521.9	1071.05	634.25	1092.85	631.15	784.6	557.9	579.4	618.2	843.1	857.4	685.15
ATP8B3	ATP8B3	12.2667	12.4333	3.93333	13.5667	12.3333	7.23333	12.8667	15	21.0333	20.3333	26.5333	11.1	19.3333	16.2	12.4	10.7667	14.4333	16.1333
ATP8B4	ATP8B4	12	21.9	46.7	23.2	16.4	9.7	28	4.1	30.8	16	43.4	22.5	17.6	14.4	70.5	9.8	15.9	6.3
ATP8B5P	ATP8B5P	8.05	6.2	5.15	1.1	1.85	3.25	4.95	0.8	16.6	2.25	16.1	2.65	1.7	12.75	1.8	7.3	1.7	0.5
ATP9A	ATP9A	23.7	22.05	19.05	7.2	15.75	28.95	22.95	15.2	21.2	21.25	36.3	28.7	25.2	9.3	33.6	4.1	18	13.7
ATP9B	ATP9B	51.6167	47.4833	46.3667	40.3167	57.0667	47.7333	41.8167	44.8	77.9333	36.5667	35.9833	46.8	41.4333	33.5667	36.7833	37.9167	35.9167	46.1
ATPAF1	ATPAF1	210.6	214.2	216.3	89.6	145.5	174.1	85.45	225.15	148.85	187.75	212	231.45	185.8	167.5	195.2	223.55	221.25	117.05
ATPAF2	ATPAF2	46.4	38.8	39.45	34.3	36.7	31.15	56.75	41.05	42.4	35.15	36.4	65.9	36	35.05	51.4	39.35	40.8	43.7
ATPIF1	ATPIF1	548.667	495.867	338.8	325.7	403.733	387.567	323.067	565.033	402.433	524.633	384.1	396.533	401.8	478.567	303.367	531.8	463.5	500.133
ATR	ATR	189.4	180.833	175.467	199.767	237.833	258	184.167	204.833	153.067	172.833	173.233	253.167	238.633	173.1	119.8	225.9	228.967	185
ATRAID	ATRAID	1420.7	1440.4	1112.7	920.4	1031.4	1074.3	969.4	1445.6	1122.3	1552.6	1321.3	1179.2	1135.4	1247.9	1309.6	1202.5	1065.5	1020.5
ATRN	ATRN	73.5	74.7	65.85	46.25	84.7	94.65	63.45	72.75	79.1	46.1	32.55	72.95	57.1	58.25	79.85	45.6	46.25	32.05
ATRNL1	ATRNL1	1.4	6.6	3.26667	3.7	6.9	8.1	5.43333	4.73333	10.3667	4.63333	14.9333	8.73333	3.36667	7.96667	8.76667	3.96667	3.1	3.6
ATRX	ATRX	235.275	203.725	255.4	181.25	256.25	273.35	213.825	208.15	233.8	241.925	225.375	255.35	243.025	202.25	196.95	244	239.95	182.2
ATXN1	ATXN1	141.56	236.58	154.98	151.02	115.6	196.92	104.26	247.98	121.16	170.4	97.82	104.06	165.9	149.88	149.2	154.06	145	109.9
ATXN10	ATXN10	663	613.55	543.7	257.7	457.45	427.3	548.1	503.7	571.15	585.9	775.9	706.7	553.35	584.8	806.25	600.95	550.55	467.45
ATXN1L	ATXN1L	474.85	443.45	364.05	549.8	317.25	411.95	549.35	442.3	274.65	440	198.75	305.65	315.4	403.4	171	319.15	306.4	262.25
ATXN2	ATXN2	155.9	99.6	121	88.5	82.5	85.7	136.7	177.7	93.3	130.8	130.8	153.7	90	85.5	105.7	110.3	147.7	68.4
ATXN2L	ATXN2L	61.55	96.1	100.75	60.5	51.5	36.15	51.95	66.9	59.85	81.2	119.55	58.2	64.45	44.6	106.75	74.85	70.9	76.05
ATXN3	ATXN3	51.5429	50.8143	58.6857	56.1857	48.1857	68.4429	37.5	50.9857	47.3714	47.6143	58.9429	49.3857	43.9857	47.8286	58.2286	47.1429	55.6857	51.8286
ATXN3L	ATXN3L	3.2	1.7	1.6	2.2	2.5	1	44.7	13.7	1	14.9	12.9	1.6	1.9	13	24.5	0.4	4.5	3.2
ATXN7	ATXN7	579.667	604.433	932.5	914.133	701.167	925.033	962.8	709.7	582.367	599.133	340.367	643.7	791.767	806.033	321.767	542.3	511.767	711.667
ATXN7L1	ATXN7L1	103.375	87.375	113.275	36.5	58.2	67.4	55.55	97.575	57.15	83.65	66.225	71.525	73.225	79.875	78.4	91.55	91.65	127.7
ATXN7L2	ATXN7L2	20	4.9	49.1	6.1	29.5	23.8	28.3	21.6	43.3	25.1	72.2	13.3	13.9	16.4	15.8	21.4	18.3	24.4
ATXN7L3	ATXN7L3	252.4	301.2	197	184.1	186.6	133.1	233.4	273.7	209.6	286.7	124.6	196.1	154.6	204.1	243	275.5	175.8	192.5
ATXN7L3B	ATXN7L3B	369.15	397.3	266.7	283.3	224.25	281.8	375.2	367.7	324.35	378.4	313.55	383.6	269.25	321.4	283.35	391.3	332.25	279.9
ATXN8OS	ATXN8OS	3.2	6.2	17.8	7.2	2.2	1.4	3.4	1.2	35	12.1	4.3	2.6	1.5	36.2	25.7	2.5	12.6	11.2
AUH	AUH	178	144.3	189.1	64.7	132.1	173.9	109.2	161	111.7	167.7	160.1	166.5	171.5	163.8	144.4	152.9	202.8	156.5
AUNIP	AUNIP	14.95	6.45	22.8	11.55	10.3	4.35	7.05	8.5	8.3	9.85	36.2	9.1	12.45	17.8	1.55	16.55	14.35	21.55
AUP1	AUP1	722.4	664.4	574.6	422.3	500.9	426.5	537.5	590.2	487.2	625.3	485.1	463.6	477.3	588.7	846.6	572.4	541.3	510.9
AURKA	AURKA	27	18.9333	12.6667	13.1333	18.4667	17.5	4.03333	25.2	19	22.0667	35.4667	18.1667	41.0667	34.8	23.2667	41.7333	35.9667	26.5333
AURKAIP1	AURKAIP1	327.02	342.44	291.08	233.1	226.56	231.76	266.1	395.72	285.48	358.9	391.68	292.76	317.14	447.76	383.2	388.98	371.2	293.44
AURKB	AURKB	15.65	11.7	17.1	13.65	11	20.45	2.7	19.25	13.9	12.45	44.2	12.15	25.75	31.4	31.25	25.55	25.3	24.95
AURKC	AURKC	18.3	7	12	7.6	6.7	13.3	1.3	4.3	1.3	10.7	2	20.8	6	23.5	1.3	11.8	7.1	13.8
AUTS2	AUTS2	135.4	127.4	157.067	300.467	62.0333	277.833	171.867	96.4333	98.3333	100.467	70.2333	96	162.733	91.0333	147.567	79.3	82.5	140.033
AVEN	AVEN	114.4	114.3	139.6	80.7	55.7	87.3	69.6	96	89.4	108.2	111.1	134.6	96.7	133	89.7	108.9	96.7	116.5
AVIL	AVIL	36.2	20.8333	38.1333	24.9	29.5333	25.2	14.5667	24.0667	11.5667	21.0333	56.0667	29.7333	15.8333	29.6	21.3	24.2667	25.5667	30.7333
AVL9	AVL9	76.6	69.0833	69.4	63.1167	63.0333	73.5167	56.9833	69.3333	46.2333	77.1167	60.9333	87.4	75.0333	68.5833	61.8333	76.1833	66.7833	52.9333
AVP	AVP	18.7	4.9	6.2	2.4	1.7	1.8	2.8	2.7	6.9	3.5	6.6	7.3	1.8	3.9	4.9	22.3	3.7	4.1
AVPI1	AVPI1	122	152.2	200.8	204.2	209.4	163.9	236.3	190.1	157.3	184.4	34.1	84.9	161.7	273.7	153.6	98.1	77.7	195.5
AVPR1A	AVPR1A	6.94	6.7	15.78	5.34	7.2	8.5	19.68	4.86	7.42	7.04	13.64	13.84	7.86	8.02	20.86	7.04	8.54	4.32
AVPR1B	AVPR1B	5.3	32.4	54.3	7.1	17.3	61	116.7	54.7	100.3	3.5	25.9	7.3	24	51.6	14.6	22.4	7	38.1
AVPR2	AVPR2	9.2	5.05	8.6	9.4	9	1.4	3.25	15	1.95	6.85	7.35	3.1	0.8	7.8	1.9	1.45	8.75	13
AWAT1	AWAT1	11.4	4.7	24.4	2.4	3.8	6.3	11.3	5.6	7.9	1	19.1	2.6	9	5.5	8.2	12	2.6	3
AX746627	AX746627	1.4	1.9	15.8	4.3	8.9	13.2	9.3	1.5	0.8	14.4	8.1	1.7	5.2	2.4	1	1.6	10	1
AX746699	AX746699	9.4	1.6	1.1	9.7	1.6	1.4	3	1.5	1.3	10.3	0.9	1	3.8	5.1	3.6	4	4.3	0.7
AX746710	AX746710	16.6	5.4	1.7	6.1	0.5	1.8	10.2	2.3	19.9	3.5	23.1	0.1	0.9	1.3	18.6	2.3	9.7	3.7
AX746823	AX746823	146.3	139.8	127	20.4	180.3	38.5	143.7	167	86.1	143.3	117.2	134.9	20.9	75.4	87.1	129.7	149.5	164.2
AX746830	AX746830	17.7	8.9	29.7	17.9	16.7	15.8	19.3	7.5	2.4	3.5	31.4	4.9	4	0.8	24.3	10.9	2.2	6.5
AX746968	AX746968	11.6	2.1	6.2	5	1.8	19	36.3	13	3.1	3.4	2	9.8	21	19.1	21.6	7	2.2	2
AX747031	AX747031	1.9	10.2	1.6	35.3	8.9	18.5	31	2.1	3.5	15.8	32.9	12.2	2.3	21.4	24.4	1.4	16.7	20.9
AX747064	AX747064	28.5	59	26.2	42.3	16.2	37	23.7	43	2.9	33.1	41.7	22.8	7.7	33.5	26.4	33.3	33.2	31.8
AX747191	AX747191	4.2	17.9	24.6	8.8	2.1	3.6	9.2	19.5	31.9	2.7	8.2	0.9	2	11.8	18.4	3.3	2.2	2
AX747250	AX747250	0.5	20.3	8.4	16.8	13.5	2.6	22.1	16.5	12.7	9	0.5	7.2	13.2	28.7	0.4	8.2	10	11.5
AX747261	AX747261	4.35	9.45	40.25	6.85	10.15	10.95	15.15	20.9	25.8	19.65	28.1	1.05	11.95	11.45	25.75	7.7	16.35	4.3
AX747405	AX747405	1	7.4	26.1	10.7	8.9	0.8	14.3	5.9	13.1	6.6	29.3	2.7	12.6	16.7	3.5	0.9	2.4	0.9
AX747444	AX747444	3.3	13.4	5	1.6	4.2	9.7	1.7	6.6	30.3	18.7	5.3	8.2	4.8	35.7	14.6	0.4	3.7	1.7
AX747507	AX747507	6.2	8.8	0.6	0.5	4.2	6.5	13.9	0.7	10.5	5.9	67.5	12.6	0.3	0.8	13.2	11.8	0.3	5
AX747630	AX747630	1.4	0.5	2.7	0.4	2.8	0.7	0.5	0.7	12.1	0.5	12.3	7.5	0.4	0.8	16	0.9	6.3	1.8
AX747652	AX747652	43.2	60.1	55.4	42.2	55.8	38.4	54.7	69.4	33.3	48.5	20.9	42.9	27	33.2	32.7	30.8	37.1	32.3
AX747730	AX747730	17.4	3.5	28	32.5	29.5	22.9	22.4	18.4	11.2	10.4	2.7	25.8	18.7	24.9	4.9	9.1	7.5	18.7
AX747826	AX747826	62.2	104.9	260.4	132.9	253.2	180	218.3	134.2	83.7	138.9	59.2	126.3	210.9	106.7	79.2	70.3	109.1	167
AX748157	AX748157	9	12.1	1.4	25.9	14.4	14.1	51.4	1	39.9	11.3	32	1	17	15.6	18.1	18.4	23	20.7
AX748267	AX748267	17.1	12.1	0.9	12.9	3.6	2.3	19.7	2.5	9.7	8.2	2.1	6.8	2.3	14.1	32.5	0.6	6.5	1.3
AX748273	AX748273	1.3	6.3	30	4.5	0.3	1	1.1	5.3	2	10	0.9	1	0.4	11	3.4	5.7	11.9	9.2
AX748292	AX748292	5.3	2.2	12.9	7.8	3.9	13.4	2.9	3.5	1.9	2.6	2.9	12.2	1.6	18.6	16.3	7.3	13.3	17.8
AX748339	AX748339	36.6	39	3	28.3	32.5	29.9	46	37.2	34.4	24.3	24.9	23.5	15.2	30.4	46.1	26.5	23.8	29.1
AXDND1	AXDND1	9.8	4.05	26.45	5.05	6.1	5.95	1.7	2.95	1.8	3.2	4.9	0.65	1.7	12.2	4	7.35	4.65	2
AXIN1	AXIN1	137.5	99.9	86.9	51.1	57.6	77.3	109.9	121.1	75	110.5	83.3	97.3	66.7	102.2	110	97.4	81.1	94.6
AXIN2	AXIN2	106.05	61.5	112.175	54	133.725	73.95	84.225	98.075	62.1	107.225	29.725	77.925	90.5	74.625	37.9	69.35	58.45	92
AXL	AXL	12.45	8.45	36.95	7.2	8.3	17.45	16	15.9	21.9	2.5	17.85	5.4	8.7	11.8	89.1	11.45	14.35	15.9
AY927499	AY927499	56.2	18.5	3.1	0.8	0.7	2.6	24.1	1.1	2.9	3.4	0.8	23.4	10.1	1	16.9	34.6	21.9	4.5
AY940074	AY940074	94.5	101.8	98.6	108.3	127.1	168.3	65.1	118.3	54.5	100.2	67.2	91.4	64.7	73.6	30.6	100.4	72.7	130.3
AZGP1	AZGP1	7.1	13.1	1	7.6	4.4	15.7	6.7	6.2	0.5	2	34.6	1.1	0.6	5.4	5.1	3.9	8.4	5.2
AZGP1P1	AZGP1P1	0.5	1.8	3	1.1	2.4	3.4	3	2	3.1	1.6	2.4	1.3	1.6	3.7	14.3	1.4	1.4	1.9
AZI2	AZI2	58.4167	53.9667	66.7167	71.7	68.2167	69.2667	59.9167	60.9667	94.9833	51.1667	104.3	73.15	90.9833	70.7333	95.0167	80.3	97.9833	72.0833
AZIN1	AZIN1	676.55	623.25	748	943.8	737.75	927.15	834.75	625.6	732.95	571.1	592.35	574.2	859.65	669.1	733	560.4	640.3	668.8
AZIN2	AZIN2	18.2	29.65	4.95	27.7	37.95	12.25	30.7	38.45	33.5	42.2	46.35	29.25	26.75	20.25	19.7	23.55	13.6	57.5
AZU1	AZU1	19.5	0.9	8	7.9	3.1	3.6	1.9	4.9	3.5	16.8	12.2	2.7	10.4	32.2	5.7	7.9	5.1	0.7
B2M	B2M	12450.6	11492.2	13312.1	12743.3	12004	10863.4	10933.3	12529.6	9806	11753.8	20043.3	8760.4	7730.23	12571.8	13183.1	9993.1	10153.2	13305.7
B3GALNT1	B3GALNT1	3.3	10.4667	7.06667	9.83333	0.8	1.16667	7.33333	13.8667	6.3	2.63333	25.6333	15.9667	7.5	6.03333	16.0667	4.83333	2.6	9.96667
B3GALNT2	B3GALNT2	27.2	28.3	53.275	37.125	36.975	48.5	21.575	46.625	43.475	34.725	69.45	46	42.775	43.425	55.925	41.3	36.9	40.925
B3GALT1	B3GALT1	4.7	9.75	11.95	10.3	1.3	8	2.15	2.7	2.85	0.7	3.15	4.45	0.45	8.2	1.9	1.8	7.65	14.9
B3GALT2	B3GALT2	6.55	8.2	24.25	5.35	0.5	8.7	0.6	1	7.35	11.75	14.1	9.75	6.8	5.8	1.3	1.05	1.7	4
B3GALT4	B3GALT4	48.8	73.15	57.7	62.35	65.65	51.75	53.4	61.1	63.45	62.85	54.9	53.35	48.95	64.1	77.25	69.8	74.45	69.35
B3GALT5	B3GALT5	3.93333	1.36667	2.93333	2.93333	11.1	2.63333	3	4.36667	4.2	1.4	1.66667	2	1.06667	12.3	6.73333	1.46667	3.8	1.36667
B3GALT6	B3GALT6	93.6667	108.367	123.967	107.767	124.233	129.5	96.5333	145.133	109.567	133.1	156.233	138.967	139.367	130.667	105.833	129.2	96.6333	94.0667
B3GALTL	B3GALTL	68.85	50.25	76.55	83.55	63.3	60.1	46.35	52.15	47.7	58.65	31.2	40.2	71.3	36.3	9.55	43.3	38.05	38.4
B3GAT1	B3GAT1	3.8	9.8	4.9	3	1.7	1.3	1.9	2.6	1.5	14.6	51.7	23.8	23.4	2.1	61.5	5.5	7.9	2.1
B3GAT2	B3GAT2	15.7	19.25	22.05	29.95	28.95	22.95	3.2	11.6	11.95	18.95	38.45	23.55	21.25	13.9	24.2	21.9	14.1	19.2
B3GAT3	B3GAT3	73.75	78.65	24.55	37.15	39.55	42.35	42.1	64.3	49.85	83.6	118.35	70.85	62.85	102.5	65.6	93.55	66.7	83
B3GNT1	B3GNT1	32.6	48.5	46.65	21.95	42.6	35.55	29.45	20.25	29.8	49.25	46.25	39.85	40.4	36.15	28.4	45.05	40.5	41.9
B3GNT2	B3GNT2	136.4	156.8	197.233	239.5	175.233	235.033	245.267	126.933	191.067	150.833	311.433	220.533	347.267	158.933	203.933	208.433	234.067	183.633
B3GNT3	B3GNT3	1.8	29.1	4.6	5.2	5.7	34	2.1	27.5	32.8	2.2	53.6	8.8	1.4	5.6	4.9	3.5	16	5.9
B3GNT4	B3GNT4	2.7	6.7	4.3	27.2	28	5.2	40.2	9.1	21.1	13.3	10.5	5.3	2.3	28.6	10.7	9.8	25.5	16.6
B3GNT5	B3GNT5	40.5667	34.1	98.7667	150.3	63.3667	77.4333	126.9	34.5667	215.167	29.0667	6.76667	21.9667	40.7333	22.1667	116.033	39.1333	29.4667	24.5333
B3GNT6	B3GNT6	1.6	4.8	19.8	7.75	10.85	9.15	8.9	8.8	13.6	16.6	20.9	2.3	4.3	22.5	22.3	11.75	16.1	19.35
B3GNT7	B3GNT7	33	17.85	56.4	49.65	28.575	31.675	40.475	43.95	28.7	41.175	35.25	23.35	41.475	22.45	9.625	29.325	24.575	30.725
B3GNT8	B3GNT8	7.7	1.5	6.8	12	3.8	1.4	14.8	10.7	28.6	29.5	50	2.6	23.3	3.3	46.8	3.8	3.1	1.8
B3GNT9	B3GNT9	43.8	36.5	40	47.9	32.4	34.8	38.9	76.1	46.3	71	34.1	34.3	40.3	46.4	25.3	46.5	51.6	61
B3GNTL1	B3GNTL1	21	22.3	29.65	32.35	19.35	23.5	15.25	40.4	23.45	40.45	39.95	31.8	14.9	28.75	26.55	35.95	41.95	16.3
B4GALNT1	B4GALNT1	10.55	1.2	1.85	7.3	1.75	7.75	10.6	8.3	8.5	6.15	23.6	11.75	6.15	11.55	10	10.45	13.05	7.15
B4GALNT2	B4GALNT2	16.6	9.3	14.2	3.4	17.1	10.1	1.2	8.3	22.1	16.5	16.1	2.7	5	20.7	30.8	2.2	4.7	3.2
B4GALNT3	B4GALNT3	2.46667	6.06667	4.03333	6.1	7.13333	9.86667	1.83333	6.93333	11	9.53333	7.36667	6.56667	10.1	3.93333	10.4	2.76667	4.36667	4.36667
[truncated: 20,151 more rows]

## Sheet: GSE81622(LN)
#1.2
31426	40
[truncated: 31,427 more rows]

## Sheet: GSE81622(SLE)
#1.2
31426	40
[truncated: 31,427 more rows]

## Sheet: GSE50772
#1.2
19745	81
[truncated: 19,746 more rows]
[truncated: 33 more columns]
