# Supplementary material for: Identification of key biomarkers and immune infiltration in systemic lupus erythematosus by integrated bioinformatics analysis
Source: J Transl Med. 2021 Jan 19;19:35. doi: 10.1186/s12967-020-02698-x (PMC7814551; doi:10.1186/s12967-020-02698-x)
Supplement: Supplementary file 3 — Additional file 3: Table S3. Data used for WGCNA analysis. [file 12967_2020_2698_MOESM3_ESM.xls]

## Sheet: GSE4588(CD4 T Cell)
SYMBOL	GSM101869	GSM101870	GSM101871	GSM101872	GSM101873	GSM101874	GSM101875	GSM101876	GSM101877	GSM101878	GSM101887	GSM101888	GSM101889	GSM101890	GSM101891	GSM101892	GSM101893	GSM101894
A2M-AS1	29.3	71.5	140.9	115.6	67.3	184	92.2	137.5	90	27.7	28.5	57.9	41.6	33.9	85.8	34.6	50.9	19.4
AAED1	192.9	259	236.4	248.8	184	133.6	144.5	132.4	211.2	164	108	105.6	182.8	154.1	133.4	146.1	131.1	216.1
AAR2	121.2	149.1	170.3	153.8	128.6	171.8	242.9	187.4	139.7	155.8	128.6	170.3	168.5	305	133.2	140.1	162	125
AARS	201.5	169.3	168.1	140.4	218.7	134	221.3	189.5	122.2	202.1	417.6	254.4	231.4	222.3	235.2	305	312.2	257.1
AASDHPPT	265.1	257.7	212.9	330.3	276.6	324.1	359.9	265.8	273.6	237.4	165.8	285.6	273	321.8	181.5	311.3	329.1	242.9
AATF	471.5	453.5	372.1	323.9	344.1	366.5	361.3	446.3	427.1	505.5	411.7	399.5	419.7	501.8	577.8	483.3	456.7	332.4
ABCB10	271	261.2	341.3	233.5	291.4	256.4	216.2	298.5	341.1	272.2	295.9	308.2	391.9	275.7	182.8	271.6	316.3	246.7
ABCC1	361.15	366.45	351.6	379.45	407	261.3	304.7	378.05	313.85	381.05	336.3	324.9	346.95	392.65	348.4	369.65	401.1	527.7
ABCC10	243.85	208.6	181.1	119.9	169.6	190.15	121.9	204.9	228.3	236.05	190.6	209.3	255.55	198.2	174.2	282.45	261.3	189.9
ABCE1	296.2	247.85	415.65	516.45	365.4	452.5	471.25	257.2	324.9	268.15	373.25	429.5	390.55	334.75	271.8	303.7	300.75	343.05
ABCF1	314.8	316.8	325.8	428.5	393.7	390.9	411.8	279.3	302.1	331.7	574.2	410.4	429.1	518.7	430.2	408.8	553.7	490.1
ABHD14A /// ACY1	294.4	332.7	244.6	98.7	188.2	132.8	146.1	400.4	229.5	299.1	316.4	274.3	263.3	261	318.1	284	280.8	183.3
ABHD14B	648	835.2	308.7	258.2	284.6	236.4	348	725.1	444	694.6	336.6	449.7	240.7	538.7	397.5	557	363.9	506.6
ABHD17A	1462.8	1534.3	1223.3	942.1	1063.7	946	1039.2	1711.8	1123.8	1732.1	1767.3	1402.6	1278.7	1673.3	1649.5	1618.6	1657.9	1765.8
ABHD17B	34.7	35.3	177	88.9	128.2	77.9	131.1	42.1	97.5	19.8	45.7	93.8	91.7	28.8	50.9	33.3	28.2	26.4
ABHD3	461.9	375.3	806.7	407.8	945.2	726.2	186.2	459.3	527	452.6	367.1	488.7	800.3	274.2	634.2	460.2	733.9	684.9
ABI1	473	482.8	547.3	546.8	469.4	680.8	527.8	415.9	398.2	461.1	508.8	501.4	593.5	414.4	260.6	359.6	502.4	454.7
ABLIM1	1632.15	1329.8	1037.95	1062.8	1029.65	1051.65	1234.05	1183	884.65	1262.9	1481.15	1669.5	869.45	1648.7	630	1573.85	1139.5	1547.85
abParts /// IGKC /// IGKV4-1 /// IGKV4-1	3.9	5.7	54.8	6.3	65.5	34.9	59.6	43.5	4.1	15.5	660.8	145.1	635.5	209.4	236.1	310.7	240.1	13.3
ABRACL	1169.2	1290.1	1222.9	959.1	1313.9	1260.5	1002	1469.3	1546.2	1429.6	1552.3	1203.8	1426.4	1316.3	1404.7	1353.9	1417.9	1093.2
ABT1	291.3	353.7	288.1	356.6	299.9	286.7	368.6	285.5	244.5	320.5	110.3	338	357.2	274.6	219.1	262.1	286	178.7
AC004692.5	372.2	368.8	398	385.9	430.3	424.9	369.2	460.5	356.1	393	174.9	270.6	205.5	453.8	228.5	325.7	285.2	397.4
AC083949.1	165.1	124.2	28	149.7	89.9	185.7	42.7	170	44.4	97.5	25.6	47	51.8	81.2	34.4	112.7	106.5	201.4
AC128677.4 /// CH17-132F21.1 /// IGKV1OR-1 /// IGKV1OR-1 /// IGKV1OR10-1 /// IGKV1OR10-1 /// IGKV1OR2-2	68	15.5	93.3	84.1	165.4	33.7	120.1	82.4	160.7	52.7	590.3	182.2	1201.4	626.9	299.6	406.5	401	88.4
ACAA1	468.2	471.9	342.05	292.15	375.8	297.4	317.5	493.4	421.05	450.25	564.75	321.9	346.45	463.25	429.4	442.5	438.45	462.45
ACADM	338.2	241.1	383.1	205.8	346.2	353	111.9	295.6	310.1	333.1	493	607.6	571.2	219.6	268	549.7	525.2	330.7
ACADVL	730.7	664.2	325.8	343.9	401.4	426.1	572.6	588.6	538.6	635.1	488.7	444.7	519.3	680.5	737.7	521.8	551.5	453.6
ACAP2	87.6	101.6	236.1	156.3	186.8	191.5	151.6	95.2	264.8	106.8	136.9	194.5	197.5	125.5	188	136	136.7	118.2
ACBD3	264.05	233.1	230.8	316	217.1	290.35	335.1	201.6	221.25	261.45	171	193.65	279.15	362.3	161.55	215.85	237.75	218.1
ACBD5	340.8	388	327.15	510	259.65	301.75	339.6	372.25	258.1	358.65	187.15	274.2	321.5	291.6	198.3	275.95	316.45	283.85
ACBD6	300.4	308.1	241.3	200.2	254.5	234.2	245.5	320.1	229.6	288.8	182.9	228.8	211.9	270.9	182.6	248.7	190	186.9
ACCS	52	90.6	2.4	146.1	136	91.3	235.5	108.1	77.1	82.4	66.4	66.7	48.5	82.1	29	91	57.8	105.2
ACD	265.9	239.4	135.6	92.5	121.1	113.8	115.1	201.1	130.7	226.5	344.4	129	179.3	172.8	270.5	246.2	201.7	174.1
ACLY	111.6	108.4	228	99.9	181.6	190.9	177.3	91	252.9	130.4	241.6	193.1	267.6	123.1	293	131.7	147.4	75.8
ACO2	170.25	161.65	174.6	123.15	208.35	109.25	130.7	128.55	185.15	179.65	199.25	170.95	169.05	180.65	398.95	166.15	188.5	159.65
ACOT1 /// ACOT2	122.2	96.3	55.3	37	93.4	123.9	175.8	157.1	65.8	116.6	90.9	102.6	106.1	233.8	69.8	122	168.7	122.2
ACOT9	186.5	181.4	229.8	230	260.2	269.6	165.8	250.4	306.3	210.6	176.7	186.7	211.3	129.9	293.5	134.2	164.5	211.7
ACP1	347.85	296.95	352.45	480.65	386.5	406.3	361.2	402.55	313.7	363.2	525.35	404.05	427.2	291.65	381.15	325.55	350.05	243.7
ACP5	158.6	118	133.9	116.2	135.4	82.1	87.9	184.5	109.7	216.7	129.3	221.2	179.7	232.5	100.9	235.4	215.7	203.8
ACRBP	53.9	30.1	37.1	20.6	46	5.8	29.1	18	12.4	5.9	92.2	178.7	26.4	2.3	93.2	19	12.4	27.2
ACSL1	152.25	95	298.85	686.5	466.2	404.65	572.5	166.25	698.45	115.15	121.05	146.95	403.95	114.75	416.6	171.6	219.65	129.3
ACSL5	257.1	224.95	310.05	162.7	251.5	261.15	182.3	268.35	284.65	276.95	415.55	278.45	333.9	197.8	431.05	321.55	325.85	153.55
ACTB	15131.5	14794.8	16143	10864	13429.5	11429.5	14056.1	15242.8	13432.6	15338	26335.5	11979.6	9861.55	16348.8	18652.8	13293.7	13549.2	12734.2
ACTB /// ACTG1	8966.7	8940.9	9887.9	8725.9	8448.8	7676.5	9296.5	9670.2	8695.7	9673.3	11516.8	7531.9	7217.9	9161.8	9558.6	7256.4	7361.5	7434.1
ACTBP9 /// ACTBP9	66.5	68.4	215.4	124.2	176.1	126.1	73.3	101.1	268.4	84.2	184.1	136.9	188.5	53.4	223	89.3	115.2	33.6
ACTG1P4 /// AMY1A /// AMY1B /// AMY1C /// AMY2A /// AMY2B	270.3	260.7	305.6	259.4	310.5	259.9	223.1	265.4	190.9	288.3	251.1	318.3	241.8	154.5	51.8	214.2	175.3	206.5
ACTG1P4 /// AMY2B /// RNPC3	160.8	159.2	252.7	269	256.8	269.1	233.5	157	141.1	108	265.5	268.2	175.6	153.3	148.6	161.5	136	113.3
ACTN1	326.45	250.55	199.75	204.9	231.25	186.7	323	207.1	230.95	220.55	351.1	440.5	151.35	263.4	200.05	283.45	254.95	343.4
ACTN4	249.4	304.4	200.6	180.7	227.1	224.2	170.6	341.2	343.2	317.4	217.4	146.9	174.3	310.5	306.4	288.5	422.3	253.1
ACTR10	521.5	659.7	511.9	438.4	513.9	431.5	506.3	494.7	567.4	624.1	646.7	643.4	558	495.5	588.4	548	512	434.6
ACTR1B	487.3	391.1	339.7	248.1	362.5	247	304.9	449.2	282.9	438.8	278.5	378	255.7	520.9	254.3	418.3	352	501.9
ACTR2	123.5	127.9	803.6	586.8	719.1	567.6	719.7	136	786.4	118.6	300.9	465.9	636.6	91.3	393.8	90.4	113	83.2
ACTR3	1160.7	809.6	1534.3	660.4	1095.3	1084	968.9	1157.8	1524.1	1192.7	1635.9	1404	1913.8	1162.5	1813.7	1431.2	1908.1	1166.6
ACVR1	336.2	333.8	398.4	203.4	448.8	431.3	215.7	392.8	348.8	344.4	405.6	335.9	441.6	365.9	461.4	432.6	397.3	261.3
ACYP1	194.9	153.5	42.5	48	87.2	143.8	73.3	181.1	116.3	253.2	221	138.7	130.1	88.6	103.8	290.8	270.1	183.4
ADA	274.55	247.05	239.8	153	226.5	160.6	173.05	391.15	232.1	184.25	411.65	285.15	303.75	308.85	501.5	403.95	385.25	348.25
ADAM10	61.5	71.4	278.1	229.7	307.5	389.2	280.1	123.8	246.7	76.9	201	307.1	311.6	54.5	236.3	78.1	106.4	57.9
ADAM17	225.3	173.5	182.3	282.9	245.3	302.3	226.5	242.6	287.3	164.8	167.3	214.3	285.2	236	168.7	221.8	258.7	251.1
ADAM19	121.05	211.45	113.15	81.55	134.3	100.5	101.7	221.3	151.75	190.55	90.95	66.55	147.7	149.25	225.15	123.55	229.9	211.15
ADAR	2324.4	2056.7	1557.3	1797.8	1373.5	1514.1	1695.9	1927.1	1445.4	2117	4029.8	2507.1	2350.5	2544.4	3526.6	3330.7	3293.3	2672.8
ADCY7	298.25	327.5	429.3	305.65	293.75	275.85	213.05	391.7	269.2	296.1	462.45	289.95	396.9	202.05	376.7	334.75	308	336.35
ADD3	2696.3	2348.95	3812.85	2594.9	3286.65	3598.85	2862.9	2664.2	2641	2907.75	4078.1	3610.5	3556.85	2596.6	3551.85	3075.1	2483.45	2700.85
ADH5	534.75	434.6	374.95	350.25	363.95	360	395.5	418.6	328.25	411.3	436.2	429.65	495.85	410.9	526.6	444	460.3	314.5
ADI1	704.4	700.3	672.1	410.9	690.8	614.7	532.7	546.6	471.7	485.5	389	245.2	455.5	612.1	395.2	711.1	478.8	486.3
ADIPOR1	296.7	271.3	405.7	477.4	436.4	409.3	500.9	245.6	584.4	286.4	423.9	412.7	417.9	288.8	465.2	245.2	220.2	242.3
ADM	88.4	119	53.1	124.4	209.2	95.7	145.6	60.8	414.1	71.9	36.3	50.3	135.8	35.2	322.3	72.3	93.4	106.5
ADNP	340.05	424.75	409.9	496.2	399.25	435.1	415.75	379.85	322.35	358.75	380.1	385.6	398.25	321.65	250.3	338.1	368.55	370.15
ADNP2	300	312.7	373.45	617.05	330.1	423.6	474.85	344.95	316.55	245.4	205.35	311.25	316.55	284.5	264.5	214.35	272.9	252.2
ADPGK	349.05	326	406.8	409.35	482.2	366.3	503.3	283.75	524.3	324.55	323.4	434.6	404.8	335.2	494.55	365.8	341.45	352.95
ADPRHL2	241.2	322.8	279.8	266.1	280.1	280	258.2	315.4	154.5	260.3	218.1	239.1	247.2	392.5	183.2	206.2	221.6	228.4
ADPRM	705.3	499.35	336.6	305	409.1	309.05	461.1	444.5	261.45	421.05	258.2	613.35	361.15	414	221.9	403.05	302.85	577
ADRM1	405.2	407.9	266.1	272.4	212.4	233	165.8	426.3	232.9	396.4	416.6	308.4	391.1	553.4	472.4	493.8	544.3	401.2
ADSL	1139.4	1119.55	645.35	552	720.1	589.85	760.1	1108.1	654.85	1186.7	871.5	745.6	755.35	983.75	856.2	842.85	884	896.95
ADSS	157.5	134.45	235.1	309.25	188.65	245.5	183.4	143.6	205.95	152.8	173.4	183.8	250.85	179.7	133.95	180.8	171.35	162.35
ADTRP	245.45	236.45	205.95	179.3	271.65	286.35	263.85	325.95	280.95	364.2	247.85	511.2	183.65	403.35	177.35	478.8	253.35	736.3
AES	1434.9	1728.6	1134.9	718	686.2	710	1125.7	1068.1	1084.1	1173.6	1480.1	1462.1	1051.6	1123.7	1283.8	1341	1071.7	1135
AF007147	258.9	217.3	146.1	173.4	165.9	156.1	161.6	349	71.4	216.4	140.9	223.9	133	78.4	103.1	95.1	135.6	225.6
AF090939	48.5	50.6	78.4	267.7	127	147.3	115.7	86.2	44	47.4	33.5	61.2	94.1	113	14.3	63.9	37	85.5
AFTPH	440	424.55	338.2	345.25	294.15	312.55	380.85	393.1	329.2	439.55	447.95	379.05	390.2	371.65	406.65	346.25	443.1	392.35
AGFG1	90.6	95.3	179.8	232.6	214.3	168.9	198.5	102.7	214.9	106.4	81	160.4	177.6	144	194.8	161.7	178.9	118.8
AGL	352.5	291.8	411	306	295.5	335	255.1	338.2	280.4	300.4	197.1	327.5	350.4	300.9	232.7	389.1	389.1	228.8
AGO2	326.3	346.4	546.7	861.4	495.6	555	541.3	350.1	389.3	260.3	268.7	431.8	355.3	347.7	325.9	439.9	310.5	692
AGO2 /// CASC7 /// CASC7	261.95	202.25	270.75	347.75	202	241.15	251.4	179.95	147.85	176.35	89.75	168.3	174.35	171.2	73.8	183.6	215.9	282.2
AGPAT1	271.2	260.45	149.3	71.4	118.1	129.4	109.3	203.35	143.55	206.5	254.25	182	132.4	263.1	243.35	236.75	220.2	164.4
AGPAT5	79	86.55	132.75	246.8	140.3	190.7	197	83.3	106.25	75.65	78.5	156.4	218.15	149	79.05	96	111.25	132.75
AGPAT9	106.4	53.8	167.3	87.8	86.9	106.9	100.8	39.5	187.5	53.6	62.4	46.6	57.9	47.1	128.1	62.9	58	39.6
AGTPBP1	287.4	307.55	305.65	293.25	334.5	298.4	303.15	250.4	449.7	297.05	188.3	301.35	291.8	271.15	149.15	209.3	188.5	173.85
AGTRAP	102.5	170.1	186.5	122.1	186.3	123.9	188.5	104.8	495.7	141	213.1	148.6	190.2	98.9	424.7	140.9	178.5	53
AHCTF1	196.5	174.5	222.15	302.05	176.85	234.45	234	165.45	200	176	127.2	192.25	194.25	200.9	132.5	143.4	146.65	133.85
AHCY	168.3	158.4	184.1	130.6	151.9	162.5	146.7	172.2	289	171.2	277.3	211.6	137.8	189.5	292	171.3	145.4	155.2
AHR	259.3	254.7	229.4	209.1	276.2	326.4	338.9	305.8	380.4	261.7	334.3	151.1	217.3	290.5	320.7	125.7	274.4	222.9
AHSA1	368.2	328.1	333.7	193.1	258	249.1	300.7	380.1	252.2	379	583.6	432.5	418	351.8	487.3	623.9	483.5	628.6
AHSA2	322	327.35	227.45	240.35	389.5	315.75	269.95	299.6	217	324.6	163.15	288.95	182.25	88.35	189.7	225.05	181.7	219.3
AIDA	829.15	808.75	929.5	702.8	824.55	802.8	728.95	825.5	783.3	945.95	1195.4	1232.45	1073.8	720.55	1171.8	1034.8	998.35	1193.25
AIF1	606.55	404.05	431.7	603.35	557.85	219.9	901.95	524.85	2085.85	562.7	227.4	319.2	504.5	292.75	1101.9	444.85	528.6	268.75
AIM1	1122.6	1033.5	1197.5	3266.7	1897.8	1656.9	1366.7	1622.9	819	1323.8	811.8	1079.9	1364.8	1716.5	787.7	1157	1132.2	1815.9
AIM2	80.6	66.5	46.8	40.4	51	49.8	25.3	80.6	46	69.3	157.5	60.6	121.4	113.6	99.9	167	172.3	104.8
AIMP1	386.6	344.3	323.3	490.8	416.3	449.9	437.1	334.6	275.1	350	228.3	360.8	460.4	338.3	232.2	324.1	331.4	183.8
AIP	548.7	570.3	411.65	412.7	451.65	434.25	583.55	523.75	419.2	549.05	610.25	483.4	488.15	592.7	496.85	562.4	616.25	516.3
AK022030 /// TROVE2	322.5	361.3	294.1	380.3	269.2	393	356.2	283.6	332.5	366.3	247.9	334.3	309.5	246.5	260.8	390.4	400.9	193.1
AK026714 /// PELI1	684	785.5	393.2	539.2	563.8	498.6	611.9	1150.7	467.7	853.7	511.4	782.2	652.2	567.3	532.8	750.4	840.2	1006
AK057657 /// RP11-473I1.9	1162	1452.8	815	1497.1	1152.6	1202.6	1462.9	1052.4	982.6	1141.1	721.3	1045.1	1095.9	1099.5	935.5	1304.4	1264.1	969.6
AK090844	142.6	143.1	235.4	213.5	274	179.4	171.3	112.7	223	100	244.8	183.9	117	147.2	201.9	129.7	109.1	84.4
AK2	191.55	144.75	278.35	152.95	250.85	199.3	212.1	156.5	303.55	160.5	307.35	302.25	264.9	165	256	180.6	207.9	143.5
AK3	558.15	572.85	490.8	816.55	466.45	724.9	767.1	591.8	447.6	606.05	516.6	560.05	474.7	519.5	406.75	581.05	474.6	538.6
AK6	399	380.8	169.5	384.2	299.8	352	326.5	310.6	217	354.6	167.2	377.8	233.1	434.9	216.7	359.3	339.9	244.9
AK6 /// TAF9	680.5	787.7	459.7	391.8	535.8	536.6	646.5	733.9	503	634.2	624.6	528.3	617.3	783.8	625.5	844	639.2	516.3
AKAP11	281.85	328	373.95	217.65	316.4	363.2	288.45	289.25	271.9	301.9	281.4	327.95	276.5	195.45	198.65	273.05	294.6	174.6
AKAP13	368.8	306.9	258.2	215.8	197.8	218.9	284.9	357.2	241.5	414.9	163.5	218.5	163.6	246.9	203.2	379.2	358	252.4
AKAP2 /// PALM2-AKAP2	160.8	182.9	155.4	67.5	167	158.5	95.7	222.8	151.6	149.5	624.7	290	423.3	255	361.3	327.1	386.7	133.7
AKAP8	328.7	387.1	294.8	412.35	318.35	363.15	439.5	285.45	289.55	339.75	186.15	273.7	331.25	394.6	195.55	232.7	229.45	218.75
AKAP9	147.9	160.7	156.7	283.8	207.7	230.6	134.2	126.8	96.6	33.3	186.6	170.2	49.9	111.5	82.7	206.4	132.1	20
AKIP1 /// NUAK2	242.7	315.2	113.8	113.5	140.9	103.3	170	111.6	168.6	127.4	165.2	123.1	135.7	164.1	146.3	147.2	164.9	280.8
AKIRIN1	258	314.6	573.2	570.8	352.9	374.2	423.2	228.8	411.9	376	391	365.3	307.4	476.3	489	374.6	258.8	482.5
AKIRIN2	158.6	165.2	232.2	285.9	245.8	307.1	265.4	184.1	456	217.9	157.3	217.7	250.1	166.1	302.8	198.1	180.5	181.8
AKNA	646.15	528.75	427.65	367.1	267.4	335.9	404.75	638.6	412.05	674.1	718.55	575.95	351.4	555.55	725.6	634.95	760.4	658.65
AKR1A1	481.4	437.1	290.3	222.5	405.8	339.2	259.9	381.4	530.7	407.1	501.8	375.1	382.6	429.8	651.1	429.5	374.3	240.5
AKR1B1	616.9	685.7	529.1	392	541.8	441.5	550.1	585.6	494.7	721.7	1313.7	645.1	563	690.5	561.1	657.5	591.6	494.2
AKR1C3	75.7	117	88	67.7	28	53	60.7	144.7	92.4	114.9	129.4	209.2	182.1	166.6	76.7	66.1	76.8	106.2
AKR7A2	339.7	299.9	291.5	138.55	276.25	263.1	239.6	322.95	325.6	347.3	291.7	328.2	282.15	245.45	238.25	294.9	280.8	265.15
AKT1	251.8	266.3	150.4	112.9	161.7	133.6	211.8	262.7	238.4	261.4	154.6	198.7	188.7	215.9	275.7	247.3	248.5	182.6
AKTIP	364.8	358.3	301.5	161.95	278.55	235.3	289.4	297.7	253.15	335.5	210.65	328.3	261.95	182.05	177.2	243.5	264.3	311
ALAS1	125.8	118.9	72	95.9	88.2	72.2	88.9	112.1	137.7	95.9	169.7	105.8	157.6	132.4	228.8	160.2	243.2	154.7
ALDH18A1	162.4	154.65	187.95	75.85	180.25	208.85	97.9	125.55	135.4	148.45	288.4	292.75	274.55	167.35	206.15	212.25	194.4	90.45
ALDH2	268.2	205.9	275	393.3	285.5	268.6	571	213	1152.6	249.1	79.6	148.9	186.9	120.9	635.5	173.9	205.1	228.9
ALDH9A1	569.4	408.2	398.8	425.6	466.1	551.7	283.1	491.2	537.4	697.4	515.1	716.8	721.7	643.4	465.3	529.3	739.9	326.3
ALDOA	2878.7	3089	2901.4	2373.4	2746	2203	2818	3301.3	3692	3390.9	3297.5	3177.1	2854.7	3247.6	4321.9	3065.6	2885.2	2379.5
ALDOC	315	300.1	268.8	141.1	240.7	171.9	192.1	286.2	173	283.3	280.8	219.9	146.5	202.9	239.1	240	203.2	204.2
ALG13	308.2	247.9	333.6	223.6	328.4	386.8	218.8	226.2	226.7	277.8	176.3	265.9	318.4	282	136.9	287.5	204.6	283.5
ALG8	217.3	165.2	208.8	100.6	157.9	162.6	133.4	238.7	158.2	174.7	326.4	195.7	208.8	200.2	261.2	217.5	164.6	140.1
ALKBH5	255.1	277.8	368.8	378.5	311.8	354.9	431.1	269.8	364.5	284.1	357.1	369.4	342.9	257.5	386	266	229	231.1
ALKBH7	194.25	182.6	103.15	118.85	121.45	136.8	112.8	244.55	114.95	197.35	99.35	120.4	90.95	179.6	99.15	128.95	127.5	215
ALOX5AP	1848.4	1535.1	1132.6	1444.7	1303.9	1303.9	1180.6	2245.2	2147.5	1289.6	2338.3	1354.4	1849	1582.2	2510.1	2071.1	2471.9	2013.4
ALYREF	233.45	214.2	495.35	538.85	567	481.3	499.45	218.4	599.6	239.6	573.3	521	796.95	296.15	704.25	285.05	255.75	224.6
AMD1	556	649.35	537.6	832.6	732.2	881.4	677.55	473.65	627.65	488.6	458.55	578.85	741.55	414.3	336.15	404.1	545.2	462.5
AMFR	80	48.4	135.3	137.55	180.55	177.7	221.7	81.15	181.85	74.55	125.05	173.6	214.65	70.1	145.65	77.35	58.35	71.5
AMICA1	656.1	501.2	521.3	426.7	622.8	465.5	437.5	528.5	1106.5	460.1	400.6	378.9	444.8	329	779.2	422	381.5	435.4
AMIGO2	398.3	425.8	247.3	270.4	316.2	360.7	161.2	312.8	247.8	383.4	518.8	475.2	438.9	290.8	238.2	366.7	445.3	446
AMPD2	323.5	278.6	260.3	302.7	320.4	256.3	328.8	318.4	535.3	310.3	131.4	194.1	255.6	254.5	283.9	274.7	250	383.8
AMZ2	825.9	994.4	658.3	614.9	752	723.7	571.7	963	941.8	854.1	623.5	716.6	793.4	814.5	759.8	994.5	916.6	810.5
AMZ2P1	184.5	252	129.4	141.1	102.7	85.9	142.6	168.5	272.7	98.3	159	97.2	130.8	111.3	127.6	202.6	90.5	119.9
ANAPC1 /// LOC101930107 /// LOC285074 /// LOC730268	302.1	318.7	296.8	300.7	495.1	329.4	384.9	350.9	323	352.1	186.5	296.8	391.2	344.6	184.5	250.3	267.9	280
ANAPC11	357.55	409.95	242.95	179.05	281.95	232.75	231.05	451.15	304.5	477.8	316.1	264.6	281.25	380.15	225.6	364.65	326.2	252.15
ANAPC13	573.8	356.6	415.65	377.25	370.65	412.45	377.5	493.05	371.1	378.85	454.55	398.65	334	517.55	590.6	571.65	535.35	312.8
ANAPC15	201	239.3	272.2	213.6	198	169	261	185.6	318.9	189.2	276.5	215.5	261.4	329.3	285.5	325.4	217.1	255.6
ANAPC16	1487.25	1317.7	1034.45	701.65	1070.05	988.25	807.6	1371.95	959.3	1259.95	932.7	1289.95	1048.4	1250.5	940.25	1159.1	1039.9	1058.85
ANAPC4	600.25	533.85	392.05	416.3	506.75	475.85	357.35	616	373.55	534.8	332.25	511.45	584	398.25	345.4	498.9	532	343.15
ANAPC5	365.7	420.05	382.55	357	419.75	376.6	338.35	378.05	384.45	363	277.95	382.4	359.35	293.75	308.4	339.25	304.05	277.9
ANGEL2	108.2	102.5	90.6	234.2	139	213	219	105	96.5	114.4	107.8	129	156.1	101.5	88.4	89.4	91.4	134.3
ANKHD1 /// ANKHD1-EIF4EBP3	460.15	449.3	419	457.7	409.05	392.5	454.25	397.2	346.95	450.3	291.35	365.25	373.35	369.35	275.6	382.8	345.4	378.35
ANKHD1 /// ANKHD1-EIF4EBP3 /// EIF4EBP3	243.6	221.8	172.8	160.1	194.7	173.3	183.4	236.6	251.3	264	402	205.6	127	286.2	127	254.3	215.6	288.7
ANKMY2	215.6	280.5	139	131.5	198.7	160.6	202.4	223.2	177.2	255	270	244.5	235.6	187.7	182.8	238.5	259.7	144.6
ANKRA2	477.5	400.5	383.3	473.6	443.9	478.9	387.3	418.9	322	367.5	305.3	385.1	428.2	290.2	218.5	394.1	322.6	440.8
ANKRD10-IT1	173.85	124	251.45	155.05	221.85	196.85	188.35	150.15	145.2	151.45	172.7	186.25	122.75	163.4	327	123.9	134.75	165.65
ANKRD12	355.15	318	407.6	725.25	606.05	475	314.35	370.95	269.8	322.5	144.45	297.25	340.95	349.95	202.5	322.95	297.4	364.4
ANKRD13A	702.05	699.35	700.5	682.95	666.85	668.75	575	839.6	607.6	792.2	542.5	613.4	673.85	619.6	574.55	634.3	655.05	609
ANKRD17	327.8	259.15	255.75	190.55	251.2	206.15	228.1	291.95	237.75	267.75	304.15	333.6	258.55	234.35	312.55	339.2	367.5	262.6
ANKRD27	353.5	310.3	298.6	155.1	249.7	269.4	203	270.3	287.3	294	235.5	281.8	254.6	213.5	186.9	284.5	340.3	307.6
ANKRD36B	237.3	233.4	401.2	373	506.8	433.9	241.9	330.6	261.9	271.8	353.2	392.2	236.2	176.4	499	277.3	357.7	411.1
ANKRD44	84.5	64.8	142.8	182.3	175.7	189.9	163.5	48.4	102.6	52.1	69.3	104.9	93.7	78.8	111.5	76.1	52.6	246.3
ANKRD49	713.1	681	455.5	484.2	474.3	410.2	565.7	599.3	394.4	537.5	419.1	495.2	386.9	489.9	370.5	500.9	482.7	441
ANKRD55	416.6	184.9	278.1	85.8	388.3	155.2	123	381.5	130.9	336	352.2	291	150.9	273.3	168	343.7	130.2	382.3
ANKZF1	228.5	229.4	179.1	174.9	280.7	130.7	117.6	210.5	154.2	165.9	102.4	192.7	91	120.9	181.8	184	184.1	273.4
ANO6	196.45	178.3	252.05	185.55	228.8	216.3	151.8	165.5	310.05	221.5	153.7	147.2	224.8	181.75	257	198.8	198.2	117.9
ANO9	373.2	399.8	163	135.6	206.2	170.9	105	300	129.8	302.1	94.8	148.4	141.6	180.3	161.1	298.6	229.4	284.5
ANP32A	439.1	418.4	457.4	523	451.3	444.1	358.5	401.1	464.2	444	333.6	476.3	494.2	445.7	385.1	499	427	312.6
ANP32B	4593.25	4222.65	3434.6	3465.3	3621.55	2947.5	3912.1	4297.95	3139.65	4230.85	3476.15	3210.65	3175.05	4163.7	2444.55	3731.75	3462.25	4409.55
ANP32E	891.2	892.5	855.3	559.7	680.7	847.4	457.2	965	532.4	751.6	978.2	769.9	963	967.9	715.3	1050.3	1075.9	972.1
ANXA1	1868.1	2281.05	2368.05	1298.55	1810.2	1969.35	1683.65	2165.3	3021.45	1921.9	1004.4	819.6	1577.4	988.2	1847.55	1080.3	1330.2	1004.1
ANXA11	398.3	226.1	220.9	159.5	188.5	241.3	268.9	351.6	207.7	306.7	276.6	225.3	165.3	199.1	436.1	276.3	237.9	302.3
ANXA2	2171.55	2266.1	1669.75	1054.8	1958.75	1585.8	1110.2	2897.9	3134.55	2290.95	2233.15	1178.55	2691.85	2760.65	4505.9	2561.8	2877.95	1648.35
ANXA2 /// NHP2L1	1418.1	1441.2	1354.9	1891.8	1356.1	1416.2	1543.6	1591.7	1133.2	1575.9	1353.1	1329	1566.1	2012.1	1364	1806.7	1623.4	1696.4
ANXA2P2	376.1	567.6	453.5	497.6	461.7	370.9	272.7	787.9	922	570.2	493.6	277.1	523.1	603.3	670.7	830.6	710.7	387.7
ANXA2R	612.4	541.4	454.1	367.2	448.3	328.8	436.3	414	323.5	458.8	206.9	385.8	266.8	323.5	132	345.6	210.6	491.9
ANXA4	137.75	130.4	116.85	90.45	164.8	134.15	135.75	210.55	278.1	187.2	324.7	187.45	345.7	162.3	469.9	215.1	263.15	106.3
ANXA5	655.5	728.5	874.7	673.3	918.8	887.3	756.3	718.6	1588.6	597	960.9	673.8	1085.4	585.1	1619.4	517.2	710.3	629.9
ANXA6	662.05	1014.4	891.6	241.7	674.05	553.65	526.9	861.5	669.5	839.9	797.65	836.25	779.35	711.5	718.3	836.9	714.15	532.45
ANXA7	827.85	875.85	1091.7	1383.15	1032.5	1059.65	1056.3	908.8	1048.05	927.45	982.25	943.4	1099.6	950.3	953	878.3	860.35	735.8
AOAH	85.8	102.7	135.7	114.3	170.5	118	240.4	132.5	296.9	135.2	110.5	119.4	146	38.5	225.8	91.7	151.6	55
AP1G1	166.7	201.5	181	326.6	184.3	243.7	296.3	163.1	158.7	125	153.3	165.4	209.7	152.3	123.6	139.5	182.7	194.5
AP1G2	436.85	317.5	269.7	151.1	215	255	235.8	258.55	168.5	347.75	217.8	193.75	200.05	249.6	389.3	391.8	388.6	345.25
AP1M1	286.9	285.4	297.65	157.15	184.75	190.4	235.55	321.65	263.8	355.45	281.55	309.8	237.95	358.3	325.35	311.8	291.95	189.8
AP1S2	249.2	246.5	537.2	376.15	638.7	404.45	600.9	264.45	1049.15	281.35	351.35	312.5	524.5	192.75	940.35	275.5	280.7	191.35
AP2B1	326.2	223.55	342.2	139.75	207.25	230.5	156.15	216.05	243.1	213.1	325.55	196	213.35	224.45	312.35	256.2	326.3	185.15
AP2M1	1199.5	1316.4	754.1	511.2	661.7	581.4	679.1	1217.8	886.8	1339.6	1075.7	892.7	737.9	911.6	1335.8	1009.6	940.5	761.1
AP2S1	424.8	445.6	324.1	267.6	340.4	265.7	375.6	524.9	662.4	493.6	548.4	500.6	522.4	360.8	804	500.2	418.6	261.9
AP3M2	449.8	465.55	567.5	592.85	658.4	602.1	460.35	595.05	279.6	610.85	169.1	492	346.05	512.65	282.1	524.2	393.6	795.55
AP3S1	1229.6	1361.9	1029.8	1054.8	1005.6	1034.6	995.3	1214.9	1105.7	1251.6	870.6	934	1386.2	1199	1227.6	1130.3	920.6	996.8
APBA2	259.35	229.2	209.35	225.7	214.4	162.6	228.55	202.45	161.25	222.7	222.7	344.2	174.4	297.35	114.1	209.2	249.4	296.35
APBA3	149.25	152.1	119.8	36.65	87.35	69.3	96.05	155.9	100.25	159.2	202.25	179.4	102.6	186.5	210.95	231.7	244.7	179.95
APEX1	1548.2	1708.5	1045.5	1292.5	1174.7	1004.8	1482.2	1603.3	1077.5	1740.9	1433.6	1388.6	1077.3	1272.1	1380	1357.2	1203.2	1525.2
APH1A	42.5	46.4	96.7	181.6	146.2	106.6	142	53.1	177.4	30.4	141	174.6	121.6	33.1	149	37.3	33.7	31.4
APLP2	187.55	179.05	400.55	387.2	385.45	312.25	554.65	156	1097.1	164.6	249.75	210.25	395.2	120.15	986.25	178.4	191.85	91.1
APMAP	489	539.4	345.9	361.7	420.6	439.3	353.6	534.7	407.3	520.7	310.1	350.8	395.9	401.3	350.8	405.5	452.9	388.7
APOA1BP	408.6	413.8	385.9	245.8	357.3	342.2	337.8	489.4	339.9	439.8	595.7	414.7	396.9	442.6	444.2	426.3	389.6	288.6
APOBEC3A /// APOBEC3A_B	375.3	210.3	23.8	760.8	870.5	450.6	495.9	319.7	1797.2	274.3	566.9	348.4	634	198	2895.6	739.2	867.5	305.2
APOBEC3B	24.3	32.7	113.7	17.2	33.3	19.8	32	117.4	33.9	17.1	14.2	31.3	538.2	108.3	63	107.3	95.2	27.3
APOBEC3C	193.9	280.5	281.5	163.8	236.8	147.1	109.6	301.7	316.9	286.6	381.6	293.6	360.3	224.5	548.6	323.2	370.8	131.1
APOBEC3F /// APOBEC3G	92.1	136	224.3	170.9	219	190.6	89.8	177.6	227.3	158.5	256.1	256.1	290.1	113.5	448.3	154.8	203.6	62.3
APOBEC3G	303.55	332.9	345.65	276.05	268.15	262.2	115.9	439.55	332.55	423.4	671.35	361.25	461.35	407.4	826.75	424.7	646.6	287.25
APOL3	371.3	335	196.7	447.2	280.9	298.1	329.3	280.1	242.8	303	259.3	404.3	270.2	343.1	260.1	480.4	677.1	560.5
APOL6	66.35	56.9	125.3	156.5	130.8	114	125.6	70.05	115.85	49.95	244.25	101.6	127.15	67.35	166.5	108.4	108.3	52.5
APOLD1 /// DDX47	1374.4	1735	892.8	1696.5	1263.4	1152.3	1526.2	1523.1	598	1406.9	909	1317.9	1133.4	1503.9	533.6	1314.4	1322.3	1270.2
APP	167	164.8	238.4	174.3	184.7	176.1	160.9	132.6	296.2	90.8	85.5	115.3	118.7	107.7	188.3	100.6	112.3	250.2
APPL2	129.3	109.4	258.2	212.6	144.6	188.1	204.4	124.1	118.5	113.3	91	135.3	127.1	119.7	66.1	94.9	93.5	119.9
APRT	640.75	664.25	430.05	417	432	442.7	543.35	706.05	588.85	761.05	455.35	603.75	537.1	619.7	417.15	621.35	507.7	532.5
AQP3	193.3	206	216.1	231.7	227.3	250.3	91.1	194.6	198.8	227.4	163	254.6	168.3	210.2	276.4	172.4	161.7	216.1
AQP9	51.5	47.2	132.8	168.3	105.5	108.7	325.1	63.5	703	51.1	83.4	60	84.7	7.1	148.7	70.3	101.7	34.5
ARCN1	699.6	879.2	610.9	787.9	404.3	560.9	661	571.4	509.6	739	603.3	590.1	532.2	685.2	599.3	555.1	590.1	556.2
ARF1	165.2	156	79.9	128.3	146.5	167.5	280.5	173.2	153.6	171.7	81.8	154.7	179.9	118	139.8	170.9	196.5	178
ARF1 /// MIR3620	405.3	483	952	1048.8	972.2	851.5	1188.6	392.4	1022.3	496.1	731.6	909	979.4	396	909.8	442.8	392.7	348.7
ARF3	370.5	426.3	318.8	156.9	214.8	211.2	200.9	374.2	415.4	320.9	413.7	343.9	311.3	446.5	652.9	418.6	454.8	365.4
ARF4	722.1	654	1075.25	1077.45	963.15	907.05	835.45	657.75	992.6	646.15	664.45	833.1	1043.8	897.9	763.05	742.95	754.3	952.4
ARF5	332	290.6	283.3	237.4	287.3	352.8	303.5	346.6	396.8	300.8	335.8	297.3	350.8	374.2	291.8	282	327.4	223.1
ARF6	1098.6	730.6	1431.4	1267.7	1308.4	1495.3	891.6	1048.6	1199.4	814.1	1434.6	836	1406.2	1057.3	922.4	808.2	1088	1088.3
ARFGAP3	346.6	425.2	522.8	517.9	415.8	604.3	287.1	329.9	499	363.2	374.3	401.8	490.9	314.2	418.9	336.2	398.9	284.1
ARFGEF1	132.2	138.1	246.8	361.6	257.4	296.6	358.8	140	237.1	145	144.9	246.7	235.6	136.2	228	139.2	136.2	119.1
ARFGEF2	61.5	70.9	142.25	213.8	125.95	203.65	133.8	63.35	186.95	49.15	153.55	109.65	95.1	59.85	114.75	79.25	53.95	63.75
ARGLU1	786.2	506.65	335.8	433.2	537.65	538.8	293.5	686.75	350.75	519.55	967.6	359.65	473.7	490.05	640.65	590.6	680.2	790.85
ARHGAP12	133.4	122.2	164.2	231.9	198.9	173.5	116.9	133.5	91	146.9	108	205.1	188.7	120.3	73.3	98.2	119.4	132.4
ARHGAP15 /// LOC101928361	1137.5	1071.2	766.3	1133.2	939.25	1255.55	932.45	1206.45	777.45	1185.2	1061.9	970.4	924.9	1070	878.35	1125.2	1012.1	1002.2
ARHGAP17	190.9	138.6	277.9	142	228.7	240.3	302.8	240	376.5	177.9	363.9	372	266.8	287.3	341.5	247	273.7	252.9
ARHGAP25	424.2	341.5	240.4	148.8	331.7	222.8	187.3	339.9	275.4	379.9	468.3	418.5	318.3	184	318.6	384.2	459.9	276.2
ARHGAP30	702.3	674	401.9	243.55	249.45	330	511.2	531.05	585.75	787.45	556.2	623.95	442.5	498.65	811.75	689.1	733.9	568.05
ARHGAP4	416.2	419	248.6	200.8	286.9	226	312.4	430.7	321.8	439.6	136.2	306	251.5	358.6	301.2	411.4	345.8	349.6
ARHGAP9	939.6	1126.6	732.7	460.2	947.1	594.8	645.4	720.1	724.6	1079.6	857.3	741.3	596.5	865.1	879	939.2	987.8	1080.4
ARHGDIA	249.25	310.05	247.75	161.7	150.9	179.65	160.5	322.45	209.95	294.35	239.6	179.55	232.65	386.1	312.9	296.35	305.55	214.1
ARHGDIB	5692.1	5808	6259	4356.4	5470.4	5036.4	5469.2	5965.2	5910.2	4997.7	5581.2	5305.8	5241.9	5332.2	6191.1	5289.1	5048.7	4670.9
ARHGEF1 /// LOC100505585	587.7	531.6	444.3	266.7	291.6	326.2	353.6	444.6	381.9	609.9	355.6	402	319.1	488.7	356	566.4	458.7	510.3
ARHGEF18	3261.4	2946.8	2747.5	898.8	2046	1796.2	2341.6	2790.4	1761	3058.2	2184.3	2486.3	1744.8	2726.8	2149.4	2605.6	2431.3	1705.1
ARHGEF3	1212.3	1007.4	947.1	910.8	846.6	686.7	638.4	1143	752.6	1265.3	1061.5	1200.1	1123.8	736.4	919.9	1248.9	1545.5	1061
ARHGEF6	1370	1389.5	1063.1	603.2	956.5	1035.1	870.8	1259.4	990.2	1384.3	1144.3	1343.4	1043.8	1104	973.5	1297.2	1322.3	881.1
ARID1A	725.6	567.25	446.95	273.85	423.4	386.5	493.9	636.3	559.25	707.35	594.8	634.5	490.55	497.75	627.3	706.2	694.5	418.95
ARID4A	194.8	216.7	204.55	335.9	240	262.2	261.95	199.45	171.3	176.6	99.95	209.4	229.25	169.2	105.75	123.35	160.15	154.6
ARID4B /// RBM34	443.9	587.5	415.4	832.05	481.4	533.3	703.65	548.1	327.9	486.85	529.1	461.45	532.55	626.5	321.7	468	455.5	523.65
ARID5A	340	444.5	411.9	593.7	401.9	320.3	405.2	468.3	308.8	334.6	148.5	275.5	282.1	877.5	130.8	564.6	374.1	786.1
ARIH1	152.55	183.75	208.7	379.2	258.4	295.1	249.6	157.3	220.05	187.3	111.15	174.15	201.4	138.4	146.45	140.65	144.25	138.3
ARL14EP	240.5	200	227.3	247.9	184.9	297.8	188.1	210.2	158.5	263.8	85.9	293.1	196.6	176.5	133	240.5	269.7	222.7
ARL2BP	225.9	254.9	331.5	299.7	247.7	265.5	385	189.4	357.9	265.7	390.1	372.7	349.1	200.8	324.7	169	214.7	174.9
ARL4A	465.3	429.9	501.7	388.3	502.3	503.1	451.3	468.9	636.8	474.8	288.7	369	697.1	582.2	497.4	344	381.7	576.1
ARL4C	1886.95	1926.3	2931.05	2072.85	2649.25	2226.6	2720.75	1807.25	2182.55	2127.45	1786.9	1380.3	2077.1	1759	2099.35	1568.7	1250.55	1702.7
ARL5A /// LOC101929356	425.5	391.8	418.2	263.8	350.4	361.4	292.6	409.8	454.1	411.1	464.8	410.6	587.3	430.5	584.7	484.7	454.6	334
ARL5B	190.55	213.9	207.45	318.4	319.1	383.8	220.9	209.4	194.8	273.6	93.15	196.4	236.05	182.6	151	190.75	229.45	87.05
ARL6IP1	792.7	899.3	1163.2	1653.3	1265.2	1169.4	1299.5	683.4	1163.3	907.7	1562	1497.7	1749.3	912.2	1171.9	771.8	892	600.7
ARL6IP4	524.05	657.25	359.75	441.85	386.5	353	423.5	590.45	372.6	568.75	422.75	439.35	386.05	520.15	422.25	496.7	416	495.6
ARL6IP5	2737.55	2462.6	3020.05	1974	3474.05	2670.05	1895.15	3150.95	2647.45	3211.45	4058.3	2875.85	3375.35	2642.85	3758.9	3205.15	3708.3	3551.2
ARL8B	488.6	501.8	607.1	869.6	516.1	612.95	826.4	401.8	645.05	492.9	483.15	564.75	534.3	448.85	491.3	401.45	492.05	415.95
ARMC1	234.45	289.95	380.45	352.15	349.05	352.25	337.35	284.75	291.1	288.95	423.95	337	321.25	275.7	191.7	256.85	293.25	231.75
ARMC2-AS1 /// ATP5J2	1406	1422.9	889.4	650.9	1079.7	884.5	776.6	1713.9	1021.1	1454.6	1465.3	1454.1	1394.9	1733.8	1304.6	1700.3	1674.9	1214.7
ARMCX3	155.5	176.95	172.3	232.7	228.9	230	209.55	169.5	148.5	180.45	196	210.3	216.5	166.15	167.55	172.55	206	419.15
ARMCX6	483.1	569.8	305.7	313.8	362.4	266.45	321.9	487.7	319.75	550.45	448.2	403.8	319.5	511.35	353.35	439.5	446.3	581.6
ARNTL	246.3	256.3	321.5	666.1	380.55	490.85	358.8	225.75	293	228.3	126.6	321.2	233.45	263.55	145.75	222.1	222.5	254.8
ARPC1A	216.2	166	153.6	224.1	227.6	169.7	193.8	201.2	257.2	190.4	253.1	344.9	268.2	131.2	325.6	198.8	219.6	179.5
ARPC1B	1987.8	1891	2079.8	975.5	1817.5	1398.6	1268.7	2417.5	2667.4	2003.5	2743.1	1941.2	2114.7	2049.9	2981.2	1932.6	2316.5	1293.5
ARPC2	2975.8	2991.9	3085.4	2515.5	2683.5	2653	2220.1	3434.4	3116.9	3035.9	3206.1	2234.6	2881.1	3397.4	4004.1	2972.6	3297.3	3464.2
ARPC3	3157.5	3482.8	2084.6	2326.7	2445.1	2191.4	1928.9	3494.1	3720.7	3601.7	2448.7	2160.8	2574.2	3928.2	2756.6	3951.6	3827.6	3256.1
ARPC4	337.5	321.7	549.6	401.6	505.7	490.5	408.95	411.9	699.95	451.7	553.35	612.8	665.9	319.35	705.3	293.55	253.7	267.05
ARPC4 /// ARPC4-TTLL3	109.2	106.1	517.7	313.2	486.8	369.4	450.3	196.1	682.7	178.5	477.4	658.3	612.8	148.5	499.4	126.2	113.3	116.4
ARPC5	374.8	399.6	762.2	472.6	756.6	570.6	474.7	363.1	942.5	502.8	739.5	680.5	725.3	369.8	640.5	459.3	418.2	249.3
ARPC5L	348.35	419.85	196.9	293.15	241	299.8	230.2	333.4	258.2	371.6	394.25	335.45	379.25	336.7	359.65	407.75	447	323
ARPP19	305	361	378.5	544.4	425.5	362.9	490.9	297.7	289.6	273.2	257.5	266.9	384.5	394.6	189.5	294.2	337.5	487.9
ARRB2	539.8	551.3	405.6	298.3	349.5	259.6	490.3	411.2	746.9	476.8	385	327.5	374	425.5	562.7	505.9	451.8	406.5
ARRDC2	1793.9	1859.4	2397.3	1952.2	1854.6	1934	1884.2	1391.2	1005.2	1483.6	344.6	1156	1079.7	2929.8	433.6	1556.3	1324.1	2652.1
ARRDC3	457	436.4	635	921.1	887.6	731.7	657.6	524.6	698.9	289.4	210.8	602.6	563.6	346.6	219.4	268.8	565.1	1006.6
ARRDC4	29.6	28.1	64.4	67.2	71.9	42	137.2	59.6	248.7	42	3.3	37.6	61	7.5	80	37.8	30.1	23.5
ASAH1	323.5	287.1	594.4	604.2	640.9	421.9	620	402.1	1318.8	321.4	285.9	365.7	423	303.6	654.3	302.6	217.3	262.6
ASAP1	151.5	202.9	279.3	134.4	199.5	207.9	161	201.9	219.8	150.3	164.2	156.7	206.2	126.9	258.5	215.6	237.9	147.7
ASF1A	285.6	339.75	368	410.7	322.7	323.75	363.4	372.15	239.6	300.1	282.05	271.05	311.45	337.1	159.95	304.85	347.8	346.05
ASGR2	76.3	34.8	23.4	51.9	47.6	38.6	192.3	37.5	303.4	44.4	135	41.4	40.7	38.4	182.1	46.7	60.3	4.4
ASH1L	395.1	373.1	253.9	252.3	334.6	366.1	154	346.4	228.1	292.6	154.3	286.3	322.9	283.5	168.7	340	343.7	238.8
ASH2L	221.4	218.9	262.1	175.2	256.7	226.1	226.8	242.4	289.3	318.5	403.3	332.7	282.3	250	313.1	328.7	375.7	264.5
ASNA1	223.5	216.8	163.9	162.1	164.9	165.8	115	244.5	309.4	254	269.9	247.5	266.2	280.8	366.4	282.7	291	125.5
ASNSD1	617.4	638.9	374.4	788.3	526.5	761.8	840.1	481.4	441.2	551.9	646.4	659.8	552.9	712.5	349.5	544.8	605.1	684.2
ASUN	263.7	200.6	265	294.2	293.5	244.7	203	237.8	268.3	248.7	534.5	316.2	390.4	249.7	182.3	346.2	405.4	341.5
ATAD1	203.4	200.35	267.45	400.5	281.25	311.55	277.1	173.55	249.05	218.35	190.5	252.55	273.35	178.15	231.35	215.5	183.7	199.2
ATF4	4788.1	4196.8	3426.2	4030.8	3888.8	3306.1	4395.3	3964.6	3234.5	3742.7	3010.8	3610.9	3686.4	4888.5	3071.5	4029.2	3296.7	3913
ATF7IP	505.55	423.8	338.25	293.3	429.15	366.7	410.6	355.25	360	416	394.35	468.65	416.7	362.05	307.1	423.15	468.2	473.35
ATF7IP2	566.7	495	226.15	185.35	246.2	416	238.65	479.6	206.05	347.6	338.2	182.6	311.45	462	220.3	266.2	239.75	282.4
ATG101	174.8	176.1	244.7	194.6	214.2	169.3	205.9	180.4	269	216.1	206.3	216.8	286.7	315.4	319.9	260.4	247.5	318.9
ATG14	316.5	400.2	272.5	574	331.8	423.8	390.4	327.6	212	300.7	149.2	319.9	342.2	329	153.4	278.5	310.6	321.1
ATG16L2	184.8	157.45	140.95	108.1	188.95	122.35	104.85	215.25	189.6	201.8	135.75	137	88.1	116.85	247.85	187.3	206.9	138.7
ATG2A	297.4	587.5	197.6	477.2	239.3	332.8	412.1	360	274.7	347.6	233	194.3	290.7	575.7	294.3	347.3	316.9	620.2
ATG3	446.1	458	461.4	538.65	518.15	433.65	536.95	489.5	620.15	500.1	618.95	400.4	605.05	521.05	700.3	610	620.6	491.15
ATHL1	1196.3	778.6	390.6	487.6	789.5	589.9	534.7	542.8	420.3	749.9	399.5	616.9	174	502	381.2	564	299.3	686
ATIC	490.7	556.5	483.8	390	511.2	535.4	542.7	685.8	419.9	700.2	772.8	735.7	667.8	786.5	624	868.3	787.4	553.2
ATM	80.55	92	291.55	131.25	305.9	254.8	312.25	76.05	206.75	102.75	567.6	275.25	185.1	96.25	324.8	126.95	60.8	109.75
ATOX1	183	125	129.9	124.6	122.7	112.4	120.8	145	141.6	162.2	122	118.6	164.7	219	278.7	246	255.9	147.4
ATP13A1	383.8	287.2	263.1	198.7	290	246.2	323.7	334	386.9	313.4	517.3	336.9	354.3	372.7	595.4	408.6	357	348.6
ATP13A3	159.05	133.95	240.65	208.5	222.5	225.25	198.05	162.45	244.7	143.35	103.25	132.35	197.75	107.55	79.45	121.1	173.35	130.1
ATP1A1	1361.2	1469.9	1344.6	846.8	1172.6	1093.5	1120.1	1353.4	1137	1353.2	1056.1	1194.5	1085.2	1295.5	897.3	1270.2	1067.7	1245.9
ATP2A3	46.5	32.7	86.3	53	90.2	55	68	33.5	110.8	71.7	126.8	221.3	81.5	42.7	116.2	51	49.9	41.7
ATP2B1	220.9	336.4	769.1	658.8	866.5	1025.9	645	337.2	841.7	328.5	150.6	285.7	597.9	111	349.7	193	187.5	143.1
ATP2B4	467	464.6	487.5	219.2	304.6	467.3	162.1	501.5	494.9	498.5	185.9	327.4	498.8	226.6	337.7	429.7	501.3	232.8
ATP5A1	2160.8	2266.5	2305.45	2251.85	2164.25	1916.05	2325.65	2253.6	1990	2339.05	2530.2	1993	2018.15	1868.4	2107.5	1881.4	1919.2	1745.9
ATP5B	1591.9	1491.2	1543.6	1808.4	1589.9	1460.8	1521.4	1753.9	1776.5	1691.8	1966.8	1699.5	1874.3	2078.3	2174.7	1624	1749.2	1612.8
ATP5C1	2273	2026.35	1464.6	1458.25	1464	1297.45	1584.95	2262.3	1589.75	2194.95	2748.8	1941.65	2097.85	2681.55	2615.35	2436.65	2260.35	1993
ATP5D	343.7	373.25	243.25	209.6	220.3	212.1	302.45	467.65	354.05	364.35	368.2	264.1	246.2	407	391.6	353.65	279.85	375.3
ATP5E	3947.65	3478.75	2566.9	2370.2	2702.65	2404.4	2074.7	3644.05	2685.7	3677.95	2906.95	2207.45	2856.1	2847.4	2639.05	3179.6	3111.2	4149.75
ATP5F1	1585.45	1557.05	1407.9	1189.35	1259.2	1020	1186.3	1863.1	1369.2	1740.8	1535.5	1278.95	1495.55	1512.6	1479.1	1453.5	1679.65	1214.95
ATP5G1	242.1	182.7	169.8	118.3	178	176	109.9	231.1	188.3	239.7	343.5	206.5	216.4	258.8	251.7	292.9	240.7	106.5
ATP5G2	1873.5	1975.3	1570.95	1796.85	1549.35	1400	1696.2	2080.4	1572.7	2062.4	1950.75	1613.15	1394.1	1736.75	1756.85	1543.2	1583.2	1851.65
ATP5G3	1497.3	1432.5	1196.9	1250.7	1259.7	1029.1	1062.9	1457.9	1389.9	1359.4	1419.6	1345	1552.2	1536.7	1201.6	1693.7	1475.3	1168.1
ATP5H	2158.35	1987.05	1245.85	882.95	1347.45	1102.7	1157.6	2191.7	1333.55	2300.75	1577.45	1414.2	1430.45	2232.3	1571.5	2041.45	1859.65	1990.55
ATP5I	1741.15	2020.9	909.95	940.25	1061.05	955.8	872.2	1779.6	857.8	1834.25	1050.25	1058.8	1012.35	2052.9	911.4	1876.9	1758.6	1541.45
ATP5J	2027.2	1791.8	1374.5	1004.7	1242.6	1238.1	1052.3	2051.4	1563.3	1830	1505.1	1386.1	1538.2	2034	1403.2	2072.8	2016.1	1553.6
ATP5L	5121.15	5250.1	3941.2	3973.35	3954.7	3393.55	4090.85	5309.35	3553.75	5062.9	3545.3	3454.1	3633.95	5234.3	3380.3	4163.85	4151.95	4276.05
ATP5O	437.3	477.7	367.8	735	907.6	972.7	390.9	655	388.3	721.6	434.1	308.7	682.6	513.6	446.7	508.6	461.5	613.2
ATP5SL	116.9	133	69.2	87.5	50.8	75.8	186.6	68.6	42.4	116.9	208.3	108.2	84.9	108.8	125.5	151.3	80.3	81.3
ATP6	8571.55	7555.55	8698.15	6945.9	7108.85	6202.3	8320.35	7746.2	7277.4	8020.85	10507.9	5804.35	4270.75	6854.95	10343.6	6036.95	5605.6	9458.6
ATP6AP1	490.2	522.8	409.3	281.2	445.9	330.7	474.8	583.9	612.6	522.6	633.9	467.9	452.6	456.5	605.7	482.1	452.8	355.3
ATP6AP2	509.2	535.3	974.8	1085.4	941.8	950.3	1144.7	557.4	1245.7	499.1	528.7	873.7	804.8	415.7	1262.3	580.9	455.5	404.7
ATP6V0B	552.9	592.5	595.9	531.7	584.3	491.4	709.1	665.2	1011.8	624.6	708	509.8	701.4	759.6	803.9	633.6	624.3	557
ATP6V0C	814.1	845.8	842.55	826.35	733.3	661.15	1025.9	934.15	1239.55	921.8	912.75	814.65	785.95	1080.75	1303.3	937.55	855.3	891.85
ATP6V0D1	526.8	522.8	642	701.8	630.9	494.8	807.6	525.4	1061	570.7	700	607.9	663.6	502.6	1445.8	580	602	441.1
ATP6V0E1	232.2	172.6	101	172.1	168.1	216.1	108.7	227.5	87.1	172.1	143.9	137.1	128.3	144.3	152.1	193.2	218.6	189.3
ATP6V0E2	550.2	474.2	281.3	162.1	219.8	150.8	285.5	471.7	187.5	547	539.2	317.7	263.8	403.4	274.1	434.1	427.1	332.2
ATP6V1A	194.35	204	221.1	231.9	269.35	197.85	191.4	229.05	467.85	227.45	223	254.1	232.2	212.35	363.35	226.45	213.2	211.4
ATP6V1B2	234.6	267.4	401.8	432.4	412.4	317.6	546.3	219.3	689.1	287.3	272.1	394.4	361.7	178	420.9	244.5	300.5	210.3
ATP6V1E1	798.7	768.2	355.8	749.8	513.7	602.7	570.3	798.8	525.6	674.6	770.4	629.9	657.2	866.2	860.9	813.6	894.4	538.6
ATP6V1F /// LOC101927180	1006.8	1054.2	516.6	749.7	682.6	595.8	705.7	1088.2	1010.5	1118.2	869.9	821.5	781.7	1019.2	1313.5	949.9	1096.3	854
ATP6V1G1	1544.85	1334.75	1348.35	1357.45	1234.6	1154.7	1667.7	1276.75	1207.25	1148.4	1082.2	1303.9	1193.6	1168.05	1278.1	1358.5	1096.5	1259.05
ATP6V1G2-DDX39B /// DDX39B /// SNORD84	1558.75	1364.1	924.25	840.85	924.05	721.2	1196	1087.75	967.15	1357.8	1119.1	1106.95	904.15	1235.9	963.85	1481.2	1413.35	1527.5
ATP8B2	1077.55	1106.15	908.55	242.45	665.45	549.7	521.9	1071.05	634.25	1092.85	631.15	784.6	557.9	579.4	618.2	843.1	857.4	685.15
ATPAF1	210.6	214.2	216.3	89.6	145.5	174.1	85.45	225.15	148.85	187.75	212	231.45	185.8	167.5	195.2	223.55	221.25	117.05
ATPIF1	699.7	649.6	401.3	393.4	533.7	444.7	422.2	736.1	534.7	595.9	430.6	471.1	476.3	637.1	325.7	704.9	602.4	641.5
ATR	122.5	124.3	161.2	157	194.9	253.8	173.1	127.3	112.3	87.1	163.4	214.9	218.4	107.9	112.4	175.4	165.7	151.7
ATRAID	1420.7	1440.4	1112.7	920.4	1031.4	1074.3	969.4	1445.6	1122.3	1552.6	1321.3	1179.2	1135.4	1247.9	1309.6	1202.5	1065.5	1020.5
ATRIP /// TREX1	104.4	110.9	91.3	72.3	64	72.3	118.1	60	116.7	123.2	518.7	134.2	167.9	124.3	312.3	170.7	246.1	168.1
ATXN1	154.9	158.8	143.6	128.1	80.4	170.6	123.4	311.2	82.3	137	101.4	139.5	112.8	117.5	103.1	118.2	64.8	70
ATXN10	663	613.55	543.7	257.7	457.45	427.3	548.1	503.7	571.15	585.9	775.9	706.7	553.35	584.8	806.25	600.95	550.55	467.45
ATXN1L	474.85	443.45	364.05	549.8	317.25	411.95	549.35	442.3	274.65	440	198.75	305.65	315.4	403.4	171	319.15	306.4	262.25
ATXN7	435.1	443.2	508	456.6	403.3	492.4	662.3	534.1	304.9	526.9	219.4	451.2	421.2	806.2	240.4	409.2	398.5	526.9
ATXN7L3	252.4	301.2	197	184.1	186.6	133.1	233.4	273.7	209.6	286.7	124.6	196.1	154.6	204.1	243	275.5	175.8	192.5
ATXN7L3B	369.15	397.3	266.7	283.3	224.25	281.8	375.2	367.7	324.35	378.4	313.55	383.6	269.25	321.4	283.35	391.3	332.25	279.9
AUP1	722.4	664.4	574.6	422.3	500.9	426.5	537.5	590.2	487.2	625.3	485.1	463.6	477.3	588.7	846.6	572.4	541.3	510.9
AVPI1	122	152.2	200.8	204.2	209.4	163.9	236.3	190.1	157.3	184.4	34.1	84.9	161.7	273.7	153.6	98.1	77.7	195.5
AX746823	146.3	139.8	127	20.4	180.3	38.5	143.7	167	86.1	143.3	117.2	134.9	20.9	75.4	87.1	129.7	149.5	164.2
AX747826	62.2	104.9	260.4	132.9	253.2	180	218.3	134.2	83.7	138.9	59.2	126.3	210.9	106.7	79.2	70.3	109.1	167
AZIN1	676.55	623.25	748	943.8	737.75	927.15	834.75	625.6	732.95	571.1	592.35	574.2	859.65	669.1	733	560.4	640.3	668.8
B2M	16996.2	15581.4	17625.7	16784.4	16601.7	15143.2	14576.9	17017.7	13744.8	16355	28035	12209.5	10597.2	15920.5	18778	13846.4	14266.8	17994.4
B3GNT2	58.3	84.9	180.8	252.5	164.2	266.9	275.4	50.8	168.4	81.8	304	233.8	314.9	49.9	203.3	79	101.2	53.2
B4GALT5	98.5	111.65	132	163.35	115.6	139.6	176.05	163.35	249.55	133.8	166.3	101.25	269.95	152.6	209.65	175.25	253.05	87.5
BABAM1	499.6	439	369.8	233.8	340.2	365.1	314.2	529.7	340.9	520.1	524.3	451.7	430.4	477.1	413.3	587.1	506.3	510.8
BACH2	281.4	199.55	189.05	355.25	272.65	310.85	338.05	252.4	124.35	225.6	198.3	345.5	196.45	260.05	114.25	256.3	179.3	319.6
BAG1	200	246.6	238.3	154.8	169.7	190.9	193.2	288.7	296.4	237.8	255.9	212.9	316.9	271.8	301.3	282.1	220	320.4
BAG3	622.9	663.5	578.2	624.4	543	478.9	602.1	634.7	443.6	609.9	302.7	583.6	432.2	640.1	341.4	551.6	471.4	2008.6
BAG5	151.9	174.5	196.7	375.8	227.4	297.4	215.2	85.7	188	95	138.4	132.8	226.1	105.7	147.4	134.4	98.6	80.5
BAG6	863.8	859	604.15	320.2	435	381.45	468.3	730.65	598	792.35	919.95	585.95	488	771.65	858	782.05	684.95	566.5
BANF1	658.9	481.7	446.2	229.6	494.5	357.2	437	558	490.2	594	1223.4	825.8	780	684.9	1143.5	935.7	929.9	385.3
BANP	351	320	295.8	300.6	398	385.8	228.6	364.5	234.6	359.8	232.4	333	246.3	275.5	182	281.6	191.3	278.5
BASP1	88.85	70.95	134.35	172.65	164	90.8	266.45	99.55	561.15	80.75	118	50.3	88.5	128.9	235.1	124.6	96.3	81.8
BATF	201.6	227.1	93.6	80.1	144.6	121.5	4.6	216.5	106.1	250.4	492.8	225.8	239.9	296.5	264.1	321	414.9	236.5
BAZ1A	620.55	564.45	734.85	1151.4	780.15	779	678.4	608.3	585.15	548.5	509.65	551.4	723.15	832.75	572.95	777.2	762	1502.4
BBIP1	511.9	486.2	490.45	502.6	453.25	579.45	407.05	430.8	360.45	480.1	414.7	505	359.1	530.75	346.4	453.85	432.2	492.3
BBS2	226.4	303.9	217.7	157.9	228.6	204.5	231.2	214.5	181.6	278.6	219.7	264.8	213.4	159	166.2	244.9	152.9	190.2
BBX	421.5	421.6	308.8	383.4	409.2	401.6	432.4	361.2	283.7	399.8	243.5	375.7	332	346.7	278.2	429.1	369.4	401.1
BC022047	363.9	364.9	238.5	270.2	232.6	349.4	358.5	298.3	212.7	182.9	127.5	378.3	207	268.2	125	246.9	183.8	228
BC070363 /// RP11-108M9.4	1131.4	956.7	576.8	421.4	488.2	645.7	530.7	934.2	609.1	1270.5	603.3	581.7	405.3	684.1	468.2	691.9	670.2	577
BCAP31	886.4	906.4	711.6	462.9	801.2	695.8	546	978.3	864.3	917.2	1143.5	887.9	864.7	774.1	894.6	984.8	861.3	677.8
BCAS2	1545	1723.4	1389.3	1811.6	1670.4	1814	1772.8	1611.1	1043.4	1769	1232.4	1401.7	1617.6	2324.2	834	1507.7	1410.3	1894
BCKDHA	229.1	184	181.4	148.5	188.5	144.8	165.2	240	297.3	216.1	199.7	206.5	189.7	196.5	467.2	230.4	225.3	143.5
BCL10	145.1	230.6	168.9	164.1	193.3	218.1	236.2	190.6	208.2	160	126.1	132.2	245.7	174.3	117.8	165.9	203.2	266.7
BCL11B	2595.9	2451.9	2430.3	2413.9	2242.7	2579.2	2917.4	1901.2	1703.7	2530.2	1627.8	2542.8	1706.9	1376.7	1320.3	1909.6	1470.6	1335.3
BCL2A1	857.1	697.9	622.3	1365.1	1061.8	789.3	891.7	708.6	2820.4	799.4	289.4	545.4	974	413.1	1526.4	960.6	1104.5	575.6
BCL2L11	143.3	125.7	201.9	262.7	186.3	228.8	194	180.4	210.8	139.7	91.6	182.8	260	213.7	74.2	175.1	209.4	208.9
BCL2L2 /// BCL2L2-PABPN1 /// PABPN1	996.7	1118	949.8	674.5	753.7	689.8	699.8	1029.4	855.3	979.9	1012.3	844.3	803.1	1002.9	989	1014.2	913.7	737.3
BCL3 /// MIR8085	121.35	166.45	162	98.9	120.4	147.5	124.4	113.3	216.75	171.75	121.2	151.55	172.9	287.5	148.9	226.3	228.85	151.8
BCL7B	266.9	339.6	197.5	219.7	213.5	205.6	319.6	249.4	259.2	278	202.1	250.7	236.9	382.5	315.2	264.2	252.8	193.1
BCL7C	197.5	241.6	189	135.6	136.7	127.9	197.2	282.6	229.7	210.9	110.3	215.2	170.8	162.3	114.8	201.2	177.1	103
BCL9L	267.6	280.15	299.75	229.35	137.55	210.2	157.4	248.75	190.6	261.55	194.85	204.35	135.1	323.95	123.4	300.6	218.45	486.4
BCLAF1	248.25	229.4	427.35	580.9	481.7	495.85	500.4	210.55	373.45	223.65	176.1	371.5	412.05	202.55	281.55	187.75	202.75	244
BCR	254.2	353.1	200.6	124.7	184.2	191.5	186.4	289.2	132.5	312	121.7	297.7	177.8	321.1	116.3	291.7	216.1	144.2
BDH2	147	115.45	140.55	180.55	156.65	97.75	98.4	175.45	175.25	111.75	236.05	160.65	154	135.35	174.45	216.65	291.9	169.2
BECN1	199.7	262.4	340	258.2	380.6	291.9	302.4	259.6	403.8	245.9	315.1	344.2	348.2	202	366.5	256.2	223.4	183.2
BEX2	733	887.6	688.3	654.7	626.5	527.9	566.3	782.8	580.9	792.6	651.2	761.4	594.2	1352.7	376	1039.7	816.2	1057.3
BEX4	483.6	447.9	390	624.7	375.9	383.5	421.3	450.1	366.2	439.2	335.4	459.6	330.2	463.1	328.3	553.5	332.8	549.3
BEX5	288.7	335.1	255.2	392.3	290	237.7	219.1	251.2	199.6	312	84.4	174.9	157.2	290.6	182.3	206.2	152.6	491.5
BHLHE40	386.8	452.7	933.7	1021.65	509	943.7	441	401.4	720.1	401.45	294.1	303.9	887.45	638.65	1071.15	759.25	1238	1003.5
BID	144.4	161.9	118.8	212.6	181	137.1	158	184.6	242.1	204.6	204.1	144.2	151.9	154.6	380.2	162.7	163.2	130.2
BIN1	859.7	804	764.6	608.9	615.5	645.9	621.7	943.3	665.9	736.7	865.9	1036.1	761.6	742.8	779.5	550.8	541	526.4
BIN2	1578.8	1540.3	1030.6	474.1	817.2	815.3	905.5	1493.4	1176.4	1609.2	1003.7	1138.3	950	1382.1	1247.9	1321.5	1400.6	970.7
BIRC2	1523.4	2117.6	1454.2	2654.4	2000.1	2450.7	2218.4	1498.2	1473.4	1556.5	1441.6	1629.6	1634.8	2298.3	727.2	1814.4	1521.9	3493.9
BIRC3	653.9	916.25	765.45	641.55	575.35	870.6	737.65	741.45	401	736	449.95	612.3	711.25	923.65	327.15	770.1	1496.25	820.75
BIRC6	611	580.95	670.75	562.45	601.6	833.95	589.1	490.85	602.25	589.15	558.55	795.75	749.6	606.5	542.75	626.85	656.7	663.05
BLCAP	489.9	389.7	395.9	299.1	341.5	351.6	371.8	397.1	409.4	481.6	480.2	388	299.6	375.7	400.4	477.6	475.3	456.1
BLNK	37.6	54.1	27.9	16.8	70.8	46.2	51.9	68.7	152.8	36.1	123.2	90.9	98.8	77	114.9	92.8	73.8	238.3
BLOC1S1	466.8	484.3	397.8	275.2	340	300.2	273.8	452.3	449.5	517.9	535.8	411.1	395.9	521.7	463.4	469.1	479.3	297.9
BLOC1S2	1060.3	1090.4	872	1149.1	934.6	745.7	1097.3	1151.2	923.8	1074	916.7	839	895.3	1161.6	1324.6	1058.4	1154.2	837
BLOC1S4	429.8	499.9	379.7	319.6	296.4	352.3	306.4	455.1	234.6	369.2	259.7	308.4	376.1	445.2	308.5	432	410.1	545.2
BLOC1S5-TXNDC5 /// TXNDC5	262.4	362.7	302.3	172.6	283.3	243.8	441.8	312.9	454.7	342	737.8	502.6	1108.3	1078.1	817.6	839.7	545.3	441.5
BLOC1S6	444.1	453.3	614.9	641.6	461.2	533.7	576.2	515.5	602.5	506.7	579.9	452.8	569.7	453	405.9	512.4	445.7	489.8
BLVRA	93.4	146.2	62.3	73.2	153.3	67.7	85.2	97.6	103.5	85.8	95.8	97.6	162.8	125.4	274	146.1	142.8	81.7
BLVRB	108.2	90.2	114	109.2	162.2	81.5	153.2	120.1	378.1	118.4	81.3	84.1	132.4	75.7	530.4	127.7	155.9	56.5
BMI1 /// COMMD3-BMI1	772.1	835.2	770	1303.3	925.5	1001.3	722.1	814	621.3	848.7	693.6	881	936.5	569.1	485	870.6	767	949.9
BMS1	230.8	356.5	232.8	428.2	286.1	321.1	380.3	357	187.3	296.3	161.3	286.9	335.6	317.6	174.8	214.3	333.5	204.6
BNIP2	625.15	592.75	676	727.05	534.05	671	617.4	648.65	736.25	592.3	191.95	522.85	548.95	511.5	368.6	536.3	534.65	517.45
BNIP3	218.85	223.4	153.55	146.5	214.15	159.6	97.15	160.4	156.35	212.1	203.3	295.75	150.25	154.8	191.65	174.55	164.5	195.95
BNIP3L	705.65	650.15	703.95	729.15	671.95	655.25	770.45	526.2	768.55	637.45	448.4	606.6	496.3	546.25	687.2	481	515.35	645.15
BOLA2 /// BOLA2B	439.6	526.8	271.1	320.5	329.9	284.2	295.5	420.7	281.9	481.4	584.4	378.8	548	634.7	411	520	496.7	497.7
BOLA2 /// SMG1P2 /// SMG1P5	1094.3	1011.3	801.5	1299.5	1367.1	1432.3	712.2	875.8	1129.7	784.8	1194.5	731.7	1095.1	1100.6	1068.2	988.6	1186.5	1174.9
BOLA3	809.2	694.2	457.9	307.3	345.4	555.2	414.4	736.3	383.8	743.6	566.8	494.2	456.3	655.2	646.5	942.9	630	458.6
BPGM	191.3	229.9	312.3	565.4	354.3	281.7	168.9	214.4	128.7	130	119.4	136.8	237.4	374.4	120.6	199.8	180.8	477.2
BPTF	322.3	342.6	366.4	425.7	418.3	417.9	415.6	432	346.3	335.2	382.7	344.7	352.8	318.3	246.9	334.1	313.1	280.9
BRAF	101	118.1	148.9	186.3	160.1	220.3	194.4	108.6	123.8	103.7	93.7	123	106.8	69.2	111.1	55.7	64.3	165.1
BRD1	329.8	387.2	442.5	1406.9	649.3	785.85	772.9	377.65	264	401.5	259.75	402.35	405.5	471.85	225.35	286.55	258	359.65
BRD2	1686.9	1375.2	566.8	950	846.3	734	925.9	945	632	1192.4	1046.5	847.3	759.7	1211.2	990.6	876.4	1007.3	1254.8
BRD7	197.4	270.15	185.45	175.35	97.1	115.7	153.3	236.8	160.85	188.1	269.95	147.95	226.9	152.4	190.35	180.5	163.8	186.6
BRD9	336.9	286.7	205.8	402.3	378.2	305.4	260.7	362.4	232.5	332.6	231.7	251.5	256.5	287.8	249.4	319.1	264.5	281
BRE-AS1	89.2	61.7	155.9	50.9	143.2	73.3	71.2	79.8	380.4	115.8	108.2	33	107.7	36.7	128.2	72.4	85.2	88.5
BRI3	314.2	340.7	214.5	250.7	301.85	221.1	349.25	353.7	525.3	325.6	202.95	299.25	345.05	325.55	451.35	407.85	386.2	227.95
BRK1	709.15	649.35	701.4	354.3	490.8	467.1	564.5	687.65	630.4	593.4	553.1	571.15	549.55	660.95	571.65	701.85	631.65	591.5
BRMS1	211.8	313.9	277.8	295.2	189.5	203.7	237.9	252.6	235.2	251.1	374.1	223.1	294.6	359.2	296.5	290.6	246.7	229.2
BRPF1	181.8	206	148.8	192.9	123.2	203.9	265.1	275.5	169.1	173.2	153	115.8	163.3	228.4	221.1	200.9	200.3	266.3
BSDC1	266.6	232.7	240.5	209	210.6	214.9	340.1	257.9	278.7	240.5	230.3	224.9	166.2	327.5	248.7	260.6	231.3	293.5
BSG	165.1	199	300.3	168.1	194.1	204.7	319.8	179.6	343.2	223.9	626.2	313.8	330.8	159.5	566.7	205.6	207.7	186.4
BST1	48.7	51.3	94.2	55.1	71.6	55.7	75.9	28.7	220.4	48.7	70.1	27.4	71.7	33.7	167.1	57.1	55.3	6.8
BST2	466.1	353.5	288.3	216.3	349.2	362.4	210.2	519.2	420.1	356.7	861.3	582.3	716.2	546.4	880.7	815.1	859.2	597.1
BTAF1	428.3	447.8	492.3	673.3	561.6	502.5	539.2	483.6	362	461.4	364.4	428.6	386.9	394.6	335.3	347.8	386.3	540.3
BTBD1	693.1	900.8	775.2	1084.1	721.5	871.4	676.7	828	637.6	707.6	715.4	951	1032.4	1075	568.1	807.8	837.7	728.5
BTBD11	150	166.65	122.4	368.95	155.4	197.95	140.25	182.7	92.8	143.4	185.4	191.25	143.7	168.95	123.7	184.5	149.5	201.5
BTBD6	355.3	407.3	393.7	264.3	344.4	343.6	270.5	420.9	259.5	505.2	289	348.2	343.8	360.6	365.1	305.7	351	417.9
BTF3	5144.85	5333	4882.9	4815.15	5261.6	4594.4	4882.15	5458.55	4486.35	5217.65	4196.45	3916.75	3631.8	4836.65	4645.4	3945.15	4033	4257.2
BTG1	8751.5	8706	10275	10500.9	10071	9451.5	8381.4	9835.5	7816.6	8598.2	6974.5	6621.7	6554.5	8188.2	6227.6	7632.9	6821	9668
BTG2	773.15	864.15	932.8	581.25	721	677.65	934.75	614.15	769.1	974.25	593.75	759.2	781.25	662.65	698.95	1008.4	565.7	790.1
BTG3	198.55	283.95	184.8	199.1	196.6	202.95	166.75	211.05	148.9	209.45	105.05	143.7	243.4	283.05	184.5	166.9	158.95	234.7
BTK	41.9	11.8	50.3	56.4	74.2	25.2	48.4	38	129.2	43.4	76.4	65.4	93.9	16.4	198	57	64.5	42.5
BTN3A1	763.1	628.65	429.7	335.15	455.4	464	717.05	618.9	537.4	490.35	821.45	551	544.35	522.75	670.7	410.9	811.5	635.75
BTN3A2	1457.1	1236.65	750.95	360.55	791.85	647.9	707.25	571.7	718.55	1112	1934.35	1308.7	960.45	905.8	997.55	1236.5	1729.1	1210.8
BTN3A2 /// BTN3A3	3819	3051.8	2403.1	1386	2500.3	2293.9	1987.3	2205.8	2394.7	3073.2	3977.3	3475.1	2542.4	2722.1	3175.1	2827.9	3626.2	3319.8
BTN3A3	524.5	454.8	483.55	307.5	455.5	441.6	400.45	433.05	437.7	435.5	910.6	614.6	502.35	323.1	597.15	451.3	598.95	440
BUB3	672.05	629.85	732.1	796.95	671.5	790.25	822.1	553.65	555.65	631.05	429	747.55	680.85	441.8	489.9	493.25	518.8	548.7
BZRAP1-AS1	450.5	357	338.05	194.6	277.5	263.95	216.4	322.8	320.2	366	357.85	449.7	301.3	247.9	299.35	312.4	485.55	248.8
BZW1	669.8	682.65	856.65	1249.15	932.65	1074.9	988.4	660.55	1100.95	669.1	942.65	843.1	1274.2	775.2	883.4	654.95	787.2	631.65
BZW2	901.8	724.7	543	337.8	497	535.8	550.4	787.8	755.3	834.4	1272.3	901.1	712.5	1120.4	649.4	966.2	845.5	632.7
C10orf128	43.95	73.55	129.05	56.85	43	133.1	37.1	88.15	141.45	169.9	125.15	52.4	134.95	71.15	182.5	66.45	78.3	48.8
C10orf32	365.6	334.6	343.9	307.1	434.8	438.8	331.9	420.9	495.4	340.4	545.5	418.4	573.9	309.6	284.2	443.9	471.3	313
C10orf54	410.05	288	289.4	273.85	257.25	231.95	345.9	483.4	678.15	396.15	307.95	320.05	253.3	238.6	559.8	298.85	309.2	225.7
C11orf21	211.7	170	201.15	89.25	171.55	138.55	157.85	184.8	162.5	216.3	340.6	215.05	224.55	137.75	231.65	181.15	186	134.2
C11orf31	541.3	443.65	339.25	170.35	383.75	272.9	247.3	555.25	291.05	524.2	506.3	486	434.85	589.25	457.85	555.25	560.75	540
C11orf48 /// LOC102288414	283.8	235	141.3	196.7	188.5	158.8	257.1	235.6	229.5	249.7	324.4	208.1	317.1	458.8	276.5	408.4	441.2	440.7
C11orf58	920.8	1020.4	832	1427.1	852	886.3	1037.9	1005.1	530.9	957.4	556.2	760.8	685.9	889.7	430.4	784.2	598	681.8
C11orf68	126.7	135.8	157.5	98.3	97.5	101.1	124.7	87.1	117.2	154.9	280.4	122.1	104.4	160.5	153.7	185.5	142.4	232.6
C11orf73	316.95	283.35	262.75	102	327.3	243.75	188.45	384.1	334.55	309.5	295.8	293.95	290.85	313.85	273.9	427.85	363.45	321.65
C12orf10	285.1	301.3	262.1	213.4	219.6	160.3	220.9	378.4	250.8	288.2	242.3	210.5	190.2	266	223.9	245.9	198.5	264.7
C12orf45	173.9	208.1	90.6	107.7	106.6	81.8	112.1	239.6	88.1	207.7	45.2	123.1	80.3	202.5	98.3	121.5	187.2	256.3
C12orf5	177.6	231.4	176.7	342.7	181.5	266.9	379.2	271.2	230.7	218	137.7	176.9	267.9	388	201.5	160.1	264.9	167
C12orf57	3866.2	4578.8	2799.4	2757.5	2634.7	2520.2	3190.4	3187.6	1757.4	3694.5	2139	2622.5	1981.3	2302.7	1670.7	2086.9	2590.7	2514
C12orf75	330.3	207	415.8	326.9	320.4	450.2	294.7	422.6	461.7	296	509.1	250.2	554.7	334.7	526.7	238.2	425.2	360
C14orf119	295.6	264.2	176	291.1	232.9	227.9	403.8	281.6	227.4	332.3	638.7	389.8	307.2	331.7	313.1	367.3	516.3	440.5
C14orf166	2931	3077.3	1901.5	2516.5	1998.6	2018.3	2419.5	3072.3	1853	2797.7	2069	2118.6	2289.2	3050.9	2419.7	2744.6	2659.7	2851.4
C14orf169	268.2	286.4	175.8	165.3	187.9	234.4	225.2	267.1	213.6	344.4	237.9	254.6	275.6	271.1	243.3	304.6	277.1	288.4
C14orf2	2034	2054.35	1316.25	1997.8	1716.5	1420	1545.75	2127.35	1711.2	2057.05	1590.85	1782.1	1674.55	2086.95	1523.7	1908.25	1656.15	1598.25
C15orf48	12.8	28	42	157.5	151.6	90.3	48.8	17.8	113.7	15.9	1.8	23.5	237.8	36.4	49.1	35.7	30.4	78.7
C15orf61	455.3	555.6	355.7	273.6	297.3	330.1	274.5	419.7	289.6	501.1	411.5	317.3	293.4	466.3	502	412.8	390.6	458
C16orf54	1419.9	1463.4	3335.2	1933.5	2082.1	2735	1622.4	1581.2	1969.4	1192	1600.4	1258	2108.7	2191.6	1171.5	1103.9	1874.9	2355.3
C16orf72	201.7	181	314.9	339.4	337	325.2	236.2	122.5	315.9	202.7	192.2	245.8	300.1	116.7	168.3	103	160.4	136.2
C16orf74	253.8	38.3	32.8	26.6	53.9	31.4	33.3	46.6	3.4	63.1	5.8	40.5	17.9	2.4	4.1	20.7	1.9	27.6
C16orf80	449.9	530.6	416.9	431.7	486.3	485.7	562.2	528.1	393.5	394.3	717.5	486.5	784.2	478.8	347.1	361.7	565.7	429.6
C17orf49 /// RNASEK /// RNASEK-C17orf49	2381.3	2400.9	2342.7	1729.4	2170.3	1805.8	2022.2	2532.1	3027.4	2642.9	2012	1954.4	2112	2078.1	3091.3	2127.4	2572.6	2858
C17orf49 /// RNASEK-C17orf49	729	784.4	433.2	278.7	305	267	383	579.3	421	880.1	758.1	463.3	459.5	762.8	777.5	679.5	931.1	608.1
C17orf62	348.9	356.9	314.4	122.3	308.3	252.8	192.7	351.8	349.9	363.5	698.8	413.8	381.3	307.2	524.1	469.9	397	387.4
C17orf89	219	149.15	161.2	221.15	240.85	178.1	243.2	320.1	141.9	209.45	174.05	147.35	176.95	268.55	202.05	165.75	236.9	231.85
C18orf21	272.25	327.15	144.7	310.65	221.95	183.45	216	274.35	157.8	238.3	238.75	181.65	161.05	322.1	229	239.95	203.7	214.45
C18orf32 /// RPL17 /// RPL17-C18orf32	538.4	555.3	473.6	544.1	405.6	513.3	553.7	522.2	570.7	454.6	563.5	573.5	693.4	527.7	593.3	540.3	598.1	477.2
C18orf32 /// RPL17 /// RPL17-C18orf32 /// SNORD58A /// SNORD58B /// SNORD58C	17938.5	17396.1	16506.8	15459.5	15423.8	13077.4	16638.2	17986.2	12465.4	17609.4	16499.5	12187.7	9454	16607.8	12614.7	12480.2	11928.8	17649.2
C19orf10	356.95	386.5	280	274.1	299.8	265.65	321.75	397.05	334.3	340.6	276.45	259.2	341.35	443.35	424.75	434.8	381.8	307.3
C19orf12	196.1	167.1	208	138.1	156	130.9	55	175	149.3	213.7	280.8	195.3	205.7	164.6	233.6	254.3	203.4	331.5
C19orf24	193.8	232.3	106.4	94	96.4	140.7	121.6	219	153.3	189.2	240.4	132.7	142.1	227.6	221.7	134.7	173.9	103.3
C19orf43	1354.75	1455.75	971.2	963.15	1061	822.85	1255.5	1623.1	1184.15	1557.15	1157.5	961.25	881	966.1	1275.7	989.45	1008.5	1099.85
C19orf53	1363.6	1348.9	935	1164	1038.5	872.6	1150.3	1278.2	715.7	1309.5	953.8	1033.9	881.8	1262.4	900.2	1264.6	951	1224
C19orf66	571.6	568.3	327.1	234	225.5	306.1	329	513.1	393.9	488.8	1008.8	466.4	433.9	567.8	873.8	782.4	663.7	574.9
C19orf70	535	513.3	475	407.6	439.2	369.9	423	610.6	448.2	570.3	411.6	471.1	477.7	627.6	474.7	559.9	458.3	381.7
C1D	464.1	453.1	544.7	534	364.4	473.3	502	541.5	508.4	366.1	390.7	402	577.1	579.7	256.3	489.2	501.4	356.4
C1orf123	350	271.4	241.9	105.6	281	224.4	225.5	315.7	362.1	278.3	260.9	245.9	254.7	205.6	313.2	311.2	279.5	210.9
C1orf131	379.8	425	290.5	255.8	388.7	382.4	492.8	443.7	204.7	381.1	366.8	332.7	433.7	321	212.3	345.9	444.3	296
C1orf162	852.2	798.1	731	362.2	828.4	596.7	625.3	924.1	1046.1	807.8	467.5	459.2	450.3	475	1392.5	760.6	772.5	481.1
C1orf43	497.5	571.4	804.4	1069.9	790.3	599.7	928.6	595.7	703.4	564.2	584.6	578.1	655.5	559.4	694	514.5	494.8	445.8
C1orf52	460.95	504.65	356.6	581.15	462.2	537.75	472.95	527.05	354.25	415.1	209.25	371.65	515.65	468.55	156.25	417	454.05	526.8
C1QBP	707.55	769.1	765.55	806.3	758.35	655.15	742.5	762.85	661.75	798	841.9	862.5	950.05	958.45	796.5	908.25	716.9	557.55
C20orf24 /// TGIF2-C20orf24	1158.9	1344.5	918.2	1117.4	952.6	800.2	1224.9	1189.3	1507.5	1248.1	1822.2	1144	1611.4	1383.1	2429.7	1346.9	1644.8	1078.9
C21orf33	195.35	239	190.45	95.7	182.1	141.3	194	210	224.6	258.45	494.5	290.8	257.5	225.05	422.65	312.85	224.7	260.05
C21orf91	295.65	361	386.9	515.1	262.6	459.85	270.95	237.55	188.6	300.9	317	318.05	277.95	306.65	189.55	276	450.25	356.4
C2CD5	652.3	557.6	709.1	530.1	669.1	693.8	688.8	589	597.6	656.7	651	733.3	689.6	412	370.6	622.5	767.4	466.3
C2orf47	284.2	343.6	168.8	230.5	232.1	235.1	349	226.5	172.3	308.1	182.2	307.3	324	465.8	364.7	315	349.9	246.6
C2orf69	647.15	683.15	469.4	748.55	554.35	736.5	612.25	654.25	443.5	641	617.05	578.65	703.3	653.05	371.65	567.85	553	556.45
C3AR1	54	97.4	201.5	289.5	201.5	99.9	380.7	119.3	581.9	121	130.3	134.7	255.8	72.1	550.3	81.7	194.5	88.3
C3orf17	239.1	263.35	243.8	454.05	308.45	330	320.65	269.9	230.1	248.85	172.6	260.9	222.35	234.45	244.1	208.85	306.6	323.2
C3orf62 /// MIR4271 /// USP4	389.1	336.8	311.8	308.5	283.2	252.7	299.1	371.6	391.9	381.4	328.6	384	339.8	407.9	353.3	434.7	295.8	342.5
C4orf3	1129.7	1216.5	1159	982	1174.1	1036.6	956	1179.5	1106	1172.3	1194.2	1184	910	1054.1	1144.3	1253.4	1170.1	1132.5
C4orf46 /// TOMM7	9897.3	9274.2	7714.5	8748.2	6657.3	6165.9	5838.8	10367.8	4905.5	8931	5149.1	4351.2	3496.6	6879.8	3794.7	6673	6713.6	8616.8
C4orf48	241.7	339.5	191.9	139.4	214.3	232.8	179.6	149.6	343.7	215.7	302	116.6	186	291.6	431.3	233.6	129.5	343.7
C5AR1	377.2	308.2	588	371.2	570.3	316.4	917	338	1994.4	480.9	110.2	127.1	329.4	120.2	1937.5	358.8	358.6	102.4
C5orf22	6.9	19.9	70.5	119.7	54.1	62.3	164.3	9.7	48.7	7	106.6	83.1	55.2	23.9	72.9	23.7	17.5	10.6
C6orf211	127.3	108.1	146.5	90.3	160.4	137.2	77.7	122.3	183.5	116	298.3	172.2	243.2	106.4	136.9	193.1	268.2	155.5
C6orf48	3708	3018.7	1968.8	3056.5	2660.1	1762.7	3171.6	3674.5	1725.7	3217.2	2522.7	2077.5	1841.3	3073.8	1510.3	2371.9	2252.1	3341.9
C6orf62	275.7	258	328.8	537.5	470.6	599.8	395	328.1	403.1	214.4	460.2	304.7	393.3	314	563.7	375.1	300.9	283.9
C7orf26	301	206.5	162.9	153.1	147.6	131.8	170	197.4	120.7	318.6	234	210.3	182.4	262.5	202.2	189.8	187.3	177.1
C7orf55	206.3	181.8	138.4	102.8	158.7	97	98.8	149.4	131.2	176.4	161.6	172	139.6	252.3	219.9	263.3	231.5	208.6
C7orf55-LUC7L2 /// LUC7L2	394	408.25	409.6	615.6	467.05	525.05	508.35	339.75	380.4	373.75	254.85	435.4	431.85	370.55	239.35	358	393.45	372.6
C7orf60	297.9	239.8	181.4	199.6	143.9	160	92.1	197	171.2	220.5	200.6	275.7	215.6	185.2	170.8	219.1	187.1	121.9
C7orf73 /// LOC101930655	573	487.85	559.25	405.35	452.65	453.55	514.9	535.85	663.1	500.95	556.7	668.5	552.85	469.3	801.7	557.1	592.7	366.6
C8orf44-SGK3 /// SGK3	285.1	276	300.25	218.85	243.1	290.8	194.2	255.05	300.1	285.3	101.85	212.55	192.9	176.25	199.4	236.5	249.95	287.7
C9orf16	465.9	495.3	327.95	292.65	305.5	247.2	447.65	499.05	312.85	494.1	373.5	353.8	331.3	429.65	376	345.7	302.65	383.6
C9orf64	624.75	520.95	617.8	483.3	613.35	414.35	281.1	775.6	337.65	558.7	292.65	380.35	390.95	824.3	433.1	794.15	792	736.9
C9orf69	122.1	155.8	105.6	38.4	96.7	66.7	67.6	181.3	148.6	185.2	234.3	148.9	128.9	78.4	190.6	180.3	185.5	101.5
C9orf72	279.5	270.4	302.6	458.3	444.1	375.6	282.1	289.5	320.3	232.1	152.7	292.5	254.6	189.1	295.1	196.9	200.2	248
C9orf78	603.3	710.4	632.3	736.8	658.9	641.1	511.9	627.7	439.8	695.5	349.4	701.5	695.5	852.7	488.2	549.9	547.6	684.6
CAB39	713.9	813.9	811.5	635.2	746.95	787.85	690.15	698	713.1	853.4	877.3	857.85	765.4	499.3	766.4	719.15	723.7	519.1
CACYBP	589.4	630.9	516.35	518.75	516.3	454.35	403	563.9	382.75	579.5	679.85	504.65	641.3	572.2	375.15	671.5	610.65	1310.05
CALCOCO1	220.4	160.7	199	51.2	118.8	115.3	123.3	179.7	192.9	223.1	156.6	159.1	150.3	137.9	204.6	127.9	186.2	147
CALHM2	121.35	116.75	69.75	76.15	84.4	62.35	50.35	101.4	147.85	140.1	169	65.55	98.05	100.55	243.9	119.3	161.2	129.25
CALM1	199.6	235.2	164.7	252.1	219.1	286.4	301.2	334.2	222.3	191.7	144.7	271.5	300.8	269.8	191.7	101.8	184.1	207.1
CALM1 /// CALM2 /// CALM3	1724	1723.85	2107.05	2380.9	1931.6	2224.45	1788.7	1601.55	1474.6	1991.95	1302.85	1714.8	1598.9	1437.45	1541.9	1489.4	1331.85	1191.3
CALR	428.4	363.4	342.3	409.1	334.8	448.8	248	521.4	435	402.6	833.3	312.6	375.7	580.4	896.2	512.5	556.5	463.7
CAMK2D	106.9	75.6	189.1	211.7	208.2	182.7	205.5	115.4	149.4	111.5	117.3	192.2	118	75.3	78.5	125.8	81.4	135.2
CAMK2G	238.25	163.3	77.7	85.65	119.55	110.1	101.2	188.55	119.7	219.35	116.95	150.55	103.05	141.2	128.6	191.1	213.05	156.6
CAMK4	689.9	699.6	462.6	608.2	505.2	511.5	730.6	425.2	353.2	644	454.7	596.1	346.3	438.7	252	380	300.4	409
CAMLG	855.4	915.4	665.5	969.3	757.9	1003.5	983.6	946.5	692.7	940.1	723.1	608.3	657.5	756.5	459.5	734.9	617.4	1030.2
CANT1	141.2	133.6	84.5	91.5	90.1	120.5	162.1	159.2	65	199	240.9	157.2	162.1	192	144.6	174.6	236.4	116.1
CANX	154.8	259.3	558.6	485.9	429.7	631.4	657.5	245.5	643.1	221.1	552.9	349	454.3	173.8	508.7	191.7	203.7	184.6
CAP1	1956.55	1817.35	2220.55	1210.65	1929.4	1606.1	1240.15	2191.6	2482.6	2030.5	3180.1	2330.4	2239.9	2007.95	4049.7	2145.05	2227.7	1957.25
CAPG	197.7	272.9	232.1	151.4	181.1	181.3	264.2	343.1	617.5	195.7	304.9	250.5	346.9	162.1	533.9	331.7	304.5	247.5
CAPN2	1394.45	1499.05	1502.5	1008.9	1390.15	1344.25	1066.55	1633.15	1602.35	1715.65	2178.25	1427.7	1862.9	1480.95	2838.8	1468.15	1578.75	1154.55
CAPN7	260.9	237.8	404	394.8	347.35	359.2	363.15	245.95	269	247.3	227.75	350.8	361.3	193.3	238.4	261.15	230.35	268.1
CAPNS1	1309.2	1458	1197.1	795.2	933.7	954.4	1145.9	1596.5	1921.4	1455.8	1146.8	1178.7	1301.1	1193.5	1889.7	1369.2	1218	1135.1
CAPRIN2	225.2	221.35	236.75	152.55	215.15	164.9	160.65	177.65	100.25	214.05	144.55	196.5	134.4	135.3	72.1	141.3	181.05	172.55
CAPZA1	1330.45	1240.6	1435.65	1703.25	1506.55	1635.1	1106.55	1404.4	1339.95	1316	1622.4	1277.3	1717.45	1465.85	1708.9	1663.45	1717.6	1770.75
CAPZA2	278.3	326	543.5	534.9	601.4	498.2	493.4	427.6	755.8	345.3	422.5	571.1	891.8	332.9	463.7	396.4	411.8	224.2
CAPZB	1479.15	1367.95	1510.8	835.4	1144.35	1286.9	1273.7	1632.15	1550.7	1477.85	1413.8	1501.5	1568.8	1493	1743.65	1404.7	1430.5	1294.1
CARD16	459.65	435.4	225.65	160.95	355.1	265.75	167.65	444.15	478.65	367.45	496.6	274	449.15	427.7	840.3	668.6	610.95	406.5
CARD16 /// CASP1	683.5	690.4	661.7	603.8	992.5	743.8	422.6	866.5	1260.3	756.8	1008.4	598.8	1281.5	707	1227	1262.4	1411.8	778.1
CARD8	430.75	405.75	402.7	172.2	366.65	366.95	248.95	384	303.9	400.25	240.5	349.45	347.45	259.35	262.9	360.1	362.7	393.1
CARKD	296.5	283.9	312.2	267.4	332.4	294.7	339.8	362.3	190.7	362.9	367.9	269.1	259.6	354.7	259.5	289.2	297.9	396.2
CASC3 /// MIR6866	372.8	507.3	249.8	326.6	297	347.4	354.1	418.3	307	385.5	340.6	362.5	318.7	432.5	359.1	455.3	398	496.3
CASP1	632.2	659	617.5	387.4	840.1	544.1	452.3	686.9	895.4	672.4	1180.4	676.6	1078.2	679.8	1679.3	1184.4	1179.5	466.2
CASP3	275.1	331.3	187	496.8	268.1	343.3	209.8	211.3	193.8	254.3	188.5	294.9	291.8	363.4	115.4	215.1	297.5	155.7
CASP4	375.25	415.65	254	307.45	290.6	275.8	189.1	432.3	305.15	400.25	305.85	245.25	290.1	270.7	354.2	333.3	397.9	262.7
CASP6	289.95	297.5	237.15	165.45	219.1	162.8	115.5	281.25	175.6	243.2	261.6	297.2	211.55	185.85	285.6	291.5	339.35	350.6
CASP7	146.1	134.4	114.2	200.6	143.9	133	113.9	116.8	131.4	105.1	308.1	156.2	191.3	149	202.7	210.5	241.2	166.6
CASP8	73.8	111.9	285.3	467.7	292.5	394.4	301.1	92.5	323	81.7	195.4	217.1	214.7	59.3	217.9	55.6	54.4	116.3
CAST	382.9	376.8	420.8	520.7	504.6	501.4	435.9	396	546.7	448.9	508.6	352	462	347.5	765.5	397	479.5	565.8
CAT	211	169.3	274.9	183.9	331.5	257	430.6	242.7	494.4	274.8	373.1	302.4	335	143.7	585.1	170.9	175.6	121
CBFB	721.8	632.5	744.85	512.25	736.5	629.25	474.4	741.4	574.3	727.05	959.55	771.85	861.55	691.65	894.45	687.8	675.1	935
CBWD1 /// CBWD2 /// CBWD3 /// CBWD5 /// CBWD6 /// CBWD7 /// LOC101060578	327	385.4	259.6	399.8	284.5	447.7	235.1	440.4	249.1	338.6	386.9	332	410	293.1	547.9	460.3	351.3	315.6
CBX1	493.3	468.4	352.1	163.7	265.3	273.9	136.3	482.5	313.7	504.6	464.8	448.8	369.7	383.3	464.5	591.3	580.6	404.7
CBX3	327.4	311.3	502.85	507.15	595.85	477.9	407.45	430.45	488.6	456.65	515.7	540.05	705.75	335.05	473.6	478.15	485.9	522.8
CBX4	2007.5	1793.8	1301.3	1219.9	1167.6	1044.75	1506.15	1619.5	1193.75	1683.45	807.8	1263.15	1262.5	1570.2	1172.1	1542.65	1400	1475.15
CBX6	333.85	340.35	175.75	218.85	230.7	273.7	212.25	320.4	293.85	304.8	278.1	243.55	227.2	282.2	333.1	244.05	272.45	317.8
CBX7	558.9	628	375.4	232.9	393.4	345.5	440.1	554.7	337.3	561.4	255.6	417.1	244.9	336.4	282	447.1	441.1	467.2
CCBL2	504.8	511.8	486.9	507.2	414.9	544	494.3	598.6	425.3	605.8	495	498.9	532.1	557.4	409.8	549.7	516.3	596.1
CCDC104	456.4	663.3	413.9	472.2	454.9	458.8	384.9	431	280.2	451.9	164.7	416.2	314.5	424.6	183.6	424.8	288.7	508.3
CCDC109B	1789.4	2029.7	1223.7	1532.2	1683	1301.8	1345.9	2069.3	1384.6	1511.2	1539.6	1997.4	1607.2	1743	1576.8	2183.9	1674.6	1164.1
CCDC115	389.3	382.2	417.5	389.6	414.1	354.1	371	467.6	448.8	450.1	431.9	473.5	473.4	547.6	394.1	440.2	457.6	262
CCDC12	702.1	716.5	301.5	588	350.7	391	503.7	611.3	269.5	670.2	633.6	410.6	487.2	843.2	319	595.9	663.2	373.7
CCDC142 /// MRPL53	953	943.5	578.7	595.6	689.5	504	589.5	1005.1	721.3	765.7	571.7	681.9	463.9	905.6	653.5	758.5	680.1	1017.7
CCDC152	277.6	304.2	361.45	322.55	321.4	408.25	286.3	371.15	232.9	354.4	179.2	253.75	187.95	432.1	232.15	316.4	341.85	506
CCDC167	796.1	612.2	203	122	272.5	395	160.5	806.7	277	884.4	190.4	226.9	230.4	333.6	288.1	480.1	369.6	340.4
CCDC23	249.4	282.6	140.4	132.9	171.5	119.7	157.3	249.2	180.2	299.8	192.6	169.5	145.7	226.5	206.6	185	215.8	165.5
CCDC28A	384.6	444.2	540	575.4	391	380.8	482.7	366.4	337.2	396.8	370.1	419.7	384.1	414.9	406.2	433.6	528.6	432.9
CCDC47	128.3	137.15	172.5	324.1	199.95	200.95	244.2	150.85	251.1	141.95	174.5	148.65	208.2	185.35	171.9	137.9	164.55	159.95
CCDC53	513.4	385.9	293.6	193.4	325.1	222.9	229.5	536.7	274.2	511.2	644.4	445.4	428.2	555.3	690	566.5	653.6	496.4
CCDC59	972.6	987.6	576.8	606.6	705.6	657.3	752.8	893	510.8	872.2	509.3	654.8	718	1203.05	485.4	818.4	730.95	830.15
CCDC64	181.05	191.65	160.1	85.3	107.5	130.75	112.8	150.25	78.35	187.1	169.2	141.6	132.2	174.7	123.95	185	213.75	295.15
CCDC69	606.45	617	407.85	332.65	337.8	274.55	489.8	622.7	468.7	581.9	456.15	387.25	346.8	726.25	436.9	647.95	536.15	634.95
CCDC84	404.2	384.6	452.9	603	442.2	501.1	428.7	458.5	264.1	415.2	314.2	364.5	351.2	358.1	218.3	419	413.5	430.2
CCDC88B	213.6	255.9	186	166.5	218.2	159.6	175.9	245.9	171.5	248.7	304.6	247.4	199.5	210.3	133.6	195.5	238.6	191.2
CCDC88C	252.6	264.2	129.2	120.2	129.1	105.5	132.9	241.3	64.8	250.5	181.7	115.5	211.9	156.6	222	157.7	220.1	201.9
CCDC91	326.3	353.5	326.95	337.95	401.8	360.9	352.7	365.2	261.9	333.1	218.5	358.15	319.85	356.9	235.3	335.7	315.3	264.1
CCDC92	480.7	430.6	224.4	134	185	180.6	185.7	404.9	260.7	440.9	405	248.6	189.3	329.6	493	332.4	327.3	262.7
CCDC94	164.6	213.1	88.4	100.1	152.9	137.3	149.7	173.1	112.6	246.1	209.2	120.4	137.7	271.9	112.3	166.7	171	167.9
CCL20	89.5	42.5	68.8	192	73.4	225.2	46.1	36.5	146.9	14.7	1.3	40.1	44.2	10.2	3.4	26.6	4.1	34.8
CCL3 /// CCL3L1 /// CCL3L3	76.8	110.8	138.4	456.4	334.3	310.5	349.7	128.6	676.4	235.8	104.4	205.8	337.2	147.1	372.7	122.1	350.9	122.2
CCL4	104.7	122.8	137.2	315	174.4	148.5	133	175.9	139.6	489.9	347.4	210.1	321.1	83.5	297	69	590	110.4
CCL5	1394.2	2303.2	1347.8	1370.5	518.2	1603.7	914.9	1483.8	1672.2	2539.4	1522.1	1430.5	2526.9	1614.7	4387.1	872.3	3090.9	484.2
CCM2	849.2	813.9	520.1	435.8	475.2	482.7	461.2	696	392.4	753.6	541.2	725.1	512.4	775.4	385.9	695.6	673.4	596.6
CCNB1IP1	401	547.4	272.4	433.4	375	307.5	375.5	414.9	456.6	426.8	444.2	394.3	313.5	558	408.2	401.6	359.2	542.9
CCNC	467.3	434	484.25	627.65	459.15	453.25	481.75	505.2	397.8	406.95	497.55	423.15	546.55	474.75	463.55	465.65	451.25	406.75
CCND3	1620.4	1347.25	1132	1225.6	1175.55	1214.15	1710.95	1631.15	1120.3	1479.25	1390.85	1872.5	1434.8	1576.65	1198.8	1466.95	1471.3	1478.95
CCNDBP1	920.3	882.5	1182.6	878.2	983.7	911.3	1098.1	970.4	1021.7	876	767.4	856.5	1052.5	1113.1	900.1	971.5	1019.1	1028.1
CCNG1	1928.3	2368.8	1959.7	2156.5	1598.8	1617.4	2025.4	1906.2	1532.9	2296.5	1575.5	1727.4	1506.5	1561.5	1174.4	1396.1	1301.8	1960
CCNH	957.1	953.9	1183.6	1548.5	1066.1	884.2	1384	1084.7	1087.3	838.4	398.4	593.5	1029.4	1074.2	460.7	918.7	945.5	1597.6
CCNI	3667	3700.9	3932	3097.1	3244.6	3395.3	3670.2	3633.5	3646.5	3430.6	3953.4	3050.1	2311.5	3192.2	4202.5	2751.6	2549.5	3163.5
CCNK	317.3	321.6	246.1	309.25	250.85	276.05	354.35	287.6	306.25	305	469.3	309.5	360.5	384.45	360.25	380.85	366.75	386.6
CCNL1	1682.9	1599.8	1735.8	1904.3	2398.5	2036.7	2165.1	1535.45	1696.15	1459.9	1476.4	1969.15	2149.25	1351.2	1769.85	1676.35	1542.2	1410.55
CCNL2	319.3	292.5	563	396.8	473.3	330	690.9	273.2	324	322.1	278	376.5	300	218.7	224.4	255.6	241.5	253.9
CCNT1	514.5	523.65	337.7	549.55	459.35	511.8	517.95	415.95	341.4	412.55	218.45	374.8	370.25	438.9	220.5	424.75	305.4	377.6
CCNY	287	288.1	302.6	296.2	312.4	246.7	285.8	278.3	471.4	299.1	250.6	400.9	319.1	250.8	359	253.4	272	235.6
CCR1	137.2	159.75	119.65	181.25	134	146.05	454.65	114.25	738.4	85.85	180.5	133.85	278.9	79.75	621.8	186.55	187.95	82.25
CCR4	31.1	18.2	189.3	168.1	162.4	173.5	135	44.2	98.5	28.2	90.9	33	93.1	21.2	104.2	23.8	21.9	42.7
CCR5	179.9	119.7	82	219.2	121.6	100.3	98	137.9	154.1	179.2	377.3	185.3	330.7	237.9	283.4	208.9	324.8	250.4
CCR6	314.7	209.2	478.9	648.4	287	595.5	232.5	256.1	183	331	84	103.5	254.5	212	82.2	169.4	130.5	183.4
CCR7	3267.6	3231.7	3432.5	3619.3	3492.7	2932.5	3336.3	3060.1	1630.2	2265.8	3669.4	3235.3	1865.3	4906.6	879.1	3407.1	3287.7	5963.3
CCS	297.9	177.7	113.1	99.5	196.6	167.5	177.7	211.7	148.9	280.9	138	184.3	141.9	176.2	134.7	224.7	179.1	167.5
CCSER2	189.2	156.95	159.75	293.35	134.5	176.3	180.1	125.75	133.75	197.45	111.7	174.3	164.35	163.3	184.15	171.95	160.25	331.65
CCT2	770.5	765.55	777.05	1196.45	867.7	868.55	1029.55	725.85	631.45	786.05	1095.8	887.7	1062.7	952.1	763.55	760.8	734.15	735.25
CCT3 /// LOC101927137	949.2	967.9	557.4	394.2	626.1	575	651	785.8	585	1000.9	1081.3	961.1	852.4	939.2	732	1008	949.1	810.8
CCT4	714.4	669.35	695.85	613.9	651.25	629.6	662.25	642.65	517.1	678.45	903.35	654.05	709.15	712.4	595.9	672.3	701.35	808.7
CCT5	261.35	266.8	244.35	143.8	252.45	195.95	204.25	270.2	282.35	288.15	383.65	315.95	316.15	317.4	323.4	393.75	361.8	219.85
CCT6A	368.6	430.75	424.65	491.55	480.55	493	432.45	420.8	421.2	439.6	384.65	412.2	512.7	361.2	367.9	474.45	454.65	423.45
CCT6P1 /// CCT6P3	163.5	170.7	154.1	171.8	197.6	211.4	221.3	168.9	140.6	171.5	160.7	234.8	269.5	180.3	112.6	143	148.3	278.2
CCT7	939.5	855.4	687.1	414.4	559.8	599.4	513.8	852	614.9	863.8	993.8	769.1	837.3	820.1	853.3	926.3	803.7	674.9
CCT8	973.75	1036.85	1110.8	1080.15	953.9	955.7	1037.4	1000.25	734.75	1008.8	1242.2	1104.45	968.25	1141	891.4	1420.8	1268.1	1150.95
CCZ1 /// CCZ1B	925.15	980.5	764.75	1029.9	1002.1	948.35	856.35	928.75	836.55	1049.9	1084.05	914.1	1146.6	1043.45	1181.1	1092.6	1145.05	923.55
CCZ1B	161.9	143.4	230.6	189.7	137	183.5	146.9	174.4	84.2	145.3	95.4	128.5	98.9	186.2	113.3	160.5	192.1	267.2
CD14	446.2	485.9	1014.9	829.5	1297.6	751.6	1423.5	401.8	3230.9	394.1	788.4	321.4	874.6	374.8	3007.9	712.6	756.5	201.6
CD163	81.6	74	108.3	193.9	94.4	64.9	171.4	38.8	443.2	42.6	233.1	61.2	171.4	47.6	461.5	58.3	89.9	23.6
CD164	417.9	398.6	1301.8	1140	999.7	1157.6	1039.9	519.6	1185.8	502.3	1441.3	1184.5	1297.2	501.5	1280.8	690.1	684.6	596.3
CD1D	39.4	42.1	87.5	65.9	59.7	77.9	184	29.1	398.8	36.8	48.2	32.9	53	28.9	341.5	41.2	73.6	9.6
CD2	3158.6	3483.2	2582.2	1899.2	2368.5	2195	1897.7	3653.6	1771.8	3339.5	2928.6	2388.8	2455.3	3093.1	2070.4	3458.5	4056.2	3676.1
CD247	2827.9	2543.4	2221.2	2522.8	2394.3	2215.6	2916.8	2909.7	1874.5	2980.8	2284.7	2755.6	2185.4	2582.1	1251.5	2606.7	2627.9	2794.3
CD27	1899.6	1531.9	1426.7	388.4	1316	1010.9	676.7	1529.9	1226	1411.1	1504.6	1906	1336.9	1798.9	1192.7	1943.6	1676.4	1304.8
CD28	84.1	80.7	296.5	196.4	233.6	215.4	193	105.8	221.2	78.6	119.8	194.3	188.9	98.6	124	125.5	101.1	75.9
CD300A	43.5	49.1	130.5	31.8	57.3	95.8	83.7	113.7	189.8	109.3	36.9	152.9	154.6	40.9	340.2	64.6	126.2	17.6
CD300C	40.6	41.8	108.3	61.5	51.5	57.9	84.3	53.3	130	44.6	103	17.6	10.7	20.7	180.2	46	47.3	24.7
CD300LB	36.5	27.8	52.85	66.05	78.5	68.25	106.45	19	226.25	14.4	23.75	19.15	46.6	15.75	50.85	19.95	35.8	8.35
CD300LF	65.8	75.3	116	131	147.1	63.1	141.6	96.1	505.1	112.3	39	48.3	86.9	41.8	356.1	51.9	82.4	36.3
CD302 /// LY75 /// LY75-CD302	241.9	256.6	268.1	420.3	398.7	266	647.1	239.5	1591.7	227.8	94.5	157.8	290	97.1	854.3	193.5	197.1	92.2
CD33	29.3	31.5	63	29.2	63.4	31.3	63.7	19.1	204.9	12.8	33.5	17.2	33.5	7.9	175.1	24.6	31.8	5
CD36	81.1	55.5	130.9	43.9	133.3	84.6	152.5	45.7	292.3	76.7	95.7	71.3	92.1	23.9	265.7	109.7	106.8	30.1
CD37	1179.7	1461.6	1039.1	983.65	946.4	910.45	1127.45	1331.25	1376.25	1031.15	1315	1228.75	926.75	1117.65	1668.2	1254.6	1029.9	1247.35
CD38	49.8	29.3	56.3	21.7	56.1	33.5	17.6	65	36.1	22	303.9	101.7	433.4	185	105.9	258.3	241.7	80.9
CD3D	7779	5752.4	5091.4	4117.7	5364.6	4336.3	4011.8	7672.9	3846.9	7516.1	9165.6	5952.4	5110.2	6814.2	6887.9	7006.6	6943.1	7470.7
CD3E	1698.7	1551.9	1798.4	939.1	1249.6	1218	1305.5	1599	1638.6	1631.1	2451.7	1838.7	1511.9	1611	1956.6	1519.9	1321.7	1228.2
CD3G	1049.1	777.2	439.6	468.6	530.9	456.9	309.1	842.3	330.7	932.7	1002.1	537.1	607.9	784.8	1371.3	898.3	1049.8	1415.4
CD4	461.8	513.85	414.7	242.9	337.25	292.7	406.95	532.45	609.9	507.15	446.6	408.6	270.85	381.55	640.85	381.25	410.75	348.25
CD40LG	211.5	165.1	102.1	39.9	67.4	67.5	97.3	195.9	96.1	138.6	138.7	100.8	97.1	72.6	85.5	111.5	118.8	228.3
CD44	489.1	619.9	907	805.5	783.9	778.4	916.2	538.3	928.5	527.1	394.7	585.9	639.1	455.9	619.3	397.5	387.6	653
CD46	154.4	115.9	329.4	353.5	335.4	352.8	335.9	121.5	333.9	144.8	301.1	351.4	363	162.6	360.6	168.3	140.6	121.3
CD47	286.7	236.2	515.3	216	154	309.8	213.3	273.6	246.5	135.8	108.1	219.1	156	113.9	169.3	206.9	385.7	235.4
CD48	2897.7	3072	2246	2827.45	2841.7	2145.7	2881.6	3176.55	2493.2	3060	2690.4	2397.1	2222.1	2453.7	1967.5	2164.2	2220.65	2512.35
CD5	748.6	727.1	675.45	631.15	605.9	636.3	680.6	770.55	495.25	535.75	695.35	546.55	472.45	879.95	543	627.85	521.55	1039.25
CD52	7981.85	7939.5	6039.2	4181.65	6369.15	5673.75	4927.2	8648.6	5780.7	8011.65	8113.5	5624.2	6125.75	6368.25	8248.7	6370	6726.25	5559.15
CD53	168.6	182.3	318.1	389.9	340.3	302.5	295.1	252.2	297.6	204.2	183.4	269.1	191	127.8	260.6	242.6	155.5	195.2
CD55	988.7	863.2	1766.4	1806.5	1786.7	1366.1	2247.8	1057.9	1537.4	1016.8	1030.2	1338.8	1205.5	1437.9	986.7	1054.3	820	2539
CD58	146.3	148.8	247.8	312.4	233.8	235.2	195	178.4	272.3	136.4	95.5	108.7	238.2	96.3	283.9	133.8	233.9	234.4
CD59	190.1	223.2	206.7	205.6	186.4	185.5	173.3	202.8	182.9	240.3	292.6	217.6	313.9	211.3	170	276	274.4	214.2
CD6	218	239.7	458.9	493.7	500.5	380.3	405.6	162.6	300.6	179.9	203.6	388.8	262.7	200.2	158.6	176.7	149.5	301.9
CD63	701	819.1	719.1	700.7	694.4	580.7	759.3	1081.3	1338.5	763.9	532.8	583.9	832.9	577.2	1078.2	704.2	752.8	508.5
CD69	5233.5	4671.2	3542.1	3193.9	5155.8	4878	2453.9	4779.1	3889.6	4771.3	7708.3	3969.9	6076.7	3017.4	5931.7	4926.7	6316.4	5995.4
CD7	500.3	563.2	394.6	219.2	282.85	319.35	340.4	569.4	383.7	472.6	793.75	702.55	329.35	480.05	413.75	642.15	503.85	597.65
CD74	163.3	231.6	179	193.2	212.3	128.5	216.9	205.9	486.4	166.1	227.7	155.8	226.2	103.5	400.9	137.9	275	142.2
CD79A	52.1	63	49.35	45.5	134.5	81.9	98.1	55.65	126.25	78.05	290.6	102.85	179.85	135.05	123.3	119.8	91.85	63.25
CD81	831.8	1038.9	849.5	733.1	753.3	678.3	845.6	1012.5	917.2	1067.9	1047	834.9	1230.6	1189	1165.7	954.1	1267.3	866.8
CD83	355.6	314.8	377.5	326.6	699.9	487.3	391.9	228.6	1135.8	424.4	159.2	230.1	599.6	483.9	753.6	400	732.4	407.1
CD86	58.8	45.1	97.3	157.9	137.1	80.1	101.4	51.8	229.7	40.5	31.7	50.8	60.8	27.5	123.2	71.5	76.9	46.8
CD8A	214.7	165.9	481.5	322.7	100.1	299.9	366.8	189.5	330.7	423	683.2	314.9	904.9	419.6	413	285.5	606.5	73.2
CD93	87.85	92.4	182.35	194.05	155.25	149.3	298.85	77.6	614.35	52.15	14.3	36.05	135.25	41.4	333.6	80.75	84.65	59.3
CD96	400.7	358.05	345.85	227.55	329.1	423.75	259.85	333.95	205.6	354.3	238.8	270.2	301.35	292.65	230.75	329.65	266.8	265.65
CD97	949.9	932.8	1004.4	406.6	892.9	749.4	666.9	1382.7	1318.9	1159.2	1106	980.6	1032.6	914.9	2151.2	844.2	1205	1067.3
CD99	2173.8	2496.15	1592.7	1741.45	1666.45	1520.9	1663.8	2238.1	2027.95	2202.7	1403.5	1331.9	1696.95	1632.75	1965.05	1657.3	1832.3	1376.8
CDA	24.2	46.5	26.1	38.5	57.9	22.6	50	17.1	213.2	14.3	29.1	11.7	70.5	6.1	111.8	26.7	70.1	2.8
CDC123	543.8	526.4	318	585.9	390.1	347.6	448.5	553.7	307.9	519.3	533.2	341.2	501.5	725.9	569.8	488.4	608.8	337.8
CDC16	523.3	394.3	286.8	339.3	470.3	335.8	695.9	473.5	328.8	327.4	440.1	396.4	305.9	507.9	319	394.9	478.1	387.1
CDC25B	1973.3	1978.6	919.3	464.2	799.5	786.2	846.3	1955.4	959.3	1952.4	1354.4	1203.9	1111.1	1694.8	1313.1	2187.7	1989.3	1514.1
CDC26	815.6	753.1	424.7	454.5	569.8	562.8	466	775.5	522.9	732.7	587.3	805.6	616.3	595.6	525.8	871.6	756.8	803.8
CDC37	386.1	431.8	296.3	525.2	645.4	478.7	525.1	399.1	568.2	361.3	277.5	479	600	356.8	576.6	449.9	408.1	333.5
CDC40	197.7	237.95	238.05	369.5	287.95	235.6	314.7	266.05	240.1	227.55	173.9	243.05	257.05	248.95	183.05	193.05	218.05	175.2
CDC42	854.7	727.4	625.5	664.9	669.7	548.6	578.3	764.8	792.8	779.5	890.6	619.3	689.7	665.5	1166.9	803	724.1	513.3
CDC42-IT1	62.2	97.8	193.4	167.2	125.6	245	90.7	105.8	112.3	121.5	95.6	138.1	149.7	47.2	59.9	73.3	73.9	73.4
CDC42EP3	158.3	156.6	137.45	170.85	177.45	204.9	184.2	125.5	287.55	163.7	175	158.8	311.05	101.05	354.95	123.55	213.95	192.7
CDC42SE1	824.35	636.7	747.05	1163.7	1020.1	1373.75	527.8	680.4	707.5	802	1248.35	662.25	731.75	615.65	1306.5	671.7	715.85	888.8
CDC42SE2	421.7	527.7	1435	1902.8	1276.1	1389.7	1326.8	463.3	1350.6	465.9	905.2	1209.2	1272.8	368.1	866	437.8	460.1	442.4
CDC5L	72.65	87.2	156.95	191.45	145.55	153.5	190.9	76.65	166.4	91.6	217.25	158.5	153.1	73.3	123.6	73.8	99.1	74.6
CDCA4	181.8	188.6	160.1	152.1	139.1	155.4	114.7	154	160.1	207.3	142.8	140.5	241.8	225	158.1	209.1	279.7	142.7
CDCA7L	249.8	115.6	143.4	98.4	201.1	110.8	258	135.2	112.8	120.9	307.3	242.1	199.7	222.3	156.6	198.9	167.5	199.3
CDIPT	1530.9	2052.8	1315.3	935.9	1051.1	1069.6	730.3	1745.9	1119.5	1776.5	1280.2	1100.6	1368.4	1257.9	1598.1	1587.5	1543.9	900.7
CDK17	436.4	494.45	520.9	966.4	636.1	673.6	544.65	388	320.2	475.45	284.55	597.9	585.1	461.2	248.05	325.3	450.65	530.55
CDK2AP1	265.4	255.4	173	176.1	222.3	156.2	201.5	306.6	495.5	270.2	492.3	292	332.3	204	332.5	231.1	230.3	182.1
CDK2AP2	163.1	150.9	199.2	89.3	187.7	137.5	173.2	248.9	274.1	183.1	356.7	223.2	216	153.5	388.6	211.8	252.5	248.3
CDK4	244.6	255.6	194.5	104	179.9	169.7	149.6	227.8	225.8	268.9	408.8	289.6	258.4	213.7	361.4	320.7	252.8	140.4
CDK5RAP1	278.5	270.7	238	409.5	243.4	253.9	274.7	291.3	180.5	244.6	242.8	238.3	232.6	244	203	292.4	251.6	338.7
CDK5RAP3	768.3	797	817.2	865.8	1136.4	759.5	832.5	715.6	862.6	732.5	605.5	769.8	710.2	744.4	664.4	817.9	816.5	811.7
CDK7	191.2	269.3	126	220.5	172.2	205.5	206.2	221.7	85.1	210.1	138.8	206.2	192.6	253.9	142.1	169.9	235	159.1
CDKN1A	413.1	537.8	708	577.2	457.7	631.1	627.6	358.5	958.9	481.3	265.2	225.5	498.4	694.7	601	471.9	546.7	567.1
CDKN1B	4296.5	4186.5	5051.5	3545	5054.8	3834.5	4435	4380.8	2920.3	4979.4	1450.5	3677.8	3445.3	3858.7	2003.7	3658.9	2787.7	3804.9
CDKN2AIP	456.2	387.1	492.4	524.9	503.6	525.9	547.7	354.1	399.5	340.9	391.2	532.8	548.2	309.3	308.8	283	305.3	463.4
CDR2 /// LOC101060399	1453.9	1540	977.6	814.6	1128.2	1131.9	847.5	1078	710.6	1096	613.5	1180.5	830.5	996.2	552.5	841.2	626.5	1463.9
CDV3	461.5	452.6	581.7	512.4	441.1	413.6	500.8	455.5	494.9	405.1	350.1	445.9	428.5	552.2	507.7	350.4	347.3	520
CEBPB	2289.6	2268.6	2573	2171.4	2173.6	1601.9	3406.1	2484.5	4360.8	2284.3	1965.4	1848.3	2837.2	1467.7	3537.5	2135.5	1958.4	1944.5
CEBPD	305.15	167.8	305.1	497.45	332.4	226	727.75	213.3	1083.6	284.85	298.9	165	196.8	95.7	690.75	133.8	244.95	121.1
CEBPZ	558.9	633.5	494.4	999.5	535.3	768.3	785.5	676.7	495.2	408.4	626.9	553.5	735.5	771.5	370	615.3	575.1	596
CECR1	1302	1161	1081.1	690.7	1031	605.5	1183.6	1167.5	2301.5	1164.7	1524.7	1216.1	1108.8	847	3142.5	990.5	1319	455.8
CECR5	267.3	221.3	147	103.1	228.6	203.9	166.6	229.2	240.6	246.8	303.7	319.5	201.7	274.2	270.8	251.4	284.5	205.5
CELF1	54.8	42.4	149.2	159.6	137.3	165.7	131.7	42.7	96.3	39.7	154.9	143.2	134.5	32	123.8	56.2	55.9	34.5
CELF2	421	323.6	523.2	450.4	406.7	503.1	508.9	405.4	430.7	299.7	293.5	457.2	365.7	340.8	219.7	425.5	393.9	360.9
CENPC	147.8	96.2	188.6	284.1	201.2	129.1	183.1	105.4	133.1	150.5	113.6	156.1	183.1	143.8	65.7	123	141.3	235.3
CENPK	68.9	170.3	112.1	116.6	284	260.7	145	237	15.2	66.2	96.1	265.9	493	236	43.5	74.6	261.7	271.3
CENPW	71.5	102.3	68.7	87.8	81.7	36.9	106.5	72.5	112.5	64.4	136.3	73.5	195.2	201.3	89.9	135.3	111.3	53.3
CEP120	218.1	191.75	268.8	291.2	275.05	307.85	255.85	222.2	241.3	211.75	188.4	226.85	281.15	165.65	144.85	188.65	193.45	200.8
CEP350	431.35	377.6	205.15	260	250.6	275.2	217	348.45	241.8	353.75	388.6	295.3	273.2	291.15	260.25	352.35	401.25	328.55
CEP57	190.6	203.2	291.2	377	308.2	292.7	327.2	243	206.6	211.5	216.4	205.8	293.8	194.7	202.2	196.6	194.3	257.1
CEP68	154.2	229.6	104	134.8	102.9	117.9	193.4	259.3	98.6	205.7	81.7	149.5	66.5	138	102.6	112.1	129.2	230.7
CEP85L	528.7	583.15	374.45	261.8	402.55	412.05	322.55	445.7	256.7	459.45	250	424.95	395.9	348.25	126.95	383.2	379.3	280.6
CERK	795.4	812.1	880.4	1290	927.4	1141.2	700	845.2	654.8	820.1	321.1	568.8	571.3	471.3	395.1	517.7	574.3	989.9
CERS2	642.8	672.3	432.8	344.5	433.3	336.7	413.5	682.2	718	659	700.3	501.5	527.4	439.3	659.3	612.5	567.3	472.3
CES1 /// LOC100653057	50.5	33.4	58.2	82	54.5	46	345.1	61.3	200.1	67.1	182.1	82.2	79.7	36.6	484.9	129.7	182.2	26.9
CETN2	202	221.9	203.6	105.9	173.5	194	167	196.3	193	246.1	233.2	170.8	179	205.9	321.7	191.7	201.4	126.4
CETN3	206.1	154.6	191.9	136.1	184.5	139.5	200.4	151.4	134.2	208.7	254.6	247.5	201.5	137.1	112.3	251.3	302	261.3
CFD	127.3	74.8	274.7	147.1	213	100.2	292.9	200	545.2	250.3	212.4	152.5	183.8	112.9	708.1	125.5	150.4	55.2
CFL1	1975.5	1864.45	2650.7	1125.1	1814.15	1548.75	2131.65	1888.45	2596.55	1963.15	2363.95	2312.7	1992.8	2057	3513.8	1995.8	1679.85	1253.55
CFLAR	282.7	235.7	384.25	284.1	330.55	263.2	205.95	255.05	383.7	257.6	570.05	344.95	275.65	214.7	498.6	299.3	314.15	244.3
CFP	175.3	196.4	144.3	150.5	186	114.2	313.4	186.4	608.4	183.4	162.6	128	143.5	129.2	544.5	218.7	201.8	123.8
CGGBP1	400.7	380.4	709.7	520.5	663.4	612.6	774.8	320.6	571.5	438.7	695.8	699.5	576.8	348.8	490.5	365.4	387.6	417.9
CGRRF1	371.4	484.9	320.4	492.6	365.8	403.7	371.5	385	269.6	353.6	213.1	324	382.7	478.6	272.9	303.1	235.8	385.8
CHCHD1	411.9	377.2	324.2	301.9	274.8	301.7	381.5	354.7	232.3	334.6	525	381.6	394.3	518.2	332.2	602.6	633.3	455.7
CHCHD10	430.2	395	244.7	329.5	333.7	278	268.2	536.4	514.7	491.8	324.5	363.2	309.2	445.4	359.7	448.9	347.6	420.2
CHCHD2	3352.8	3578.6	2064.5	3118.6	2964.5	2362.7	2562.6	3744.2	2669.3	3525.6	3178.6	2491.6	2944.7	3884	2909.3	3649.9	3056.6	3417.3
CHCHD7	452.6	413.55	405.1	487.15	414.15	423.85	366.7	428.1	370.2	462.05	410.95	531.55	487.7	514.9	266.2	527.55	414.1	532.55
CHD1	835.05	844.95	1040.25	2936.7	1848.4	1902.3	1623.55	783.2	1133.1	852.9	462.85	918.7	1369.6	999.05	676.25	722.2	695.7	875.7
CHD2	172.7	152.1	260.05	583.3	473.65	430.1	335.75	187.4	261.15	186.95	160.15	368.2	279.55	182.1	198.45	126.55	188.25	290.25
CHD3	324.85	327.6	193	153.5	205.25	163.2	196.05	258.45	186.65	308.25	146	268.05	184.25	281.5	187.6	278.4	264.2	286.1
CHD4	288	253.7	146.8	150.1	195.8	192.8	175.2	274.5	192.6	299.4	373.7	221	198.4	319.9	265.4	331.1	320.9	364.3
CHD8	261.4	264.3	192.6	351	272.1	185.4	271.6	305.8	213.2	261.7	330.6	281.1	219.6	273.8	289.8	297.1	309.4	300.5
CHFR	297.95	260.4	381.35	464.25	446.3	381.9	425.8	292.55	476.6	286.1	392	463.25	467.8	333.6	407.5	315.1	374.15	309.4
CHI3L2	109	61	88.8	30.7	88.3	77.2	64.3	61	48.5	99.7	229.6	197	164.9	108.9	98.4	168.3	200.8	66.4
CHIC2	317	413.3	595.9	676.9	536	423.6	589.4	260.1	457.5	372.4	248.2	475.5	545.4	349.2	327.9	341	361	392
CHKB	665.9	534.5	539.5	476.9	607.8	489.7	812.6	571.9	886.7	505.2	448.2	521.8	478.7	416	635.7	742.9	494.5	531
CHKB-CPT1B /// CPT1B	367.95	185.95	137.8	168.2	245.75	137.5	149.1	264.9	93.45	243.35	259.75	155.75	211.75	294.5	188.9	129.25	226.45	272.75
CHMP1B	510.3	524.05	1040.35	908.15	1096.45	732.15	990.9	481.7	1193.35	603.7	522	677.9	966.3	446.85	662.9	498.7	465.65	377.3
CHMP2A	942	857.9	567.9	484.5	660.4	528.6	459.1	918.2	884	893.8	886.9	759.7	796	931.9	1076.4	1086.5	1092.4	729.9
CHMP2B	339.6	354	413	417.3	337	398.2	363.8	398.4	354	318.4	258.2	362	369.5	439.2	371.4	346	389	324.7
CHMP3 /// RNF103 /// RNF103-CHMP3	378.7	533.8	351.1	423.4	391.5	385.7	469.8	516.9	398.4	563.4	289.5	418.6	287.8	363.9	313.8	346.4	331.3	253
CHMP3 /// RNF103-CHMP3	678.3	593.75	633.8	471.4	473.45	424.05	660.35	647.95	577.05	575.6	567.2	582.2	471.3	575	547.9	553.35	498	429.25
CHMP4A /// TM9SF1	846.45	772.85	471.55	250.7	528.65	304.75	346.55	882.5	721.3	760.2	604.9	664.2	742.7	826.7	757.45	864.75	929.9	725.6
CHMP4B	797.6	826.95	646.45	647.6	502.3	561.4	602	782.55	744.65	794.85	550.05	635.45	637.45	772.1	642.25	635.85	656.45	586.45
CHMP5	425.9	382.8	371.15	337.6	359	386.7	279.9	418.6	434.45	381.85	852.15	547.5	882.8	459.2	712.5	830.3	894.45	696.5
CHMP7	646.1	591.9	331.8	411.2	392	329.8	608.9	407.7	258.5	554.2	442.4	609.6	239.4	539.9	293	430.4	515.9	833.3
CHN1	72.3	446.8	121.6	97.4	246.8	127.1	105.7	219.5	42.7	171.8	175.4	64.6	129.5	153.4	81.8	158.5	101	114.4
CHORDC1	244.6	221.05	312.55	407.55	363.35	393.6	230.2	254.35	216.6	205.5	230.65	227.6	358.1	258.1	101.05	231.65	292.05	524.2
CHP1	433.9	480.7	346.5	466.1	405.8	380.65	318.4	445	646.2	444.9	388.8	373.8	379.25	350.3	700.65	421.4	467.45	255.35
CHRM3-AS2	376.9	298.7	196.5	165.8	463.7	297.2	386.5	168	105.2	280.1	286.6	395.4	265.9	230.5	130.5	341.9	266.8	403.7
CHST11	190.7	276.8	309.6	128.1	251.4	288.4	240.3	191.4	312.5	237.9	251.9	184.3	227.9	262.6	223.5	230.1	338.3	206.5
CHST12	122.3	119	150.1	85.9	91.35	129.45	78.8	133.35	138.7	184.25	281.15	162.5	250.6	143.05	273.25	217.35	334.4	153.15
CHST15	39.15	34.5	43.4	102	91	65.6	106.2	44.7	216.4	36.3	52.2	46.2	58.65	28.05	134.45	51.75	54.05	63.9
CHSY1	480	454.6	497.1	723.5	481.1	579	665.5	354.9	612.2	573.5	421	513.7	672	363.5	495.2	584.7	591	435.4
CHTF8	416.8	342.6	528.5	199.2	312.2	274.3	277.4	362.1	433.3	349.2	590.9	397.5	344.3	325.5	569.4	425.5	370.6	255.6
CHTOP	294.2	285	267.4	234.3	296.6	283.8	437.2	294.7	286.5	266	318.3	305.4	309.7	406.4	206.8	318.9	371.7	307.4
CHURC1	500	397.7	420.4	326	998.6	338.1	1042	609.6	304.2	451.4	557.1	449.7	1127.8	1576.4	407.4	545.5	1035	418.8
CIB1	1358.5	1637.2	1419.6	1896.1	1363.3	1376.9	1240.6	1687.3	1225.2	1553.5	868.4	1089.3	1278	2107.5	1102.6	1632.5	1416.7	2530.5
CIC	142.2	194.5	120.2	91.3	64.8	111.9	129.7	157.1	121.7	180.8	129.6	86.4	95.7	257.5	171.1	170.8	137.2	206.7
CIDEB	159.5	179.3	92.8	68.3	74.5	93.3	185.5	170.1	232.2	145.3	99.5	102.1	120	153	264.3	147.7	136.9	119.2
CIR1	272.5	266.3	129.3	321.5	224.4	218.3	178.7	241.1	123.1	228.7	185.9	182.4	209.5	231.5	115.6	150.5	212.3	166.6
CIRBP	364.2	385.8	325.9	242.4	318.5	312.5	253.1	299.2	267	376.3	324.3	322.9	198.7	139.6	144.4	252.5	278	347.8
CIRH1A	345.5	361.45	282.25	439.2	282.8	341.45	406.4	352.95	256.85	351.05	453.25	367.9	377.15	454.75	413.9	387.25	339.3	317.4
CISD1	122.6	92.9	82.2	57.5	83.3	71.2	41.2	118.1	109.9	146.2	180.8	159.3	197	159.1	229.6	205.3	191.4	143.9
CISH	95.1	107.6	38.1	122	100.4	63.4	16.8	145	113.3	97.6	701.6	77.3	125.2	105.6	374.2	251.1	870	276.8
CITED2	1076.3	1044.3	831.6	608.2	706.2	734.5	751.8	710.2	766.1	1094.5	525.9	762.2	783.1	565.4	434.1	529.8	493.1	454.8
CIZ1	214.4	200.75	125.15	94.95	106.3	99.85	134.55	211.9	134.8	219.65	108.75	136.2	105.85	158	113.4	172.6	192.7	125.55
CKAP2 /// DKFZp667J0810 /// IGLC1 /// IGLJ2 /// IGLJ2 /// IGLJ3 /// IGLJ3 /// IGLJ3 /// IGLV1-36 /// IGLV1-36 /// IGLV1-44 /// IGLV1-50 /// IGLV1-50 /// IGLV@	32.3	17.2	23.1	12.8	48.7	14.5	57.9	22.8	42.9	45.1	499.6	173.3	1058.7	921.6	202.4	527.9	232.5	48.6
CKAP2 /// IGLC1 /// IGLJ2 /// IGLJ2 /// IGLJ3 /// IGLJ3 /// IGLJ3 /// IGLV1-44 /// IGLV2-14 /// IGLV@	38.5	16.8	4.7	3.6	51.9	9.8	86.1	26.5	24.4	28.4	497.4	250.8	949.7	490.6	141.6	432.9	608.5	9.2
CKAP2 /// IGLC1 /// IGLJ2 /// IGLJ2 /// IGLJ3 /// IGLJ3 /// IGLJ3 /// IGLV3-1 /// IGLV3-1 /// IGLV@	5.6	1	17.8	18	14.6	14.4	47	23	57.4	9.9	83.8	32.8	257.6	236.6	38.5	82.4	56.7	47.3
CKAP2 /// IGLC1 /// IGLV3-1 /// IGLV3-1 /// IGLV@	3.8	1.7	5.1	37.4	11.7	2	28.7	5.8	3.2	14	81.5	27.2	126	217.9	52.8	91.4	47.9	24.5
CKAP4	101	151.5	186.5	169.9	142.1	177.2	239.7	113.2	287.7	166.5	203.2	95.4	147.8	188.7	273.6	143.6	152.4	250.7
CKLF	312.75	299.55	244.5	127.25	292.35	211.45	146.7	363.5	380.9	322	237.35	207.85	276.25	265.35	349.9	307.1	353.75	178.05
CKLF /// CKLF-CMTM1	736	722.3	714.1	407.5	678.7	599.2	472.6	1106.5	896.4	750.3	458.5	522.9	629.4	604.1	694.5	723.8	683.1	449.9
CKS1B	174.1	172.8	110.7	27.3	177.3	64.3	66.7	135.3	105.7	144.4	219.4	154.7	243.3	209.9	170.6	226.2	195.5	130.6
CKS2	297.4	241.6	185.5	320.8	368.1	292.4	167.6	228.8	250.9	280.6	420.5	292.8	563.3	339.7	233.4	229.2	376.1	568.7
CLASRP	408.7	459.8	238.3	233.1	249.4	222.1	320.7	428.8	275.3	397.3	187.6	253	250.8	435.7	236.1	405.7	374.8	382.6
CLEC2B	1541.85	1724.3	899.8	879.2	1140.75	901.85	982.85	1170.95	880	1389.9	1464.8	1244.55	1305.4	1370.45	881.3	1648.45	1434.2	1541.45
CLEC2D	238.75	250.8	532.3	481.8	552.1	621.55	433.9	243.4	318.55	254.6	569.2	473.1	442	348.1	232.65	414.1	409.65	441.75
CLEC4A	120.35	119.9	143.35	186.45	253.65	115.5	152	102.9	461.85	88.2	72.6	89.1	139.8	28.35	351.15	81.1	122.55	49
CLEC4E	37.65	28.1	53.8	119.65	121.45	40.25	107.35	38.8	200.95	39.1	23.85	44.3	78.85	30.4	113.25	38.95	55.65	13.4
CLEC7A	104.2	107.9	142.3	450.45	367.75	183.7	360.25	141.35	816.4	114.25	38.6	64	212.85	23.95	238	92.25	100.4	32.3
CLIC1	1800.5	2148.9	1712.9	1274.8	1820.8	1344.6	1251.7	2546.2	2408.6	2197.4	2522.8	1521.6	2562.5	2116.7	3316.1	2302.5	2592.2	1811
CLIC3	99.1	89.7	141.8	71.5	61.7	70.6	82.8	169.5	198.7	140.5	41.4	141.2	83.3	102.3	171.3	43.6	81.8	184.5
CLINT1	128	104.5	284.2	333.4	209.2	206.5	239.9	135.6	296.2	127	264.4	236.8	232.6	122.8	208.5	96.2	80.3	127.2
CLIP4	189	140.75	200.75	219.15	241.6	258.3	156.9	108.6	151.75	167.05	158.05	230.85	178.8	103.5	132.5	121.5	148.45	154.5
CLK1	1994.7	1902.7	1885.9	2439.4	2400.4	2288.6	1998.8	1837.8	1958.8	1674.1	961.1	1661.4	2133.9	1834	1041.1	1825.7	1427.4	1912.4
CLK2	373.1	344.5	245.6	302.9	378.8	207.9	381.8	308.2	315.4	274.6	465.6	304.6	260.4	287.4	248.5	296.8	303.2	262.7
CLK3	236.4	269.5	153	120.4	120.5	121.9	178.4	187.35	81.45	240.1	134.3	168.45	137.95	149.25	147.05	159.5	165.35	189.7
CLNS1A	574.7	596.2	407.3	390.85	477.95	413	473.9	577.45	463.15	553.1	478.5	538.75	443.1	587	367.3	614.9	535.3	583.75
CLPP	342	338.7	193	212.2	195.3	165.3	258.9	388.2	237.6	359.6	441.1	315.9	303.2	411.7	322	356.3	351.9	403.3
CLPTM1L	320	341.1	259.8	257.8	263.9	201.2	260.7	377.3	357.9	309.1	348	328.6	364.8	330.6	349.4	343.5	316.5	230.4
CLSTN1	631.8	688.7	404.5	289.6	298.8	390.2	320.2	636	405.1	611	433.1	400.4	412.4	473.7	609.1	742.5	551	401.5
CLTA	337.65	317.3	240.35	274.75	255.2	228.3	276.15	308.6	242.15	299.7	339.85	248.35	295.25	331.15	386.3	285.5	336.25	263.5
CMC1	254.1	372.6	461.3	441.4	232.2	260.7	140.7	343.2	222.7	432.9	240.8	263.3	334.7	287.7	189.7	348.2	395.3	300.5
CMC2	687.2	627.4	338.1	512.7	441.2	396.7	449.2	534.1	305	762.1	477.1	370.9	489.1	668.2	598.2	590.6	617.4	681.8
CMC4	358.6	365.55	194.9	288.05	224.6	194.25	231.1	361.65	190.6	365.95	263.35	249.45	193.95	266.8	279.3	213.75	221.85	280.65
CMPK1	760.5	724.4	862.1	1055.5	1068.9	1082.8	944.3	612.9	886.4	738.5	775.8	908.6	761.6	431.3	566.2	474.5	513.5	560.4
CMPK2	249.7	128.7	117.4	287.3	91	200.1	252.6	269.7	247.9	129	3951.1	1045	1905.7	831.8	2278.7	1532.5	1660.7	554
CMSS1	319.2	255.1	183.4	135.6	197.6	177.5	119.8	196.8	130.9	207.6	214.2	177.2	200.9	220.8	205.8	275.5	223.7	272.6
CMTM3	259.8	285.2	199.4	143.6	275.3	192.8	233.3	269.9	323.9	242.4	243.5	263.9	303.4	270.8	245.5	246.4	290.4	207.5
CMTM6	329.1	320.6	424.65	489.85	467.1	504.95	393.35	364.35	528.85	404.05	317.7	339.7	579.3	331.05	526.6	381.45	494.05	348.35
CMTM7	609.5	537.7	387.7	266.2	396.85	354.95	521.05	588.15	516.1	522.85	542.8	407.2	423.85	592.55	579.1	495.35	507.8	660.2
CMTM8	77.4	286.2	131.1	102.3	134.3	136.1	164	67	89.5	152.6	123.6	94	107.1	133	100.5	287.2	110.9	130.2
CMTR1	323.1	328.2	139.7	156.4	202.1	153.4	201.3	290.9	240.1	369.9	408.1	275	338.6	389.6	329.4	391.9	487.4	429.2
CMTR2	120.2	75.3	197.7	227.5	169.6	213.3	232.4	136.5	136.9	130.5	163.5	187.8	197.5	154.9	130.9	152.7	221	140.2
CNBP	2251.7	2091.25	2428.35	2721.95	2407.05	2373.2	2796.85	2212.45	2238.8	2073.6	2442.5	2084.85	1994.35	2188.85	2407	2115.65	1933.85	2076.95
CNIH1	601.6	611.1	591.85	632.25	632.55	563.05	510.7	657.1	731.55	597.15	524.8	507.85	677.05	638.2	340.15	603.6	693.3	659.8
CNN2	860.3	799	819.5	604.6	786	530.8	614	785.8	924.8	786.4	1417	761.4	609.3	721.7	745.3	793.1	890.9	761.5
CNNM3	349.9	373.3	192.3	250.5	129.6	232.9	275.3	358.1	211.1	314.1	204.7	199.2	130.7	248.6	188.2	247.1	234.8	403.2
CNOT1	340.8	411.3	246	199.8	270.7	292.3	288.9	377.4	304.9	344.1	254.3	321.5	276.5	353.6	191.1	441.2	322.6	320.9
CNOT11	346.3	303.2	430.2	400.9	337.8	391.5	362.8	348.1	330.7	334.8	370	434	428.9	310.9	347.8	459.6	404.4	274.3
CNOT2	358	339.7	261.85	440.35	347.45	372.1	444.95	290	260.2	321.4	282.15	315.6	353.7	367.85	260.7	309.35	299.4	330.2
CNOT6	202	178.45	190.95	191.1	164.85	287.25	243.4	231.75	169.45	234.75	162	226.5	299.2	170.85	179.4	414.9	235.55	253.15
CNOT6L	40.9	55.6	494.1	514.2	201.3	266.6	611.1	49.5	129	52.7	191.4	236.7	140.2	32.1	111.5	21.3	20.3	67.5
CNOT7	600.3	568.1	564	700.95	514	547	664.8	661.3	535.5	588.35	730.9	712.35	665.4	625.5	551.3	685.5	629.8	501.15
CNOT8	395.3	454.8	490.6	561.3	460.3	497.8	569.2	349.7	444.5	393.9	476.6	539.6	470.8	351.8	506.3	432	375.6	331.4
CNP	114.95	85.15	60.3	35.6	68.7	56.5	80.8	68.2	91.35	77.95	261.6	119.75	141.55	206.6	193.75	200.05	161.7	146.65
CNPPD1	200.5	225.55	141.65	108.45	98.75	92.15	112.45	215.5	186.05	216.5	158.25	147.15	159.15	185.05	188.35	211.5	244.25	204.7
CNPY2	330.8	309	249	173.1	215.25	241.65	180.65	379.25	267.25	320.8	339.8	284.15	331.95	354.6	293.6	368.65	352.05	315.05
CNPY3	281.35	266.6	216.1	156.8	219.85	172.3	232.95	261.55	352.65	255.9	269	244.2	180.45	213.1	288.4	244.55	233.8	188
COA3	204.7	210.4	233.2	126	190	156	151.7	279.45	190.55	227.25	397.1	240.5	300.4	294.15	250.25	317.8	341.25	177.05
COA4	205.6	187.8	155.2	112.2	161.5	146.5	162.4	188.4	156.2	202	271.4	201.2	186.9	226.4	271.3	234.3	222.1	162.6
COA6	201.3	236.1	178.9	127.2	155.3	99.7	146.3	147.1	153.5	210.3	330.5	216.8	257.4	224.9	157.3	278.7	326.3	257.5
COASY	384.1	371.2	203.2	181.8	189.4	188.5	230.1	356.5	255.8	338.3	262.2	325.1	255.5	248.8	312.4	341	304.2	273
COG4	222.5	209.3	244.7	94.5	179.9	168.6	127.6	199.4	165.1	259.3	147.1	197.5	149.1	177.5	144.8	260.3	172.9	169.9
COG8 /// PDF	190.3	240	118.8	100.9	123.3	117.5	81.7	152.1	174.5	177.1	271.3	235.9	166.1	150.7	196.8	165.7	202	89.4
COL18A1	93.6	71.8	72.75	45.55	49.15	47.75	82.35	90.65	30.4	252.45	35.9	148.1	38.6	112.95	29.3	53.55	58	72.2
COLCA1	474.5	446.2	745.3	872.6	764.25	830.7	586.55	513.05	611.25	435.15	974.45	528.1	549.2	387.15	604.7	437.65	445.3	512.65
COMMD1	488.4	461.3	299.2	218.2	330.9	313	272	421.4	366.9	472.7	305.8	309.4	321.2	513.4	344.9	454.3	403.7	316.7
COMMD10	117.5	134.7	257.5	138.6	214.9	176.5	136.5	157.7	280.5	167.9	134.1	218.6	254	227.7	172.8	185.4	203.6	188.6
COMMD3	410.2	414.3	337.9	283.8	306.1	250.8	361.3	470.3	339.6	340.5	505.6	337.8	408	378	584.5	423	500.7	394.2
COMMD4	130	101	124.6	39.6	110.2	102.4	30.1	186.1	119.6	157.9	107	123	114.1	160.9	185.9	245.6	170.7	91.2
COMMD6	2449.55	2692.95	1789.8	1739.5	1905.75	1498.1	1724.8	2756.65	1495.4	2575.4	1616.9	1608.35	1409.2	1630.9	1447.65	1850.75	1774.45	2097.1
COMMD7	534.45	498.85	255.4	284.95	350.3	327.5	267.5	531.55	400.85	515.55	506.2	334.85	331.05	473.2	503.2	451.7	450.45	409.7
COMMD8	653	631.9	511.9	405.7	497.3	510.4	350.7	690.7	696.8	602.8	560.6	580.4	911.1	822.3	482.4	796	955.7	386.6
COMMD9	226.1	194.3	167.6	217.1	152.6	143.7	148.4	178.9	217.5	184	138	182.5	127.8	192	323.8	182	256.4	127.1
COPB1	747.9	799.8	963.2	1253.8	954	1000.2	1097.8	729.5	678.8	749.6	566.9	694.6	890.8	834.7	395.9	684.9	813.1	861.9
COPE	329	475.5	292.8	168.9	213.7	246.8	223.6	428.95	407.15	456.5	374.5	374.6	379.9	520.35	452.65	453	386.3	299.8
COPG1	52.5	56.4	104.5	202.3	212.6	171.6	208.5	44.4	166.1	74.2	140.2	178.6	183.3	38.6	213.5	55.4	75.7	62.1
COPS2	870.8	875.55	563.85	707.75	679.9	724.2	795.5	710.95	589.25	701.45	564.3	741.5	815.2	829.55	647	740.85	588.95	777.6
COPS5	760.8	679.7	602.1	596	583.3	536.4	502.3	711	592.8	837.3	625.5	809.5	749.8	637.4	538.8	901	885.4	650.7
COPS6	349.45	385.85	280.9	226.15	255	267.4	250.35	399.1	315.35	323.1	375.25	297.6	304.65	396.9	320.45	390.05	332.35	270.45
COPZ1	488.95	472.7	537.35	358.9	470.95	431.9	379.8	520.65	569.65	539.75	609.35	525	555.6	407.3	717.45	588.25	536.85	419
COQ10A	363.3	341.2	202.5	231.1	300	292	254.1	280.2	167.2	261.6	221.1	302.1	201.7	292.3	111.8	216.5	214.4	232.1
COQ10B	339.75	360.55	241.4	249.55	285.7	325.85	308.75	340.55	298.8	341.2	226.15	270.95	318.95	370.95	213.65	257.25	290.65	272.2
COQ5	194.7	182.8	161.3	90.6	136.3	103.7	133.7	180.7	101.2	182.7	241.1	188.2	174.2	181	153.1	278.6	215.7	148.9
CORO1A	4351.1	3936.6	2801	1697.8	2688.8	2141.6	2459.6	3917.6	3042.3	4182.5	4878.8	3959.8	3464.7	4352.8	4948.3	4502.4	4635.9	2974.4
CORO1B	246.1	261.15	204.4	130.2	158.05	196.4	144.65	461.3	328.95	237.75	229.1	224.25	192.85	307.85	351.5	357.35	244.7	188.4
CORO1C	93.3	78.95	209.8	213.65	279.7	127.85	282.65	91.75	538.35	79.55	270.5	242.55	309.7	90.05	388.25	85.9	114.6	119.35
CORO7	257.1	236.5	197.3	289.5	181	187.6	128.6	237.8	150.1	260.1	195.7	113.3	116.8	170.5	130.9	209	213.7	224.2
COTL1	1600.3	1605.7	1345.7	1040.5	1308.9	1130.2	1401.6	2062.4	2830.4	1712.7	1222.6	864.3	1331.3	1505.6	2121.6	1362.1	1534.6	1313
COX1	16262.6	12811.2	21421.5	13861.2	17611.3	16608.9	13940.9	12128.3	14715.3	12663.2	35353.4	11761.7	8870.5	12497.3	28694.9	10958.8	9170.9	16608.5
COX14	607.6	657	399.9	475.3	429.3	320.5	417.3	665.5	346.5	741.7	407.1	573.8	492	873.2	456.9	669.6	659.4	701.3
COX16	672.4	669.9	709.4	784.7	723.8	737.3	540.3	758.3	682.1	587.1	665	869.6	1034.6	828.4	752.9	824	757.9	502.7
COX17 /// POPDC2	530.8	612.3	316.2	374.9	494.9	321.2	323.7	563.2	382.5	502.9	385.4	379.4	466.2	567.9	317.7	616.7	624.4	496.7
COX2	20694.3	17503.7	20952.3	18445	19777.6	16341	20204.1	16805.7	16399.7	16426.2	25282.2	13850.9	10909.2	17231.2	25093.5	14987.1	14211.7	21849.5
COX3 /// LOC101929612	1265.7	1155.3	1220.6	1469	1195.3	1397.4	761.9	855.3	1355.1	800	946.4	796.4	594.2	830.9	1394.8	1128.7	830.5	1590.3
COX4I1	2460.5	2506.05	1766.2	2152.9	1863.05	1828.05	2000.7	2582.6	1778.7	2470.2	1522.95	1761.35	1390.1	2011.85	1429.3	1828.7	1950.75	2051.65
COX5A	762.15	809.6	560.25	437	558.85	502.7	475.3	1016.8	733.2	838.7	1116.1	631.8	874.15	1131.7	1046.15	1046.95	1100.5	755.75
COX5B	1403.45	1448.4	902.6	1260.6	1160.75	999.25	1205.65	1561.4	1257.95	1575.35	1226.2	1422.25	1546	1893.5	1574.6	1699.6	1574.4	1195.4
COX6A1	1628.35	1651.6	1099.2	1015.9	1097.75	912.7	1077.45	1663.6	1144.15	1640.05	1784.4	1281.3	1396.05	1918.35	1946.05	1646.35	1645.45	1361.3
COX6B1	2379.3	2507.7	1281.7	1246.8	1638.8	1194.4	1391.2	2591.8	1530.9	2385	1890	1559.5	1574.7	2533.7	1741.4	2350.7	2144	2047.8
COX6C	5925.2	5091.2	3336.8	4491.7	4343.5	3368.7	3659.9	4851.4	2989.2	5456.1	4478.5	3800.2	4373.3	4919.7	4954.2	4327.8	4865.3	3517
COX7A2	4012.9	3769.9	2567.6	3079.9	3211.4	2716.9	2368.6	3941.1	2108.4	3770.7	2663	1602.5	2844.3	3691.4	2377.2	3457.2	3313.2	3253.2
COX7A2L	1036.2	1016.4	794.2	727.9	789.7	762.7	1103.1	1088.7	1005	1201.6	963.5	1023.2	827.5	847.4	670.7	950.8	877.1	853.5
COX7A2P2 /// COX7A2P2	442.8	335.3	280.1	279.1	521.1	388.8	361.7	438.3	244.2	332.3	286.6	321.1	343.9	435.9	331	377.4	326.2	360.7
COX7B	1123.45	1176.7	957.75	1020.5	984.95	930.65	863.1	1272.5	1047.05	1220.05	921.85	1164.2	1311.8	1474.5	1221.75	1260.95	1271.1	1053.8
COX7BP1 /// COX7BP1	102	184	224.7	181	140.2	147.2	172.9	133.3	174.4	199.2	266.5	167.7	197	196.9	288.1	192.8	147.9	180.1
COX7C	6397.3	6153.7	5119.7	4614.5	5510.3	4477.7	4540	7345.3	2949.3	6119.5	4204.9	4681.2	4115.5	6985.9	4211.8	5865.9	5664.2	6860.5
COX8A	1659	1779.8	1382.6	1445.6	1295.5	1063.5	1422.1	2063.9	1451.7	1908.8	1601.8	1243.8	1743.3	2158.5	2212.8	1954.9	1869.4	1724.2
CPD	49.4	64.5	129.1	125.4	75.6	151.3	168.3	36.8	213.5	64.4	66.4	65.3	95	32.5	76.2	33.1	39.7	45.4
CPNE1	354.3	205.2	435.1	226.3	399.9	340.7	174.4	212.8	431.9	301.2	394	613.7	387.3	322.4	447.8	431.8	345.1	511
CPNE2	120.5	120.2	56.8	54.2	107.4	81.3	38.3	118.8	148.8	74.6	102.7	53.7	56.2	50.5	228.5	99.3	84.8	50.7
CPNE3	406.3	392.35	497.15	446.65	512.8	546.05	388.15	294.35	545.45	358.95	372.85	496.75	398.5	301.05	510.9	303.95	330.2	300
CPOX	233.7	176.5	203.4	229.7	296	317.3	127.4	166.4	161.8	130.4	209.6	212.1	288.1	174	108.8	233.2	299.6	275.4
CPPED1	63.7	62.5	87	78.4	108	94.3	115.1	96.3	301.8	74.7	80	49.5	133.2	30.1	267.4	69.4	116.6	26.5
CPSF1 /// MIR1234 /// MIR6849 /// MIR939	376.05	210.85	147.75	99.05	167.1	210.95	251.45	186	254.45	320.6	157.5	175.35	165.85	289.05	233.45	373.15	302	319.05
CPSF3	293.7	264.6	230.7	247	268.9	231.2	243.1	263.7	199.6	267.1	355.7	224.4	300.6	258.7	195.8	278.1	365.6	193.4
CPSF3L /// MIR6727	362	404.8	349.2	240.2	315.4	246.5	297.3	402.7	312.3	425.5	303.1	360.8	320.6	431.2	333.1	367.6	404.6	396.8
CPSF4	375.8	217.9	108.3	154	183.2	136.6	173	212	138.7	234.2	343.6	346.3	186.7	281.6	273.4	253.7	355	325.3
CPSF6	100.9	310.1	252.2	385.4	356.1	364.4	256	187.1	198.6	283.4	147.3	440.8	229.5	182.2	215.7	209.3	192.1	185.9
CPTP	80.5	121.8	21.9	39.5	82.9	51	71.7	90.4	56.6	127.6	197.7	56.3	43.8	58.5	152.4	46.4	75.7	103.1
CPVL	204	184	423.5	377.7	393.9	218.1	464	169.4	1003.6	187.2	83.6	102.7	256.7	77.2	833.6	127.7	144.2	46.1
CRBN	1051.05	1059.55	1010.25	1114	1094.5	1177.8	1268.5	1111.55	752.6	1112.4	757.75	1100	978.9	784.9	541.15	976.9	862.35	887.3
CREB1	300.3	331.7	297.9	140.8	220	198.2	217.7	207.1	225.1	293.9	206.4	253.6	202	183.2	194.1	265.8	240.9	207.8
CREBL2	570.8	662	841.2	339.1	585.9	600.5	523.2	705.2	593	622.9	574.2	580.1	552.4	476	440.6	624.4	547.5	647.9
CREBRF	415.1	482.4	393.9	285.3	231.5	359.2	340.2	263.7	282.9	383.3	291.6	333.1	363.9	279.3	223.9	300	278.1	333.6
CREG1	372.9	328.2	338.5	426.1	367.8	327.9	471.9	299.8	1176.2	285.6	461.6	335.9	560.2	268.8	1616.9	462	357	263.5
CRELD2	463.8	526.4	265.1	358.6	247.3	375.5	419.6	616.1	419.3	463.3	630.3	534.8	590.2	730.5	597.3	537.5	635.4	265.2
CREM	715.85	734.8	1192.8	2709.05	1491.95	1902.4	1336.9	891.45	596.45	753.15	140	605.45	1232.9	1496.65	340.45	840.5	634.35	1314.25
CRIP1	1593.9	2196	1348.2	553.9	1156	1090.3	905.1	2331.2	1751.6	2419.5	1196.5	918.5	1045.7	1764.8	1248.8	987.7	1109.3	1150.7
CRIP2	149.6	166.2	94.3	59.6	116.8	124.9	86.3	241.4	130.1	175.7	44.9	104	23.1	92	131.6	151.7	61.8	62.8
CRIPAK	319.6	202.4	196.8	172.55	244.45	223.05	235.45	213.25	188.75	200.2	122.35	237.7	107.3	127.7	117.5	145.15	122.4	172.6
CRISPLD2	25.5	16.5	30.05	41	50.8	44.2	65.9	29.25	210.95	17.6	45.3	28.7	29.5	26.25	177.6	39.3	51.9	21.65
CRLF3	2000.5	1635.1	1768.5	1399.3	1661	1579.3	1654.6	1485.4	1432.5	1667.9	1462	1975.2	1394.2	1323.7	1062.9	1507	1503.1	1922.2
CRTC2	195.4	235.2	129.5	235.3	104.4	93.9	235.1	198.2	151.9	235.8	155.1	137.1	135.4	267.4	158	216.2	187.8	376.3
CRTC3	993.75	890.55	623.1	690.05	632.65	603.5	816.85	864.8	449.05	905.3	944.85	866.3	705	1206.6	772.3	1090.95	893.15	1059.2
CRY1	524.1	595.3	583.5	1103.4	590.8	865.3	627.7	448.7	454.1	475.2	261.7	498.4	474.8	448.7	240	394.6	423.4	823.8
CRYZ	182.6	239.1	342.5	87.6	267	190.9	145.6	301.3	132.2	217.7	217.2	309	206.4	150.5	297.7	294.1	351.5	231.2
CS	1164.8	884.1	662.4	1033.5	798.3	812.5	816.5	774.4	761.8	859.7	769.8	558.4	647.7	689.5	850.6	815.3	1028.7	1078.6
CSDE1	1335.7	1797.3	2343.4	2239.9	2024.7	1984.7	2296.9	1389.6	1999.3	1518.5	1349.3	1529.6	1668.9	1469.3	1397.2	1380.3	1239.5	1291.1
CSF1R	103.1	84.7	134.5	96.1	190.6	90.7	273	179	635.5	143.7	33.3	77.6	105.3	34.7	573.7	74.4	120.9	75.8
CSF2RB	140	120.8	127.8	141.9	202.2	125.9	223.3	190	666.5	122	175.4	171.5	187.8	158.8	378.4	197	185.4	423.5
CSF3R	107.7	107.8	160.9	129.6	167.05	115.15	299.25	72.4	550	118.6	120.55	78.25	117.85	75	347.2	90.05	126.4	53.3
CSGALNACT1	1201.7	1260.9	684.6	559.8	506.6	591.4	1034.7	783.1	740.7	778.4	345.2	825.8	414.3	625.7	354.5	656.9	446.6	680.3
CSGALNACT2	761.9	732.6	917.9	1065.9	1050.4	1003	950.4	624.4	973.6	584.9	352.6	588	789.2	809.6	502.4	760.1	678.6	695.2
CSK	693.3	694.9	543.9	257.8	404.2	355	397.7	737.7	1115.5	738.5	960	772	621.4	599.2	938.2	951.6	1019.7	477.3
CSNK1A1	182.1	214.3	265	388.9	296.4	365	292.7	219.9	260.5	197.6	161	274.5	267.8	235.5	213	192.4	196.1	198.4
CSNK1D	377.1	364.8	400.4	580.9	335.3	373.9	570.3	345.8	292.8	416.6	238.8	299.3	212.7	399	213.8	276.7	350.5	502.3
CSNK1G2	525.05	494.85	447.75	619.75	443.7	453.15	404.7	503.2	438.6	496.1	515.15	428.75	414.1	567.2	439.5	440.7	542.75	713.6
CSNK1G3	153.5	153.6	222.5	303.1	228.5	232.8	235.4	136.8	185.7	167	96.4	237.2	293.6	168.3	116.2	125.1	185	159
CSNK2A2	313.6	368.2	207.95	366.95	221.7	277.6	391.7	383.65	287.3	363.4	233.55	298.55	267.3	317.05	282.65	315.65	318	293.55
CSNK2B	1073.9	1268.2	893.7	550.9	921.7	674.7	920.1	1366.2	1092	1337.3	1275.9	928.4	964.1	1194	1349.4	1160.5	1220.5	1117.8
CSRNP1	819	804.7	848	676.2	769.8	722	719.6	755.9	1021	980.5	239.1	432	916.5	1120.6	737.1	1081.9	969.2	1142.4
CSRP1	311.8	299.5	259.3	141.4	254.7	195.7	326.7	347	305.1	285.9	288.6	137.6	228.3	360.4	424.9	268.4	268.2	201.4
CST7	607.7	771.8	491.2	659	269.5	491	335.7	821.1	485.7	858.4	1106.7	448.6	1233.7	553.6	1250.2	311.4	802.4	240.2
CSTA	724.3	622.7	552.4	781.9	706.8	415.8	884.4	542.1	2238.1	603.6	345.3	266.2	509	286.9	1539.7	479	710	270
CSTB	726.9	904.75	671.7	456.95	580.45	567.4	622.2	1081.3	1116.8	750.85	670.1	573	974.5	834.75	840	789.35	754.05	858.4
CTA-29F11.1	563.3	368.9	232.7	215.3	239.5	264.7	142.7	259.3	179.6	309.4	162.3	237.9	353.7	277	259.4	372.8	309.1	522.3
CTB-12A17.3	322.8	296.5	131.7	121.4	140	148.7	100.1	409.2	97.3	249.3	170.8	128.5	120.7	452.7	137.6	344.1	355	481
CTB-31O20.2	588.5	653	507.6	631.8	757.7	619.1	358.7	699.6	502.3	650.8	651.6	452.5	626.8	446.2	481	755.5	451	572.1
CTBP1	887.1	909.75	867	717.15	855.35	693.15	649.3	966.55	955.15	898.2	1144.45	914.4	868.25	591.15	1037.05	740.3	1038.85	637.35
CTBP2	86	68.4	113.7	68.9	115.9	67.75	102.4	88.95	273.3	99.35	101.25	83.1	145.55	44.65	229.95	68.35	85.1	70.6
CTC-425F1.4	830.7	665	303.4	569.45	463.5	603.1	392.25	792.9	255.75	728.5	860.2	474.35	655.55	811.55	470.55	852.25	719.3	861.05
CTCF	578.6	545.3	582.8	537.5	444.1	505.2	639.8	455.2	447.9	518	617.3	517	473.6	479.4	475.6	452.4	535.9	485
CTD-3092A11.2	156.5	427.9	258.4	667.9	419.9	344.7	383.4	520.5	459.9	444.8	238.5	495.9	299.3	485.2	165.2	848.3	554.2	881.9
CTDNEP1	403.9	530.3	266.7	200.6	156.4	201.8	341.7	457.5	327.4	319.4	264.5	280.4	254.8	452.8	320.5	399.2	311.4	393.1
CTDSP1	548.7	496.2	420.2	265.1	301.2	274.2	344.1	620.6	453.9	599.8	393.3	364.6	347.9	441.5	589.8	481.6	472.6	426.7
CTDSP2	496.85	532.7	541.55	340.55	399.75	436.1	444.7	483.25	517.1	579.05	481.75	627.25	418.45	453.65	386.05	547.3	511.8	508.15
CTDSPL2	112.55	149.8	243.25	421.2	210.6	260.05	308.4	130.85	165.25	160.8	110.7	231.45	234.15	150.85	130.6	101.8	156.5	97.1
CTNNB1	510.8	429.5	436.1	767.8	521.7	767.7	360.7	440.4	474.5	463.3	274.1	652.4	630.2	384.1	449.7	436.7	409.7	582.5
CTNNBL1	225.6	258.5	163.4	273.5	145.7	188.6	214.3	233.9	233.9	239.4	329.9	243.6	229.9	237.4	284.9	258.2	252.7	143.7
CTR9	530	503.8	735.6	786	894.3	1123.8	604.5	572.5	524.1	548	444.8	463.1	704.8	1107.9	342.6	853	699.3	805.7
CTSA	494.1	551.9	524	297.1	411.9	418.7	385.5	482.4	618	441.3	429.9	473	363	366.7	927.4	601.2	459.8	222.9
CTSB	371.8	460.7	530.8	470.2	602.4	401.6	482.8	647.5	1300.9	379.3	455	489.5	430.6	284.4	1116.7	422.9	395	795.3
CTSC	184.75	223.6	215.9	114	221.65	179.05	135.3	263.15	379.15	249.1	459.5	258.8	374.15	155.45	533.55	195.4	331.65	142
CTSD	129.1	121.3	113.3	80.6	108.9	104.3	135.4	120.1	275.1	112.4	210.9	108.5	112.9	183.3	298.6	107.9	142.1	86
CTSH	411.9	439.7	531	570.9	586.2	400.5	664.4	610.5	829.5	659.3	500.4	472.4	548.4	469.8	1630.5	503	508.3	323.8
CTSL	155.6	154	284.1	288.6	95.8	170	103.2	139.5	219.6	105.6	146.5	99.2	157.4	322.5	176.8	132.4	121	1271.3
CTSO	161.3	149.5	199.5	200.7	155.5	202.3	252.5	185.2	343.5	179.4	227.4	240.3	187.7	172.2	393.2	185.8	167	141.3
CTSS	1290	1011.6	1819.7	1565	1634.9	1163	2535.5	1322.3	4556.8	1146.2	1330.1	991.9	1893.2	892.9	3127.5	1408	1832.9	730.5
CTSW	549.1	319.7	265.7	481.5	224.4	394.4	490	159.9	629.1	855.3	493.9	614	394.8	593.7	1140.5	464	204.4	216.3
CUEDC2	553.5	503.3	297.8	207	334.5	286.4	215.6	557.4	488.2	588.1	468.9	341.7	361.8	497.4	616.4	502	526.1	429.6
CUL2	173.75	148.35	230.65	371.45	288.85	317.1	330.65	169.45	191.8	137.95	166.9	240.75	261.85	215.75	139.5	179.15	164.3	121
CUL4A	151.9	205.6	207	188.7	230	210.6	219	190.8	220.8	205.4	157.9	259.3	204.6	74.5	150.1	162.4	162.2	130.7
CUL4B	150.45	202.7	260.7	184	252.9	284.9	265.05	144.05	230.95	166.7	234.6	257.4	276.55	155.45	190.75	160	106.45	167.55
CUTA	2035.4	2529.7	1709.2	1444.8	1481.9	1557.3	1713.1	2188.9	1435.8	2593	1455.2	1810.1	1606.9	2210.5	2123	2128.7	1629.9	2115.3
CUTC	220	379.3	234.2	217.3	244.9	249.3	275.5	277.9	213.5	316.2	207.4	286.3	273.7	312.2	211.9	284.2	305	274.7
CWC15	1317.5	1233.3	845.9	831.8	717.9	737.7	866.7	1219.4	666.1	1074.7	909.8	897.3	740.8	1368.3	893.6	1040	961.1	1066
CWC22	271.9	226.4	389.9	419.1	287	310.2	425.3	227.2	258	263.1	235.2	225.5	275.4	259.9	201.4	172	238.1	161.4
CWC27	252.75	204.55	242.9	90.2	199.2	208.8	143.4	212.2	198.3	232.3	288.85	278.85	222.75	201.4	269.1	280.2	237.15	166
CWF19L1	93.7	101.1	174.5	320.8	204.2	147.5	159.8	121.8	121.4	103.8	33.3	198.1	145.5	115.8	123	98.9	94.6	50.9
CX3CR1	84.85	111.65	158.75	25.65	188.65	39.45	34.15	156.8	289.45	271.7	1152.85	319.85	608.5	53.25	1190.25	258.5	905.25	37.9
CXCL16	51.5	81.1	156.8	208.4	161.2	115.6	224.1	70.5	434.7	77.7	35.3	57.9	80.2	63.6	123.6	45.1	42.5	131.2
CXCL3	19.1	19	35.5	98.2	85.8	168.6	124.8	29.2	271.6	44.4	3.5	2.8	74.7	28.2	83.5	59.6	45.6	18.5
CXCL8	637.95	975.95	1318.1	1351.7	2088.6	2784.25	3135.55	297.25	7124.95	877.6	341.45	474.25	1752.4	200.95	3770.3	1705.4	804	73.5
CXCR4	8734.2	8231.5	12070.2	11380	10138.6	10413.6	10634.6	7369.6	8474.1	9420.1	4660	9260.9	7926.5	7772.2	6267.5	7023.7	5404.8	6319
CXorf38	149.45	144.9	321.95	174.15	144.25	277	171.05	153.75	174	160.25	198.05	140.55	223.55	210.5	266.4	218.5	236.6	241.65
CXorf40A	365.9	433.8	351.2	460.1	489.2	380.1	437.7	442.5	543.2	459.4	390.2	396.8	549.9	534.6	381.8	483.5	515.9	458.3
CXorf40B	381.9	294.6	367.8	330.6	458.5	272.8	425.2	382.8	485.3	452.2	338.7	403.1	478.7	471.6	263.5	412.5	477.4	451.7
CXorf65	254.3	319.3	215.5	254	228.9	311.9	263.5	267.1	180.6	277.3	110.8	222.7	204.6	323.5	144.1	275.5	379	254.7
CXXC1	342.4	298.9	279.95	223.85	264.9	241.85	237.95	325.05	255.35	348.9	290.35	243.5	217.9	372.15	303.35	328.2	316.35	309.5
CXXC5	80.7	92	136.4	106.4	118.1	75.8	188.9	104.1	256.5	98.5	138.4	116.9	133.4	114.1	201.5	107.4	79.1	239.9
CYB561A3	275.8	286.1	179.6	145.3	249.7	201	368.7	290.9	472.6	286.4	503.5	257.4	210.6	281.3	365	272	225.5	309.2
CYB5A	169.15	153.95	142.9	78.6	120.7	113.45	55.3	165.05	107.2	183.5	159.2	212.75	181.2	201.8	176.9	221.3	244	136.55
CYB5R3	363.3	423.55	461.9	383.25	377.4	311.05	431.35	410.85	534.1	397.7	304.65	331.4	288.55	410.4	568.65	334.75	340.5	354.05
CYBA	951.35	1055.25	1003.9	804	1025.75	874.3	972.75	1195.9	1363.35	1075.75	1147.85	989.1	1192.15	1057.2	1474.65	831.35	1131.15	836.15
CYBB	33.05	21.8	101.25	108.7	103.55	57.3	131.85	28.4	237.55	38.3	80.6	66.05	90.1	27.75	322.75	45.35	46.65	20.9
CYC1	481.8	454.3	346.9	293.9	336.7	277.9	434	528.6	453.8	557.5	407.7	483	461.9	605.9	745.1	591.5	548.2	353.9
CYCS	210.9	355.9	216	66.1	257.1	174.1	157.3	290.4	85.5	312.6	147.5	96.2	78.6	96.6	205.8	121.8	94.6	275.1
CYFIP1	151.1	144.2	173.6	123.3	210.4	190.9	103.5	141.2	391.5	137	136.3	128.8	199.4	108.1	513.7	155.5	177.7	91.3
CYFIP2	2134.5	2019.55	1362.75	767.25	1200.9	1186.3	1480.4	2157.3	1463.6	2320.25	1641.65	1609.05	1189.1	2010.05	1697.1	1885.3	1778.75	1528.25
CYLD	816.6	1073.4	746.3	809.3	533	964.8	610.8	950.3	471.7	970.3	427.9	822.9	835.6	834	398.4	854.3	837.1	677.6
CYP1B1	42.95	35.4	136.45	60.4	76.95	145.25	129.55	36.25	672.8	30.35	19.15	39.15	53.15	33.1	115.2	67.45	76.3	11.5
CYP27A1	61.4	30.8	75.2	57.8	68.1	82.6	61.1	10.8	255.3	22	31.6	21.6	31.5	26.4	91.5	2.3	52.7	11.1
CYP51A1 /// LRRD1	62.1	62.2	147.95	237.35	169.25	178.85	138.55	79.6	131.4	78.2	176.75	83.95	151.7	131.9	140.7	103.75	64.95	96.1
CYSLTR1	158.7	86.5	237.7	110.1	233.8	163.6	70.9	201.7	224.2	110.2	82.9	151.1	88.9	250.8	184.6	198	231.2	268.5
CYSTM1	118.3	170.7	63.1	143.9	106.3	70.8	75.2	143.5	175.6	102.3	92.7	98.1	120.3	161.5	252.4	153	160.9	268.5
CYTH1	908.35	965	1113.5	1264.15	989.6	1164.85	1192.75	875.35	709.05	971.85	598.05	970.05	888.3	927.35	744.1	785.85	806.6	1060.85
CYTIP	4242.5	4094.3	3718.3	3555.6	4617.7	3494	4201.2	4504.4	2989	4004.9	2124.2	3029.3	2860.3	3662.3	2258.9	3763.7	3330.6	5165
DAB1 /// OMA1	290.7	245.8	266.8	104.9	209.2	210	242.5	196.3	220.6	226.6	404	158.8	237.8	244.6	209.4	328.6	326.7	120.1
DACT1	40.1	22.4	42.2	1.3	131.7	21.4	2.2	87.1	40	93.3	207.1	61.6	77.3	136.2	220.5	200.8	68.5	159.7
DAD1	1465.4	1398.6	1254.9	508.2	900.7	963.9	913.9	1478.4	1197.5	1373.3	1321.2	1501.5	1552.2	992.5	1200.6	1323.4	1009.1	885.3
DANCR	416.3	543.9	388.5	354.7	436	322.8	476.8	420.7	334.5	499.7	195.3	372.3	225.1	371.4	339.5	323.4	261.2	405.3
DAP3	352.7	241.7	311.6	115.8	229.2	149.7	207	228.7	128.6	266.5	260.1	204.2	263.2	305.5	179.8	278.9	303.1	269.9
DAPP1	123.15	81.25	147.8	174.15	181.35	139.8	104.95	101.35	179.95	85	255.45	188.25	164.15	103.05	174.75	137.55	187.55	151.8
DARS	428.5	449.55	451.9	360.05	539.35	493.2	477.65	463.2	434.95	467.8	668.25	507.2	606.2	581.25	618.9	568.55	534.65	536.8
DAZAP1	724.3	925.8	676.8	699.9	690.2	912.8	665.4	825.5	607.9	605.8	502.9	652.9	892.5	832.1	482.2	1000.1	838.8	791.4
DAZAP2	2298.6	2471.85	2320.9	2634.7	2389.2	2158.75	2619.75	2144.35	2322.75	2192.5	1943.9	2355.55	2042.35	2046.1	2113	1889.05	1730.5	1796.45
DBF4	441.3	444.6	506.1	927.3	571.9	663.8	584.7	508.8	458.8	452.5	307.7	446.3	667.2	683.5	205.7	434.6	484.8	519.3
DBI	1243	1277.9	754	673.5	987.3	776.8	933.4	1353.9	1142.5	1356.8	1212.3	1090.8	1387.8	1484.9	1437.5	1311.3	1402.4	943.5
DBNL /// MIR6837	144	146.3	206.5	81.5	149	112.4	167.8	168.7	261.7	171.9	256.3	178.2	177.9	119.2	220.4	143.7	186.4	146.8
DCK	823.7	751.4	674.2	527.8	648.2	676.6	499.7	710	720.7	765.1	974	720	649.5	616.7	555.7	1003.2	954.6	1082.6
DCP1A	336.3	339.7	307.55	448.35	271.15	359.05	382.7	271	245.6	270.3	197.6	255.6	251.75	371.95	155.35	269.6	247.9	260.95
DCP2	258.2	329.8	216.3	224	193.05	202.8	173.65	238.8	166.45	203.75	275.7	220.8	268.45	227.8	191.25	257.8	268.2	304
DCPS	176.1	170	154.3	108.3	126	112.4	156.2	132	180	152.6	240.8	159	170	201.5	242.1	223.6	231.4	128.1
DCTD	295.8	416.8	261.7	207.2	258.3	257.7	271.1	279.3	255.9	288.3	240.5	299.7	254.9	214.5	288.3	310	294.5	224.3
DCTN1	172.1	187.6	238.8	93.3	155.7	118	112.8	217.3	169.4	204.6	255.5	133.3	142.3	170.1	166.7	177	198.7	166.1
DCTN1 /// SLC4A5	176.8	243.6	147.7	71.9	80.2	87.3	119.9	186.8	146.2	191.2	176.1	162.7	136.1	182.3	211.6	200.4	173.8	113.5
DCTN3	1034.4	1037.8	603.9	608.7	742.8	604.3	710.5	1030.2	831.2	1010.6	632.2	626.1	792.8	1073.8	801.4	1006.4	903.1	770.6
DCTN4	67.7	88.1	159.6	227.2	158.5	154.5	188.3	71.9	125.5	57.1	108.6	93.2	126.5	45.6	100.8	90.7	59.1	41.5
DCTN6	768.9	803.1	771	1366.2	880.8	788.7	1522.3	804	437.5	691.5	214.8	820.3	643.3	1027.7	312.3	664.8	593	593.5
DCTPP1	189.4	203.8	237.9	151.8	212.2	181.3	148.5	254.1	177.1	220.1	393.1	273.3	326.9	297.8	278.6	368.5	340	218.7
DCXR	470.3	460.2	636.4	434	708.8	426.1	306.3	594.2	377.3	477.9	583.5	557.2	565.3	658.5	314.6	588.1	483.8	663.7
DDB1	484	402.9	433.5	387.3	336.7	397.3	259.7	349.4	446.5	443.5	433.8	402.6	453.4	489.4	224.4	520.3	573.9	433.2
DDB2	228.3	251.8	127.6	231.9	328.7	192.2	152.5	345.7	133.4	292.3	201.5	204.4	234.4	287.2	209	314.2	290.2	368.3
DDHD2	408.4	456.8	220.7	248.5	230.8	330.9	288.2	322.2	228.8	366.9	217.4	301.7	230.6	181.5	228	243.4	236.6	231.3
DDIT3	477.1	521.7	269.8	281.1	458	174.9	285.8	293.8	234.7	304.8	96.8	216.2	352.2	526.8	194.5	230.5	267.5	819.4
DDIT4	3180.3	2053.4	1735.8	1796.9	1854.2	1727.8	2398.8	2249.1	1402.9	2906.2	1018.2	1858.3	2158.9	2563.8	1226.1	2789.4	1837.4	3147.7
DDOST	1082.1	1197.85	1184.65	1006.65	984.85	857.95	1147.8	1340.95	1157.7	1186.65	1078.45	909.15	1034.9	1084.35	1068	950.35	952.35	842.1
DDRGK1	260.1	275.9	258.9	223.2	259.8	214.2	275.5	329.8	248.6	310.8	298.6	273.7	303.7	345	191.5	302.7	350.5	363.3
DDT /// DDTL	386.7	409.8	343.4	315.8	270.2	321.5	385.8	450.1	301.2	359.4	230.9	365.6	307.8	376.5	181.9	350.3	244.1	304.5
DDX1	514.5	454.2	353.4	445.2	412	439.8	540.9	330.5	346.2	442.5	609.9	440.9	401.1	582.7	376.1	469.7	454.5	325.4
DDX17	302	363.6	162.1	140.2	164.5	97.1	105.5	258	109.1	264.1	464.4	95	316.3	101.4	151.3	397.4	324.3	458
DDX18	282.05	298.45	475.45	505.4	404.8	532.4	622.45	255.05	416.5	327.5	463.2	507.15	501.75	367.75	394.2	341.55	331.25	256.7
DDX19A /// DDX19B	224	232.8	222.7	223.5	260.8	248.7	226.2	226	259.9	278	385.1	220.2	233.8	246.7	343.7	247.1	268	234.6
DDX20	258.3	263.65	169.85	283.9	237.1	198.7	277.4	259.35	149.8	209.8	119.9	197.45	228.45	202.3	109.85	160.9	135.05	173.3
DDX21	1093.35	1200.85	1188.95	1792.4	1049.1	1262.3	1755.1	1146.45	1220.25	1216.2	988.55	1367.3	1610.55	2186.55	1160.85	1701.85	1217.25	1209.05
DDX24	800.65	904.7	728.05	1170.35	713.05	805.15	981.4	832.4	588.25	731.3	624.35	599.85	672.3	960.2	609.85	779.85	829.35	977.15
DDX27	336.1	308.65	298.3	369.1	435.2	400.15	441.4	432.15	255.1	439.2	268.7	315.45	208.15	473.65	223.85	308.35	330.1	468
DDX27 /// SS18	438.8	424.4	372.2	508.3	489.8	501.5	559.5	530	470.8	500.1	414.7	394.5	283	557.9	370.8	347.8	482	612.2
DDX39A	1423.8	1295.4	1193.7	1165	1085.9	1172.6	957.1	1237.2	991.8	1304.5	1252.2	1227.7	1549.1	1762.4	1581	1411.4	1650.7	1283.1
DDX3X	64.05	75.1	1060.75	812.55	760.5	899.2	777.3	87.6	817.9	78	488.55	545.1	877.25	93.55	483.9	91.25	110.9	124.3
DDX3Y	180.45	167.05	16.8	452.45	366.2	7.4	308.95	175.05	318.55	160.4	15.55	241.35	5.45	6.9	20.3	6.95	1.55	1.6
DDX41	365.9	377.9	264.5	175.7	293.3	221.3	321	433.9	282.1	402.7	318.5	297	325.6	400	519.6	409.4	454.3	270.9
DDX42	36	35	226.2	290.6	242.1	267.4	360.9	31.7	198.6	78	109.8	240.2	207.9	29.2	186.8	44.4	44.6	40
DDX5	287.3	238.1	366.4	179.5	388.9	378.3	233.2	153.1	271.5	283.4	249.4	424.6	262.8	145.9	234.7	293.8	227	123.2
DDX5 /// MIR3064 /// MIR5047	9091.2	8783.5	9769	8533.2	9438.6	9939.4	8150.1	9755.9	8206	8876.9	9796.5	7626.2	7101.2	9077.5	7427.8	8686	8607.2	9795
DDX50	312.5	244.7	270.6	237.5	328.7	293.3	222.5	322.8	146.8	221.1	111.8	240.7	291.6	289.9	195.2	339.3	222.8	250.9
DDX58	143.4	126.9	133.6	80.6	115.2	54	92.4	129.4	100.3	112.4	196.4	76.7	68.6	157.2	227.2	263.7	304.8	212
DDX59	220.7	190	110	268.4	225.2	183.9	119.6	174	201.1	214.1	113.1	237	225.7	164.7	128.2	142	154	142.3
DDX6	298.8	164.6	257.9	239.9	141.7	197.8	164.7	141.8	189	78.9	103.3	134.9	239.7	126.1	83	122.4	104.7	126.9
DDX60	435.6	267.2	282.6	169.3	253.6	436.1	272	267.8	225.7	267.9	2138.1	1101.3	1454.3	890.5	1386.7	1517.8	1510	798.1
DDX60L	230.1	139.05	144.65	100.7	210.2	253.45	134.25	183.05	179.2	154.05	761.1	331.8	521.1	320.75	237.05	529.3	485.9	256.45
DECR1	609	546.3	414.4	259.7	503.8	434.3	406.2	577.3	392	563.4	581.1	528.6	640	598.4	648.9	726.5	752.3	411.8
DEDD2	732	852.2	644.1	753.9	636.4	588.8	784.9	752.9	659.9	794.4	746.6	468.3	571.3	770.2	837	593.3	632.1	1500.8
DEF6	470.95	491	429.05	346.45	363.95	315.35	375.5	428.4	369.2	438	583.45	509.55	384.75	491.55	417.35	483.3	483.85	581.25
DEGS1	738.6	842.95	736.35	668.3	622.3	805.05	463.55	778.7	582	768.3	793.8	809.3	701.6	707	548.45	580.35	665.55	707.6
DEK	1291.2	1296.1	1727.4	1490.2	1545	1626.6	1250.6	1266.8	1362.4	1280.6	1881.7	1319.7	2097.2	1255.2	1444.4	1390	1536.5	1359.3
DENND1C	402.7	361.6	292.6	242.7	242.3	238.1	225.7	401.5	350.3	397.4	439.7	310.9	248.3	453	331	401.9	426	371.4
DENND2D	422.4	263.1	300.7	183.8	374.5	224.7	202.25	321.7	288.5	279	829.5	494.2	312.35	331.75	311.8	488.4	644.75	1061.95
DENND4A	130.05	160	236.8	230.25	252.65	295.2	297.45	144.5	162.1	146.25	124.55	115.35	166.9	113.3	113.15	118.85	89.85	115.8
DENND4B	776	691	392.8	282.2	440	374.7	526.6	640.4	501.1	712.8	359.1	484.8	394.3	480.9	619.4	739.9	609.1	578.9
DENND5A	600.2	656.1	561.1	343.1	706.1	412.4	703.1	538.8	779.5	620.9	714	897.9	506.3	575.8	804.8	740.6	568.1	588.1
DENND6A	1126.4	1166.2	1176.8	2014.3	999.5	1368.2	1796.1	1180	969	1010.5	696.4	1138.1	1152.7	1289.6	724.3	930.9	848	1174.7
DENR	117.1	149.9	306.9	233.6	266.8	246.4	134.1	128.2	229.5	114.7	229.1	219.2	232.2	156.3	227.6	152.8	173.1	107.9
DERL1	271.25	357.8	439	585.85	371.1	474.65	455.55	374.8	406.1	300.65	461.9	389.25	586.25	329.45	333.45	419.9	420.7	262.15
DERL2	242.1	280.2	223.55	391.7	205.35	272.25	274.4	347.1	185.4	285.35	244.25	288.5	285.05	286	317.8	235.25	276.1	225.9
DEXI	165.4	146.1	151.5	75.3	76.5	100.4	78.7	119.4	97.1	162.7	298.2	179.2	152.7	123.7	159.8	193.2	155.7	134.8
DGKA	1588.3	1504.45	1393.1	891.4	1506.85	1050.65	1389.4	1450.95	1141.8	1519.15	1803.75	1848.7	1144.25	1253.4	1188.75	1636.5	1533.5	1668.3
DGKD	474.9	481.5	305.9	382.6	499.9	317.2	509.1	491.3	321.1	493.1	243.5	411.1	278.5	367.6	241.3	440.1	370.6	473.7
DGKZ	377.95	430.15	240.5	126.8	156.55	151.35	236.35	365.3	273.35	466.65	268.4	368	212.1	323.45	302.9	332.45	374.15	283.1
DHPS	271.7	265.9	206.5	114.5	234	144.5	203.7	247.1	195.1	258.9	223.2	339.2	232.8	199	214.8	288.9	246.1	234.5
DHRS3	327	396.1	200.5	247.3	328	216.2	404.2	272.4	233.8	332.3	298	316.2	170.7	310.3	248.8	190.9	284.2	478.6
DHRS4 /// DHRS4L2	173.8	282	240.6	198.6	195.5	194.2	280.3	249.1	300.3	202.9	136.4	175.8	197.1	207.3	284.1	144.3	180.6	187.3
DHX15	1464.4	1419.6	1199.1	2170.35	1618.95	1634.85	1868.6	1314.4	1055.45	1262.55	1149.55	1456.9	1414.5	1125.8	825.15	1094.85	1302.6	1181.25
DHX16	317	275.4	279.1	224.2	332	182.5	253.9	262.1	232.9	302.5	228.2	378	246.8	182.3	175.6	278.7	321.3	286.5
DHX36	293.5	376.25	336.35	631.5	457.65	446.1	441.95	370.35	222.75	328.3	210.15	306.35	382.1	335.35	190.9	365	315.4	373.5
DHX40	240.1	252.2	285.4	518.5	361.8	432.8	504	212.5	308.05	232.8	180.55	294.75	326.35	253	196.8	212.55	203.8	233.35
DHX58	67.3	54.9	88.5	8.6	42.5	23.3	39	37	28.9	28.9	154.9	75.7	53.3	73.5	102.7	121.8	180.5	90
DHX9	48	65.8	324.6	465	284	346.4	388.6	86.3	217.5	54.9	210.1	279.4	253.4	37.1	167.7	76.9	71.7	46.4
DIABLO	381	373.6	385.2	557.9	486.2	463.3	537.4	544.8	416.5	433.9	532.6	359.6	505.5	579	417.8	447.5	529.6	474.4
DICER1	115	118.75	195.5	241.5	186.35	222.25	219.6	152.8	239.95	111.7	183.8	174.5	170.25	104.9	234.15	111.15	135.75	98.9
DIS3L	295.4	293.6	280.5	284.5	221.1	167.1	308.6	214	179.6	285.5	253.4	227.7	321.8	243.5	160.9	183.9	234.5	219
DKC1 /// MIR664B /// SNORA56	237.5	247.7	273.5	339.9	267.2	287.6	341.5	208.5	210.1	263.7	202.4	314.9	239	234.2	158.5	253.5	213.9	213
DKFZP586I1420	743	801.9	471.8	591.4	437.2	654.6	481.3	614.3	458.9	625.5	449.6	561.8	657	691.3	402.6	759.7	744.2	684.6
DLD	331.85	382.75	522.1	727.75	476.95	563.8	586.1	363.5	453.95	386.8	394.8	406.5	477.2	383.2	442.85	368.3	443.6	276.2
DLST	340.4	296.5	358.6	437.8	417.7	276.6	431.8	217.4	374.7	247.8	290.3	296.9	208.1	254.5	310.6	228.7	299.2	360.6
DMTF1	632.8	562.2	596.4	638.2	643.1	720.2	606.4	650.7	439.9	471.8	283	449.8	444.1	652.8	317.1	451.8	501.6	602.9
DMXL2	46.5	50.15	82.55	110.4	153.45	96.35	128.7	57.2	295.4	47.9	62.7	59.1	112.2	23.7	170.5	60.7	68.05	33.65
DNAJA1	1389.3	1305.15	1184.1	1420.15	1487.3	1443.55	1407.75	1159.3	1207.9	1182.4	1412.15	1287.25	1837.85	1126	1049.5	1256.85	1557.5	2139.15
DNAJA2	437.45	387.8	555.9	610.75	577.3	477.75	512.05	292.75	446.75	344.35	421.7	552.4	492.05	534.6	378.4	431.65	420.1	462.55
DNAJA3	303.85	273.1	213.7	131.3	307.45	175.35	235.6	300.3	214.85	374.3	302.9	317.65	245.8	202.7	221.5	243.85	254.1	344.1
DNAJA4	78.4	60.05	85.45	132.8	114.05	105.65	102.1	54.55	100.45	56.75	76.7	100.55	75.95	92.65	58.8	66.95	59.05	306.9
DNAJB1	3832.5	3529.2	2831.95	2444.45	3160.05	2820	3070.9	2892.95	2574.75	3891.65	1291	2712.8	2355.25	2710.4	1761.6	2227.3	1784.05	8088.85
DNAJB11	428.9	397.2	376.5	512.9	417.6	460.7	688.5	383.7	546.8	346.7	472.9	408	711.8	599.8	636	441.5	469.1	498
DNAJB14	321.1	400.7	478.8	790.6	470	641.9	453.9	356.8	352.5	378.7	244.9	343.8	493.8	319.1	370.6	304.2	333.5	385.1
DNAJB6 /// TMEM135	549.1	680.75	1180.6	1715.5	1172.45	1300.3	1390.65	622.8	897.4	542.55	347	735.2	1161.6	613.1	567.45	534.45	429.5	904.9
DNAJB9	385	305.9	758.3	587.9	629.1	558.6	721.2	268.9	405.6	257.3	220.9	385.7	479.4	443.7	245.2	323	259.1	459
DNAJC1	284.2	333.2	215.3	320.7	218	227.6	238.2	300.6	286.4	358.4	205.4	216.9	351.3	224.7	173.9	240.1	381.5	338.7
DNAJC15	124.1	99.5	150.4	70.4	103.6	54.9	107.8	147.4	185.4	168.6	125.9	162.4	173.7	79.8	161.5	87.4	136.5	26.3
DNAJC19	316.5	281.95	254	184.5	254.7	176.4	209.05	289.15	223.75	289.55	291.6	255.8	255.4	278.2	157.8	309.2	311.75	304.05
DNAJC2	310.2	323.55	248.1	434.45	315.7	335.7	428.2	346.15	211.1	286.75	361.75	287.35	342.55	372.5	204.45	255.1	269.45	231.45
DNAJC3	108.5	79.05	284.35	358.75	259.05	357.15	139.8	106.05	232.65	79.1	121.75	153.4	216.4	95.85	246.55	103.8	116.15	115.95
DNAJC7	425.85	391.95	264.75	375.55	304.4	363.45	418	385.45	317.45	452.75	308.05	473	416.25	409.8	351.55	407.9	411.85	352.85
DNAJC8	407.5	446.6	217.4	340.2	346.1	313.2	307.1	386.3	283.3	361.5	283.1	319.8	284.1	385.8	310	347.3	426.4	346.6
DNLZ	383.1	234.7	135.6	155.7	158.4	177.8	140.3	320.6	185.7	199.8	237.1	234.8	280.5	230.5	164.1	202.3	188.2	149.4
DNMT1	624.6	593.9	595.4	365.7	558.6	448.8	404.8	614.5	471.2	655.9	597.8	600.7	645.7	812.8	505.5	679.7	728.8	577.3
DNPEP	150.9	184.7	82.9	162	127.6	115.2	113.9	201.6	166.8	211.6	228.5	161.4	151.2	251.4	260.8	193.9	245.9	153
DNPH1	123.7	152.1	94.8	68.3	156.3	90.2	74.3	145.1	84.1	193	187.9	161.7	127.9	177.3	162.6	208.8	149.8	191.8
DNTTIP2	994.6	1056.8	929.6	1057.2	1090.3	1055.9	1025	850.5	826.1	913.3	632	911.9	1220.7	1307.1	763.9	1036.2	862.2	1317.1
DOCK10	482.85	420	586.95	682.8	749.25	788.6	627.8	475.65	424.9	448.05	385.9	537.05	603.8	547.1	429.5	465.8	431.35	571.05
DOCK11	786.15	745.35	619.65	612.95	825.85	823.9	687.6	689.2	619.85	756.6	734	778.5	756.6	584.25	722.9	618.05	639.95	588.55
DOCK2	350.2	401.25	404.25	289.95	348.85	360.8	305.1	377.8	384.25	403.05	320.85	355	367.65	332.15	687.7	397.8	342.5	311.5
DOCK8	298.65	229.1	460.85	414.45	485.75	466.45	455.45	280.15	428.4	246.1	189.8	417.25	409.5	354.55	364	337.8	366.8	281.45
DOK2	392.6	463.1	235.6	253.3	301.8	230.4	238.2	463.5	356.2	463.6	458.2	273.6	313.8	363.9	712.7	363.5	398.7	720.9
DPEP2	337	382.7	273.8	174.6	261.7	171.1	329.3	363.8	376.3	425.5	159	297.4	148.7	137.2	118.9	237.3	158.7	218.6
DPF2	210.7	119.5	188.8	242.4	187.3	157.7	304.6	172.8	159.5	159	285.6	223.4	177.6	175.6	266	171.6	263.6	252.5
DPH5	471.2	504.9	522.8	369.5	461.7	344	439.1	681.7	372.4	493.6	305.3	315.7	301.4	279	282.1	311.1	203.7	465.2
DPM1	956.8	1248.6	1235.7	1878	1096.5	1671.6	1223.6	1497.9	1190.6	910.2	649.6	963.6	1566.3	1428.5	496	1312.4	1516.9	1330.3
DPM3	242.8	204.9	127.1	73.4	117.5	110.4	131.7	219.5	121.7	254.4	98	141.1	109.7	182.8	146	189.2	177	239.9
DPP4	167.8	203.6	236.6	218.2	327.1	288.1	186	254.8	252.5	208.7	106.8	299.4	257.6	178.9	197.6	204.5	134.9	230.3
DPP8	365.1	370	369.3	270.2	223.1	311.6	451	332.7	231.4	359.4	249.8	290.7	293.6	259.3	231.2	344	270.7	192.1
DPY30	586.5	429.9	483.4	217.4	373.8	304.8	246.7	578.4	446.3	507	709.5	512.4	480	514.1	582.2	698.3	643.6	462.5
DPY30 /// MEMO1	476.1	495.45	408.95	380.95	486.25	395.05	410.8	530.15	450.7	511.1	363.7	478.4	474.3	399.8	352.2	455.55	459.7	416.15
DPYSL2	588.5	568.3	529.5	282.5	652.1	474.9	458.6	614	1122.6	649.9	513.1	474	624.1	410.1	1020.5	508.5	603	378.6
DRAM2	252.15	319.65	345.95	269.65	339.7	286.95	443	328.65	351.5	360.85	296.5	290.45	267.35	223.95	217.55	220.7	237.95	309.9
DRAP1	318.3	391.3	189.3	144.8	232.6	166.7	166.6	363.8	228.8	349.5	622.2	505.9	436.7	548.9	337.5	566.6	496.5	436.6
DRG1	648.3	698	392.5	578.6	431.7	419.9	550.5	647.7	570.4	625.4	747.5	613.9	640.9	781.8	690.2	766.4	638.9	582.3
DROSHA	259.8	256.7	274.5	173.8	322.3	243.8	321.5	274.1	242.4	264.7	330.3	285.8	249.4	246.6	184	283.9	302.6	210.4
DSC1	190.9	101.5	114.3	120.7	49.6	27.2	108.1	113	42.6	129.9	30.6	56.5	5.1	2.4	1.2	7.4	16.7	91.9
DSTN	654.2	702	1083.3	759.5	811.7	907	608.9	815.2	998.6	820.3	653.8	700	908	655.2	964.4	746.7	607.2	516.2
DTX3L	689.4	442.3	571.4	451.4	331.3	442.6	250.1	562.3	503.7	513.2	1853.3	985.3	971.7	828.4	1236.6	1452	1515.4	768.3
DUS1L	498.3	553.8	425.5	363.2	285.1	409.1	392.6	554.8	336.8	562.3	615.5	441.2	342.3	512.9	502.1	524	457.9	395.1
DUSP1	236	248	1647.1	1169.9	1860.2	1096.1	1958.6	257.7	2012.7	409	895.9	1056.2	1233.1	64.4	1343.5	202.7	177.1	137.6
DUSP10	95.25	205.45	179.1	395.4	211.2	247.35	226.95	118.2	198.7	154.85	125.75	140.5	221.5	188.8	169.75	104.95	103.95	132.1
DUSP11	418.6	477.9	463.3	466.7	468.4	459.1	516.9	406.3	283	495.7	181.1	372	484.1	560.3	265.1	411.1	479.2	494.5
DUSP12	336.9	301.4	226.1	311	237	270.2	324.8	344.5	183	247.4	258.8	288.3	319.8	345.1	181.1	295.1	339.6	329.7
DUSP16	92.6	148.7	229.8	178.55	269.3	181.7	266.5	131.4	76.7	131.05	59.7	134.55	98.1	97.35	89.55	101.3	95.95	137.3
DUSP2	1533.2	1433.6	1405.7	1006.3	1250.1	1206.9	1163.3	1358.3	1224	2135.9	666.4	1095.2	1647.2	1518.1	1701.9	1699.7	1614.5	1419
DUSP22	383	410.4	322	185.4	319.3	271.4	240.2	334.8	296.9	372.9	304.3	306.5	330.6	338	368.1	339.6	264.5	245.8
DUSP22 /// LOC100653247	249.3	212.5	228.9	111.8	185.5	166.7	223.9	234.9	280.5	260.2	233	274.3	210.4	144.8	437	238	212.1	201.3
DUSP4	284.4	526.4	263.1	713.3	538	228.5	373.3	655	392	347.5	115.4	124.3	444.9	807.1	171.3	328.6	337	481.1
DUSP5	487.6	462.5	461.1	481.6	685.9	541.7	596.8	722.5	638.3	675.7	270	553.7	344	685	605.2	541.6	728.8	600.8
DUSP6	276.5	316.2	370.5	449.7	428.2	357.8	799.7	297.1	1905.9	231.3	121.5	196.8	709.5	59.8	1060.1	289.4	278.6	63.1
DUSP8 /// LOC101927562	201	285.7	119.95	131.25	154.05	186.1	150.95	166.35	118.75	226.95	59.35	97.5	120.65	316.15	117.75	156.1	157.2	292
DUT	1648.5	1518.6	1841.1	1009.7	1462.9	1192.9	1239.3	1492.7	1355.4	1635	1764.8	1820.5	1783.2	1382.3	1250.8	1362.1	1508.9	1153.8
DYNLL1	1427.8	1162.5	863.3	539.7	991.9	651.9	554.2	1006.3	1322.7	1219	1411.7	950.5	1205.2	1037.7	1468.2	1290.5	1508.7	963
DYNLL2	484	486.9	273.4	296.5	230.9	213.1	259.4	365.7	206.9	444.7	179.3	271.5	246.4	384.9	227.7	285.1	283	339.7
DYNLT1	2842.2	2757.7	2032.2	1943.4	2463.6	2147.4	2798.3	3105.7	1861.6	2319	1180.8	2123.4	2181.4	2083.4	1437.8	2797.9	2138.4	1949.8
DYNLT3	846.3	967.5	898.7	978	774.4	1022.3	845.6	741.2	737	958.3	801.4	821	869.8	770.8	625.2	696.6	710.7	981.7
DYRK2	341.45	322.85	291.55	273.2	194.9	305.05	258.3	227.5	205.5	331.6	307.8	360.15	240.5	316.25	185.9	301.7	247.85	299.35
DYSF	51.5	70.9	30	57.6	73.2	42.6	51.2	49	119.3	22.8	135.7	81.1	98.8	30.1	230.2	112	81.7	4.9
EAF1	182.1	214.2	244.3	449.4	310.6	374.3	437	185.5	526.4	225.4	114.6	189.7	373	237.8	171.7	249	235.7	193.8
EAPP	785.9	881.6	598.1	858.8	666.7	733	887.5	701.3	546.2	771.2	509.3	745.2	598.3	993.3	510.5	740.8	681.5	546.7
EBAG9	459.55	398.2	384.1	317.65	401.35	357.45	337.65	373.65	309.3	435.1	419	312.85	483.6	471.8	294.45	467.1	453.85	423.1
EBLN3	799.6	794.7	835.9	828.6	828.1	945.2	724	811.2	665	812	607.2	677.2	427.9	586.1	525.5	766.6	643.6	815.3
EBNA1BP2 /// MIR6733	164.1	184	176.4	115.2	127.4	148.8	138.9	222.8	141	160.7	177.8	182.5	259.5	238.4	237.1	223.4	207	98
EBP	172.55	168.35	128.55	100.35	103.95	129.05	104.9	184.35	129.35	188.7	232.7	114.3	152.7	207.3	246.1	179.65	185.75	146.2
EBPL	419.8	538.8	497.2	361.8	586	406.6	271.8	580.7	466.4	656.1	570.8	662	557	506.7	310	416.8	528	380.3
ECH1	420.1	623.5	266.6	196.2	290.8	249.3	185.7	512.6	405	513.5	493.3	480.3	407.4	657.1	449.6	581.1	627.9	377.2
ECHDC1	156	162.05	258.05	202.35	292.1	263.75	213.55	176.1	214.65	176.7	386.25	311.35	299.7	217.05	297.45	202.6	217.15	155.55
ECHDC2	323.6	333	362.75	272.65	244.35	264.05	231.15	376.35	213.45	372.9	183.75	295.25	216.45	328.45	175.4	345.25	317.25	327.55
ECHS1	555.1	556.5	388.5	197.5	370.9	402.3	318.2	531.3	466.7	567.1	692.8	415.3	391	544.2	478.8	519.4	444	333.1
ECI2	190.7	196.6	141.6	101.9	146.1	91.6	174.8	158.4	135.3	195.1	151.2	220.1	148.1	163.1	242.7	227.8	220.2	229.2
EDAR	297.6	174.6	178.4	158.8	156.8	88.8	184.3	159.1	85.3	171.6	156.2	246.2	103.7	156.9	53.4	202.9	148.8	236.5
EDEM1	456.6	455.4	391.4	375	549	632.4	495.1	430.8	441.1	456.3	349.3	465.4	435.7	428.6	409.4	467	345.4	515.6
EDF1	1628.35	1704.45	1010.25	928.1	1114.15	1061.4	1180.55	1840.65	1086	1755.35	1211.55	1159.5	1024.35	1639.3	1193.8	1522.1	1482.3	1405.15
EED	170.2	231	184.5	248.75	183.75	223.6	149.25	218.45	105.85	182.3	259.9	210.7	232.35	176.7	107.6	189.8	264.65	232
EEF1A1	17043.5	15736.4	18375.7	16622.6	15920.4	14884.8	16910.8	16559.7	13521.5	16344.4	25349.7	11983	9590.1	17640.4	16785.1	12776	13059.5	17848.5
EEF1A1P42	98.3	123.9	209.8	211.2	161	126.2	159.8	105.2	236.2	101.8	88.4	163.8	18.7	112	57.3	65.1	96.1	114.9
EEF1B2 /// SNORA41	12579.6	12344.5	10720.8	12031.1	11859.3	9803.4	10808.5	12408.9	8823.9	12264.2	8211.2	7807.6	6643.6	10431.9	5991.6	8451.6	7867.8	10413.5
EEF1D	4849.95	5110.55	4139.25	4470.55	4561.35	3135.1	4843.45	5294.05	3298.45	4985.05	2425.8	3107.7	2592.25	4365.25	2386.95	3170.35	3305.45	4162.9
EEF1G /// MIR3654	11981.6	11600.2	12211	11949.3	11721.5	10145.9	12145.7	12003.9	9360.4	11878.4	9408.8	8503.8	6450.2	9717.3	8378.6	7999.9	7626.3	10892.7
EEF2	8173.55	8914.2	8366.75	7920.45	7547.55	6533.85	9245.55	8677.3	7731.15	9526.75	4295.45	5644.85	4305.75	6531.65	5442.85	5029.75	4771.65	5952.45
EFCAB14	65.2	77.8	201.7	148.1	108	174.1	122.2	100.8	174.3	81.2	91.2	144.9	143.5	80.7	175.9	64.9	68.3	76.2
EFHD2	240.15	346.4	250.05	196.05	135.9	137.95	264.5	262.3	532.25	353.4	272.3	153.95	285.5	205.9	781.25	205.55	384.15	163.35
EFR3A	423.95	423.95	483.25	443.3	417.6	504	444.4	397.35	336.05	414.65	440.85	470.45	529.5	416.6	385.5	461.65	556.15	433.6
EGLN2 /// RAB4B-EGLN2	257.3	266.6	161.3	75.1	120.9	135.9	135.4	249.9	176.4	297	294.8	253.6	174.7	245.7	159.5	263.9	325	390.9
EGR1	565.3	317.8	210.4	407.9	392.9	309.8	295.8	427.2	535.1	360.1	129.5	409.8	701.8	159.7	1227.9	355.2	424.9	351.1
EGR3	52.6	36.1	101.4	65.2	52.7	41.4	52.4	39.3	213.5	42.8	21	57.1	95.9	28.9	46.7	77.4	68	34.6
EHD1	267.9	281.6	353.3	190	229.2	243.2	205.1	260.4	326.8	302.5	303	270.8	232.9	239.1	295.7	219.3	257.4	301.6
EID1	622.2	827	835.5	840.2	683.4	948.7	468.8	845.7	910.2	851.2	513	546.9	865.2	981.9	482.1	952.9	765.8	473.5
EID2	366	333.1	177.1	211.4	248.3	233	210.4	301.8	195.1	300	158.2	239.8	257.8	257.8	236.5	285.1	277.2	354.9
EIF1	12707.3	12004.3	11162	10953.4	10835.5	9754.6	13301.5	12906.8	10088.7	11596.1	9291.1	8892.3	8250.4	13446.9	10689.3	10641.3	9729.3	12274.1
EIF1AD	241.95	234.95	130.8	275.95	164.95	224.05	194.55	231.4	165.75	188	166.5	186.15	254	301.05	162.4	239	201.35	252.45
EIF1AX	268.35	311.4	544.85	480.3	315.9	759.75	333.85	329.8	327.35	356.5	420.15	316.55	590.15	579.95	425.95	583.4	482.4	501.4
EIF1AY	357.1	330.65	10.95	361	370.9	5.45	294.35	361.05	314.15	319.65	2.45	325	2.25	1.95	22.9	1.95	3.1	4.25
EIF1B	907.35	1148.45	725.3	1170.5	685.95	870.35	767.55	887.05	804.4	834.9	516.7	602.35	836.6	782.35	537.75	797	738.85	936.3
EIF2A	1467.4	1909	1702.5	2186.5	1881.8	1655	2474.8	1039.6	1820.5	1518	812.9	1222.7	1537.1	1861.9	1415.4	1500.5	1385.7	1444.2
EIF2AK1	408.95	345.3	317.65	277.15	232.2	297	321.8	308.65	311.1	466.05	528.7	391.45	340.65	340.2	518.05	366.3	376.8	308.7
EIF2AK2	255.1	122.3	178	437.3	222.6	290.4	194.2	423.3	277.3	129.1	1640.2	520.1	771.6	404.7	1014.3	566.1	508.6	510.1
EIF2AK3	159.65	166.2	183.1	260.8	223.45	277.35	263.45	140.1	191.55	142.4	90.05	161.7	215.75	175.8	99.5	155	136.1	149.05
EIF2B1	440.5	414.3	405.1	299	414	548.9	437	454.8	518.2	434.7	603	525.9	493	548.4	552.8	566.7	606.7	350.3
EIF2B2	192.6	226.2	187	171.7	184.6	145	212.5	196.9	127.1	170.6	306.1	127.8	217.6	204.9	303.4	183.5	243.4	250.5
EIF2D	675.6	722.8	595.8	376.2	480	432.2	525.1	544.1	451.2	690.2	499.1	511.5	375.6	450.3	452.3	431.6	444.5	424.5
EIF2S1	257.7	273.1	377.7	370.5	330.7	308.4	319.7	206.6	339.8	267.9	463.7	275.6	347.7	397.8	430.8	388.5	340.5	232.4
EIF2S2	797.1	864.85	615.1	611.6	728.05	568.4	696.3	826.45	567.45	767.95	879.75	690.15	777.85	782.05	869.95	952	900.25	853.35
EIF2S3	1554.9	1459.5	2281.3	1649.1	1520.8	1894.8	1698.6	1316.5	1655	1357.3	1564	1153.7	1464.2	1709.3	1339.2	1620.7	1527.9	1506.1
EIF3A	584.4	783.2	728.4	920.7	921.2	797.1	972.8	750.2	655	817.9	708.4	624.3	712.2	581.2	825.7	568.1	675.8	716.6
EIF3C /// EIF3CL	1350.3	2064.7	2351.8	1350.2	1515	1363.5	1634.4	2112.6	2199.3	2595.5	1749.3	1867.9	1527.7	1820.5	2511.2	1785.2	1395.7	1734.1
EIF3D	3156.6	3560.7	2688.2	3192.1	2903.2	2502.2	2972.5	3207.9	2623.8	3490.7	2223.2	2289.9	2048.1	2567.6	2327.8	2441.7	2169.4	2197.1
EIF3E	4182	4145.8	3518.9	4032.8	3801.7	3141.1	4028.15	4091.05	2909.75	3960.5	3355.7	2957.5	2671.4	3745.85	2441.15	3255.65	3053.65	3915.4
EIF3G	2916.1	2844.6	2449.2	2195.3	2648.7	1954.2	2965.8	2823	2269.5	2825	2786.1	2755.8	2196.6	2821.5	2900.7	2266.3	2062.1	2623.5
EIF3H	3188.7	3210.5	2299.5	2619	2661.75	2145.75	2720.75	2767.55	2110.05	3132.15	2275.95	2041.2	1752.35	2601.45	2287.1	2200.7	2044.2	2629.6
EIF3I	1001	1046.8	811	716.5	899.5	705	837.2	1042.6	934.4	1020.2	1114.3	946	873.9	964.6	1097	1144.2	1064	954
EIF3K	3290.45	3384.2	2402.15	2995.55	2443.65	2062.75	2538.5	3360.9	2334.3	3404.25	2006.65	2105.4	1880.1	2851.85	2043.4	2450.1	2379.9	2651.7
EIF3L	8930.3	9253.2	8138	9005.2	8096.8	7299.5	8310.9	8686.3	6776.1	9448.6	4185.6	5471.9	4109.6	5571.2	4704.1	4712.2	4462.7	6436.9
EIF4A1 /// LOC101928634 /// SENP3-EIF4A1 /// SNORA48 /// SNORA67 /// SNORD10	4578.3	4635.4	5139.75	4824.15	5535.75	4690.85	6365.65	4507.3	5325.1	4899.7	3863.35	4393.9	4450.45	5045.8	5430.3	4645.05	4014.05	4085.25
EIF4A1 /// SNORA48 /// SNORA67 /// SNORD10	2099.4	1613.1	1356.3	987.4	1452	1059.8	1493.2	1419.4	967.1	2070.6	904.2	1383.4	849.1	777.4	1392.8	1577.3	1175.1	1418.7
EIF4A2 /// MIR1248 /// SNORA4 /// SNORA63 /// SNORA81 /// SNORD2	4211.1	3770.45	5011.55	4336.2	5042.25	4546.55	4170.1	3911.05	3821.9	3716.15	4391.95	3679.7	3633.5	3832.5	3319.25	3756.55	3572.75	4924.5
EIF4A3	1128.7	1375	840.5	968.4	1065	835.4	1076.4	967.2	864	960.3	531.6	693.5	994.4	953.2	384.3	984.1	904	983.8
EIF4B	1039.5	1284.2	2759.9	2925.5	2494.9	2096.2	2919.9	1218.5	2481.8	1543	1494.9	1804.5	1351	717.7	1461.5	676.6	651.1	1065.5
EIF4E3	316.9	252.75	181.9	172.35	175.15	189.6	153.45	327.3	280.35	179.6	272.4	224.7	214.2	199.25	449.1	189	312.65	150.35
EIF4H	1558.8	1739	1325.8	1564.3	1259.3	1182.6	1616.8	1564.6	1373.3	1599.5	992.8	1413.5	1480	1700.5	1242.9	1605	1534.2	1637.9
EIF5	389.5	402.8	833.7	924.2	994.6	981.8	1031.4	430.3	971.3	423	677.4	826.5	999.2	620.2	570.2	557.3	521.8	850.3
EIF5 /// SNORA28	392.6	381.6	499.1	581	797.6	414.7	713.5	553.1	395.4	467.6	344.8	522.4	331	158.9	594	453.8	360.8	713.7
EIF5A	485.1	270.3	734.7	379.6	570.3	628.1	224.6	110.8	271.3	528.6	669.7	504.4	455.2	419.7	786	295.6	173.4	249.5
EIF6	371.1	384.1	363.2	301.1	384.7	312.9	433.8	493.4	422.2	482.7	458.1	450.7	511.2	636.2	603.6	506.7	569.6	430
ELF1	1065.3	1043.1	1423.85	1589.8	1430.6	1396.8	2151.55	1137.05	1183.3	965.95	707.45	1196.85	1385	810.55	655.9	909.25	862.15	1396.1
ELF4	197.4	227.85	194.8	195.6	134.7	150.4	155.5	211.05	309.25	280.05	267.55	186	173.35	194.9	411.95	227.1	293.05	362.75
ELK3	491	435.05	578.35	539.2	383.95	554.3	298.2	516.25	459.35	513.15	222.6	379.9	403.35	330.95	321.45	399.4	351.95	461.9
ELL2	67.15	62	64.6	316.15	119.35	164.2	169.35	62.85	94.6	45.95	44.3	68.45	107.2	166.45	39.25	60.8	75.1	123.95
ELMO1	230.5	245.9	317.4	190.4	242.4	278.2	270.5	224.2	330.7	209.1	282.5	331.5	340.7	274.8	362.6	187.7	236.5	192.7
ELOF1	188.6	174.9	143.4	186.8	122.2	124.5	237.1	160.6	185.8	163.4	213	171.7	153.3	213.8	301.8	207.4	216.2	194.5
ELOVL1 /// MIR6734	251.6	257.1	235.8	218.65	202	238.15	231.25	351.7	295.45	320.75	267.7	203.45	203.3	293.8	349.6	272.1	323.05	312.45
ELP3	187.65	174.3	178.55	141.2	151	170.6	120.95	168.9	150.15	199.95	294	204.95	221.55	163.55	249.55	233.55	237.85	155.15
EMB	1278.4	1303.15	1279.45	1443.5	1016.75	1348.75	1235.1	1172.9	1318.6	1547.45	1209.8	1073.15	1474.15	1004.15	1782.65	1413.7	1336.3	1134.45
EMC4	915.8	976.65	914.7	916.25	920.65	901.6	733.5	1015.6	746.9	931.6	730.2	794.05	863.55	1194.55	736.95	1035.9	930.35	776.9
EMC6	320.1	352.7	149.5	334.2	246.2	288.1	393.4	403.9	212.1	310.9	277	261.4	317.5	373.6	291.8	379.3	326.8	319.2
EMC7	313	357.3	281.55	516.3	307	328.6	473.1	373.6	353.5	364.35	316.55	320.65	335.85	447.6	367.3	328.6	452.6	329.15
EMC8	278.5	236.7	210.5	260.5	175.4	168.4	257.3	215.7	177.2	243.7	212	298.6	300.3	286.8	291.4	276.9	335.1	300.6
EMG1	327.7	342.8	250.9	310.8	308.5	292	398.7	348.8	227.8	297.3	365.7	393.8	385	401.4	251.1	424.3	359	347.5
EML3	186	220.8	171	144	232.2	224.1	181.2	257.9	166.6	199.6	104	243.8	152.8	286.7	249.4	295.1	328.2	229.8
EML4	149.55	179.85	369.55	589.8	465	587.1	369.9	179.35	263.55	211.45	174.5	284.5	261.65	120.4	155.9	145.5	150.4	257.75
EMP3	1890	2051.9	1746.7	1081.7	1816.3	1310.2	1493.4	2211.9	2292.3	2336.4	2519.2	1547.4	2240	2201.9	3385.3	2006.1	2267.7	1426.7
EMR1	112	187	138.2	94.4	193.1	74.9	162.4	177.9	331.1	183.3	104.2	140.6	104.6	146.8	253.6	87.9	183.5	79.7
ENC1	99.7	155	72.65	213.85	133.4	194.95	183.8	95.5	80.1	133.5	41.2	112.95	201.1	74.5	102.1	50.7	109.4	54.9
ENGASE	388.6	315.7	330.85	230	289.05	239.9	312.45	307.75	251.05	328.4	225.45	321.45	134.3	301	293.85	292.4	252.2	271.7
ENO1	351.7	386.85	738.9	509.4	751.45	608.55	535.55	437.75	919.8	458.85	730.8	851.3	839.15	378.9	1009.3	564.25	434.85	327.5
ENO2	287.7	375.3	142.5	175.3	201.9	158.9	180.1	320	166.5	353.3	147.8	193.3	132.2	190.4	152.9	213.1	190.8	279.1
ENOPH1	794.5	816.9	785	660.9	715.4	706.4	620	783.5	678.7	769.4	859.9	875.6	953.2	832.4	682.7	866.6	957.3	784.4
ENOSF1	204.95	251.9	265	131	226.35	262.9	257.65	225.05	142.15	264.45	149.6	234.6	122.35	143.55	93.9	231.95	140.5	117.3
ENY2	98.3	127	174.8	219.7	178.7	160.6	249.7	117.4	173.2	119.2	102	140.6	147.3	163.1	94.2	113.6	132.7	86
EOMES	122.9	196	158.7	277.4	57.5	156.5	111.5	138.4	115.2	133.4	141.4	148.2	150	77	179.4	66.6	263.1	88.1
EPB41	27.7	31.7	138.6	98.05	138.75	97.45	131	21.9	130.45	26.15	107.45	148.4	111.25	25.45	111	28.35	33.85	39.95
EPB41L3	25.2	14.8	43.8	124.7	75	56.3	100.7	31.6	222.6	26.9	2.9	60.8	52.2	9.8	140	23.8	36.7	22.8
EPB41L4A-AS1	1188.15	1156.5	743.4	1146.9	900.95	722.3	1263.05	1248.75	617.8	1013.05	484.8	838.35	689.95	1113.45	487.9	788.6	742.85	1047.55
EPC1	680.75	677.8	531.8	644.9	615.9	603.25	556.65	668.05	449.5	537.35	444.65	518.5	594.2	663	353.9	554.55	617.4	475.2
EPC2	247.7	237.8	204.2	266.4	247.8	250.4	188.6	174	230.7	235.9	185.1	305.7	224.3	189	109	192.1	165.7	141.5
EPHB6	184.7	248.3	169.8	56.7	95.5	82.8	84.4	161.8	130.4	213.2	99.3	125.6	86	122.8	136.8	106	158	132.7
EPHX2	239.3	223.9	205.2	163.5	193.5	137.2	241.5	183.6	143.6	293.4	168.1	254.6	119.8	174.7	125.9	173.5	195	295.3
EPM2AIP1	177	195.8	169	105.4	86.6	168	175.7	159.8	105.8	220.9	57.4	126.6	77.8	124.2	117.4	140.4	98.9	100.4
EPRS	446.2	385.2	306.2	236.7	228.4	310.7	233.9	389.5	233.8	477.6	320.9	266.9	242.2	407	374.9	419.3	431.9	346.5
EPS15	530.95	503.2	605.95	432.9	481.95	566.5	373	584.6	556.7	519	454.1	480.25	556.6	424.55	681.35	542.6	529.85	473.95
EPSTI1	449.75	177.7	125.3	258.55	181.5	221.2	220.45	267.1	238.25	137.2	1951.35	691.1	1363.2	867.65	1357.85	948.7	1081.85	583.1
ERAP2	278	78.3	309.2	306.9	204.9	236.3	116.1	264.9	213.7	232.9	256.5	242.2	107.7	252.8	64.5	89.1	446.9	318.8
ERBB2IP	447.4	404	672.6	507.5	608.3	633	490.7	382.2	561.1	377	466.6	517.3	539.8	302.5	468.7	365.9	351.2	263.4
ERCC5	784.1	723.6	866.2	1023	1046.7	711.4	782	740.4	467.3	649.1	487.1	664.4	633.3	633.4	329.4	620.4	573.3	835.1
EREG	42.3	13.75	176.25	107.2	182.75	159.75	157.55	26.55	385	39.75	35.2	29.8	79.25	29.4	105.45	47.6	68.45	38.7
ERH	2185.6	2222	2146.4	1767	1481.3	1552.8	1797.2	2309.9	1718.5	2006.3	1760.6	1947	2617.6	3454.9	1431.3	2708.1	2619.4	1674.2
ERLEC1	214.7	216.6	305.5	347.2	244.1	307.4	298.4	224.8	283.4	254.8	334.5	274.8	393.9	260.8	393	254.8	240.8	297.2
ERMARD	158.6	117.5	103.3	110.2	122.6	112.3	267.8	154.1	68.4	117.6	189	148.6	146.2	141.6	98.5	139.8	190.5	129.3
ERMN	70.9	69.2	75	249	118.9	209.8	101.5	78.1	87.1	63.5	14.8	117.3	112.8	136.9	39.9	50	63.7	48.4
ERN1	208.2	182.3	162.9	170.8	187.4	224.8	210.6	185.3	200.4	171.5	184	173.1	204.4	191.9	233	87.4	111.3	382.9
ERO1L	247.8	331.7	412.4	438.1	311.5	304.8	335.7	297.7	269.3	273.7	199	243.7	383.9	298.6	248.8	269.5	273.2	362.3
ERP27	153.8	216.6	217.8	308.5	257.1	240	232.2	201.5	182.2	173.8	159.7	201	165.3	219.1	122.4	182	145.7	151.5
ERP29	2375.1	2730.2	1569.3	1631.8	1776.2	1404.5	1792.6	2714.8	1942	2667.8	2421.1	2208.9	1726.9	2547.3	2274.3	2332.8	2120.6	2341.2
ERVK3-1 /// ZNF8	127.65	84.45	51.35	61.7	164.95	80.3	79.7	77.45	99.7	70.65	122.55	125.65	171.45	93.9	128.4	143.85	215.65	143.85
ESD	608.9	532.15	544.9	524.95	549.65	455.45	465.55	564.4	502	525.65	376.75	414.35	484.8	551.15	390.4	511.75	464.35	417.6
ESYT1	607.1	533.5	534.3	205.5	431	471.7	321.4	556.7	469	671.4	739	607.4	511	479.8	789.5	628.5	623.7	479
ESYT2	349	322.6	480.8	390.5	319	386.5	448.4	406	487.2	378.8	382.4	489.3	454.7	308.6	234.7	328.2	369.6	376.1
ETF1	562.5	568.45	456.7	852.9	563.55	657.55	715.65	541.75	634.65	526.7	301.9	402	589.45	818.55	351.3	538.95	475.25	436
ETFA	511	533.9	446.1	328.6	488.7	418.3	461.6	470	520.7	466.4	864.2	728.4	608	537.4	657.2	603.6	590	421.5
ETFB	442.5	470.4	200	136.3	270.1	253.6	303.8	494.1	269	397.5	315.8	358.9	352.9	539.7	370.4	506.9	407.5	393.6
ETHE1	347.6	368.2	218	177.8	314.8	166.2	170.1	410.7	374.6	363.8	321.8	186.4	250.4	353.7	329.9	281.6	279.2	321.1
ETS1	653.4	528.5	1968.9	1221.2	1928.1	1483.2	1966.4	695.7	1279.2	664.6	1612	1824	1652.9	578.5	909.3	661.6	863.9	690.1
ETS2	94.8	75.7	93.2	122.5	191.5	126.7	112.1	81.4	294.3	83	57.8	63	111.3	42.5	96.1	92.9	61.7	30
ETV3	153.3	110.9	335.5	218.7	294.4	334.4	264.7	152.2	237.8	159.7	141.1	241.2	259.6	78.7	201.5	149	114.3	149.3
EVI2A	1769.4	1586.1	1657.5	1569.4	1615.8	1335.2	1610.9	1438.2	1839.8	1396.9	1342.8	1425.9	1581	1857.6	1253.8	1505.2	1766.3	2227.3
EVI2B	1929.1	2217.6	2226.9	2529.4	2343.5	1860.1	2144	1974.8	3011.2	2007.2	1453.9	1459.2	1662.8	1194.8	1983.2	1538.2	1821.9	1618.8
EVL	1409.25	1193.35	787.15	469.2	703.35	634.1	751.4	1167.95	738.7	1231.95	1113.2	1000.15	670.45	1024.8	1024.25	1239.9	1246.75	1285.15
EXOC1	414.5	340.3	447.5	535.1	477.7	475.9	394.9	422.6	509.1	445.5	536.5	490	460.6	296.7	289.9	355.8	397	409.3
EXOC8	391.3	468.7	282.6	347.9	353.3	370.1	260.7	347	260.8	434.8	121.7	385	432.1	375.1	144.8	345.6	297	207.8
EXOSC5	122.3	122.1	120	55.2	128.2	70.2	72.8	134.9	172	164.7	222.2	195.9	153.9	230.5	218.2	221.2	165	92.1
EXOSC8	641.4	573	392.5	503.3	599.4	555.2	494.7	574	376.9	516.7	428.5	557.4	565.6	629	381.9	651.3	686	648.3
EXOSC9	404.4	490.4	202.8	555.7	410.9	426.3	428.5	359.9	176.3	433.5	338.1	402.7	481.4	487.7	389.2	372.5	406.7	347.4
EZH2	116.3	131.1	93.7	98.4	112.5	108.9	119.1	121	104.6	90.4	130.5	106.8	233.8	170.3	158.6	150.6	233.8	160.6
EZR	275.1	305.7	961.8	1583.1	1565	1309.4	1061.3	413.6	1016.9	393	531.9	647.6	1131.1	414.6	623.5	306.6	266	327.5
F13A1	189.5	124.2	300.5	140	168.6	105.2	104.4	64.7	645.1	60.9	266.1	404.4	186.8	68.9	293.1	143.2	74	81.7
F5	86.3	75.4	79.6	34.7	35.9	99.8	12.6	130.8	98.4	120.1	120	73.6	53.8	156	224.1	195.3	236	58.7
F8A1 /// F8A2 /// F8A3	527.6	597.5	519.1	309.9	295.1	381.9	172.3	462.1	542.3	524.2	816.8	489.3	448.2	491.9	883.7	481.2	560.3	417.9
FABP5	172.5	203.4	100.1	136.2	136.9	82.7	131.9	160.1	95.7	148.9	272.5	194	394.5	427.9	191.3	330.3	349.3	211.6
FAIM3	2286.3	1977.15	2437.05	1164.7	1629.55	1471.95	2232.6	2125.05	1475.75	2119.75	2208.1	2662.4	1801	1724.75	1522.2	2484.45	1981.35	2124.45
FAM101B	1943.3	1264.6	948.4	982.8	1382.7	931.2	914.25	1520.45	1175.2	1407.3	522	1449.7	758.35	832.7	1401.25	1332.3	786.05	769.95
FAM102A	394	443.6	314.7	298.25	348.75	255.7	392.45	472	248.2	458.25	402.95	355.15	183.4	347.05	216.2	447.6	350.75	718.25
FAM102B	111.4	132.1	209.6	303.7	211.6	222.2	220.6	112.3	262.3	119.3	122.9	177.4	256.9	156.1	118.2	118.2	112.6	175.2
FAM103A1	250.95	275.4	233.75	348.4	266.55	324.55	376.85	373.45	224.2	226.95	259	281.95	330.35	376.55	196.3	282.25	322.95	243.7
FAM104A	420.3	456.2	438.4	749.5	372.3	594.7	490.2	597.1	352.8	485.2	280.7	372	427.1	769	523.7	457.9	529.2	634.4
FAM107B	1439.95	1722.8	1961.3	1874.95	1498	1689.3	1641.35	1710.6	1589.2	1473.9	1498.45	1503.4	1357.1	1493.9	1248.65	1350.25	1563.7	1985.65
FAM111A	342.9	287.7	252.55	148.45	254.15	230.8	223.65	212.5	200.45	233.8	272.95	256.05	240.8	223.4	225.6	257.5	323.9	216.75
FAM117A	1198.5	1320	1047.7	464	603.3	760.6	686.3	965.1	944.6	1247.6	1041	991.1	705.4	872.5	1132.3	1065.9	1085.2	1031.2
FAM118A	307.65	58.65	112.15	314.6	155.85	95.15	354.75	76.8	106.95	84.3	68	136.75	47.95	125.85	50.9	99.45	257.05	202.85
FAM122B	587.4	500.2	713.1	415.2	455.4	593.9	498.7	617.1	575.2	495	320.5	470.3	544.6	434.7	311.2	508.8	511.8	433.3
FAM127A	199.5	184.3	202.5	134.6	182.2	150.4	162.7	181.4	261.6	234.8	228	229.1	145.6	185.1	423.1	179.7	221.1	163
FAM129A	641.65	550.5	514.15	778.25	470.35	785.95	434.3	794.7	651.5	761.3	311.95	302.8	621	457.95	852	471.9	596.55	557.25
FAM133B /// FAM133DP	279.5	259	273.95	525.45	371.9	482.8	334.35	263.95	282.7	237.35	154	309	326.3	276.2	152.95	249.9	246.1	289.65
FAM134B	231.5	120.2	90.25	115.85	99.15	104.3	182.6	123.45	143.4	158.7	140.4	229.7	103.7	171.9	109.7	123.6	144.8	482.3
FAM134C	973.3	945.5	685.4	690.4	532.2	601.6	672	978.3	599.9	984.8	750.1	709.5	620.2	978	703.2	952.3	991.3	1040.9
FAM136A /// LOC100287852	254.4	269.6	215	295.6	228.4	235.9	208.2	326	260.3	248.6	246.8	290.8	339.6	361.1	227.6	307.9	336.6	302.9
FAM13A	101.4	101.8	96.3	42.2	439.6	161.5	27	135.4	159	166.8	141.1	136.3	145.9	344.4	624.8	490.2	129.7	617
FAM13B	490.2	519.8	496.4	505.3	459.6	552.3	439	523.5	385.9	497.1	389.9	462.8	477.9	477.6	225.1	476.1	513.7	520.2
FAM153A /// FAM153B /// FAM153C /// LOC100507387 /// LOC101928349 /// LOC101930363	275.8	227.1	292	248.3	567.8	327.8	310.3	416	186.4	127.7	37.1	242.7	204.7	186.9	176	247.8	132.4	544.4
FAM153A /// FAM153B /// LOC100507387 /// LOC102725213	83.4	83.2	101.1	130.8	358.3	103.3	110.2	108.5	62.2	66.9	49.9	111.9	60.6	62.4	114.5	93.6	51.2	138
FAM160B1	247.45	305.85	211.05	333.35	178.55	305.85	243.45	248.05	122.85	257.2	99.25	138.9	203.3	237	97.9	194.3	205	233.45
FAM162A	1176	1042.8	586.6	639.9	611	677.3	641.4	1154	439	1071.3	751.5	765.6	642.8	1244.5	587.8	1019.8	911	848.1
FAM168B	226.6	280.8	285.15	411.15	243.8	294	465.1	272.65	206.15	264.25	173.65	268.9	236.3	293.85	187.9	252.55	217.45	255.6
FAM169A	123.05	146.25	114.05	362.85	161.85	173.15	204.55	128.3	97.1	159.35	66.85	144.25	104.7	113.45	51.85	95.85	106.3	109.7
FAM177A1 /// LOC101927178	217.1	250.8	196.4	876.4	399.2	432.8	292.1	193.4	158.6	269.4	84.9	162.5	113.3	332.6	45.9	183.3	188.7	203.3
FAM193A	346.5	367.7	206	159.3	278.1	188	330.5	343.5	234.7	366.5	179.5	268.8	247.7	316.1	184.8	356.3	290.1	266.4
FAM198B	34.7	27.4	80.05	49.8	74.85	60.65	36.1	30.55	221.65	36.95	38.3	36.3	62.05	22.2	186.3	54.5	71.6	8.65
FAM19A1	87.9	132	92.7	107.3	152.1	211.9	70.5	91.8	52.8	151.2	11.3	29.8	86.1	118.2	28.8	67.6	81.8	31.7
FAM208A	364.7	343.1	260.6	128.7	232.3	314.8	229.4	271.2	262.9	377.6	324.8	367.1	346.2	197.7	317.3	305.4	375.5	212.6
FAM210B	292.6	235.45	213.95	174.15	179.45	245.2	282.55	269.25	189.75	275.75	214.85	209.55	173.6	188.15	261.9	215.2	151	209.9
FAM213B	204.3	185.9	69.1	30.1	72.3	63	52.5	206.9	198.5	263	209.4	184.2	91.6	110	127.2	140.9	166.7	103.6
FAM214A	317.1	351.4	336.4	618.6	428.3	451.6	465.3	262.35	249.65	288.1	241.6	347.1	403.75	235.65	208.9	234.2	288.75	397.55
FAM217B	211.5	260.6	233.6	223.3	196.7	188.5	193.2	211.4	123.1	224.4	321.3	251.8	236.5	308.9	241.3	243	286.2	242.5
FAM21A /// FAM21C /// LOC101930591	643.1	788.6	468.2	485.6	583.2	525.5	681.6	584.7	645.6	653.2	607.4	743.1	625.6	715.8	846.4	659.6	645.6	548.4
FAM21C /// LOC101930591	788.1	835.2	737.6	549.8	658.1	667.3	766.3	660.9	742.4	839.2	727.9	713.8	647.1	650.5	652.3	673.4	633	549.6
FAM32A	708.7	642.6	418.2	498.2	370.7	418.3	644.9	721.3	504.3	627.3	512.5	558.5	540.9	738	436.1	629.8	609.7	508.6
FAM35A	735.5	874.9	777.7	872.1	719.9	846.8	492.5	792.7	703.5	689.5	758.6	788.1	1028.4	831.3	702.3	607.4	858.7	666.8
FAM45A /// FAM45B	274.4	435.3	351.3	374.2	481	429.7	252.1	455.1	385.6	272.8	325.2	180.8	272.6	278.5	491.2	374.7	383.7	403.1
FAM46C	1037.05	1246.05	1236.35	1234.25	1310.7	1328.7	1075.15	1158.9	1042.7	1394.75	386.15	692.3	1249.05	1298.7	607.25	1286.45	948.1	1000.3
FAM49A	45.2	20	77.8	137.8	136.3	63.6	180	58.4	225.9	43.7	51.8	55.7	100	29.9	137.2	26	52.8	15.5
FAM49B	236.5	264.1	126.3	162	141.4	210.4	97.4	183.4	209.9	226.7	135.3	235.8	196.2	150.4	169.5	189.8	170.8	136.6
FAM50A	346.6	373.2	286	244.8	276.3	231.1	251.3	400.3	349.4	454.2	182.6	285.7	266.5	409.7	286.9	312.9	308.8	392.3
FAM53B	134.4	169.45	123	92.15	70.15	98.75	70.4	201.1	127.75	169.8	150.05	82.7	87.4	128.55	125.45	197.55	209.3	80.8
FAM53C	515.6	508.3	283.4	399	314.8	279.9	432.6	337.3	401.8	431.5	207.1	397.3	393.5	533.4	318.7	341.9	300.7	457.3
FAM58A	304.7	327.9	256.1	260.7	214.5	196.7	274.3	391.9	337.1	338	369.9	242.9	245.7	361.6	195.8	265.4	285.9	271.6
FAM60A	446.2	478.1	586.9	644	528.45	576.7	741.95	444.5	402.9	516.3	554	511.8	449	619.3	380.45	411.75	367.15	653.45
FAM63A	257.35	229.2	185	112.1	197.7	166.95	139.9	218.85	162.85	227.55	186	212.3	121.65	201.95	241.2	247.05	235.05	251.45
FAM65B	1525.6	1218.8	1605.4	495.85	1388.35	1347.55	1061.6	1127.9	1171.65	1145.55	1663.55	1589.2	1552.15	965.8	1337.2	1625.85	1396.45	976.75
FAM69A	235	268.8	210	270.2	294.3	311.4	226.6	249.9	206.7	284.7	211.8	205.5	206.2	302	161.7	248.6	297.5	395
FAM76B	118.65	85.95	195.15	242.9	243.1	225.45	142.4	109.05	90.55	76.8	105.6	97.3	110.05	125.2	87.8	110.15	111.9	153.25
FAM78A /// LOC101927137	471.2	446.1	331.3	298.6	297.4	317.9	261	439.9	430.7	468	541.4	471.2	237.7	312.9	305.1	410.5	499.7	521.3
FAM89B	375.25	455.05	252.05	156.8	219.1	212.05	186.35	469.75	357.1	414.3	378.2	299.1	258.2	254.4	313.6	301.25	266.3	249.5
FAM8A1	552.4	711.8	344.6	444.8	362.4	468.6	491.6	450.1	403.5	551.6	344.2	486.5	443.9	374.5	409.7	406.1	488.7	402
FAM91A1	78.85	100.3	120.9	225.85	135.15	204.3	152.8	109.85	179.7	90.75	57.7	124.05	140.05	89.8	99.35	79.25	101.6	76.75
FAM96A	1184.6	1079.1	918.4	751.1	1005.2	724.7	779.4	1285.2	964	1091.9	1124.6	938.2	1302.1	1137.7	829.2	1314.8	1322.7	1140.1
FAM96B	738.4	774.3	748.9	707.3	712.5	562	569.8	924.6	712.9	777.1	994.4	719.2	792.8	966.5	1038	928.3	926.9	920.3
FAM98C	246.3	256.7	173.6	116.1	177.2	125.3	120.2	248.7	177.6	229.4	251.8	207.3	157.4	192.2	213.5	192.3	204	149.5
FAR1	88.9	103.8	132.3	171.8	178.9	241.6	158.1	104	127.3	78.8	80.3	138.4	144.8	104.3	94.1	67	103.3	76.8
FAS	226.5	268.3	376.95	292.15	324.3	490.05	267.55	419.5	384.5	429.05	409.05	229.15	412.6	300.25	438.9	350	566.3	262.5
FASTKD3	222.8	203.6	129.4	253.4	172.3	185.9	303.5	194.5	161.6	242.1	344.1	273.6	242.2	232.3	216.5	202.7	192	190.2
FASTKD5	259.9	282.6	255.9	227.5	251.5	309.7	230.4	217.6	233.2	287.9	96.7	265.4	209.2	360	101.3	264	211.3	272.9
FAU	15292.5	14667.8	13381.1	14472.3	13618.7	11043	14108.5	15675.9	10387.7	15869.7	12418	10208	9254.1	16183.2	11892.4	12003.2	11531.7	15844.8
FBL	3246.9	3537.4	2702.7	2697.8	2757.1	2511.2	3228.9	3116.4	2333.4	3509.2	1826.3	2094	1708	2522.1	1726.4	2102.8	1873.9	2082.5
FBLN5	208.9	224.6	129.9	31.1	75.6	108.4	34.6	107.5	123.9	136	242.9	139	88.1	31.9	141	106.7	78.8	64.2
FBLN7	101.5	137	74.2	107.5	83.1	65.1	68.5	130	85.5	108.9	48.7	78.2	45	94.2	36	106.5	92.3	301.4
FBP1	106.1	63.9	97.7	97.5	112.5	72.3	182.8	102.5	313.2	56.9	100.1	81.4	134.8	63	142.2	45	59.4	60.2
FBXL16	301	310.7	259.45	75.25	133.1	120.35	109.65	306.55	162.9	267.7	304.95	157	148.2	275.35	503.2	322.05	261.55	194.75
FBXL3	539.95	596.65	519.2	619.15	407.15	550.3	515.1	446.85	315.55	448.6	224.3	366.65	431.05	479.3	262.25	363.85	406.75	400.05
FBXL5	656	718.9	676.9	781.9	675.3	717.7	662.55	668.85	938.75	621.7	422.5	630.25	662.6	534.25	918.65	581	630.2	457.55
FBXO11	478.4	518.8	409.7	525.3	495	550.9	480.9	533.4	291.4	522.2	283	403.5	410.3	299	307.9	444.4	412.5	412.4
FBXO16 /// ZNF395	191.6	230.3	117.3	102.8	80.2	97.1	118.6	181.9	90.1	205.5	74.9	124.9	73.2	219.1	100.7	175.6	123.1	227.3
FBXO21	294.4	346.2	365.3	455.9	285.7	399.3	392.6	261.9	236.2	304.4	169.2	272.5	290.2	287.6	137.2	289.9	261.6	230.3
FBXO25	279.6	307.2	301.2	231.7	256.8	246.9	317.5	297	266.3	257.4	193.1	260.3	235.1	377.8	204.2	246.2	244.5	298.7
FBXO28	159.9	179.8	207.2	320.6	229	253.6	240.5	181.7	140	181.9	106.3	172.9	182.7	217.4	59.1	144.8	176.5	190.2
FBXO33	719.45	652.6	547.2	669.65	677.25	681.25	556.7	671.5	415.95	513.6	320.35	555.4	652.7	739.2	245.85	589.6	402.1	551.75
FBXO34	331.5	332.6	334.5	588.2	399.7	440.8	482.6	300.4	268.6	293.2	182.6	316.7	394.4	470.5	180.8	222.7	297.7	495.4
FBXO38	227.9	254.2	278.6	418.8	323.7	344.9	285.2	281.2	260.6	222.1	248.8	225.4	184.9	256.5	180.5	261.4	216.4	156.4
FBXO6	89.1	90.3	57.3	60.2	92.9	55.6	34	142.8	112.7	108.6	302.9	200.2	269.9	186.2	423.4	308.5	236.3	67.5
FBXO7	712.5	728.4	644.4	917.8	623	767.2	833.7	759.6	680.1	759.5	574.3	626.3	707.8	559.6	638.7	665.5	651.8	666.8
FBXW12	284.65	286.05	435.4	275.45	272.9	344.7	200.95	297.6	179.95	276.25	235.3	237.85	192.4	280.05	161.75	284.35	266.5	389.8
FBXW4	355.4	384.4	279.7	272	282.1	286.4	232.2	404	205.2	371.5	289.4	274.2	212.1	329.5	212.3	306.2	316.5	320.6
FBXW5	100.1	228.9	157.7	113.6	104.3	174.2	111.2	197.1	219.7	156.4	187.7	202.1	177	191.3	233.4	158.2	171.1	133.3
FCAR	18.4	7.6	56.1	106.8	84.2	56.6	184.3	8.6	362.1	17.8	21.7	22.2	50	10.3	109	15.9	14.4	13.7
FCER1G	430.15	352.5	508.65	540.05	678.35	286.9	938	565.85	2336.95	467.45	492.95	433.6	556.45	213.9	1533.4	450.3	465.7	321.55
FCF1 /// MAPK1IP1L	290.4	240.5	411.2	207.1	236.8	258.1	198.5	356.8	249.7	278.7	220	309.8	352.2	398.5	145.3	377	381	291.2
FCGR1A /// FCGR1B /// FCGR1C	19.2	33.8	47.8	105.7	73.1	32.6	114.4	23.8	128	36.6	156.1	43.3	85.1	16.3	279.3	103.2	102.3	21.8
FCGR1B	47.3	31.6	21.5	97.9	62.2	52.3	78.6	54.8	117.5	26.4	184.6	60.6	125.7	39.7	383.8	117.8	125.1	29.9
FCGR2A	73.35	39.85	108.7	123.8	149.65	44.55	104.75	33.4	254.95	71.65	43	35.3	71.85	11.25	268.3	53.9	67.8	9.4
FCGR2C	65.2	5.1	67.4	120	109.3	62.2	114.4	45.8	170.1	51.1	68	47.9	102.3	6.5	191.9	85.8	40.3	23.5
FCGR3A /// FCGR3B	67.2	54.6	213.9	179.9	278.7	98.7	125.5	139.5	604.9	130.1	177.3	129.7	221.8	5.3	394.1	73.3	107	19.7
FCGRT	204.3	170.9	139.7	159.9	222.9	120.3	376.7	252.1	439.8	213.8	139.6	164	145.4	106.5	282.2	109	125.6	141.2
FCN1	1061.2	918.3	1189.9	1428.2	1955.6	1016.1	2576.6	967.3	6084.9	1114.4	1059.2	816.2	1523.6	702.4	6472.5	1570.5	1850.4	375.7
FCRL3	175	96.05	147.3	28.6	113.8	142.7	59.25	81.95	129.15	133.7	256.2	216.55	302	254.25	212.3	252.6	400.1	30.45
FDFT1	885.7	1111.1	553	649.7	482.5	603.8	888.7	769.1	601.1	1044.6	817	896.4	573.5	837.4	978.7	468	831.2	927.6
FDPS	585.3	668.1	384.9	358.2	535.2	407.2	417.9	657.1	475.8	635.9	546.1	489.3	551.5	504.4	467.3	639.7	664.1	406.6
FDX1	150.5	185.4	151.7	155.2	135.1	286.1	130.8	187.2	178.4	137.6	199.5	140.3	340.3	207.2	186.8	133.7	285.4	193
FEM1C	64.7	90.2	140.4	193.4	125	109.2	153.9	57.2	172.7	58.4	51.6	79.6	98.3	82.3	38.4	50	61.8	83.6
FEN1	151.95	198.4	97.2	168.8	136.1	108.75	186.55	168.7	91.15	145.6	195	108.35	249.5	259.65	153.7	197.65	190.65	129.8
FERMT3	424.9	298.8	313.7	159.6	287.9	178.1	251.1	379.8	571.5	398	497.7	469.8	359.6	300.6	640.3	403.2	427.2	296.3
FES	36.9	20.6	30.2	3.8	30.8	22.9	29.9	48.5	84.3	36	37.6	1.8	18.4	29.3	205.3	29.1	34	22.3
FGD3	869.7	743.1	726.6	274.35	736.25	589.25	675.5	708.05	627.65	811.4	664.6	793.75	738.35	719.2	514.7	805.55	730.5	792.75
FGD5-AS1	351.3	380	419.05	262.15	330.25	376.35	333.2	355.95	411.2	345.6	481.45	340.15	379.95	293.75	382.05	370.65	354.25	280.3
FGFBP2	306.3	406.6	219	391.7	148.8	164.7	194.5	410.4	236	540.9	536.4	320.1	1013.5	118.8	886.9	175.8	1016	79.1
FGL2	666.9	301.9	675.7	596.55	1004.25	575.7	677.3	539.65	1982	399.7	314.85	341	767.4	145.4	1480.15	520.9	627.1	148.75
FGR	254.6	235.4	472.6	258.4	390.7	273.7	563.8	331.3	1478.5	292.4	353	230.5	417.6	193.6	1310.8	293.8	352.8	150.4
FH	179.2	201.4	190.6	119.5	163.3	125.1	144.8	215.8	180.8	292.5	239.9	229.1	272.6	251.1	219.6	253.5	378.7	242.2
FHIT	507.6	363.7	321.1	384.2	519.3	240.7	465.8	465.3	246.1	417.1	497.6	545.1	237.9	503.5	195	408.2	171.7	821.2
FIBP	332.1	314.4	195.3	183	295.3	250.2	251.7	399.5	272.8	348.7	543.5	307.1	368.1	401.2	498.5	397.4	446.1	231.3
FIG4	155.8	215	196.3	43.2	165.8	124.4	100.9	155.8	275.3	145.1	186.8	179.3	156.7	164.2	202.8	175.6	172.1	61.8
FIS1	934.5	936.3	691.3	492.9	657.5	497.3	696.7	1148.8	795.5	863.8	467.2	604.8	697.4	919.9	510.9	847.5	740	890.3
FKBP11	518.7	485.2	376.9	842.4	341.1	450.5	541.5	704.9	342.5	435.1	661.3	523	898.5	721.7	438.6	635	525.7	721.5
FKBP1A /// LOC101929368	159.9	147.1	347.3	201.25	285.4	241.9	293.95	150.95	556.3	154.2	293.7	333.85	323.15	143.65	544.45	157.4	176.15	108.8
FKBP2	235.9	211.2	97.1	74.2	105.7	152.3	115.5	178.7	123.2	202.5	218.4	119.4	131.9	171.4	163.8	239.6	215.5	221.8
FKBP3	471	427.55	305.65	235.8	320.45	294.3	254	411.4	346.3	397.3	526.95	399.65	429.25	369.9	361.3	490.8	448.65	294.85
FKBP5	434.6	242.7	697.3	1425.8	766.8	549.8	1745.5	520.5	655	424.5	1079.7	1120	732.4	401.5	806.9	483	482	561.4
FKSG49	301.1	261.8	331.25	425.25	417.6	483.45	300.55	325	301.9	270.9	248	318.35	331.1	291.85	490.9	257.2	245.45	328.5
FLCN /// PLD6	157.4	174.7	66.7	65.9	165.2	102.6	133.6	200.1	104	202.8	172.2	120	129.7	109.7	115.8	166.3	175.3	92.4
FLI1	136.65	138.7	597.05	179.95	445.2	336	336.2	130.7	490.1	157.95	384.8	460.7	394.9	98.7	610.1	144.1	144.7	82.25
FLII	312.5	339.5	231.8	164	264.8	205.9	259.6	341.1	286	302.9	371	277.7	278.8	308.6	316.3	365	355.3	266.4
FLJ31306	63.2	100.3	124.7	185.9	180.6	262.5	167.5	67.4	165.7	96.4	127.3	190.9	144	85	76.3	67.2	83.9	75.9
FLNA	980.3	1266.4	990.7	593.8	731.8	774.2	836.8	1171.9	1086.6	1225.1	779.9	724.9	879.9	999.9	1339	928.7	1230.2	813.2
FLOT1	273.8	253.8	212.8	108.75	189.9	153.6	206.65	295.75	254.7	264.8	473.6	338.3	186.7	332.55	344.5	305.45	317.1	307.05
FLOT2	289.2	268.55	237.45	164.85	197.3	210.3	217.5	247.4	288.6	304.25	213.05	304.55	274.8	226	359	239.65	218.75	186.35
FLT3LG	767.5	844.6	516.65	434.4	426.35	428.5	393	876.5	386.45	837.8	722.45	569.1	464.3	869.95	740.1	788.85	626.5	1164.8
FMNL1	394.55	502.55	302.05	247.6	258.85	239.45	284.8	350.35	283.6	419.9	193.5	223.55	208.1	429.15	404.05	393.35	423.15	487.05
FMR1	391.35	374.05	391.2	407.6	384.65	481.05	424.4	334.2	317.15	393.15	443.9	394.8	450.1	340.45	294.3	390.05	473.1	370.5
FNBP1	660.4	641.9	614.3	918.8	736.85	765.1	677.55	727.4	548.85	661.05	345.2	559	626.85	583.35	409.35	596.8	632.6	890.35
FNTA	600.3	581.3	504.5	626.9	529.4	467.9	374.7	530.1	411.9	586.5	717.1	697.6	519.3	515.5	613.3	615.3	630.9	520.6
FOLR3	3.4	10.7	15.4	3.6	37.2	22.7	41	22.7	62.7	6.1	1.8	8.3	265.6	4.5	71.2	3.9	9.5	4.2
FOPNL	211.7	183.1	228.45	244.05	228.7	207.05	240.45	249.65	203.4	211.9	290.95	262.25	408.35	249.1	177.3	245.55	269.25	150.45
FOS	4636.8	4915.4	9514.6	7244.3	8496.2	7493.7	9862.8	5105.3	8925.3	6122.6	7777.2	6158.1	6624.8	2366.7	8441.3	5608.6	4386.9	3500.8
FOSB	1107.6	1310.4	1398.2	783.4	1266.6	1262.6	2355.7	1870.8	2333.8	1867	959.7	1468.8	1712.8	659.9	898.1	1686.8	1499.8	813.4
FOSL2	165.3	171.1	311.6	377.7	360.1	330.7	375.1	241.5	311.9	257.5	71.5	118.5	270.2	393.2	156.8	171.8	162.9	318.3
FOXJ3	376.7	477.7	408.75	507.1	373.6	474.05	516.95	417.65	267.3	395.25	283.9	385.3	356.65	432	194.65	374.5	361.35	346.75
FOXN2	415.35	415.15	252.75	264.15	199.9	249.6	295.4	388.15	256.1	326.5	297.85	388.2	334.1	246.3	383.6	290.95	320.55	407.15
FOXO1	215.1	129.9	140.4	227.5	176	186.7	100.1	147.8	184.4	139.6	321.6	181.9	204	167.3	193.8	117.9	111.3	181.5
FOXO3	312.4	284.7	214.85	208.1	213.3	235.4	339.4	254.15	379.6	277.25	197	252.95	218.9	299.25	329.65	272.9	252.75	282.45
FOXP1	571.6	530.15	383.55	532.75	505.9	543.85	507.85	481.8	382.8	515.65	338.9	603.75	465.6	476.4	277	494.9	349.35	454.2
FPR1	154.95	209.2	502.35	569.05	462.75	341.5	822.5	244.3	1295.7	242.45	180.95	156.7	262.35	107.75	1220.6	279.95	296.25	114
FPR2	32.7	22.55	43.3	74.65	85.35	54.45	96	42.2	206.35	15.6	40.2	36.2	109.65	39.45	125.85	40.3	38.55	18.25
FRAT1	248.8	229.8	238.2	150.5	228.1	182	281.2	181.8	286.9	246.1	193.7	174.2	165.5	318.9	203.7	227.9	169.9	213.3
FRG1 /// LOC100289097 /// LOC101930278 /// LOC101930531	567.7	681.5	570.6	679.6	578.7	639.3	541.3	571.5	648.9	678.7	429.4	416.6	725.1	819.1	424.2	742.9	725.3	661.6
FRYL	71.2	65.45	150.65	153.4	189.3	177.7	128.85	64.45	123.25	94.05	100.15	157.15	153.05	65.15	77.9	73.1	80.85	87.95
FTH1	7284.55	6266.3	7740.15	10264.3	9262.1	7066.55	9097	7909.75	9389.1	7100.65	3906.1	5553.3	6094.15	7479.45	8499.05	6285.3	5810.75	8063.45
FTH1P5	9781.6	8905	10597.4	11262.5	10456.2	10334	9011.5	9799.3	8959.4	8934.8	5428.9	6329.5	7306.3	9734.3	9464.2	8436.6	8466.4	9958.4
FTL	7739.3	7099.2	7655.85	7820.4	7087.35	6101.4	8283.7	8095.25	10097.6	7436.75	6707	5623.3	5471.4	6711.45	12744	6437.5	6410.3	8111.55
FTO	448.6	424.9	333.1	222	248.2	308.8	253.5	398.3	302.9	429.8	447.4	256	251	457.4	355.5	385.1	371.7	343.9
FUBP1	187.65	173.3	236.4	323.3	212.75	304.7	220.4	174	212.8	170.3	156.6	218	288.4	179.6	214	188.65	184.25	108.8
FUBP3	153.1	139.55	174.1	280.05	209.3	290.65	165.05	169.65	215.2	132.8	88.7	158.75	231.65	189.4	87.5	181.6	189.8	130.2
FUCA1	53.8	44.9	82.9	43.45	58.3	48.2	55.25	63.65	235.8	62.1	42.2	58.85	46.1	55.05	182.75	76.5	62.6	45.55
FUNDC2	594.55	633.3	479.9	499.2	493.15	427.1	444.9	605.9	487.05	614.5	524.2	533.7	481.95	640.35	536.6	600.4	544.55	538.6
FURIN	152.3	123.8	79	126.2	89.5	82.6	114.6	168.2	97.2	116.4	99.7	91.6	111.8	343.4	88.3	296.5	239.8	212.5
FUS	354.15	364.2	469.2	584.7	581.1	510.6	507.05	337.6	353.5	419.35	193.7	486.95	402.25	222.65	346.8	311.95	320.75	234.2
FXR1	305.75	287.7	275.9	424.1	293.75	367	392.6	264.4	232.5	297.65	204.45	321.5	324.1	195.15	189.5	227.65	224.25	278.25
FXYD5	3256.15	3828.9	2979.15	2852.5	2544.5	2183.55	2771.05	4063.25	2599.2	3492.55	2618.35	2068.75	1863.65	3831.05	3662.3	2970.65	2425.2	4848.4
FYB	717.3	645	696	632.5	912.9	658.8	829.5	650.7	737.2	721.5	990.3	1008.1	663.6	639.2	1062.6	877.2	765.6	840.4
FYN	1260.7	1487.9	1761.3	2374.1	1696.8	1754	1801.3	1283.1	1295.8	1531.8	1160.1	1511.6	1612.1	1273.3	1783.6	1211.6	1400.8	1957.4
FYTTD1	562.7	570	992.65	1333.25	863.05	916.15	1039.15	520.45	652.95	601.1	543.15	745.4	784.95	626	495.2	481.4	414.45	659.35
G0S2	404.8	300.7	626.5	774	1360.4	917.9	1321.3	294.8	4768.4	718.5	265.1	237.5	303.6	203.7	1644.7	447.2	359.4	111.4
G3BP1	141.4	136.8	117.8	205.4	231.2	224.9	129.1	80.1	110.3	137.3	72.5	237.2	150.3	175.2	128.4	123.3	103.7	113.5
G3BP2	669.4	745.7	1049.1	1089.9	979.2	1230.4	1347.6	795.6	939.5	621.1	578.9	1100.4	1123.1	871.5	510.6	613.4	577.8	551.2
G6PD	127.5	110.3	123	45.1	82	51.7	91.6	123.6	214.4	178.6	122.1	119.9	106.3	112.6	189.4	147.4	150.3	96.9
GAB2	72.7	94.4	92.9	156.3	135.1	79.9	199.5	88.2	216.5	79.3	71.3	35.5	87.7	123.5	133.2	80	109.3	110.1
GABARAP	2775.5	2684.5	1849.4	1777.6	1963.6	1643.9	2491	2828.4	3529.4	2641.1	2494.6	1863.6	1932.8	2351.1	3599	2535.1	2464.7	2651
GABARAPL1	312.65	324.9	383.55	1015.2	458.65	402	400.45	320.3	538.65	316.95	60.5	183.9	250.7	386.1	191.9	352.8	217.1	486.4
GABARAPL1 /// GABARAPL3	1273.1	1339.9	940.3	3728.7	1531.5	1397.7	1158.3	1142.7	1337.1	1127.6	233.3	661.4	1082.7	1765	593	1120.2	886.7	2316.6
GABARAPL2	1209.8	1150.2	1421	737.9	1298.5	1217.5	797.9	1074.1	1429.9	1177.3	1408.3	1464.8	1234.4	849.5	1028.8	1217.6	1251.7	1002.3
GABPB1	129.6	115.3	182.25	255.35	141.7	166.8	213.3	114.35	105.9	114.9	118.35	145.35	166.15	108	86.1	90.05	98.1	104.45
GABPB1-AS1	157.75	142.55	91.1	92.25	157.1	49.95	46.75	139.4	47.05	129.6	132.6	167.6	68.4	79.75	120.85	74.65	48.45	68.5
GADD45A	1651.3	1438.8	1479.5	2155.3	1821.2	1483	1557.1	1248.9	940.1	1157.3	258.7	1027.2	970.6	1894	308	1845.7	1110.5	1956.9
GADD45B	2316.2	2195.85	1704.55	2136.8	1954.5	1749.35	1962.3	1510	1376	1994.45	913.5	1393.55	1456	2062.8	1038.6	1376.9	1037.25	1508.7
GAK	379.2	445.65	398.65	334.25	328.3	347.2	354.9	416.8	409.75	487.05	443.35	362.05	364.1	489.9	443.95	394.4	397.3	462.05
GAL3ST4	135.1	101.3	126.5	56.4	54.6	74.7	49	68.4	95.8	84.8	117.1	141.4	40.7	80.5	99.4	105.7	86.8	221.4
GALC	170.35	173.15	240.65	250.2	146.8	272.55	211.1	172.75	244	191.55	108.05	181.5	200.65	129.3	205.55	128.75	146.2	124.4
GALM	151.75	187.7	175.7	94.4	116.15	127.75	102.55	223.8	110	207.25	199.05	140.2	202.15	168	321.45	218.5	246.8	194.25
GALNT11	309.8	405.8	239.1	359.2	218.3	284.8	364.9	289.7	297.8	343.4	183.2	314.3	302.7	240.4	183.3	297.3	288.3	262.2
GALNT7	148.5	116.4	211.8	85.25	167	174.9	71.2	115.9	183.95	140.35	178.5	205.05	223.8	127.05	225	206.55	226.9	72.6
GANAB	600.35	575.35	457.95	263.8	397.05	330.25	467.15	527.8	466.6	599.75	462.5	503.1	431.5	373.3	474.95	522.8	475.55	479.65
GAPDH	5829.7	6590.4	5893.55	5997.1	6058.1	5066.8	6281.65	7932.35	6944.75	6536.6	6669.25	4840.65	6314.95	8140.05	9227.4	6336.65	6394	6200.85
GAPT	24.3	12.7	40.4	17.1	41	31.3	36.9	33.8	168.2	23.4	108.7	38.5	28.5	35.5	168.6	22.9	38	39
GAR1	251.3	213.4	160.2	216.4	226.3	198.1	209.7	235.8	253.7	203.6	195.9	245.9	231.5	282.8	130	292.1	298.4	149.3
GARS	499.1	572	560.5	504.6	513.5	445.9	565.1	700.8	448.2	505.9	716.9	569.8	570.4	627.1	632.7	627.3	640.6	581.3
GAS5 /// SNORD44 /// SNORD47 /// SNORD74 /// SNORD76 /// SNORD77 /// SNORD79 /// SNORD80 /// SNORD81	3459.05	3208.85	2822.3	3288.6	3315.65	2823.6	3105.5	3673.85	2075.15	3415.15	2089.15	2334.35	2473.3	3231.6	1464.5	2466.65	2112	3264.8
GAS7	16.2	8.3	63.6	36.5	78	73.8	86.8	18.5	166.5	19.8	24.6	36.2	38.9	24.3	176.6	28.5	35.4	35.5
GATA3	260.1	329.4	298.7	263.6	295.1	302.6	149.3	351.5	180.4	210	139.4	114	274.2	103.5	172.4	152	250.9	355.1
GATC /// SRSF9	829.75	805.6	789.7	687.25	876.45	694.4	912	699.9	990.15	872.15	1116.15	874.5	992.5	720.2	1063.65	900.05	852.15	748.45
GBAS	384	463.6	458.2	624.9	505.9	690.9	598.6	547.5	785.2	519.5	481.5	470.3	606.4	488	360	453.1	386.3	428.9
GBP1	632.45	381.55	300.1	519.65	431.2	379.7	241.7	419	385.3	431.4	1525.95	861.2	984.6	518.9	1062.6	1184.15	1045.15	590.95
GBP2	787.25	653.05	423.9	574.9	649.05	501.4	471.7	580.15	501.8	602.75	582.15	581.75	521.95	543.45	496.2	787.1	684.05	689.2
GBP3	433.1	351.3	142.8	209.7	316	264.1	215.9	381.8	330	445.8	451.9	356.8	427.6	211.6	319.4	559.7	583.7	367.2
GBP4	141.85	119.8	148.65	128.6	120.55	124.15	140.45	121.1	129.5	110.55	265.55	190.3	167.75	112.65	174.4	196.15	236.1	150.8
GBP5	350.55	472.25	160.9	401.85	675.9	445.35	308.95	322.3	407.75	475.95	484.45	362.5	595.3	292.1	218.95	347.75	871.55	240.55
GCA	93.7	59.3	151.4	92	148.4	83	92.3	113	381.2	87.9	176.7	114.1	116.2	87.5	194.9	167.7	228.1	72.7
GCC2	202.2	140.6	287	473.75	286.9	382.5	328.8	246.6	147.9	240.55	274.45	304.45	315.75	192	137.2	236.6	211.15	428.25
GCH1	1330	1088.7	1024.3	1128.3	1242.1	1082.4	912.4	1239.5	1068.7	1350	1485.5	1092.2	1524.3	1087.3	1393.6	1369	1960.8	1148.2
GCHFR	152.6	213.1	119.2	179.8	152.8	121.3	107.9	233.8	93	210.5	119.6	151.3	130.1	223.5	68.3	194.7	174.9	284.2
GDE1	208	258.15	216.1	290.3	156.95	219.4	256.1	249.5	286.85	197.6	293.75	211.15	364.6	248.75	332.5	171.7	208.55	139.9
GDI1	497.7	498.3	352.9	291.2	371.8	308.2	271.8	563.5	426.7	607.7	324.6	421.5	357.3	342	398.8	523	453.5	507.3
GDI2	1271.55	1521.25	1847.1	1359.9	1596.5	1432.7	1733.9	1238.5	1767	1160.9	2190.95	1727.3	1756.4	1412.45	2096.35	1257.5	1585.95	1422.9
GDPD5	298.85	224.55	279.5	161.2	155.85	180.2	130.6	267.95	151.6	210.55	89.4	101.25	128.7	140.55	219.7	108.9	179.4	333.45
GEM	47.6	45.1	45.2	151.4	79.4	72.5	105.9	20.4	49.5	78.3	74.7	58.2	70	267.3	16.2	76.9	86.5	112.7
GGCT	485.7	548.2	297.6	323.6	350.1	282.8	352.9	605.7	360.8	540.3	588	515.7	564.2	476.1	426.4	553.8	590.6	507
GGNBP2	306.75	278.95	187.9	247.6	251.95	234.75	275.65	271.5	198.35	232.1	88.15	253.8	205.95	228.15	115.9	178.55	214.9	240.9
GGPS1	258.75	273.05	196.65	307.15	252.75	273.85	250.45	236.8	220	258.05	368.4	256.75	202.85	197.6	229.25	217.55	250.8	182.1
GHITM	1405.1	1436.4	1291.5	1081	1026.9	1100.9	1035	1382.9	1311.3	1377.9	1289.1	999.3	1176.9	1464.1	1430.2	1449.2	1320.6	1139.4
GID8	255.55	273.95	283.35	283.7	277.4	263.65	319.6	257.95	379.15	264.05	300.9	386.75	248.65	316.35	243.35	248.3	242.05	212.1
GIMAP1	453.6	348.1	363.4	220.2	285.4	262.7	295	243.2	255.4	394.9	674	502.4	331.6	368	470.9	410.8	500.6	474.8
GIMAP1-GIMAP5 /// GIMAP5	909.3	1038.4	640.4	242.4	467.7	311.4	426.8	623.7	325.6	872.4	1202.1	1080.2	616.1	573	461.4	1173.5	1224.4	951.3
GIMAP2	1866.8	1659.5	1607.3	887.8	1551.7	1070.3	1248.3	1598.3	1265.6	1663.1	1806.4	1604.3	1465.8	1461.7	1143.3	1828.2	1737.7	2118.8
GIMAP4	825.4	761.8	791.7	359.4	559.4	631.4	556.8	589.7	651.9	823.6	1825.2	1138.5	932	879.7	1273.7	1246.7	1597.6	1403.5
GIMAP6	680.15	683.35	873.15	237.4	383.9	401.45	479.75	510.2	443.9	728.6	1711.75	864.15	686.35	450.2	638.7	797.9	1233.15	704
GIMAP7	948.7	1179.7	619.3	692.3	521.2	544	483	559.6	339.8	821.4	1098.2	883.8	515.5	536.9	292.8	947.1	1406.2	1110.5
GIMAP8	124.9	110	128.75	56.65	78.2	88.45	45.6	102.25	113.95	105.95	212.95	153.7	85.1	96.5	91.6	133.6	216.3	128.35
GINM1	144.5	139.4	170.2	269.1	210.2	164	300.8	174	231	168	257.5	199.5	190.5	176.5	305.1	157.8	164.4	235.9
GKAP1	151.7	120.1	69.4	70	111.5	117.8	95.5	141.3	41.2	101.6	111.8	140.9	85.4	85.3	98	118.5	63	273.2
GLB1 /// TMPPE	195.7	212.2	254.6	215.4	247.1	197	180.6	247	418.6	234.2	337.1	160.7	281.6	198.9	416.4	295.1	294.1	242.5
GLG1	674.65	528.65	461.4	251.45	435.15	469.2	444.4	513.95	479.65	629.4	479.1	505.7	352.75	424.5	679.7	493.7	449	553.9
GLIPR1	510.3	650	674.6	398.6	645.9	640.7	498.8	571.5	1161.9	545.6	242.5	281.5	523.6	291.4	609.2	345.4	355	414.5
GLIPR2	393.5	408.6	495.05	242.25	409.15	435.5	423.35	447.6	874.4	401.2	476.3	376.45	484.55	329.8	872.25	307.9	346.05	147.7
GLO1	886	903.9	663.1	809.9	587.6	738.8	662.3	796.4	728.8	913.4	776.5	718.1	888.3	784.3	836.9	796.9	752.7	552.3
GLOD4	569.6	532.7	706.9	704.8	651.1	627.2	509.9	523.5	512.9	615.9	581.5	611.1	587.3	504	391.7	534.8	535	398.6
GLRX	995	816.3	618	545.65	765.5	434.95	301.4	950.2	778.45	940.7	1280.45	941.35	1074.1	630	1280.5	1202.15	1481.65	1337.35
GLRX5	537.6	458.7	249	256.5	324	226.5	375.6	543.3	381.6	449.9	483.2	384.4	440.1	395.2	396	422.7	506.6	247.4
GLT1D1	46.6	37.6	70.5	69.6	70.1	57.7	127	40.7	221.2	25.1	50.9	38.2	43.6	20.5	181.5	43.2	54.2	69.4
GLT8D1	358.9	256.15	208.55	169.15	222	232.1	187.5	296.75	269.15	312.55	304.1	272.35	312.55	233.1	331.15	323.75	360.75	274.65
GLTP	453.3	454.65	513.25	561.9	450.65	397.6	465.45	453.2	594.9	577.35	437.4	348.6	410.15	386.2	847.45	376.3	350.65	255.85
GLTSCR1L	397.3	363.3	425.35	253.8	432.35	479.55	260.45	332.05	373	388.5	285.2	409.25	371.95	207.75	292.6	292.55	324.75	222.75
GLTSCR2 /// SNORD23	7594.7	7328.05	7589.05	7011.1	6998.5	5695.9	7788.75	7439.7	5275.5	7395.1	5549.05	5192.65	3826	6890.75	5267.35	4940.75	4738.35	7029.45
GLUD1	244.3	240.65	529.15	420.95	475.85	498.15	406.5	198.95	692.6	295.05	515	620.3	530.7	170.25	665.95	206.2	187.85	162.75
GLUL	68.15	91.15	421.4	608.75	496.05	322.35	351.25	94.35	663.3	74.65	133.95	190.1	215.8	62.9	432.35	81.5	94.15	104.5
GLYR1 /// SEPT6	1691.2	1914.1	1736.6	824.1	1285.5	1539.9	1353.2	1982.8	1140.2	1872.7	1791.6	1401	1599.8	2296.2	1512.8	2537.9	2085.6	1985.7
GMCL1	166	141.35	327.15	243.1	240.45	271.9	177.95	161.9	216.3	145.65	180.6	229.95	260.8	132.05	166.85	202.4	169.55	221.35
GMEB2	342.65	361.2	329.55	345.55	308.45	360.65	389.7	257	246.4	281.3	159.3	242.75	252.4	434.85	194.5	302.85	250.35	365.25
GMFB	234.8	238.6	220.55	334.9	288.25	304.2	296.05	166.35	289.45	205.55	142.85	203.7	253.25	237	178.65	195.5	213.5	170
GMFG	3334.3	3441.2	2152	1795.1	2373.5	1820.7	2515.8	3470.3	2163.3	3307	2974.3	2912.6	2538.4	3432.7	2427	3347.7	2957.1	2490.2
GMIP	183.3	194	115.95	128.4	122.8	108.7	153.5	199.25	175.05	244.1	172.35	171.85	126.25	262.6	197.6	298.65	247.05	254.85
GMNN	156.2	159.1	76.2	195.3	158.2	174.2	115.2	167.2	93.8	174.9	219.8	123.6	322.6	238.5	144.1	223.7	288.6	225.3
GMPR2	274.5	302.4	281.7	151.6	260.9	211.8	129.1	316.6	310.8	247	325.7	232	249.7	307.7	322.4	316.5	319.7	221.3
GNA15	142.3	108.2	118.3	217.4	153.6	188.2	328.6	221.3	236	107.9	101	105.7	315.6	208.8	263.5	126.8	270.4	411.9
GNAI2	397.8	344.1	444.3	217.4	374	313.8	374	399.7	550.2	390.6	607.5	429.1	431.1	381.4	943.8	380.7	384.8	398.7
GNAI3	307.5	299.3	347.1	501.9	415.1	367.6	375.6	256.2	385.9	313.3	260.9	323.3	393.1	264.7	323.2	171	288.6	286.9
GNAQ	282.2	323.7	359.2	306.9	311.2	427	347.7	326.9	224.4	276.7	126.1	251.3	217.1	263	265.9	249.4	180.3	189.6
GNAS	1023.6	864.15	617.9	1139.7	759.8	875.8	877.05	926.8	667.25	862.9	706.5	683.15	660.85	692.2	717.15	909.4	632.4	1169.05
GNB1	952.3	882.5	1092	1006	825.7	1077.1	1079.6	971.8	1373.6	1019.1	1105.2	1139.5	1134.1	839	1519.4	1006	962.9	1042.3
GNB2	529.6	689.5	448.8	270.3	365	307.6	364.6	584.5	684.4	581.1	611	413.6	463.9	533.5	800.5	617.5	717.7	533.3
GNB2L1 /// SNORD95 /// SNORD96A	7500.75	7383.6	7853.95	7655.95	7595.5	6275.3	8324.95	7137.25	6441.8	7644.7	6973.2	5449.2	3876.3	6179.1	6095.7	5119.6	4895.2	6187.25
GNE	219.9	235.4	169.4	211.5	144.5	238.7	237.4	190.2	144.5	215.4	136.3	163.5	156.7	267.6	87.8	211.6	173.4	141.5
GNG10	720.9	628.9	594.5	600.7	690.8	725.7	529.5	601	1097.8	627.2	765.3	596.2	788.1	578.9	553	888.9	689.2	639.1
GNG11	96.75	59.25	90.55	52.45	49.9	16.6	16.7	38.8	30.2	35.1	259.05	248	80.7	5.9	178	35.35	17.3	29.5
GNG2	34.2	78.45	176.5	85	151.75	55.2	79.85	131.35	204.1	43.2	75.55	89.8	166.45	161.1	260.15	98.5	68.8	122.5
GNG5	1557.7	1599.1	972.1	848.6	1160.4	683.2	1067.3	1482.6	1880.7	1677.2	2022.7	1165.3	1535.6	1782.8	2883.4	1724	1923.6	1741.5
GNL3 /// SNORD19B	393.8	368.4	380.6	856.2	602.5	573.3	623.6	433.7	346.4	465.1	423.2	609.8	528.7	599.1	303.8	463.7	454.1	360.1
GNLY	1043	1098.5	537.05	1829.3	570.5	631.55	793.25	1562.05	1542.9	1751.25	626.9	1558.8	2915.95	215.15	1595.05	495.85	1562.7	289
GNPAT	266	290.6	233.4	245.7	313.9	264.8	347.1	337.1	240.6	287.6	476.4	346.6	268.3	290.5	427.2	332.7	310.5	297.4
GNPDA1	214.9	175	149	114	163.5	137.4	194.3	183.1	178.6	214.3	230.6	233.7	188	257	283.6	280.9	246.8	253.6
GNS	150.1	159.6	308.6	232.4	237.5	269.9	240.1	198.3	508.3	171.6	229.3	233	313.7	133.3	523.5	167.6	197.8	155.7
GOLGA4	276.4	350.5	324.15	470.75	378.8	460.2	430.95	326.3	261.35	304.35	170.9	344.5	329.9	363.05	237.2	233	246.95	259.9
GOLGA5	297	238.5	294.8	218.5	280.3	196.6	202.9	237.6	217.5	287.9	273.3	305.1	343.5	162.8	286.9	229.3	268	193
GOLGA6L4 /// GOLGA6L5P /// GOLGA6L9 /// LOC102724093	149.9	154.2	242.3	270.2	241.9	382.2	241.7	242.4	121.4	176.3	61.9	258.2	180.5	101	102.1	90.3	122.6	172.9
GOLGA7	1007.1	1162.4	1035.65	979.2	843.35	969.85	948.85	969.45	839.75	1038.35	1008.5	1006.7	1091.6	975.6	1046.75	932.65	945.4	646.1
GOLGA8A	1073.95	970.35	775.85	1243.25	1502.9	1038.15	1313.7	857.65	738.9	966.4	548.75	1015.6	646.6	528.1	558.9	779.1	547.9	977.65
GOLGA8A /// GOLGA8B /// LOC101930583	165.5	117	153.9	234.7	326.7	202.9	287.1	134.4	163	153.8	98.8	121.7	132.7	141	186.2	117.9	114.2	181.3
GOLGA8N	1059	780.7	843.9	1079.5	1166.2	729.4	929.6	830.1	975.3	841.7	749.3	988.8	804.3	587.2	1200.4	782.5	783.9	911.1
GOLPH3	912.5	1157.2	1105	1498.6	1211.6	1216.1	1014.9	940.8	1039.1	978.5	909.3	904.5	1294.8	1039	720.6	983.2	1040.6	1038.3
GOLT1B	315.9	351.85	465.8	687.7	467.15	538.45	492.15	341.6	373.45	333.6	381.55	376.45	446.5	403.15	374.7	346.8	311.35	441.75
GORAB	127.3	152.3	176.5	301.1	235.7	266.6	186.5	155	85.4	109.3	108.3	141.5	274.1	203.2	66.2	148	253.6	134
GORASP2	563.7	535.8	567.2	743	431.9	554.4	637.2	525.2	492.2	545.7	429.6	502.8	544.8	638.5	523.4	506.6	488.8	498.6
GOT2	395.6	292.3	358.9	175.5	156.1	396.9	176.1	308.4	430.5	399.2	391.9	291	255.8	300.7	455.1	374.6	281.8	289.2
GPA33	157.7	107.9	112.8	61.7	97.9	89.4	190	90.7	68.5	151.5	201	234.7	110.9	117.1	115.6	165.5	136.9	99.5
GPANK1	219.55	256.9	180.45	102.65	162.3	149.35	183	229.3	157.35	227.65	177.45	135.4	184.65	186.55	176.3	194.05	219.55	330.45
GPATCH8	433.3	408.35	243.55	253.2	235.2	250.3	233.3	369.8	187.25	391.75	236.9	297.5	269.9	286.3	276.15	297.9	368.4	317.4
GPBAR1	36.6	27.8	37.9	23.4	39.8	13.9	73.5	77	106.4	44.8	37	32.9	44.9	35.1	232.6	29.5	47.4	24.8
GPBP1	1097.15	1033.95	1150.5	1410.7	1207.2	1167.6	1328.8	1006.2	917.25	988.5	1417.6	1047.75	1232.7	1076.3	904.3	1157.85	1176.8	1546.25
GPBP1L1	315	253.9	414.5	278.4	364.1	411	375.7	297.5	436.7	286.9	420.8	436.7	378.3	368.1	377.5	289.8	266	250.2
GPCPD1	252.9	271	372.1	598.9	495.5	443.7	367.2	224.1	400.3	215.6	267.7	218.2	337.8	333.4	223.4	288.7	245.4	402.7
GPD1L	334.3	260.9	243.9	276.7	278.5	261.4	272.3	323.9	231	277.5	128	254.6	245	171.5	266.1	257.5	248.6	286.7
GPI	787.5	904.1	677	538	639.6	563.2	664.6	973	946.1	895.3	781.3	727.3	645.8	679.9	994.2	662.6	673.6	657.5
GPKOW	320.4	338.3	219	253.2	247.9	179	312.3	279.5	180.4	335.5	348.3	316.6	280.6	317.1	157.5	403.5	404.3	308.6
GPN1	412.6	393.3	230.7	433	298.9	320.5	253.4	422.7	223.3	372.5	389.5	288	349.4	399	322.4	270	398.1	379.5
GPR108 /// MIR6791	262.3	227.5	220.6	124	242.4	217.8	312.6	289.1	169.7	257.4	154.1	153.9	187	221.5	318.2	212.1	182.4	211.9
GPR132	134.15	152.3	322.6	306.3	257.55	206.3	330.45	143.15	161.4	189.45	35	181	134.75	182.3	79.6	152.15	124.7	202.55
GPR15	18.5	3.2	17.7	40.8	51.2	121.8	110.9	17.7	234	1.1	31.9	60.2	67.4	55.3	138	90.4	13.9	54.6
GPR160	162.9	219.9	318.6	210.6	177.1	207.8	208.5	131.5	231.8	215.4	230.9	467.4	248.1	219.2	168.6	167.5	211	280.7
GPR171	458.3	378.1	734.6	230.6	564.6	582.5	366.5	916.5	428.7	429.9	1341.1	516.2	852.4	640.6	903.7	1052.2	1108	1708.2
GPR18	618.8	602.9	274.5	741.4	871.1	432.9	691.6	329.6	400.1	503.8	539.2	991.3	1352.5	662.3	230.3	687.8	479.9	533.5
GPR183	2488	2767.5	3015.7	3421.8	3846.1	3081.5	3275.8	2571.3	3513.5	4020.5	912.3	2601.9	1786.3	3229.7	1605.8	3088.5	2503.3	3635.6
GPR56	63.95	57.9	79.95	46.15	15.85	28.2	50.15	84.65	71.45	90.45	301.3	79.7	167.2	29.55	309.5	28.1	199.9	30.7
GPR65	620	674.7	655.3	798.9	513.8	846.1	700.8	646.1	662	641.8	257.3	718.9	839.5	539.9	480	588.1	599.2	577.2
GPR89A /// GPR89B	313.1	316.95	255.05	187.4	261.75	227.7	274.3	309.55	269.25	310.4	315.6	359.55	263.95	275.3	252.55	345.9	341.85	238.9
GPRASP1	469.4	434.7	343.8	655	571.1	447.3	635.7	396.2	278.8	423	235.3	465.2	229.5	346.7	118	346.6	270.7	628.9
GPRIN3	68.2	163.9	181.7	213.5	199.8	200.4	136.8	145.9	120.3	96.8	131.9	130.1	208.1	272.5	55.5	149.2	203.1	182.9
GPS2	592.2	687.3	465.9	333.9	327	417.2	389.3	653.6	508.6	746.9	451.8	537.1	473	673.4	818	645.4	631	465.6
GPSM3	1173.2	1294.6	740.05	413.2	462.9	479.65	690	1218.55	816.45	1362.75	1108.9	854.55	599.15	1175	1192.9	1100.85	1017.4	1075.25
GPX1	1397.8	1262	1511	1076.7	1705.8	975.2	1633.1	1197.8	3002.2	1275.3	1155.6	1747	1276.6	984.4	2455.1	1108.2	1033.5	1173.3
GPX4	2205	2535.3	1804.8	1513.7	1435.4	1299.5	1484.7	2742.7	1645	2648.6	1349.6	1540.5	1347	1608.9	951.7	1541	1502.1	2145.1
GRAMD1A	268.5	255.5	188.75	182.85	146.05	133.65	176.55	248.25	177.2	279.35	152.7	211.3	100.5	253.25	133.5	307.7	173.6	255.8
GRASP	67.5	93.7	162	136.5	114	210.8	101.2	111.3	169.1	130.2	54.8	92	114.4	216.8	69.6	91	79.7	144.6
GRB2	341	261.1	258.1	293.8	283.9	240.6	281.3	247	391.6	327.4	503.6	307.8	280.3	236.1	713.3	306.4	313.4	328.2
GRHPR	370.3	263.7	343.8	136.8	259.4	163.3	243.6	381.8	256	299.6	315.3	334.8	203.7	192.2	326.5	276.4	263.5	220.2
GRK6	259.6	259.45	272.55	139.05	240.65	220.15	204.9	324	265.7	314.45	358.25	358.55	276	331.05	334.15	300.95	334.7	240.25
GRN	302.8	322.6	373.4	308.5	341.3	245	626	342.5	1330.8	291	670.1	246	471	307.8	1990	557.7	439.5	278.7
GRPEL1	491.25	538.4	392.8	417.6	407.65	454.95	571.25	485.1	397.8	496	246.75	453.2	517.4	546.3	441.35	415.5	375.9	365.95
GRPEL2	161.05	224.2	143.85	188.85	140.45	190.9	146.95	154.1	83.6	116.85	84.95	153.3	119.25	171.75	67.6	162.9	108.1	208.3
GS1-111G14.1	1097.9	1172.4	918.3	1318.7	963.6	1074.7	806.4	1607.5	751.5	1418.5	683.8	666.4	661.4	1186.7	548	926.6	962.2	1155.6
GSAP	268.65	291.3	404.55	411.55	478.5	486.35	412.95	319.1	528	423.3	210.45	372.55	321.45	160.05	413.1	266.8	214.55	154.25
GSDMD	277	238	172.9	169.3	152.4	141.4	123.2	273.2	291.8	292.4	425.5	282.3	277.1	433.7	336.2	460.2	378.7	244.3
GSKIP	282	480.8	247.3	494.1	282.7	454.1	189.1	352.9	261.1	311.8	373.8	348.1	440.3	503.5	298.4	339.4	369.1	398.2
GSPT1	547.8	574.85	591.75	1011.4	735.05	802.8	885.9	646.2	483.5	518.6	278.15	628.55	763.9	847.55	261.3	582.85	525.6	888.6
GSR	144.55	128.7	144.55	96.2	167.6	145.05	94.6	140.65	251.2	136.4	191.8	157	179.55	157.55	257.8	139.9	154.4	86.1
GSTK1	2430.6	2804.2	1942.8	1458.9	1956.3	1658.5	1809	3135	1862.5	2683	2293.1	1765.8	1960.9	2786.9	2660.1	2341	2205.7	2031.3
GSTM1	236.5	284.6	112.55	180.9	188.25	156.65	227.2	132.55	271.9	134.85	389.1	341.45	304	229.95	71.85	222.45	211.7	111.95
GSTM2	303.4	272.5	134.1	268.7	268.8	222.3	366.5	162.7	305.6	193	377.3	436	302.5	304.9	141.2	274.9	267.1	128.5
GSTO1	1032.15	1099.8	887.55	965.8	890.25	641.35	819.15	1115.1	1305.5	1141.3	1522.45	1003.6	1213.05	1207.7	1189.05	1079.5	1010.8	978.55
GSTP1	374.4	338	281.7	313.2	349.9	294.5	423.3	264.3	644.3	409.8	218.1	282.4	333.7	342.1	455.2	392.4	368.2	289.2
GTF2B	1158.1	1301.1	1009.5	1148.8	1049.3	1150.7	1123.2	970.4	877.5	1080.1	473.5	996	957	1167.4	558.3	919.6	954.5	821
GTF2E2	386.9	373.6	217.4	202.2	184.2	285.3	284.6	296.6	234.8	352.8	375.8	259	294.7	315.5	338.6	286.3	357.4	326.4
GTF2H2 /// GTF2H2B	166.6	152.4	151.2	83.1	154.5	216.9	85.4	269.2	302.7	228.2	153.6	239.9	275.3	138.4	143.1	425.1	144.1	117.3
GTF2H2 /// GTF2H2B /// GTF2H2C	26.5	33.8	126.5	100.5	123.5	135.4	74.5	181.9	144.3	74.4	143.2	127.8	155.7	13.4	196.8	88.6	66.4	80.5
GTF2H2 /// GTF2H2B /// GTF2H2C /// GTF2H2C_2	212.7	143.3	186.8	202.7	282.3	213	104.6	298.6	257.3	411.1	354	218.1	273.7	96.9	334.5	442.2	291.4	261.6
GTF2I /// GTF2IP1 /// LOC100093631	705	641.8	659.65	627.75	660.15	752.75	702.45	612.1	837.65	679.4	730.1	855.1	712.4	587.7	695.45	707.6	707.55	708.35
GTF3A	3714.2	4041.4	2831.5	2280.2	2346.3	2451.9	2983	3733.5	2503	3972.2	3991.7	3393.1	2866.6	4303.8	3748.4	3300.6	3457.8	3734.2
GTF3C2	371.2	387.2	316.7	285.5	306.9	317.4	350.1	396.8	313.8	426.1	264.5	370	255.5	399.3	343.2	353.6	324.3	312.8
GTF3C6	836.1	741	740.1	699.7	708.4	748	628.5	955.9	741.7	833.9	1022.6	676.4	1095.4	1348.3	890.6	1084.8	1254.9	627
GTPBP4	180	215	268.6	303.1	258.5	336.8	299.7	205.4	136.1	176	179.8	234.2	306	224.8	136.4	220.8	219.5	160.3
GTPBP6	342.7	315.2	160.2	148.5	184.7	182.7	217.2	329.8	187.2	359.4	200.2	188.2	123.7	282.2	209.4	318.1	255.4	302
GTPBP8	131.9	135.2	182.7	244.7	162	170.8	198.8	193	136.4	178.4	184.8	181.8	264.3	234.5	62.7	179.3	207.7	324.9
GUCD1	262.5	297.8	173.2	181.9	190.2	165.1	227.5	238.4	201.8	290.8	225.7	223.4	185.4	379.2	275.1	262.9	273.6	184.2
GUK1	410.4	498.55	342.5	364.9	355.1	329.05	338.15	516.25	289.85	507.45	341.2	370.4	431.5	430.85	352.45	503.45	482	436.7
GUSBP3 /// GUSBP9	152.4	237.5	136.1	168.2	215.2	242.6	143.3	203.8	58.1	218.7	142	169.2	93.7	73.7	199.1	169.3	120.1	125
GVINP1	133.45	68.75	157.1	74.1	167.35	105	119.25	101.75	180.5	88.75	242.5	210.3	104.75	79.45	173.9	130.35	147.05	166.75
GYG1	551.5	583	447.35	708.65	261.65	515.95	281.45	614.55	722.9	426.8	466.1	437.5	476.55	615.55	968.2	446.05	512.85	253.55
GYPC	1088.5	1308.9	615.8	1252.5	723.1	571.1	985.4	1264.2	747.5	1216.1	873.2	1025.7	912.9	1268.6	430.1	868.5	812.7	1391.7
GZF1	127.2	151.9	187.85	212.25	265.75	239	204	129.8	204.1	126.95	58.55	106.95	188.95	196.75	131.35	144.3	136.7	133.1
GZMA	844.8	1352.9	1016.1	821.2	499.6	1256.7	429.7	945.7	891.1	1134.9	1188.6	1303.3	2604	662.5	2224.2	735.9	1942.7	333.2
GZMB	812	986.9	535.3	461.7	529.3	316	1217.3	1480.8	1407.6	689.3	2401.5	1148.5	1371.4	818.5	1551	712.8	1777.7	2304.3
GZMH	387	848	232.5	422.3	125.7	205.1	91.6	312	372.1	744.9	1455.6	442.1	2073.3	325.8	3109	198.8	2001.1	129.7
GZMK	932.4	1658.1	1308.7	997.5	333.2	1520.1	448.6	591.3	834.5	1452.3	297.5	1474.7	1274.7	1172.1	483.4	654.1	1567	415.9
GZMM	455.5	446.4	123.7	200.6	156.1	167	246	435.3	178.9	486.7	233.3	312	276.9	831.6	190.1	314.7	270	405.6
H1F0	60.7	41.3	92.3	21.4	106.9	40.3	85.5	87.6	154.9	49	331.5	76.6	144	203.5	224.7	124	187.4	160.3
H1FX	1617.2	1533.4	1195.4	499.8	999.1	607.5	999.7	1847	882.4	1383.4	1678.5	1101.3	1016	2036	1595.6	1637.3	1410.9	1621.9
H2AFV	594.1	667.75	553.2	697.65	597.2	626.05	621.05	597.15	595.65	597.8	439.7	494.6	573.95	634.5	398.45	547.85	513.85	567.2
H2AFY	192.6	194.8	194.3	236.2	151.9	209.6	288.6	175	243.4	171.5	149.2	178.9	131.7	167.5	288	178.2	229.8	336.2
H2AFZ	2186.7	2549.05	1644.85	2228.45	2317.25	1699.05	1718.35	2433.9	1694.9	2357.9	2448.9	1935.9	2687.55	2399.9	1818.7	2502.65	2521.05	3042.05
H2BFS	288.7	230	188.5	206.4	275.9	134.6	156.1	227.3	179	185.7	349.4	491.8	437.4	249	505.4	394.1	268.6	321.6
H3F3A /// H3F3AP4 /// H3F3B	11120.4	10563.1	8593.6	7789.45	8254.15	6618.4	7793.3	11140.9	9151.4	10880.2	9363	6919.75	6760.1	10782.8	9500.25	9071.7	8736.55	10570.1
H3F3A /// H3F3B /// MIR4738	6792.7	6941.05	9035.4	8843	9033.55	7976.85	8560.1	7942.2	7600.9	6536.2	8202.65	6777.95	6523.55	8060.4	8918.65	6572.05	6462.35	9923.05
HABP4	117.2	149	95.2	208.75	116.8	142.45	141.45	109.9	112.3	120.8	85.7	75.55	65.1	132.4	57.15	112.75	80.5	221.75
HADHA	580.6	700.4	758.3	744.6	539.4	739	655.4	597.3	779.9	701.3	326.8	618.9	439.7	382.5	342.2	366	424.3	349
HADHB	694.9	771.2	618.9	479.1	673.6	593.4	583.6	734.1	702.6	633.9	631.9	653	702.3	722.9	841.1	801	769.1	682.2
HAPLN3	479.8	303.6	192	173.2	328.3	227.5	215.8	337.2	261.8	472.3	240	290	335.5	267.6	242.3	470	468.7	486.3
HARS /// LOC101928623	518.2	546.1	394.9	464.9	309.6	332.2	340	518.9	402.6	574.6	475.7	350.4	310.8	555	335.2	486	503	406.7
HARS2	275.5	310.8	214.8	228.8	232.8	212.8	295.8	318.8	179.7	245.5	134.3	239.7	167.5	250.9	171.2	259.9	264.7	254.9
HAT1	582.1	522.2	485.9	603.4	590.1	457.6	477.6	483.6	403.2	486.5	646.4	497.9	644.8	578.7	526.4	575.4	627	398.3
HAUS1	342.2	335.7	338.9	155.1	311.5	182	109.3	364	307	338.1	452.6	313.4	578.3	410.4	456.5	485.7	528.3	242.1
HAUS3	1514.7	1639.1	1441.2	2146.6	1728.4	1641.4	1351.9	1410.3	1041.9	1283	972.4	971.2	1601.2	1763.7	851.4	1751.3	1299.7	1881
HAUS4 /// MIR4707	343.8	303.3	182.2	147.3	318.6	153	283.4	296.5	275.5	340.7	253.2	207.4	220.3	205.4	233.2	372.8	223	238.4
HAX1	539.7	511.65	451.4	334.1	354.3	290.25	405	472.5	352	516.2	442.45	450.25	361.65	501.1	408.1	509.35	499.5	451.7
HBA1 /// HBA2	59.15	561.15	90.95	822	594.2	5062.4	28.3	167.4	19.25	363.9	225	108.1	264.15	9.5	70.85	30.3	189.85	8.75
HBB	45.95	497.75	44.05	1138.4	688.55	8512.95	20.2	14.65	48.15	298.15	307.6	96.15	278.35	17.65	42.5	4.6	140.85	13.7
HBD	1.6	27.3	1.4	18.9	12.1	183.3	17.6	22	10.8	31.6	108.8	10.4	30	6.3	3.7	7.5	13.5	17.8
HBEGF	117.05	72.6	126.8	116.15	161.45	100.7	166.6	66.65	442.45	78.1	55.75	58.1	126.1	33.45	399.35	109.4	79.4	47.25
HBG1 /// HBG2	17.4	29.3	33.2	67.5	31	326.5	3.2	13.8	10.5	23.5	61.8	111.5	21.1	22.5	117.5	3.5	24	45.9
HCAR3	24.8	45.3	53.9	90.8	104.4	101.9	131.6	11.2	342.3	51.2	63.1	46.9	145.7	33.6	131.3	37.9	46.4	32.7
HCK	125.7	111.8	275.8	185.1	308.3	133	332.4	193.2	1014.5	243.6	201	119.2	262.4	70.3	1182.8	177.8	272.8	98.4
HCLS1	2744.8	2807.2	2633.4	1507.8	2175.1	2004.1	2302.4	2779	3082.1	2655.9	3585.1	2646.4	2492.3	2620.6	3670.1	2915.7	2846	2041.9
HCP5	198.2	206	177.6	141.4	181.1	211.9	231.6	215.9	155.4	196.2	473.6	221.4	217.3	201.9	167.7	90.7	396.5	343.9
HCST	1033.5	1099.8	933.3	567.1	773.1	752.6	806.2	1142.6	848.2	977	967.4	1037	1059.1	1113.1	1086.8	979.2	932.4	885.1
HDAC1	1843.1	1769.4	1363.7	821.2	1238	1115.8	1057.3	1609.5	1251.9	1804.8	2233.1	1473.7	1381.2	1204	1775.8	1615.7	1498	1078.9
HDAC3	282.9	352.7	274.1	199.2	238.3	178.9	253	354.9	265.3	299.4	337.7	266.7	236.4	324.6	254.3	230	273.1	238.4
HDDC2	367.35	354.8	202.6	117.25	266.7	205.85	209.35	247.95	245.55	389.2	357.5	291.55	202.95	416.7	269.9	433.95	338.4	286.7
HDGF	566.4	557.8	442	315.4	389.7	281.2	361.6	545.7	505.4	637.8	678.5	453.4	547.4	521.5	847.4	653.4	501.1	560.9
HDHD1	142.5	112.9	193.3	136.2	117	160.3	136.6	147.1	87.3	153.2	353	117.3	247.2	259.5	255.5	352.6	288.4	176.9
HDHD2	486.6	380.3	422.5	103.1	342.9	333.8	274.2	385.3	439.5	487.4	418.5	472.3	415.8	309.6	311.9	442.7	479.2	253.9
HEATR5B	343.3	312.8	244.2	234.1	396.6	385.5	317.8	307.4	278.3	332.1	195.7	403.8	290.8	235.5	194.1	295.1	323.6	297.3
HEBP1	261	332	170	162.7	288.1	151.7	196	220.3	392.9	273.4	233.4	213	188.9	235	335.2	211.8	201.8	181.5
HEBP2	593.9	668.05	516.9	630.05	485.4	374.7	597.7	637.05	497.25	570.25	244.4	431.75	138.25	503.95	504.95	433.25	387.8	448.05
HECA	427.8	444.2	418.7	359.8	666.2	551.1	380.5	520.4	270.5	422	231.1	358.4	400.9	280.5	255	403.2	443.1	468.5
HECTD3	140.9	121.7	62.3	56.5	47.7	64.4	88.6	162.8	107	167.2	154.3	94.2	75	137.2	186.1	140.6	189.5	82.2
HEIH	495.7	379	374.3	249.8	332.1	242.6	296.2	463.3	267.3	485.5	226	443.8	308.8	428.8	467.9	464.5	457.5	498.6
HELZ	331.6	370.6	300.8	365.7	269.7	333.9	363.5	312.1	338.9	401.4	313.6	452.1	340.1	404.1	402.7	444.4	377.5	355.4
HERC5	207.9	147	144.9	241.3	128.4	260.2	144.7	263.6	116.5	157.6	2077.1	589.6	824.7	663.4	1137.7	968.3	1074.3	548
HERC6	140.1	96.2	90	57.25	67.6	108.05	82.75	119.2	87.75	107.1	569.8	295.95	349.1	377.05	471.55	460	434.35	247.05
HERPUD1	1027.75	788.75	994.15	1179.55	1102.55	890	1146.8	1052.55	819.65	886.75	468.15	754.6	922.65	865.4	517	537.65	611.95	1046.65
HERPUD2	1216.7	1262.5	1112.9	1382.9	1128.5	1095.1	979.7	1220.5	901.3	1132.2	790.6	959.5	996.9	1100.9	909.9	1336.2	1180.7	1463.4
HEXB	672	639.8	623.8	545.8	726.2	647.1	934.5	659.7	1199.3	652.4	796.8	576.7	744.9	593.2	1151.4	593.9	654.2	565.1
HEXIM1	883.4	898.8	516.55	530.05	564.45	528.35	542.15	508.75	472.2	634.9	253	457.8	402	580.55	204.95	334.65	310.05	519.85
HIAT1	749.5	896.9	863.1	1153.9	861.2	1103.2	1176	741.3	715	778.8	531.9	1001.9	989.4	997.1	521.3	805.5	717.5	760.8
HIF1A	2015.8	2279.7	3170.8	3931.8	3763.8	3340.4	4523	2025.4	3811.6	1788.8	1789.5	2444.1	2684.2	2406.8	2404.7	2132.3	2371.6	2855
HIGD1A	659.5	669.4	529.7	518.5	592.4	657.8	410.1	716.7	673.8	585.5	594.8	670.1	769.9	712.7	679.9	723.4	724.7	598.3
HIGD2A	973.8	995.3	795.8	622.75	604.75	558.8	715.05	760.25	497.35	992.05	622.65	533	537.8	720.7	890.3	778.3	786.15	852.7
HINT1	5452.1	6406.3	3645.5	4259.5	4404.3	3622.6	3455	6215.7	2910.2	5413.9	2729	3634.4	3247.5	5270.9	2969.2	3964.9	4267.8	5202.3
HINT2	319.9	414.9	228.3	179.7	304.6	212.5	218	557	344.9	449.9	386.4	340.7	364.5	521.4	286	490.3	381.8	307.6
HIP1R	193.1	218.4	120.2	225.1	172.2	132.3	210	174.5	128.9	192.2	140.1	189.6	133.8	237.8	74.2	215.1	168.1	430.2
HIPK1	211.6	181.95	269.1	306.25	258.95	317.8	341.55	155.55	281.65	163.75	242.6	256.65	211	142.4	233.15	197.4	187.5	241.75
HIRA	239.85	225.65	159.25	233.3	159.8	140	193.5	162.4	160.85	214.9	157.15	212.15	157.3	171.2	257	261	287.95	163.55
HIST1H1C	151.1	133.5	88.3	69.4	155.9	86.6	112.2	204.5	172.3	183.8	304	224.4	228.6	208	305.5	268.9	166.5	302.5
HIST1H2AC	396.8	233.7	139.8	187.8	252.2	135.5	77.6	182.3	288.7	171.9	788.1	1089.1	725.4	176	677.3	617.6	298.4	524.9
HIST1H2BD	172	106.7	128.35	71.65	146.05	78.9	136.85	134	153	102.1	313.45	232.2	250.15	147.75	317.75	218.75	148.75	281.75
HIST1H2BE	119.9	118.9	83	65.6	126.9	121.4	90.8	121.5	90.2	116.8	172.7	210.6	196.5	122.7	214.2	152.1	103.1	210.4
HIST1H2BG /// HIST1H2BJ	86.65	80.2	52.25	52.8	381.35	57.35	138.15	54.9	95.4	72.35	79.25	85.8	73.45	20.65	141.15	84.1	39.4	105.4
HIST1H2BH	52.9	43.1	40.6	37.4	111.1	40.4	36.4	74.5	110.5	47.8	115	118	139.1	61	173.6	123.9	59.6	151.5
HIST1H2BK	836.5	724.9	245.8	395.4	623.5	431.6	360.6	639.9	555.7	557.1	966.4	863.8	1009.5	550.2	810.4	836.1	688.5	700.4
HIST2H2AA3 /// HIST2H2AA4	1504.4	1855.85	708.1	601.95	880.45	536.9	839.4	1260.15	1294.65	1685.2	1125.6	1035.75	777.9	1011.75	1833.5	1256.9	728.15	2286.9
HIST2H2BE	201	181.9	145.3	132.3	152.7	126.1	174.1	146.1	140.3	158.7	215.9	281.7	129.2	121.3	446.6	186.8	87.4	369.7
HIST3H2A	198.55	299.6	159.75	163.25	148.4	115.8	138.35	205.2	101.85	198.55	81	142.1	168.25	196.5	143.8	199.25	172.1	300.05
HIVEP2	435.1	477.8	349.6	204	267.5	333.4	196.4	325.2	267.5	381.9	256.8	413	250.8	254.4	171.6	418.3	340.4	424.6
HK1	514.6	451.9	494.1	341	427.3	392	402	544.4	596.1	608.9	709.2	614.8	456.9	646.8	677.7	636.6	644.8	543.6
HK2	71.4	55	122.8	92.4	154	104.9	150.5	73.4	353.8	55.2	90.9	143.5	119.1	122.1	157.1	153.9	110.2	245.8
HK3	4	50.6	161.9	37.7	109.4	32.3	83.7	75.6	377.3	80.6	27.8	60.7	87.7	11.1	217.4	68.7	101.2	32.2
HLA-A	14408.6	11734.4	14112.7	12445.8	11988.2	10788	13584.5	14125.5	11029.3	13268.4	19976.5	10783.6	9485.2	15791.6	13747.5	11301.2	11603.1	16166
HLA-B	13870.7	11006.9	10903.1	12350.3	10095.2	9204.2	11197.8	11183.8	10000.2	11124.3	19417.8	9980	8579.7	13210.9	15050.9	10915.6	10253.5	11398.9
HLA-C	14539.6	12284.4	11724	13472.5	10622	11309.3	12055.6	12473.6	10870.1	12618.5	20432.7	10291.1	9418.45	14186	15070.5	11282.9	11859.8	12737.5
HLA-DMA	360.8	386.9	406.3	441	603.1	239	532.4	386.9	990.9	341.6	335.8	204	342.6	235.1	794.2	266.5	289.3	232.4
HLA-DMB	477.7	416.6	476.1	537.7	581.1	232.8	689.7	448.7	854.9	477.8	255.8	255.3	297.5	284.6	689.9	365.6	356.1	467.1
HLA-DPA1	865.6	987.2	801.5	967.2	1151.8	481.2	1061.2	1132.6	1989.7	944.8	1070.6	599.4	778.1	611.3	1553.1	580.6	899.3	851.7
HLA-DPB1	438.1	429.85	388.2	775.85	840.3	401.05	890.25	1043.5	622.4	1004.35	425.65	345.85	1149.95	548.95	478.5	196.9	931.8	371.35
HLA-DQA1	99.9	189.3	4.6	5.8	2.7	4.1	3.9	98.1	252.9	282.4	6.9	172.2	1.8	4.8	1.4	98.1	59.1	129.7
HLA-DQA1 /// HLA-DQA2 /// LOC100509457	318.5	420.5	1150.6	868.6	1365.6	249	595.4	148.3	770	207.3	923.2	130.3	568.5	511.3	1175.9	114.8	158.7	742.4
HLA-DQA1 /// LOC100509457	13.2	4.75	117.6	336.4	523.25	128.5	235.75	78.2	265.4	2.05	151.5	5.65	116.6	10.4	203.5	51	108.95	5.85
HLA-DQB1	4.4	6.8	155.9	438	832.2	486.1	442.1	191.3	579.7	11	100.6	1.4	268.4	11.4	322.1	56.2	179.2	14.6
HLA-DQB1 /// HLA-DRB1 /// HLA-DRB3 /// HLA-DRB4 /// HLA-DRB5 /// HLA-DRB6 /// LOC100996809 /// LOC101060835	102.3	15	45.9	374.8	490.8	97	39.3	180.2	586.4	124.5	69.1	153.5	82	3.7	100.6	170.1	180.7	79.1
HLA-DQB1 /// HLA-DRB1 /// HLA-DRB3 /// HLA-DRB4 /// LOC100996809 /// LOC101060835	1627.4	1722.1	2230.2	2571.8	4579.5	1713.3	3802.9	2286.7	5545.7	2246.3	2072.5	1311	2079.1	897.7	4588.9	1186.7	1743.3	1496.5
HLA-DQB1 /// HLA-DRB1 /// HLA-DRB4 /// HLA-DRB5 /// LOC100996809 /// LOC101060835	2288.3	2584.3	3324.9	3904.1	4311.8	2138.6	4501.1	3187.9	6313	3072.6	2711.6	2085.4	2896.1	1338.6	5951.5	1650.8	2347.6	2214.2
HLA-DQB1 /// LOC101060835	221.7	262.45	304.05	214.2	195.45	118.45	188.15	133	741.55	198.4	183.4	81.55	203.9	204.9	329.15	96	110.1	199.35
HLA-DRA	1920.65	2007.15	2840.55	3525.5	3939.35	1851.6	4117.35	1843.3	6715.9	2077.1	1555.6	1404.1	2127.7	723.3	4503.55	1107.3	1169.1	1472.3
HLA-DRB1 /// HLA-DRB1	2517.4	2487.2	3554.7	3501.4	4268.4	1862.7	4645.4	3255.6	5458.8	3397.3	2934.3	1695.4	2753.5	1689.1	6826.9	1583.4	2578.1	2631.5
HLA-DRB1 /// HLA-DRB3 /// HLA-DRB4 /// HLA-DRB5 /// LOC100996809	0.3	0.6	79.3	98.8	106	0.9	317.9	47	161.6	0.6	36.8	6.6	0.4	1.5	1.1	37.9	2.9	0.6
HLA-DRB1 /// HLA-DRB4 /// LOC100996809	1636.7	1661	1977.8	2409.6	2642.4	1546.9	2812.5	2143.9	3959.5	2495.3	2184.7	1648.9	1698.5	930.8	4652.8	1214.9	2046.7	2084.1
HLA-DRB4	145.55	137.3	323.25	1.6	9.1	3.7	21.15	9.6	11.25	0.8	13.15	1.2	295.7	313.7	801.55	1.4	1.55	231.7
HLA-DRB6	111.45	93.1	218.65	76.65	142.25	80.3	90.05	91.4	171	70.25	81.95	32.3	125.45	136.7	335.95	65.75	56.85	169.65
HLA-E	7745.7	7002.1	6125.3	5537.6	5696.5	5315.3	6017.2	6791.6	4722.2	7004.5	6592.6	5698.7	5246.7	6333.8	6057.5	5521.5	5292.1	7144.8
HLA-F	5790.9	6042.5	4920.6	5365.3	4079.1	4304.1	5613.8	6369.7	5304.9	5324.5	7100.2	6059.3	5358	5962.6	5438.2	4707.8	5490.1	5575
HLA-F-AS1	216.9	175.65	141.4	187.05	142.45	188.05	196.8	203.05	124.7	68.5	86.85	120.4	71.3	137.7	214.6	126.8	170.8	236.95
HLA-G	5986.85	6069.4	4966.7	7379.95	6274.7	6289.95	6633.25	6900.5	5978.85	5618.75	6892.25	7007.45	6577.2	5834.2	5464.45	4792.9	6697.15	5774.5
HLA-J	4231.9	3678	3624.6	4041.6	3257.6	2883.9	3192.3	3177.3	3394.9	2688.9	3639.2	3262.2	3649.5	3280.7	2814.2	3248.9	2797.3	2790.8
HMGA1	216.65	236.1	113.9	119.75	123.75	119.25	142.05	312.85	152.1	203.45	258.45	181.75	130.25	208.75	180.85	236.3	267.45	230.2
HMGB1	2245.5	2445.4	3218.3	3031.9	2807.3	3016.3	2636.2	2756.5	2729.8	2482.1	2537.3	2530.7	3231.3	2205.3	1985.9	2246	1845	2341.8
HMGB1P4 /// HMGB1P4	262	221.8	964.9	754.7	639.9	551.1	358.7	349.5	484.8	296.9	415.3	373.1	909.9	340.5	478.1	301.4	415	453.1
HMGB2	1142.35	1173.45	1401.6	1462.65	1855.6	1301.6	1228.5	1587.95	1326.05	1078.85	2016.75	1189.95	1818.35	1771.8	1030.95	1362.2	1710.35	1910.5
HMGCR	72.6	63.15	102.75	212.05	175.3	176.1	183.35	106.45	123.8	103	84.2	86.25	132.6	120.8	78.6	72.45	87	113.8
HMGN1	1710.9	1411.5	2166.7	820.3	3852.2	2748.8	2678	3466.3	1828.1	4025.2	1319.5	3214.5	3132.9	3103.4	2691.5	3991.9	3573.4	1280.2
HMGN1 /// LOC101927733	3410.8	2871.3	2099.2	1876.2	2992.7	2440.8	2177.6	3274.2	1784.3	3306.7	3055.9	2523.2	2585.4	3271	1896.1	3247	3611.3	3087.8
HMGN2	6149.4	6108	5011.1	3872.2	5368.7	4376.2	4538.3	5837.6	5417.2	5256.5	6626.3	4415.6	4809.8	5921.8	5933.3	5603.5	5914.4	4895.6
HMGN3	1757.2	1310.9	1270.7	1139.5	1385.6	1421.2	1454.4	1380	1722.1	1633.7	1406.1	1207.1	1466.3	1570.6	905.7	1344.4	1325.4	1194.5
HMGN4	1220.9	1030.4	1247.3	1064.3	1286.1	1264.5	880.9	1424	1389.4	1454.4	1370.9	1399.9	1640.2	1435.8	1574.5	1377.5	1504.9	1150.3
HMGXB4	275.2	267.5	216.5	325.95	239.35	374.5	290.95	258.3	196.15	226.8	104.9	188.1	248.95	347.95	186.25	265.7	273.5	199.35
HMHA1	1695.15	1714.95	1553.35	1270.95	1484.4	1298.15	1659.25	1552.55	1061.15	1581.85	1458.95	1566	1241.2	1269.95	1215.55	1395.75	1483.95	2038
HMOX1	64.6	90.7	153.6	139.6	125.6	57.6	189.4	100.8	429.9	77.4	96.9	64.3	114.3	76.5	238.1	92.9	60.3	92.6
HMOX2	249.5	284.55	257.25	148.65	197.15	139.75	191.9	301.85	185.4	354.4	269.8	353.85	260.65	238.5	249.95	327.35	344.65	277.15
HN1	296.45	275.4	244.1	167.1	230.8	122.45	107.35	304.6	271.55	292.05	497.65	267.6	294.9	381.15	368.35	373.4	420.1	225.3
HNRNPA0	426.5	438	514.1	446.7	364.9	377	372.9	353.2	464.9	326.5	317.5	307.4	375.7	394.4	276.2	369.6	320.3	441.8
HNRNPA1	1173	921.7	591.2	704.2	719.6	768.8	823.8	954.5	735.1	1013	661.2	1027.4	917.1	476.2	515.7	893.5	711	575.2
HNRNPA1 /// HNRNPA1L2 /// HNRNPA1P10 /// HNRNPA1P33	13151.1	13922.7	13598.7	13495	12464.4	11922.8	13589	13498	10697	13476	14591.4	9866.6	8891.5	14535.7	10902.8	11098.8	10709.8	12879.2
HNRNPA1 /// HNRNPA1P10	14323.9	14406.6	14265.5	15105.1	13843.7	12382.8	14191	15003.5	11601.8	13873	15955.4	10539.3	9511.1	15996.2	12478.2	11658	11769	14766.7
HNRNPA1P3 /// HNRNPA1P3	727.6	807.6	1191.6	1166.7	1097.7	1004.5	907.4	815.8	1027.6	737.4	841.5	618.4	808.7	693	664.7	755.5	583.4	768.3
HNRNPA2B1	1218.85	1196	1137.6	1269.85	1295.55	1570.55	1328.1	1124.75	1063.6	1218.9	811.2	1308.45	1004.35	933	786.05	1039.6	1141.3	1266.4
HNRNPA3	786.3	804.6	1021.1	630.1	841.3	971.4	681.4	755.2	783.4	589.6	697.5	884.4	967.8	980.4	783.8	882.9	879.5	745
HNRNPA3 /// HNRNPA3P1	868.1	926.9	1116.8	862	1298.5	1288.5	1025.4	774.6	1128	882.3	1214.9	1233.8	1441.4	1038.6	981.9	1047.6	1062.4	909.5
HNRNPAB	894.5	974.5	870.3	866.5	921.8	820.8	1194.9	899.8	934	1058.3	922.7	1023.2	1229.3	1012.4	970.2	1183.4	1058.8	875.1
HNRNPC	1105	1103.4	1449.6	1437.3	1904.8	1578.6	1263.4	918.8	1660.8	1082.8	1520.2	1598.4	1722.9	970.2	1425.6	1265.1	1077.2	951.1
HNRNPD	593.2	586.8	475.55	725.6	674.25	656.65	642	491.6	458.25	583.4	433.7	667.1	652.4	275	514.95	481.6	436.9	420.5
HNRNPDL	1686.4	1634.75	2117	2354.4	2334.65	2181.85	2089.2	1538.25	1747.4	1720.8	1508.5	1915.25	1835.85	1258.6	1462.7	1611.75	1404.6	1616.55
HNRNPF	300.5	328.6	570.4	556.3	611.5	573.3	535.9	331	430.1	385.4	685.1	613.7	561.1	369.4	493.1	418.9	435.2	383.7
HNRNPH1	97.5	104.1	882	956.3	836.6	1076.9	927.8	130.8	611.2	147	174.2	650.4	615.7	82.8	370.5	100.9	106.2	77.7
HNRNPH2 /// RPL36A-HNRNPH2	466.4	513.6	692.7	696	743.9	766.9	801.2	515.8	720.4	510.5	368.9	677.4	684.4	412.3	386.4	506.4	463.3	446.2
HNRNPH3	517.05	728.2	487.95	989.1	767.35	742.1	842.7	570.85	487.85	522.5	335.65	798.4	683.2	740.3	264.1	565.8	570.1	508.8
HNRNPK	3453.35	3627.4	3703.9	3559.15	3419.65	3523.35	4015.15	3382.05	3561.85	3394.05	3769.45	3513.85	3653.3	3644	2903.65	3476	3580.35	3106.35
HNRNPL	214.95	235.45	531	600.1	338.1	407.2	592.25	211.45	284.65	227	391.9	352.75	670.15	205.8	515.85	243.4	270.6	314.2
HNRNPR	304.2	286.1	378.5	355.5	365.3	355.2	351.8	282.5	467.3	331.1	269	401.5	371	312.4	398.1	345.9	317	320.3
HNRNPU-AS1	145.7	134.6	138.8	247.7	205.4	270	113	105.3	94	133.9	81.4	149.2	106.9	123.4	55.2	117.3	140.4	102.7
HNRNPUL1	960.5	565.05	489.8	607.5	343.55	419.55	575.75	1050.75	602.4	1028.9	306.3	355.2	464.9	626.6	513.3	853.25	745.25	841.4
HNRNPUL2	376.4	413.9	396.15	258.4	282.25	338.95	304.85	344.3	329.35	414.05	353.15	380.55	364.1	290.75	291.2	391.65	389.2	294.7
HOXB2	299.5	324.1	82.4	176.6	124.1	198.1	174.2	84.7	123.3	483.4	253.1	301.9	108.7	75.2	326.9	96.2	229.6	145.1
HP1BP3	879.25	771.35	989.6	632.05	716.35	765.85	667	767.95	730.8	942.25	901.7	622.15	694.25	627.5	703.4	734.15	705.4	741.5
HPCAL1	608.7	490.6	711.9	255.6	498	386.35	421.1	619.85	588	503.95	618.85	498.7	428.9	461.75	483.45	688.2	631.8	596.85
HPRT1	361.55	314.9	270.45	231.15	307.95	298.55	274.85	338	321.35	339.5	389.75	280.5	436.6	390.6	327.6	373.55	418.7	270.1
HPSE	103.1	71.75	133.4	109.75	133.95	74.45	32.1	85.55	262.9	61.4	115.55	85.65	116.05	53.8	314	93.4	108.6	89.05
HSBP1	246.95	282.45	291.1	340.05	264.15	254.85	344.15	332.1	432.95	263.95	358.35	277.55	373.4	342.35	444.4	311.1	335.55	217.8
HSBP1L1	165.3	98.2	107.2	139.2	149.9	102.3	126.3	181.7	110.4	113.4	115.4	179.3	81.5	148	100	166.5	107.9	289.7
HSD17B10	492.8	519.1	293.9	257.6	373.7	413.9	267.8	643.5	372.4	478.4	568	410.7	488.3	724.1	557.9	560.8	595.9	395.8
HSD17B11	901.7	966.4	1184.5	1075.3	1088.7	890.5	886.9	1082.7	1332.8	881.8	869.4	1052.2	812.6	880.6	1008.5	825.2	706.8	772.2
HSD17B7	244.2	301.3	303.2	256.3	390.1	228	332.2	334.6	209.8	321.7	333.7	303.8	422.7	368.1	196.9	407.4	400.5	610.4
HSD17B8	310.9	215.2	233.5	134.9	211.2	168.1	204.5	300.2	273.8	325.1	180.7	282.5	207	251.8	149.8	252.9	223.3	278.7
HSF2	235.2	198.45	212.9	295.4	231.35	238.85	345.5	160.5	105.6	187.1	119.5	233.75	177.8	185.65	107.65	131.45	112.75	222.4
HSP90AA1	5501.95	5367.95	5013.25	4942.2	4134.65	4523.5	4360.2	5396.65	4246.55	5199.35	4507.25	4302.05	4960	5906.1	4459.7	5407.65	4882.7	12181.2
HSP90AB1	1297.4	1425.1	2685.6	2295.6	2387.2	2351.4	2355	1255.4	2025.8	1389.7	1959	2335.5	2310	1557.3	1822	1384.7	1176.9	1900.2
HSP90B1	200.5	216.15	411.9	333.65	378.2	349.55	453.9	255.1	359.2	279.65	626.3	338.3	491.6	226.2	411	278.2	244.9	243.25
HSP90B1 /// MIR3652	852.15	999.5	1237.9	1021.6	1173.8	1357.5	1330.4	1277.15	1420.15	1171.25	1542.2	1045.35	1867.5	1221.75	1486.5	1484.1	1338.7	1237
HSPA13	419.25	390.65	461.3	601.8	419.45	493.05	544.45	326.55	315.85	350.15	138.45	303.45	415.95	443.1	188.9	346.75	288.6	309.45
HSPA14	204.7	281.9	184.6	253.2	233.2	269.2	309	292.6	161.1	255.5	164.6	291.3	353.9	266.7	189.6	213.2	299.1	245.7
HSPA1A /// HSPA1B	138.75	172.95	192.5	139.25	295.75	156.05	134.2	164.8	286.8	183.1	356.3	183.9	190.1	126.75	446.25	132.2	271.9	6908.55
HSPA1A /// HSPA1B /// HSPA1L	131	143.3	202	139.6	317.3	165.3	139.2	120.1	249	191.6	313.2	215.6	150.2	101.3	427.7	115.2	189.7	8393.9
HSPA4	142.65	194	270.5	331.7	204.15	253.1	362.8	172.1	161.4	154.65	243.85	254.3	301.85	218.45	159.05	174.35	180.15	226.3
HSPA5	1380.1	1238.8	1439.25	1730.7	1290.6	1608.55	1889.3	1358.7	1404.15	1295.55	2002.85	1146.15	1782.4	1524.5	1194.55	1286.7	1279.4	1609.7
HSPA6	18.2	13.45	41.6	66.6	53.9	21.25	60.9	37.65	84.75	16.25	51.35	26.6	36.8	14.5	107	20.2	25.6	2275.6
HSPA8 /// SNORD14C /// SNORD14D	7630.8	8238.7	6905.2	6528.35	7070.9	6082.75	6162.85	8403.8	5785	8263.3	9597.95	5651.2	5620.35	7943.75	7069.05	6727.6	7023.9	10737.4
HSPA9	315.6	365.95	467.95	786.95	476	632.9	590	327.35	451.65	375.9	323.3	415	470.05	412.65	264.7	331.8	313.6	287.65
HSPB1	244.2	287.9	164	97.4	160.6	185.7	70.9	263.9	108.4	278.1	261	241.7	158	135.2	352.8	246.1	306.9	1171.4
HSPB11	194.3	163.2	109.8	93.9	89.4	83.6	54.7	184.1	163.9	171.1	117.8	108.9	175.3	191.8	171.6	222.9	235.2	120.7
HSPD1	66.3	43.7	105.3	103.7	199.3	128.2	62.8	71.1	48.1	59.3	80.3	76.9	122.3	59.1	114.3	53.8	60.7	351.6
HSPE1	860	839.9	524.2	668	669.6	668.4	520.7	894	590.9	1017.7	1037.1	809.1	863.2	951	661.8	1038.4	1136.1	2540.3
HSPE1-MOB4 /// MOB4	546.6	646.9	588.7	806	631.2	772.9	716.1	646.6	474.8	640.5	366.8	494.9	768.7	801	424.6	419.6	733.9	915.7
HSPH1	69.5	68.9	197	541.7	328.7	223.3	351.1	101.8	183	70.7	245.8	208.9	266.2	97.1	201.1	114	64.4	561.2
HTATSF1	422.8	410.45	468.45	334.3	460.05	375.15	368.75	474.3	373.1	426.6	387.15	351.1	529.1	395.55	336.85	452.4	432.65	379.25
HVCN1	131.9	68.2	102.3	46.3	137.8	76.9	80.7	62.3	171.9	115	180.9	113	104.7	129.7	250	134	138.2	169.2
HYOU1	256.6	276.5	335.1	219.2	239.4	259.7	324.4	294.9	405.9	319.2	247.8	237.6	311.7	493.8	376.7	329.1	364.5	261.7
HYPK /// MIR1282 /// SERF2	2868.8	2582.3	2110.7	1772.6	2227	1860.5	1951	2731.9	2234.7	2641.4	2572.6	2378.4	2139.9	2483.3	3235.7	2433.6	2471.1	2631.4
HYPK /// MIR1282 /// SERF2 /// SERF2-C15ORF63	273.15	222.35	179.4	180.35	225	166.55	183.2	306.55	231.45	327.1	339.2	345.05	363.9	462.8	282.9	441.7	371.55	284.85
IAH1	375.3	394.8	284.6	298	339	279.6	304.4	412.7	301	434.8	407.4	397.3	379.6	347.2	411	366.2	326.8	366.7
IARS	590.1	571.6	566.4	631.4	762.7	598.5	550.2	610.2	541.1	656.9	1031.5	795.7	737	668.4	738.1	967.8	950.9	718.1
IARS2	651.6	701	712.9	421.3	534.6	601.3	605.6	633.6	648	800.4	599.7	684.1	655.1	384.9	705.5	645.2	472	393.2
ICAM2	1115.6	1062.45	1361.15	439.4	1178.55	852.6	906.15	1259.15	900.5	1271.75	1923.2	1357.05	1198.55	1367.2	1917.4	1531.6	1647	1905.15
ICAM3	2346.2	2475.6	1981	2065.9	1650.9	1687	2039.3	2904.4	2306.4	2554.4	1458.9	1951.4	1525.2	1499.8	1935.4	1568.9	1401.1	1490.2
ICE1	581.5	525.9	478.5	914.1	531.3	549	541.4	501.2	430.7	511.3	480	561.5	555.5	491.2	301.4	529.2	506.4	415.9
ICOS	726.9	911.5	641.4	521.5	951.3	863.1	591.8	1080.7	487.6	685.1	629.6	579.5	1150.1	1353.7	446.5	1530.1	1866.1	1266.6
ICT1	185.1	172.4	174.9	156.5	117.8	154.3	149.8	195.1	96.2	211.1	183.7	146.7	200.1	262.4	239.7	255.8	220	188.1
ID1	308.9	252.3	337.5	291.2	633.1	376.6	493.7	175.8	440.3	384.7	57	211.1	452.9	119.8	177	268.3	139.3	130.8
ID2	3172.45	2710.45	2442.4	2461.6	2529.9	2032.8	2481.4	2637.6	2817.25	2505.7	1995.75	2296.6	2763.15	1411.35	3006.6	2061.45	2231.6	1674.45
ID2 /// ID2B	975.7	429.8	416.3	603.5	1073.4	779.6	319.2	536.5	543.5	624.5	223.3	312.7	726.5	319.4	517.6	900.9	565	1090
ID3	133	148.3	102.6	221.3	320	100	101.6	82.7	51.5	209.2	56.7	81.7	56	138.8	52.8	48.6	37.6	654.5
IDH1	56.2	41.9	66.4	32.5	83.9	64.9	62	52.2	172.5	39.8	150.9	88.2	126.7	42.3	208.9	111.9	114.9	102.6
IDH2	275.35	292.5	207.25	160.25	198.7	168.75	213.25	288.25	267.25	285.3	331.4	278.5	384.2	345.55	374.25	320.95	374.6	343.3
IDH3B	553.1	555.8	483.8	550	404.9	416.3	558	539.8	436.5	557.9	459.4	473.2	365.6	633.6	445.8	529.4	457.6	442.7
IDH3G	360.75	334.85	319.35	170.85	224.4	186.35	264.45	396.1	352.05	343.05	365.8	266.05	262.65	311.45	486.1	339.8	355.75	255.35
IDI1	930.7	1137	810.9	1904.3	1770.5	1451.2	1172.4	1014.3	826.5	1146.3	437	858.2	1569.8	1755	472.8	1660.7	1038.9	1464.7
IER2	7088.5	6742.1	6684.6	5293.4	5791.1	5268.1	5821.2	5754.3	4887.3	6034.5	3455	4645.5	4823.7	4748.4	6305.4	5202.7	5060.1	4959.6
IER3	649.9	742.4	667.5	847	961.2	556.7	961.3	374.6	1774.4	638.9	128.7	273.3	690.3	272.4	409.2	309.4	428.6	463.6
IER3IP1	405.65	390.5	318.35	227.3	318.6	296.9	232.35	381.85	346.8	376.9	353.15	359.8	397.15	395.65	404.85	400.2	441.6	323.45
IER5	3611.1	3731.4	4258.9	3427.9	3249.7	3911.8	2960.4	2724.5	3519.8	3517.8	2010	2354.8	3256.1	2023.7	2826.1	2182.6	2939	3071.5
IFFO1	324.75	343.6	295.7	224.45	263.6	207.35	198.45	353.9	314.4	345.15	286.3	232.9	246.1	212.5	199.3	297.95	296.05	264.15
IFI16	897.9	791.6	835.9	893.8	754.4	742.7	672.4	777	718.6	878.4	2297.4	1180.7	1466.4	1203.8	1343.7	1523.1	1652.2	1427.2
IFI27	42.8	3.3	1.5	15.3	10	2.7	3.1	70.6	3.4	5.4	4054.8	526.3	2635.3	2367.7	3952.6	3014.1	2490.3	260.6
IFI30 /// PIK3R2	1008.6	906.8	1516.9	1502.4	1896.3	1170.2	2746.9	1422.5	5013.6	1037.5	1128.6	925.2	2160.3	625.8	5793	1399.6	1459.3	724
IFI35	246.6	136.9	209.3	87.6	176.7	134.8	85.8	255.2	220.6	227.4	814.3	437.5	596.8	511.6	758.4	669	678.3	209.7
IFI44	301.85	124.2	122.45	218.35	100.95	244.15	151.1	308.55	203.6	120.75	1627.15	1178.35	1328.55	1044.3	1305.2	1181.4	1417.4	1098.95
IFI44L	450.3	105.6	65.1	158.6	115.9	281.1	149.4	658.3	208.7	116.6	6002.9	2932.3	3731.8	3524.7	4222.6	4188	3974.8	4916.5
IFI6	302.5	124.6	265.9	396.6	286.9	624.3	421.6	257.1	467	163.7	1684	1159.7	1391.6	664.5	3119.5	646.7	657.2	587
IFIT1	68.3	21.4	42.5	39.8	28	40.2	2	71.2	45.1	15.3	2479.7	350.2	746.3	400.8	1003.7	776	1310.1	250.8
IFIT2	47	47.05	21.85	117.3	49.1	35.15	56.05	46.7	109.05	34.75	235.85	111.8	175.5	72.55	243.25	127.75	177.6	91.55
IFIT3	120.25	40.8	41.6	117.75	41.3	63.8	46.55	121.75	139.6	43.35	3421.85	514	869.6	451.55	1987.5	1100	1322	482
IFIT5	222.35	177.05	75.4	112.7	70.75	183.35	132.85	140.9	105.95	160	249.1	304.35	306.8	199.95	257.55	247.3	251.65	219.85
IFITM1	8885.1	6556.3	6711.5	6168.6	6564.2	6709.6	4795.9	9074.5	5220.9	7901.6	16244.5	8123.2	8995.7	13149.7	12149.6	12731.7	11511.4	12215.7
IFITM1 /// IFITM2	6835.1	5460.6	3771.4	3604.6	3943.5	3897.6	3659.6	7177.1	3123.3	6267.2	12159.7	6444.7	6382.2	10049.6	8734.4	8946.6	8328.1	8235.3
IFITM2	3280.6	3956.4	2893.5	1450.5	2181.5	3464.2	1738.3	6306.4	3269.9	3361.7	8274.2	3831.4	4927.5	5124.7	10148.2	5998	5686	3430
IFITM3	2924.3	1342.7	2224.1	1424.2	1530.9	2088.2	1442.3	2446.9	1630.2	2383.3	5605.5	2099.8	3640.2	4064.7	7116.6	4500.1	3877.6	3068.4
IFNAR2	315.4	289.3	243.1	147.1	274.2	251.1	202.3	272.4	272.5	285.1	257.3	357.3	276.1	275.4	222.9	321.1	311.9	396.2
IFNG	79	128.8	49.3	72.8	66.3	58.8	45.4	95.1	64.3	140.5	70.6	72.3	188.6	80.2	182.6	58.6	165.4	47.9
IFNGR1	285	284.5	520.3	1611.4	678.8	730.8	1156.8	302.7	942.1	223.7	169.1	392.8	553.9	221.3	476.8	260.9	239.7	245.3
IFNGR2	292.4	271.5	434	714.1	616.7	397.3	714.6	289.2	713.4	324.7	481.9	422.9	569.3	373.3	984.2	425.2	439.3	449.5
IFRD1	270.9	296.8	344.4	653.8	433.7	515.7	446.8	198.2	370.1	282.5	250.1	345.6	498.4	350.9	234.4	305.1	294.4	407.4
IFT20	325.3	337.2	247.1	178.8	257.4	208.9	320.7	390.7	320.5	346.4	330.4	267.8	324.2	236.8	405.3	313.4	338.4	252.6
IGBP1	1133.8	1330.3	738.4	817.4	885.8	695.3	1032.7	1201.6	774	1235.6	598.9	855.5	883.6	1216.7	762.5	1032.4	1072.4	1061.8
IGF2R	274.1	246.6	321.25	278.05	323.1	323.2	368	240.85	398.4	276.65	245.25	276.65	274.2	156.15	236.45	208.8	186.6	169.3
IGFBP3	63.9	162.85	155.65	178.2	134.75	136.05	86.85	83.65	98.4	199.25	16.7	38.9	116.8	79.7	71.05	78.85	54.9	109.9
IGFLR1	279.4	441.8	239.7	241.5	393.6	186.6	250.4	477.3	316.1	522.9	348.6	500.8	372.3	257.8	318.1	389.5	345.2	428.2
IGH /// IGHA1 /// IGHA2	529.6	521.1	502.9	90.5	744.1	225	1663.5	794.1	965.7	438.7	3609.5	845.5	5224.7	9363.8	6331.7	7753	7978.2	1825.8
IGH /// IGHA1 /// IGHA2 /// IGHD /// IGHG1 /// IGHG2 /// IGHG3 /// IGHM /// IGHV4-31	6.8	4.3	36.6	11.7	42.8	3.8	31.1	24.2	22.8	34.5	148.1	80.1	132.4	117.5	81.2	80.9	84.2	41.9
IGH /// IGHA1 /// IGHA2 /// IGHD /// IGHG1 /// IGHG3 /// IGHG4 /// IGHM /// IGHV3-23 /// IGHV4-31	21.5	14.5	60.6	42	77.3	27.1	90.5	27	55.2	16.7	384.9	137.4	417.4	160.5	131.6	146.7	156.8	21.7
IGH /// IGHA1 /// IGHA2 /// IGHD /// IGHG1 /// IGHG3 /// IGHG4 /// IGHM /// IGHV4-31	2.55	7.75	25.5	17.1	31.7	20.2	13.4	5.4	15.45	6.65	125.1	47.1	231.05	92.45	40.45	50.85	52.7	3.8
IGH /// IGHA1 /// IGHA2 /// IGHG1 /// IGHG2 /// IGHG3 /// IGHM /// IGHV4-31 /// LOC102725526	15.6	7.2	56.8	6.7	59.5	24.3	72.6	6.5	41.7	19	243.4	112.7	332.5	130.6	73.6	66.2	84.8	14.3
IGH /// IGHA1 /// IGHD /// IGHG1 /// IGHG3 /// IGHM /// IGHV3-23 /// IGHV4-31	5.8	2.9	38.3	2.1	64.1	1.2	45.2	7.1	24.3	4.6	200.8	66	202.5	96.3	38.7	55.9	71.2	10.9
IGHA1 /// IGHA2 /// IGHD /// IGHG1 /// IGHG3 /// IGHG4 /// IGHM /// IGHV4-31	14.7	30.9	13.7	16.7	32.2	17.2	66.1	19	48.1	18.3	216.8	98.3	438.1	80.4	35.9	167.3	27.5	55.7
IGHA1 /// IGHA2 /// IGHG1 /// IGHG3 /// IGHM /// IGHV3-23 /// IGHV4-31	42.7	8.2	89	50.5	174.4	49.7	76.6	40.3	73.9	45.9	368.3	291.9	610.1	232.6	102.8	307.4	157.2	59.9
IGHA1 /// IGHD /// IGHG1 /// IGHG3 /// IGHM /// IGHV4-31	3	15.9	86.6	32.9	43.5	22.1	57.7	26.7	37.5	15.8	261	74.8	235.4	95.4	89.7	93.5	66.2	17.8
IGHA1 /// IGHG1 /// IGHM	21.2	25	37.3	21.8	40	19	18.9	21	3.2	26.3	115	57.5	193	45.1	41.8	57.4	39.4	36.1
IGHG1 /// IGHG2 /// IGHM /// IGHV4-31 /// MIR8071-1 /// MIR8071-2	69.1	97.3	180	80.7	142.5	182.5	261	217.6	184.8	286.7	6418.8	945.9	6003.4	3723	1419.2	2946.1	1709	213
IGHM	47.5	32.8	65.8	12	58.2	41.7	59	40.8	80.6	36.2	352.9	105.4	506.6	150.5	61	202.1	102.9	32
IGJ	170.6	242.4	433.6	125	840.6	317.7	1005.1	453	914.7	204.9	1505.7	1099.2	3676.4	1634.5	1534.3	2058.9	1861	988.5
IGK /// IGKC	62.2	35.1	49.4	37.4	145.8	55.3	110.4	49.3	126.4	64.7	596.1	184.9	709.4	562.6	453.2	613.7	414.1	66.1
IGKC /// IGKV2-28 /// IGKV2-28 /// IGKV2D-28 /// IGKV2D-28	17.8	33.2	92.6	38.3	84.4	48.9	87.7	34.9	34.9	19.3	250.5	92.8	245.8	215.3	143.7	240.3	109	35.8
IGKV1-17 /// IGKV1-17	24.1	33.7	38.4	20.8	134.7	36.6	112.1	48.1	32.5	39.6	461.6	213.8	950.8	628.9	366.1	677.4	524.8	46.5
IGKV1-37 /// IGKV1-37 /// IGKV1D-37 /// IGKV1D-37	4.5	11.2	30	3	91.6	4.6	44.2	18.7	59	30.6	432.3	141.1	1731.9	522.9	233.9	558.4	395	29.7
IGKV1OR2-108 /// IGKV1OR2-108	15.2	10.4	7.8	2	117.7	35.4	91.7	15.9	62.9	29.9	372.6	172.1	836.7	445.8	279	453	446.9	58.2
IGLC1 /// IGLJ3 /// IGLV2-14 /// IGLV@	89.3	71.6	63.3	67.5	163.3	68	92.7	102.8	99.8	86.5	869.3	274.1	1062.9	780.5	270.8	633.2	567.4	109.9
IGLC1 /// IGLV3-10 /// IGLV3-10	12.7	2.2	3.4	5.5	11	1.9	18.8	10.2	24.2	13	158.4	51	211.9	315.1	46.9	198.3	58.9	7.5
IGLC1 /// IGLV3-25 /// IGLV3-25	44.7	24.2	33	22	44.6	36.4	1.7	41	27.9	19.2	346.9	116.9	559.6	613.8	153.6	343.6	120	43.4
IGLJ3	21.5	16	28	20.8	47	14.6	33.2	28.6	40.9	43.5	176.2	69.8	296.5	222.5	56.3	169	105.6	2.4
IGLJ3 /// IGLV3-19 /// IGLV3-19	1	17.2	4.1	4	13.3	11.6	16	4.1	17.2	48.5	82.2	38.6	292.8	112.2	35.6	173	34.3	37
IGLL3P	122	134.9	112.8	66.7	146.9	84.8	276.9	150.1	146.3	169.7	664	277.7	741.9	864.4	366.2	633.4	533.2	224.6
IGLL5	45.1	45.8	43.5	30.6	69.8	41.5	51.5	56.5	72.9	41.6	254.7	144.4	426.6	111.4	136.7	201.4	192.2	74.2
IGLV1-44	12.1	7.5	17.3	4.1	20.9	15.4	38.8	3	17.6	11.3	138.6	37.3	254.9	140.4	57.6	143.4	73.8	5.3
IK	1149.1	1180.5	805.5	953.6	946.4	807.9	983.9	950.6	714.1	1082.6	1118.1	1033	908.9	1187.6	1166.1	1278.2	1105.5	1010.9
IKBKE	136.3	141.95	112.1	87.45	149.4	118.95	76.45	206.8	167.55	189.25	240.8	182.45	215.9	189.55	254.15	189.65	373	180.55
IKZF1	203.7	309	231.1	293.8	287.6	282.7	235.4	346.1	142.8	263.9	187.7	304	135.1	225.3	91.7	380.7	293.9	322.2
IKZF5	177.85	191.85	230.7	347.35	301.35	327.65	319	193.75	174.1	159.8	124.8	274.65	250.65	253.25	126.15	152.25	150.45	231.1
IL10RA	2784.5	3306.7	3064.9	1811.4	2359.3	2379.2	2496.6	3373.2	2885.4	3469.4	2448.3	1832.5	2088.4	1823.8	3731.7	2262.9	2829.9	2181.5
IL10RB	300.2	262.3	378.1	255.1	298.1	211.3	195.8	356.7	702.6	262.1	509	253.7	337	278.3	544.1	406.8	366	290.3
IL11RA	266.6	251.7	202.25	169.5	331.85	282.8	241.9	320.8	169.4	339.25	151.55	204.7	118.15	177.35	156.35	245.05	204.35	263.55
IL17RA	381.25	317.4	325.45	174.45	251.4	239.35	262.7	341.25	420.35	385.9	281.3	344.45	194.2	300.1	409.35	336.2	325.45	415.25
IL18R1	69.6	120	66.2	137.4	83.4	188.5	115.8	130.5	87.8	47.4	96.4	105.8	90	75.7	114.6	200.9	117	184.6
IL18RAP	104	195	154	269.8	79	241.3	146.9	264.2	206.1	94.7	107.5	185.1	122.2	32.4	210.1	91.9	114.6	63.3
IL1B	366.95	467.05	756.7	684.6	1483.5	1294.95	1023.4	332.7	4941.3	487.55	68.05	247.5	539.2	124.85	858.6	365.65	411.1	54.15
IL21R	122.5	137.2	186.5	344.3	247.4	233.7	208.4	161.3	65	131.4	146.9	173.3	213.3	266.1	100.5	147.1	166.7	256.8
IL27RA	290.2	172.7	68.2	64.5	126	109.4	108.4	191.6	96.9	174	197.9	228.9	119.8	210.2	138.2	181.3	283.8	244.6
IL2RB	1127.4	1188.4	1463.2	1018.4	920	1190.9	872.2	1300.5	1102.1	1432	880.7	896.5	1236.9	998.7	1222.1	1218.4	1245.9	1263
IL2RG	2577.2	2426.3	2582	796.6	1732	2101.6	1513.2	2464.2	2156.8	2236.3	4367.5	2522.7	2749.6	2692	4325.4	2766	3178.5	1822.1
IL32	3176.4	3132.2	3009.2	811.8	2204.7	2567	1771.2	3822.7	2347.1	4018.4	5329.7	2722.7	4093.3	3998.4	4038.5	2827.6	4152.7	1830.5
IL4R	439.3	462.6	523.7	524.9	567.3	491.7	569.6	544.1	299.3	574.6	537.7	439.7	556.9	957.9	392.5	724.2	478.4	1132.9
IL6R	631.3	512.2	451.4	229.4	327.1	323.6	301.6	554.1	527.1	590.8	241.1	369.5	276.5	255.4	347.9	445.7	480.6	495
IL7R	7939.65	6561.2	8348.7	6124.6	6095.2	6777	8088.35	7347.15	4440.95	6701.35	7549.85	6626.25	4904.9	6029.6	4233.05	6184.95	7241.25	10680.3
ILF2	623.8	785.9	846.1	931.7	838.9	811.3	1022.2	695.6	805.1	748.4	658.8	806.7	1015.1	830.4	793.7	786.6	763.2	685.3
ILF3	272	254.4	288.6	362.2	388.7	303.9	406.6	220.8	285.2	299.9	288.5	395.6	316.7	249.7	269.9	286.6	286.4	359.3
ILF3-AS1	310.4	260.1	238.3	105.7	205.3	171.5	235.8	206.1	207.3	296.7	202	275.3	225.4	180.9	439.6	232.6	188.5	186.1
ILK	351.6	243.5	270.1	97.5	221.9	127.7	136.3	248.6	377.8	320.3	304.9	360	203.9	235.4	501.3	384.5	355.9	261.5
ILKAP	295.5	300.7	185	310.3	250.8	305.6	245	251.1	166.8	311.4	209.2	273.6	288.6	335.8	218.2	330.3	276.6	233.7
IMMT	645.3	539.6	448.2	392.5	577.5	458.6	624.2	563.8	447.2	667.5	798.5	613.2	596.2	630	941.6	691.2	748.8	773
IMP3	528.8	426.3	374.5	510.1	457.5	438.6	524.7	520.8	319.1	407.5	654.1	589	477.9	456.5	306.2	351.7	505.7	434.5
IMP4	432.2	369.3	327.9	541	482	330.4	375.2	406.5	314.2	399.2	315.6	320.7	297.8	521.5	404.1	410.2	401.5	469.9
IMPA1	463.7	392.1	469.4	550.2	429.5	417.5	594.1	418.3	322.2	419.3	521.1	517	529.4	433.4	339.2	514.5	616.7	403.1
IMPA2	51.1	44.4	5	46.7	65.7	69.2	71.4	51.1	130.2	43.6	5.7	35.8	64.9	30.3	191.4	45.4	58.7	15.9
IMPDH1	95.8	81.5	180.9	69.5	119.5	124	109.1	163.6	251.8	102.4	118.6	81.5	138.6	128	301.2	113.6	131.2	140
IMPDH2	1315.4	1394.6	958.2	729.5	1002.3	680.2	1119.3	1228.1	911.2	1272.1	1017.7	1010.7	750.8	1218.8	797.1	1081.1	804.7	1057.2
INO80E	273.4	263.2	153.7	79.6	145.3	111.8	134.8	194.5	219.2	296.7	256.7	184.1	162.1	219.1	182.8	251.9	243.8	186.1
INPP4B	305.05	307.9	400.7	278.55	367.2	315	297.4	280.5	264.05	384.8	123.2	225.7	243.4	181	129.05	298.7	228.4	232.25
INPP5D	130.3	143.1	159.1	206	200.5	258.9	224.3	179.4	141.1	154.5	165.8	188.9	169.6	125.7	246.5	106.7	93	114.4
INPP5E	241.1	242.4	213.9	168.7	181.5	122.5	151.4	241.8	194	201.2	159.2	102.9	115.3	254.9	223	181.5	248.3	288.3
INSIG1	155.4	210.8	423.1	391.5	515.3	387.9	349.8	195	442.6	204.9	227.2	210.1	314.9	184.3	278	153.4	124.9	270.5
INTS12	387.6	369	185.4	236.3	203.7	268.9	337.5	285.4	182	303.9	221	249.7	385.9	338.8	236.8	313.9	338.1	243.4
INTS8	521.9	502.1	501.4	362.7	499.9	413.5	309.8	470	403.1	446.1	472.2	567.9	399.9	420.3	461.8	524.9	505.3	474.9
IP6K2	225.4	306.15	199.7	163.45	213.85	161.5	164.6	217.6	124.35	213.25	130.4	212	230	240.25	146.95	223.4	213.75	196.65
IPCEF1	711	513.4	448.7	544.7	419.7	271.9	626.9	521.6	269.2	463.6	561.9	739.3	263.8	379.4	208.4	593.6	566.1	488
IPO5	185.5	217.7	162.9	236.9	228.1	239	201.5	144.2	237.3	191	107.9	283.4	263.7	161.4	172.6	184.9	179.7	141.1
IPO7	453.35	413.55	412.4	469.75	515.8	507.7	521.7	427.9	414.25	425.9	433.05	508.5	551.8	511	267.6	572.3	599.7	713.05
IPW /// LOC101930404 /// PWARSN /// SNORD107 /// SNORD115-13 /// SNORD115-26 /// SNORD115-7 /// SNORD116-22 /// SNORD116-28 /// SNORD116-4	454.4	455.4	460.9	623.4	622.4	621	390.2	558.9	465.2	436.8	217	383.5	442.1	338.3	234.7	352.7	322.1	375
IQGAP1	220	299.2	884.5	331.6	524.8	574.2	505.6	235.8	863.1	390.2	747.3	606.4	729.6	169.6	1114.1	370.4	332	239.8
IQGAP2	363.95	420.95	499.1	366.05	469.8	613.75	451.75	406.2	593.15	428	303.75	297.1	552.8	378.9	328.75	355.4	344.8	408.75
IRAK1	374.55	448.65	359.6	470.35	321.55	358.9	323.8	387.6	431.1	417.35	334.1	307.75	336.1	421	534.75	367.85	308.55	451.9
IRF1	910.1	892.4	724.4	945	841.4	1059.55	757.75	665.35	873.8	635.65	642.35	902	842.4	446.65	626.8	604.55	1044.35	611.75
IRF2	184.9	128.2	157.7	49.9	132.2	142.3	124.4	162.5	269.5	204.6	302.3	324.6	250.1	112	231.3	249.7	250.9	191.6
IRF2BP2	677.2	707.2	653.1	685.8	626.7	759	692.1	642.6	612.9	587.1	517.9	448.7	760.2	707	406.2	722	682.3	602.1
IRF2BPL	1526.9	1732.3	1578.3	1289.7	1416.4	1240.4	1024.8	1300.2	1178.6	1342.1	935.8	857.8	1219.1	1324.2	784.4	1604	1478.2	1826.8
IRF3	650.4	527	562.4	307.5	472.8	309.3	467.4	633.8	434.9	679.7	536.8	665.2	495.6	467.4	410.2	703.2	601.6	616.3
IRF7	415.8	325.2	233	215.3	391.8	231.7	416.9	545.7	692.3	440.6	2775.7	1088	1154.7	1247.6	2015.2	1380.7	1267.6	1921.4
IRF8	212.8	281.7	241	182.9	372	196.1	570.6	302.6	924.6	298.9	413.3	444.7	251.1	342.7	586.3	174.6	202.9	813.6
IRF9	529	499.3	380.1	714.2	451.9	542.6	537.8	511	484.6	478.9	829.3	919.2	689.2	732.6	955.2	655	775	631
IRS2	2128.05	2393.3	1665.8	2386.55	2125.1	2307.65	1904.35	1875.7	1508.5	1877.05	668.95	1350.55	1355.3	2458.7	673.7	1512.1	847.65	1737.1
ISCA1	625.3	707.7	801	1136.1	620.7	1026.4	902.4	762.9	453.8	527.5	299.1	512.4	794.4	1055.7	405.9	527.7	409	619.3
ISCA2	258.3	307.2	170.5	381.5	271.4	282.9	200.6	288.8	171.7	345.4	297.5	307.6	258.2	367.1	312.6	324.7	345.9	257.8
ISCU	2787.2	2547	2189.1	2208.7	2575.4	2008	2064.7	2884.2	1776.4	2651.3	1642.9	2036.5	1961.2	2856.6	2437.8	2861.7	3492.6	3049
ISG15	1208.7	707.6	371.6	468.1	796.7	596.2	521	1225.8	711.1	733.5	10547	3199.2	4753.7	6859.5	7853.2	6814	6044.7	2948.4
ISG20	1759.85	1305.1	973.15	920.3	1037.7	965.2	940.25	1901.5	775.3	1371.9	2804.2	1809.2	2054.1	2465.2	1899.75	2200.05	2290.85	2220.45
ISG20L2	168.2	254.4	268.2	358.2	314.4	326.3	416.5	276.9	205.6	306.5	288.8	281.9	274.2	290.1	224	191.4	261.2	247.9
ISOC1	160.3	163.3	175.7	252.2	246.4	299.8	114.6	203.1	173.2	141.1	164.3	194.7	307.9	192.7	132.7	259.3	281.3	113.5
IST1	609.85	580.85	524.9	753.8	562.45	757.4	884.05	527.1	447.15	461.8	534.55	750.65	621.75	539.7	341.15	376.75	490.75	673.1
ISY1-RAB43 /// RAB43	333.6	266.4	126.9	60.4	76.9	51.1	113.5	199.2	57.4	317.8	181.5	177.7	98.2	176.2	104.9	210.6	203.2	209.8
ITGA4	194.9	148.2	811.5	275.5	512.5	621.5	516.3	175.4	513.2	201.7	623.6	425.2	722.1	193.9	726.3	168	263.1	110.6
ITGA5	285.5	337.4	170.5	274.4	144.9	148.5	189.7	177.3	165.7	256.6	202.2	105.4	104.2	164.6	245.8	185.5	209	632.9
ITGA6	348.9	306.6	612.25	344.25	512.95	589.8	568.45	322.6	418.6	343.55	487.55	896.35	497.6	417.2	306.1	533.65	306.4	318.95
ITGAE	798.8	768.4	444.9	511.5	401.7	355.5	618.9	703.8	519.8	677.6	300.2	523.3	543.6	490.6	296.2	463.6	504.1	543.9
ITGAL	1141.95	1078.85	741.75	337.8	546	551.1	671.9	1062.8	869.05	1161.2	844.7	735.1	681.5	943.6	1141.9	955.65	1036.55	614.25
ITGAM	199.2	222.1	322.3	336	260.2	292.7	328.5	252.5	894.9	304.8	465.8	243.8	499.5	151	1284.9	318.9	478.4	104.1
ITGB2	1395.7	1486	2174.5	1497.5	1627.9	1317.5	1970.4	1617.1	2699.7	1846.6	1309.1	1787.1	1637.6	883.7	3167.5	1399.8	1385.2	712.9
ITGB2-AS1	817.95	941.9	632.2	277.95	402.55	582.1	704.75	782	671.65	981.25	386.35	426.9	207.3	320.2	390.9	595.45	426.3	926.65
ITGB3BP	316	295.3	175.5	141.7	225.5	232.1	157.4	388.5	195.8	341.1	367.9	210.3	298.8	401.6	243.3	249.5	277.1	214.1
ITGB7	769	550.7	468.8	242.4	333.5	466.9	318.7	588.7	470.5	674.9	1005.2	538.4	484.5	712.4	561.9	769.3	599.5	681.8
ITK	4335.3	4185.5	4218.7	3236.2	4264.7	3430.6	4584.1	4387.4	2790.5	4561.6	3739.3	4224	3242.2	4200.4	2377	3573	3731.5	4371.2
ITM2A	2055.35	1807.1	2479.3	2145.8	1430.05	2399.25	1970.25	1622.05	929.3	1822.6	2248.6	1426.2	2299.8	2035.9	1516.65	1654.7	1634.25	1631.1
ITM2B	6327.35	5592.7	5997.1	5188.85	6164.9	6197.5	5453.7	5565.4	6164.7	5536.4	5940	5038.1	4966.9	4629.8	5995.15	5422	4804.55	4488.05
ITM2C	140.9	170	99.8	79.7	135.6	111.9	238.8	184.5	332.6	121.7	277.9	194.8	230.7	217.6	204	165.3	88.5	342.3
ITPA	411.2	426.5	400.5	207.7	381.3	323.2	359.9	483.2	466.3	424.6	286.8	415.6	411.3	567.3	431.9	529.9	524.1	295.9
ITPKB	585.8	587.8	363.3	409.9	283.9	241.3	266.9	551.3	260.5	514.3	155.2	296.5	187.9	304.8	169.4	509.6	328.8	406.7
ITPR1	117.65	120.5	185.5	208	224.95	247.4	171.25	142.8	197	103.55	160.15	176.4	191.05	115.6	121.05	127.85	113.75	120.45
ITPRIP	204.9	171.85	164.9	242.8	162.45	163.75	292.65	156.6	238.25	176.35	115.55	243.15	230.6	312.25	165.65	234.5	228.85	205.75
ITSN2	414.2	358.3	279	367.6	438.3	344.4	343.8	351.6	283.6	385.2	309.1	363.5	331	247.9	329.4	396.5	367.7	336.8
IVNS1ABP	205.35	199.45	450.6	267.15	395.6	398.5	261.4	168.4	493.05	207.6	315.15	229.55	284.15	211.5	202.7	189.85	229.55	330.8
JADE1	311.55	322.5	312.9	333.9	213.95	281.7	285.4	249.65	167.35	331.7	133.8	220	190.25	268.6	125.65	207.85	242.35	243.55
JAGN1	460.1	499.3	354.4	291.4	337.4	375.2	447.5	403.7	298.7	474	432.2	457.4	397.4	414.1	370	443.5	427.2	324.9
JAK1	312.75	309.25	825.85	758.3	647.85	630.45	742.25	282.1	570.1	349.6	611.75	744.1	625.8	212.6	542.3	284.25	298.8	289.05
JAKMIP1	99.9	126.9	158.4	17.2	64.3	131.2	45.6	200.9	79.1	126.3	85.1	72.6	216.9	181.5	230.2	113.1	108.7	44.9
JARID2	490	535.7	245.7	374.5	377.6	387.6	383.4	449.3	343.4	410.8	209.7	307.3	316	491	231.4	378.5	371.5	337.5
JAZF1	134.25	180.55	206.35	124.05	173.7	217.4	209.3	131.7	272.1	158.55	166	143.35	264.6	69.7	258.35	108.15	133.2	101.6
JMJD1C	242.7	209.25	252.45	483.9	357.3	351.9	275.85	182.5	288.65	182	80.4	247	259.15	221.6	136.15	205.8	191.05	223.8
JMJD6	249.85	243.4	199.3	329.65	291.3	248.7	212.8	236.75	238.9	260	120.45	167.2	275.3	252.8	171.95	241.55	203	213.65
JMY	587.7	744.45	483.4	757.2	597.9	777.5	641.85	502.05	347.1	514.35	168.9	348.1	500	690.45	176.15	406.4	350.8	531.1
JOSD1	1565.5	1754.5	2026.8	3058.4	1796.4	1971.4	2258.7	1652.8	1605.8	1427.1	599.3	1123.7	1633.5	2651.6	1130.5	1615.6	1013.9	2214.1
JTB	3730.4	3882.8	2697.5	2845.7	2382.4	2360.5	2484.2	3961.8	2763.4	3706.9	3458.4	3072.6	2871.6	3498.7	3613.2	3265.3	3070.3	2945.5
JUN	1230.1	1946.5	2446.9	1624.95	1699.85	2064.15	1453.8	1470.1	1838.9	1520.7	957.8	1081.6	1901.2	1027.65	1384.9	1450.8	999.15	1359.5
JUNB	7404.3	6612.4	6005.7	2869.8	4900.4	4048.3	5093	5974.5	5118	8533.5	3728	4888.4	3883	4832.7	5101.4	7522.8	4108.4	5425.6
JUND	241.55	254.25	667.65	379.85	412.8	363.95	745.55	266.75	671.55	267.65	341.05	544.95	471.95	341.45	382.15	250.7	206.85	245.4
JUP	90.7	29	44.6	28.8	20.5	24.3	4.3	10.4	58.2	31.9	40.9	48.8	8.2	48.7	243.8	61.1	36.4	34.7
KANSL1	773	777	530.15	507.35	502.8	577.05	591.45	792.6	507.85	720.45	508	589.9	539.15	522.9	355	669.1	604.9	684.65
KANSL1-AS1	130.6	327.15	136.3	57.6	213.75	66.6	85.5	162.45	253.85	355.05	95.35	227.4	69.65	314.85	116.2	306.7	90.25	107.45
KANSL2	636.4	621.8	527.3	793.8	899.6	850.7	616.7	723	425.8	558.9	327	670.5	742.8	974.1	351.7	563.4	504.2	540.6
KARS	3490.15	3263.4	2980	2713.65	3202.3	2981.55	2629.05	3482.75	2566.3	3634.15	3085	3197.35	2826.7	3522.5	3093.1	3360.2	3240.15	3200.1
KAT2B	637.8	591.3	765.6	562.1	741.1	703.1	564.9	765.4	662.7	720.9	357.4	511	827.9	553.1	577.7	666.5	700.2	780.8
KAT6A	646.65	664.3	448.3	678.25	421.5	550.35	705	525.9	348.65	566.35	272.05	552.35	449.95	547.8	185.7	547.3	484.1	829.25
KAT8	309.5	242.1	173.1	167.35	173.65	215.2	181.1	244.5	199.2	257.3	151.1	195.15	141.5	180.85	201.35	228.85	261.05	212.8
KBTBD2	310.4	426.7	369.6	534.9	412.5	448.1	396.6	338.2	340.2	316.4	199.2	303.9	415.2	499.1	180.9	236.6	229.8	297.4
KBTBD4 /// PTPMT1	370	338.9	346	346.4	322.8	347.7	322.9	402.2	279	314.5	234	372.9	306.1	274.1	200.6	351.4	272.5	203.8
KCNA3	96.2	94	229.4	200	175	178.6	142.6	88.8	156.4	129.4	162.8	236.1	171.2	68.1	174	93.7	113.8	182.8
KCNAB2	189.45	261.25	118.5	101.25	150.05	125.5	162.25	224.3	217.4	227.6	231.35	151.55	152.75	209.35	204.9	183.6	192.4	218.65
KCTD12	172.4	135.85	164.35	237.5	226.4	158.8	233.7	124.35	572.45	134.25	215.65	127.6	197.3	67.4	655.45	120.15	186.45	165.3
KCTD20	424.5	438.6	369.3	524.8	297.7	375	391.7	429	559.1	416.8	413.1	337.7	350.5	454	276.9	440.9	346	423.1
KCTD9	138.8	174.4	190.7	156.3	174.5	214.7	150.9	217.5	167.1	166.1	58.8	202.9	229.3	227.3	131.3	185.2	236.3	141.4
KDELR1	322.3	336.3	266.5	186.05	233.95	176.9	235.65	365.8	418.25	329.1	398.2	242.8	268.45	345.7	397.25	328.2	364.4	374.45
KDM2A	424	394.2	255.2	270.4	234.1	217.2	454.1	284.2	234.9	278.8	284.4	283.1	303.1	426.6	271.1	266.7	383.7	309.1
KDM2B	416.2	443.6	282	414.4	406.9	432.9	404.3	385.6	412.8	474.6	313.2	374	400.3	448.8	507.6	394.6	343.4	624.5
KDM3A	536.1	592.6	482.4	470.15	455.65	499.9	550.5	432.2	315.3	500.7	316.95	431.55	407.3	558.95	331.5	376.25	365.95	448.25
KDM3B	241.95	247.65	423.9	503.6	477.35	389.1	601.35	258.95	324.7	300.55	277.25	397.6	396	231.05	306.1	242.75	244.4	261.55
KDM5D	576.2	649.4	1.2	584.7	761.6	2.7	605.8	447.1	539.6	548.8	2.5	618.9	6.7	4.2	28.7	10.9	8.9	17.3
KDM6B	153.6	161	271.2	235	269.8	249	252.9	145.8	309.5	181.2	67.3	129.3	146.8	314.5	151.9	188.9	203.4	233.7
KDM7A	293.85	380.15	369.55	848.3	423.35	541.65	368.95	251.45	303.85	293.6	142.1	332.55	363.8	400	220.8	337.35	282.55	913.65
KHDRBS1	692.3	863.5	638.6	618.4	609.8	594.1	655.2	798.5	772.8	697.7	953.5	682.7	645.4	681.8	965.9	801.2	696.4	742.3
KHNYN	303.4	457.9	339.25	406.7	318.35	350.6	407.4	260.65	304.25	418.15	234.15	221	321.6	355.75	305.45	338.2	285.4	382.8
KIAA0101	132	139.75	95.6	50.05	200.2	35.4	113.5	145.6	106.8	101.5	502.85	112.55	530.6	390.95	180.25	284.35	405.1	145.6
KIAA0247	744.3	841.3	622.4	654	604.8	575.7	801.3	727.5	711.4	1219.1	628.5	634.3	597.6	665.6	474.3	802.9	883.4	888.8
KIAA0355	308.1	238.9	211.4	204	218.6	207.4	167	209.7	177.3	278.8	159.6	294.9	205.1	349.1	193	334.5	211.2	361.7
KIAA0391 /// PSMA6	1638.8	1604.85	910.95	1165.35	1266.75	1148.6	1000.4	1877.05	1203.3	1611.35	1749.85	1397.75	1690	1817.45	1448.85	2092.15	2312.85	1948.9
KIAA0430	286.8	323.25	375.6	414.55	383.75	372.1	391.15	285.2	305.4	260.05	352.3	424.6	402.05	313.3	297.5	353.15	356.65	377.7
KIAA0922	725.7	738.8	596.8	424.7	754.5	529.7	667.9	593	631.7	833.5	408.1	821.3	566.6	507.6	494.4	682.4	605.9	624.1
KIAA1033	379.8	290.5	261.9	264.5	285.6	222.1	218	329.8	284.4	317.3	551.2	306.4	217.9	192.1	613.4	325.1	370.2	378.9
KIAA1143	536.9	492.2	359.95	516.55	440.65	541.15	493.55	556.35	431.05	577	577.1	483.85	571.75	751.3	347.05	649.35	553.7	348.35
KIAA1147	134	182.5	261.1	300.9	216.8	248.4	206.2	132.6	191.7	163.6	110.4	214.5	117.8	152.9	198.4	147.7	171.9	181.9
KIAA1191	696	723.4	531.4	1020.8	610.7	711.3	611.1	721.4	568.8	696.5	638.9	705.3	811	669.6	622.8	609.1	693.4	814
KIAA1429	99.5	105.2	104.9	177.7	141.8	166.6	180.5	141.9	106.9	70.4	26.8	99.5	122.9	75.4	27.8	71.4	62.1	61.7
KIAA1468	261.45	198.55	221.15	209.3	253.3	234.45	236.8	190.75	224.55	215.45	132.35	243.65	258.05	122.7	145.5	192.9	198.25	133.6
KIAA1551	578.8	495.35	832.4	781.35	759.5	814.9	780.85	572.95	579.8	479.9	706.2	820.1	591.15	329.85	506.1	433.45	758.55	697.5
KIAA1598	53.4	42	23.4	59.4	38.6	33	68.7	34.8	300.9	16	58	25.1	72.1	12.8	158.7	21.8	26.8	28.3
KIAA2013 /// LOC102724984	191	183.7	206.6	171.4	179	149.8	183.3	240.9	275.5	182.7	374.4	217.1	266	197.2	370	192	272.4	129.4
KIF21B	445.9	524.6	333.8	251.2	221.4	234.5	233.3	487.5	246.6	574.9	378.7	308	253.9	343.6	278	451.8	407.2	481.5
KIF2A	244.15	263.4	434.85	450.9	399.8	411.65	389.35	209.6	297.65	244.55	314.35	399	402.7	319.2	289.75	258.9	286.75	426.8
KIF5B	614.3	745.2	768.7	741.6	642.7	714.5	918.4	574.8	786.1	637.5	802.5	737.6	673.9	599.3	682.7	596.6	480.3	529.1
KLF10	628.7	603	1082.8	1110	1102.5	1145.3	899.7	775.8	2031.6	624.8	536.8	368.7	1220.5	661	1500.7	690	741.3	663.3
KLF11	91.1	170.05	147.5	175.7	169.7	240.45	186.3	217.85	177.1	117.8	65.45	83.4	217.95	166.3	225.1	170.45	137.9	150.9
KLF13	130.8	132.7	107.7	130.7	84.5	107.8	45.7	128.1	73.4	176.9	141.4	62.9	47.1	128.5	194.4	112.8	111.1	220
KLF2	3261.55	2684.55	2813.9	1994.1	2880.5	2238.7	3006.45	2805.25	2299.35	3704.35	2300.2	3207.05	2540.65	2563.05	2161.8	2875.95	2327.85	2692.4
KLF3	256.4	335.75	608	601.2	438.4	650.1	564.4	254.05	384	270.2	147.95	378.4	373.15	251.5	191.9	215.5	140.95	276.25
KLF4	500.75	481.45	1011.2	661.05	872.6	383.55	1079.75	491.6	2665.05	583.1	308.2	421.4	1099.7	300.7	1465.75	772.15	726.7	335.5
KLF6	1069.1	1638.7	960.5	1012.9	1124.2	884.2	997	1420.4	1518.7	1265.4	2074.4	1163	1700.5	877.3	1696.1	1018.1	1998.3	1799.9
KLHDC2	1349.2	1361.4	822.1	1488.2	1106.6	1090.6	1125.5	1181.2	643	1164.9	927.5	803.6	855.3	892.4	628.6	846.7	827.5	1107
KLHDC3	209.2	191.05	210.8	124.9	169.4	165.1	210.7	186.55	232.05	198.55	281.5	302.95	189.4	162.85	201.25	259.15	235.65	179.45
KLHDC7B	81	56.9	57.9	32.7	33.6	29.45	44.05	83.2	71.6	73.05	212.1	101.05	115.8	139.6	239.05	138.55	164.7	63.1
KLHL15	258.9	251.9	166.6	309.3	252.6	278	199.6	243.3	233.1	198	176.8	273.3	334.6	386.2	176.8	304.5	246	170.3
KLHL2	397	243.8	268.3	205.8	318.9	381	291.6	336.7	385.3	304.1	314.2	320.9	369	289	224.9	519.2	359.7	266.1
KLHL24	220.7	298.5	256.2	429.2	241.1	286.6	323.2	188.4	169.7	250.4	105	199.1	197.1	239	83	138.5	122	299.4
KLHL28	213	263.3	231.5	304.1	242.9	290.6	274	162.5	131.8	194.9	106.6	218.7	232.3	145.3	71.3	95.3	178.8	129.6
KLHL6	157.55	155.8	178	155.65	160.2	148.25	138.25	165.7	142.85	155.4	127.8	157.55	105.65	121.55	154.5	185.55	157.5	313.1
KLRB1	2943.7	3583.5	2806.9	4053.8	1970.9	2964.2	1612	3415.3	1578.8	2799.8	399.8	1242.6	1936.6	1237	1480.7	1006.6	1659.2	1202.4
KLRC1 /// KLRC2	54.2	24.5	42	29.4	30	30.4	36.9	58.4	44.5	105.1	44.4	105	225.4	15.9	48.6	41.2	53.4	28.8
KLRC4-KLRK1 /// KLRK1	189.05	112.2	268.5	183.8	135.35	204.95	308.3	141.25	299.4	244.25	379.95	320.4	414.9	181.25	200.05	193.95	265.2	75.25
KLRD1	72	37.2	121.3	145.8	86.2	59.1	77.3	117.2	137.6	111.8	322	146.1	261.8	30.6	153.3	74.5	145.1	22.5
KLRF1	241.5	192.8	207.8	245.2	177.5	139.5	190.7	436.4	459.1	312.5	134.5	215.9	301.4	82.2	176.9	118.6	77.4	106.8
KLRG1	120.1	245.3	485.4	181.7	270.3	333	210.3	218.6	374.4	186.9	176.6	203.7	257.8	122.7	373.3	118.9	186	62.9
[truncated: 2,650 more rows]

## Sheet: GSE4588(B Cell)
SYMBOL	GSM101962	GSM101963	GSM101964	GSM101965	GSM101966	GSM101967	GSM101968	GSM101969	GSM101970	GSM102710	GSM102711	GSM102712	GSM102713	GSM102714	GSM102715	GSM102716
AAED1	174.2	235.4	270.5	231.1	218.9	174	157.2	206.9	141.5	167.9	269.6	290.4	136.4	199	170.1	201.3
AARS	168.2	177.6	146.8	194.8	232.3	226.3	214.3	251.8	248.3	217.1	185.5	251.2	302.5	308.3	241.8	224.3
AASDHPPT	248.2	183	234.8	277.3	201.1	161.4	161	139.3	116.1	311.1	231.5	164.5	277.2	153.2	246.7	216.6
AATF	338.1	323.2	269.3	210.6	287.6	446.1	345.8	356.2	284.9	411.8	317.5	322	313.1	282.9	323.3	218.7
ABCA5	71.7	69.85	93.25	94.75	74.7	80.1	146.75	133.6	166.95	120.8	223.55	200.95	61.75	69.9	67.75	123.8
ABCA7	230	175.9	118.6	126.2	177.8	191.2	222.1	301.4	233.9	159.5	172.3	119.4	174	208.1	201.9	141.9
ABCB1 /// ABCB4	394.5	395.4	204.3	243.1	383.2	505.9	610.9	465.2	674.5	419.1	286.2	226.9	377.3	816.8	349.1	525.6
ABCB10	170.4	149.7	244.3	214.4	174.1	183.4	200.8	191.7	223.4	278.8	304.3	228.9	179	122.6	209.2	256
ABCB4	439.3	407.3	151.9	149.25	365.1	406.65	456.65	402.7	528.6	295.15	164.3	126.5	301.4	553.6	312.05	457.25
ABCB7	302.2	295.9	242.2	158.5	311.4	256.4	211.2	169.5	209.6	275.1	206.7	250.3	267.8	279.9	263.1	188.1
ABCE1	226.15	163.1	309.25	393.3	175.75	165.35	211.3	178.2	202.1	349.15	267.35	230.3	188.25	203.2	194.75	246.25
ABCF1	397.2	383	402.7	492.3	374	349.9	245.5	435.9	343.8	375.6	418.4	409.9	412.3	518.3	554	272.2
ABCG1	147.9	140.75	189.05	170.75	108.45	79.2	90.55	83.3	60.15	183.9	123.15	73.4	154.85	317.95	379.35	93.15
ABHD14B	632.8	561.1	257.2	361.1	511.9	557.4	268.6	337.6	351.1	330.4	242	332.1	309.9	378.1	412.9	169.9
ABHD15	262.3	324.8	414.5	314.4	276.8	224	224.2	195.5	182.6	227	190.7	95.2	170.8	341.4	233.9	183.2
ABHD17A	1160.8	965.5	800.2	817.1	1395.9	1206.5	931.5	1226.6	866.9	679.2	768.4	675.6	1095	706.7	1000.1	402.9
ABHD17B	59	37.4	142.3	290.9	53.7	21.5	63.5	38.4	62.6	234.3	161.9	38.1	28.3	19.9	45.4	52
ABHD3	193.9	150.5	382.7	217.1	225.1	178.6	198.7	194.7	193.4	254.6	324	210.3	270	196	213.6	251.6
ABI1	496.6	474.1	679.3	618.7	476.6	430.2	434.6	277.2	421.1	625.9	667.9	643	591.6	438.7	492.3	705.8
ABLIM1	825.35	847.05	552.35	437.05	724.65	831.85	575.4	563.6	619.65	899.2	555.7	531.3	724	563.1	642.1	610.8
abParts /// IGKC /// IGKV4-1 /// IGKV4-1	991.5	1197	776.8	967.1	814.2	1031.8	896.7	740.8	440.7	1658	2039.5	1401	1053.7	511.6	1532.2	981.3
ABRACL	451.4	364.4	439.2	364.7	398.7	370.8	207	210.4	222.9	459.8	687.9	439.8	769.2	294.9	670.4	598
ABT1	208.1	211.1	157.6	264.2	207.6	179.5	135.3	124.9	122.2	275.7	210.2	67.6	185.4	148.7	183.3	85.4
AC004692.5	457.7	407.2	395.9	362.7	505.5	365.6	293.1	359.3	470.2	204.3	231.5	281.9	379.8	490.1	357.1	221.6
AC004951.6 /// AX747182	329	174.6	132.1	300.8	214	299.1	292	398.9	718.9	120.6	280.4	431.8	254.7	367	265.1	276.5
AC012065.7	100.3	75.3	117.7	197.6	53.4	43.6	90.8	165	195	150.2	103.1	7.9	8	122.6	70.8	35.2
AC073283.7	37.4	33.8	12.9	58.4	67	61.1	90	110.2	29.7	22.2	77.8	52	92.9	300.5	93.9	60.9
AC079767.4	1051.4	510.2	1057	679.8	1583.6	1486.1	1357.8	711.2	1416.6	1119.9	931.1	372.6	511.2	1108.6	609.8	502.6
AC083949.1	114	169.2	45.8	38.2	161.3	57	156.5	164	200.4	38.3	55.7	96.1	141.1	165.7	143.4	111.6
AC092620.2	158.9	203.8	96.8	62.2	131.6	147.9	287.3	544.1	392.8	55.3	80	166	63	111.5	98.5	179.7
AC128677.4 /// CH17-132F21.1 /// IGKV1OR-1 /// IGKV1OR-1 /// IGKV1OR10-1 /// IGKV1OR10-1 /// IGKV1OR2-2	1199.2	1707.9	1387.3	1043.2	1698.2	1478.5	801.2	1421.5	1523.2	3069.2	3211.6	950.4	2564.8	1395.1	3309.8	1538.8
ACAA1	406.2	425.7	372.15	225.8	389	439.7	307.5	378.55	324.4	284.75	309.3	323.5	412.55	455.75	439	393.95
ACAD11 /// NPHP3 /// NPHP3-ACAD11	122.1	102.6	107.5	144.5	107.3	182	143	168.9	205.8	109	34.4	154.6	79.1	87.5	54	133.6
ACADM	454.8	273.6	779	291.8	404.5	238.4	430.6	401.8	294.5	862	797	572.8	632.8	246.6	375.9	593
ACADVL	690.2	635	356.8	504.2	509.4	615	411.4	570.7	343.6	384.7	384.8	475.3	446.5	403.7	737.2	319.5
ACAP2	111.1	140.6	306.3	229.2	146.1	134.3	178.5	119.3	104.2	230	218	188.4	137.1	81.8	132.2	126.6
ACBD3	475.8	382.1	304.35	447.55	359.65	451.3	516.45	265.65	401.9	482.2	464.35	617.45	479.3	521.6	600.55	648.4
ACCS	118.7	156	53.1	277.4	117.9	111.8	250.5	221	258.9	122.3	97.3	29.7	97	174.4	87.6	102.2
ACD	208.2	190.7	217.7	73.4	165.2	227.6	158.2	354.4	313.6	150	175.8	188.1	227.6	271.9	217.9	152.3
ACIN1	250.3	193.3	171.9	205.5	188.2	173.3	155.1	127.5	202.4	202.1	175.7	146.8	168.5	287.1	187.2	88.8
ACLY	112.1	79.7	148.9	147.4	58	65.2	80.3	92.2	112.1	228.7	165.8	132	96.2	138.5	82.1	148.3
ACO2	234.8	223.15	209.3	190.15	188.15	288.45	170.8	186.65	140.75	175.85	142.6	258.45	241.3	174.3	215.25	256.2
ACOT9	168.1	206.2	232.3	300.6	237.4	299.9	169.5	207.3	172.3	228.8	360.9	222.5	204.5	393.9	282.5	240.9
ACP1	251.9	247.7	288.65	365.55	237.85	296.65	294.85	221.3	206.4	459.65	333.2	260.8	309.1	154.95	234.05	222.2
ACP5	313.2	292.9	562.5	214	378.6	324.6	388.9	458.6	397.2	532.5	465.3	396.1	354.7	731.5	537.5	249.2
ACSL1	150.8	102.85	354.4	533.7	175.9	121.3	117.3	104.85	78.15	147.25	347.55	151.65	168.45	133.55	198.25	91.25
ACSL3	152.5	159	112.1	124.3	136.5	120.3	210.4	225.7	211.3	160.3	188.8	199.4	207.6	196	169.9	262.3
ACSL5	211.1	157.25	263.95	169.5	219.55	199.9	214.65	170.45	272.95	268.6	249.55	226.1	227.7	134	172.65	283.75
ACTB	15286	14225.9	14856.5	12562	16485.7	16094.2	9012.9	11311.8	12927.3	10727	10779.5	9845.95	15903.6	15405.8	15581	9760
ACTB /// ACTG1	6856	6800.4	7625	7267.3	6076.8	6774.2	3898.4	5292.3	5740.8	6003.1	6610.8	5079	6167.5	6748	8214.1	5964.3
ACTBP9 /// ACTBP9	34.3	16.4	235.4	122.3	45	10.7	11.7	11.7	17.8	76.1	114	63.2	30.5	59.2	56.6	29.6
ACTG1P4 /// AMY1A /// AMY1B /// AMY1C /// AMY2A /// AMY2B	254.4	166.4	205.2	200.4	156.8	179.7	371.8	306	325.2	231.1	163.8	271.5	102.1	190.6	144.8	290.4
ACTG1P4 /// AMY2B /// RNPC3	87.2	173.1	223.2	245.3	211.3	156.3	332.6	247.8	248.9	390.4	195	153.8	144.9	121.7	244.8	248.2
ACTN4	268.1	235	191.4	125.4	323.2	311.2	343.5	290.7	192.6	181.2	283.6	289.2	298.5	296.7	357.1	253.7
ACTR10	440.8	447.6	473.9	572.8	394.1	471.5	425.9	376.2	370.9	592.9	496.3	358.2	511.1	378	381.7	541.5
ACTR1B	328.2	250.6	209	296.2	267.3	321.1	253	242.5	290.8	187.5	177.8	251.2	302.1	388.1	276.7	192.6
ACTR2	140.1	174.1	733.8	718.1	152.3	142.1	191.6	160.4	174.9	503.9	560.7	283.6	135.8	78.9	121	282.2
ACTR3	915.7	639.3	1379.3	1177.4	856.5	767.3	751.9	597.4	851	1378.1	1443	903.4	1443.9	936.7	966.2	1183.2
ACYP2 /// LOC101927144	149	281.3	127.6	109.9	148.1	154.5	113	99.2	80.8	173.9	133.5	117.5	240.7	95.6	189.7	239.9
ADA	49.95	53.6	48.45	84.35	97.1	82.45	53.1	48.35	52.75	85.15	211.15	109.2	112.75	116.15	135.75	66.05
ADAM10	72.9	52.8	181.1	158.3	69.8	73.1	90.9	120.1	94.2	274.6	215.7	98.2	74	70.9	55.3	154.1
ADAM17	298.9	347.4	330.9	365.5	341.8	227.3	437	250.5	296.7	309.8	358	436.6	338.9	429.6	333.2	433.4
ADAM19	452.55	581.1	238.15	334.45	432.65	499.5	261.45	252.6	283.65	410.15	416.7	272.75	483.2	489.3	350.15	423.05
ADAM28	732.9	449	786.35	927	613.45	516.6	728.55	600.5	787.35	450	584.3	1112	353.45	526.45	576.4	627.85
ADAR	1936.6	1671.3	1329.1	1298.2	1877.4	2090.4	1509.3	1819.8	1449.7	2632.5	2532.6	2301	3407.8	2845.6	2776.6	2939.8
ADCY7	178.45	196.65	286.8	137.8	257.85	182.55	177.7	195.5	165.9	184.8	286.3	200.9	206.15	183.25	143.85	214.55
ADD1	641.5	667.35	508.7	504.7	562.05	649.75	589.35	713.35	590.1	629.15	477.95	508.45	622.9	683.35	601.85	455.25
ADD3	1816.55	1764.4	2785	2067.15	1875.6	2149.85	2689.4	2104	2163.6	3688.8	2946.7	3097.4	2167.45	1764.6	1952.95	3061.9
ADH5	288.85	187	219.95	188.3	221.6	279.4	258.3	257	251.4	431.25	292	202.15	388.7	144.55	303.55	312
ADI1	453.5	439.7	587.8	233.5	301.3	372.5	330.6	382.2	279.7	193.7	328.7	196.5	419.8	248.1	361.7	429.2
ADIPOR1	237.9	248.9	441.9	458.7	250.3	246.8	175.9	172.5	195.4	455.7	367.5	289.6	250.2	236.4	253.5	273.6
ADIPOR2	300.6	219.9	216.7	181.4	250.9	212.4	241.3	147.4	176.6	228.5	238.9	228.5	251	120.2	179.9	226
ADK	456.55	352.45	427.6	403.55	455.2	464.35	369.3	349.75	346.4	472.45	426.65	525.85	355.45	494.95	464.3	425.7
ADM	99.6	119.1	129.6	138.4	62.6	116.1	14.7	19.4	18.6	71.6	134.6	67.5	96.9	86.6	117.8	29.5
ADNP	308.1	352.05	403.95	398.05	297.85	300.4	348.4	362.9	364.45	377.65	489.9	261.4	410	342.4	336.65	327.5
ADNP2	273.4	375.7	268.35	412.55	288.75	223.9	302.3	433.3	303.95	333.4	358.75	343.3	203.8	180.7	328.85	261.4
ADORA2A /// SPECC1L-ADORA2A	129.7	150.1	128.4	99.9	134.3	187.6	98.5	142.7	126.8	122.7	88.5	85.1	148.7	245.4	172.8	111.1
ADPGK	497.95	504.05	555.9	692.35	440.1	431.15	517.7	425.15	376.3	586.1	512.7	566.8	467.65	339.9	493.4	545.9
ADPRHL2	272.4	240.8	216.3	188.9	335.5	248.9	217.7	292.5	199.4	267.6	220.4	140.9	223	258.4	337.2	132.2
ADPRM	292.75	261.75	210.2	246.85	341.8	301.3	325.05	179.3	358	460.55	237.05	156	370.9	403.15	218	375.95
ADRB2	303.6	179.4	117.2	132.8	160.6	187.9	121	142.8	111.5	78.7	123.9	53.1	122.8	75.4	86.1	58
ADRBK1	107.2	137.3	154.4	149.7	153.9	36.5	126.5	166.4	204.2	74	121.5	123.4	132.1	177	113.7	97.7
ADRBK2	225.4	219.2	241	142.8	273.5	204.3	357.9	284.3	354	206.9	220.4	218.5	213.7	222.4	189.2	304.5
ADRM1	376.7	383.8	334.5	387	378.7	425.6	174.5	337.5	251.2	270.1	336	284.3	465.3	320.5	613.8	212.1
ADSL	522.55	404.45	304.65	413.1	434.8	476.85	379.4	431.05	388.25	512.95	376.2	338.35	528.25	305.5	553.85	541.35
ADSS	85.65	76.25	165.45	206.35	92.6	64.3	75.3	65	52.85	133.35	180.7	82.5	111.05	78	107.4	119.55
AEBP1	76.9	100.9	16.1	23.9	141.4	41	100.3	178.1	93.5	178.6	65.2	20.3	242.8	258.5	67.5	148.4
AEN	199.7	182.1	127	142.6	328.6	197.6	333.1	184.1	192.4	181.2	117.9	85.2	109.2	114.2	127.5	200.5
AES	989.3	1289.9	828.1	863.7	865	936.6	747.7	853.4	759.7	757.6	793.3	303.9	805.8	753.9	619.2	184.3
AF007147	181.3	138.1	110.6	155.5	246.4	256.8	313.9	277.5	416.1	165.4	131.7	289.9	153.1	283.8	107.2	206.1
AF090939	130.7	259.9	128.2	281	151.7	74.6	133.6	205.4	131.1	81.3	117.5	108.3	80.7	209.3	231.2	105.2
AF520793	157.6	166.7	124.4	109.1	149.2	112	371.1	553.6	509.8	179.3	185.3	278	118.1	249.6	81.6	304.8
AFG3L1P	106.3	93.6	84.9	107	91.5	76.2	154.2	112.8	97.8	83.1	79.9	195.5	109.3	72.2	98.4	243.2
AFTPH	770.5	644.9	592.25	530.85	566.3	733.55	751.8	991	785.45	701.15	665.65	766.1	747.3	717.45	554.05	1013.85
AGAP11 /// AGAP4 /// AGAP6 /// AGAP7P /// CTGLF12P /// LOC101060581	166.5	248.3	198.1	203.6	180	181.2	266	242.1	346.3	190.2	193.7	273.3	242.5	258.3	177.5	256.6
AGFG1	92.5	95.9	233.2	187.8	63.9	108.7	117.8	85.8	103.6	198.1	192.9	102.6	165.6	163.9	116.6	172.1
AGL	257	244.2	352.3	296.3	313	255.1	443.4	348.4	424.1	458.9	347.2	376.7	343.6	199.9	273.2	445.4
AGO2	356.3	491.9	435.8	624.2	435.9	319.5	413.9	345.4	315.8	291.8	387.3	266.7	335.3	1203.1	676.2	370.1
AGO2 /// CASC7 /// CASC7	107.45	137.85	125.9	243.75	133.4	129.75	170.7	140.8	168.75	145.65	216.3	109.3	164.15	335.3	390.75	123.1
AGPAT5	331.8	488.65	435.6	387.9	394.35	322.65	481.5	345.1	456.65	403.45	346.4	308.05	400.5	353.95	375.5	610.85
AHR	188.4	155.9	200.5	222.5	282.3	93.4	122.3	57.5	52.7	66.6	180.4	262	169.7	104	305.1	74.5
AHSA1	395.2	298.1	226.6	197.7	292	361.9	308.8	339.2	435.6	490.7	334.6	452.8	451.9	497.7	263.4	368.3
AHSA2	288.95	319	251.15	247.4	345.7	385.8	528.15	446.9	450.95	321.8	228.1	534.1	239	263.75	146.45	450.55
AIDA	1414.25	1081.85	1389.65	1192.85	1529.8	1574.25	1642.9	1243.1	1350.85	1980.9	1532.95	1222.95	1764.55	1611.6	1265.6	1570.4
AIF1	224.2	211.5	313.15	395.05	427.35	456.95	2.4	7.55	6.8	181.95	183.15	67.3	290.8	93.95	111.5	32.8
AIM1	939.1	1039	1051.6	897.2	932	1362.2	1154.4	1052.3	893.5	1104.8	1130.8	1464.9	1288	648.4	1107.6	1157.2
AIM2	460.6	288.6	473.1	188.4	394	349.9	581.9	722.9	466	638.7	748.2	1582	346.6	792.9	642.1	419.1
AIMP1	294.5	239.9	290.8	279.4	203.1	205.3	212.6	158.8	206.4	307	289.3	185.3	218.5	74.6	297.9	235.5
AIP	392.5	320.35	333.45	274.35	341.95	347.3	273.55	374.45	336.9	347	329	323	395.9	405.8	319.8	238.05
AJ420595 /// GOPC	46.6	61.7	61.9	58	17.3	50.5	149.5	88.7	173	72.5	44.4	138.9	32.1	51.1	22.1	93.9
AK022030 /// TROVE2	306.1	244.4	297.1	279.4	266.3	251.4	328.6	249.9	289.5	400.9	316.4	265.7	326.8	229.7	263.4	289.5
AK026714 /// PELI1	2602	3080.1	876.1	2097.3	2537.4	2403.6	4117.5	5238	4538.2	2065.3	1575.5	5819.1	1215.5	2581.5	1832.5	4159.3
AK057657 /// RP11-473I1.9	1058.3	1715.6	1252.6	1801.5	1147.5	1277.9	1091.1	928.7	924.3	1080.4	1361	1349.4	1029.9	1240.2	1403.8	1214.8
AK057978 /// MKLN1	199.9	251.6	104.8	122	205.8	237.8	205	219.7	220	102.3	133.2	185.1	172.8	243.6	182	168.9
AK090844	147.4	255.5	283.9	249.3	168.9	194.2	214.7	177.2	205.6	182.2	155	437.3	123.8	234.2	106.2	297.5
AK096592 /// YLPM1	106.9	105.4	26.1	87.5	42	75.5	221.7	169.8	172.5	98.4	96.6	158.9	70.9	28.7	84.1	175.7
AK2	179.2	146.85	259	201.05	138.15	161.8	146.7	146.9	122.55	298.15	213.3	173.15	196.2	123.65	160.45	158.95
AK3	310.9	288.4	279.75	429.6	237.05	341.3	509.45	345.9	359.8	395.05	385.05	505.6	330.8	270.9	374.65	448
AK6 /// TAF9	504.5	586.7	434.7	531.6	591.7	573.3	459.3	446.8	481.8	570.1	564.2	522	554.6	481.9	566	428.9
AKAP10	176.25	212.15	144.25	209.75	167.2	208.35	279.75	306.65	382.7	159.7	171.7	233.45	198.15	207.9	217.55	290.3
AKAP11	377.55	322.7	373.75	359.75	304.55	290.8	405.9	278.6	371.15	477.45	401.55	406.75	361.45	293.35	246.3	553.7
AKAP13	322.8	448.8	224.6	313.3	296	366	519.5	359.4	345.6	209.6	259.9	328.7	249.3	231.7	312.8	236
AKAP2 /// PALM2-AKAP2	1407.5	1589.4	1064.6	641.7	1290.8	1449.3	1534.8	1190.1	1819	1319.7	1573.1	2208.7	1442.4	1151.8	1430.9	1887
AKAP8	302	355.65	271.85	405.35	334.55	302.05	274.35	271.45	248.65	285.75	332.2	219.55	246	230.35	329.95	238.75
AKAP9	198.3	272.7	277.7	217.9	147.6	35.5	386	280.4	221.3	144.9	53.9	354	159.6	71.3	162.6	165
AKIP1 /// NUAK2	931	1346.1	607.3	830.6	882.5	784.7	369.2	692.5	635.3	604.4	676.3	444.8	1316	1381.6	1267.2	595.1
AKIRIN1	231.3	291.7	413	340.8	189.4	243.5	176.1	173.9	114.3	276.3	328.8	254.2	201.9	280.2	263.5	227.7
AKIRIN2	239	198.4	370.8	420.3	171.2	162.7	164.5	137.1	187.6	311.8	458.1	241.6	210.6	184.7	232	241
AKNA	674.35	628.6	478.45	432.55	759.8	764.95	534.4	723.4	686.1	355.65	391.55	447.45	770.05	840.55	545.25	507.75
AKR1A1	635.6	554.2	399.4	309.1	519.9	567.6	465.3	492.9	612.4	492.7	372.3	416.1	593.4	356.3	437.7	566.7
AKR1B1	616.4	563.9	518.4	353.3	635.4	671.6	488.7	521.9	453.8	525.9	419.2	444.5	361.4	397.3	442.4	486.2
AKR7A2	353.7	284.65	282.05	178.85	248.6	337.3	274.4	290.45	298.4	287.1	213.8	228.65	302.5	184.45	232.35	168.75
AL833181	646.4	667.6	391.1	693	643.2	865.2	1185	789.3	1628.4	646.4	393.1	373.5	499.8	569.1	399.4	1014.5
AL928768.3 /// Ig alpha 1-[alpha]2m /// IGH	963.2	1101.6	1537.4	635.9	769.7	805.8	752.1	1511.2	544.1	183.9	324.4	868.6	267.6	608.5	774.7	152.6
ALCAM	90.5	98.8	200.5	99.7	100.8	92.4	297.8	208.6	372.5	136.8	196.5	295.3	64.3	80.1	68	193
ALDH18A1	138.3	103.05	171.05	81.7	110.4	121.15	133.65	174.15	153.8	242.6	201.65	184.9	170.65	78.25	117.85	197.6
ALDH2	258.9	265.8	337.1	336.8	265.7	319.3	136	136.6	93.5	153.6	183.5	90	242.1	196	137.4	88.5
ALDH9A1	673	329.5	383.9	313	626.5	591.8	526.6	523.1	434.2	719.2	675	316.3	1072.5	325.6	739.4	609.4
ALDOA	2357.2	1894.5	1925.5	1778.3	2062	2291.1	968	1484	1153.1	1702.8	1875	1392.8	1906.6	1695.9	2383.5	692.4
ALG13	253.3	296.8	433.9	271.1	324.9	253.2	326.8	286.8	254.7	375.8	406.1	223.2	248.3	250.4	325.2	283.2
ALG6	187.4	187	198.9	240.1	284	180.3	209.8	172.6	154.6	296.3	302.6	206.2	228.6	193.6	197.8	243
ALKBH5	239.3	202.9	356.8	307.4	181.1	272.8	130.9	152.3	162.9	319.2	347.8	191.9	149.9	128.8	174.6	149.3
ALOX5	211.85	205.05	275.35	183.25	185.5	275.9	251	251	221.3	207.4	161.5	187.25	275.3	158.85	141.55	114.7
ALOX5AP	1516.3	1157.7	1121.9	922.1	1508.7	1147.8	1100.1	1012.1	1280.1	1848.4	1512.5	1162.8	1475.7	813.6	1343.1	1430.8
ALYREF	191.3	163.5	586.5	581.2	201.55	197.1	146.95	97.6	122.55	454.45	614.45	193.45	179.95	135.6	228.7	193.4
AMD1	573.45	481.55	670.3	920.9	595	517.5	664.05	423.6	351.85	697.4	599.5	421.4	376.35	416	426.3	397.95
AMFR	144.15	86.9	347.25	356	103.75	139.5	109.95	122.8	93.6	410	503.8	201.75	63.2	155.6	87.3	65.1
AMICA1	129.7	92.9	239.1	195.2	191.9	135	9.7	28.9	42.6	93.6	89.2	56.6	134.7	52.6	75	41.7
AMIGO2	180	158.9	159	164.8	157	237.2	301.3	206.2	278.1	392.1	273.1	276.3	349.5	217	193.9	127.3
AMPD2	261.7	210.1	279.9	240.3	270	335.3	157.3	159.7	189.9	136	143.5	155.6	253.6	249.8	220.1	171.4
AMPD3	352.7	350.3	302	253	485.6	382.2	386.9	427.4	403.6	409.3	204	336.2	307.7	305.9	177.4	377.2
AMT	240	134.3	136.3	124.2	306.5	240.1	224.1	229.6	248	160.7	114.5	144.6	114.7	302.3	151.6	161
AMZ2	852	987.9	998.5	827.4	990.3	777.1	917.4	795.7	683.5	962.5	896.1	706.2	775.3	874.4	956.4	927.9
ANAPC11	293.15	268.3	132.7	176.75	271	341.95	206.5	219.35	222.9	224.5	204.05	230.35	276.6	188.7	246.5	197.1
ANAPC13	487.5	349.6	367.55	384.25	461.8	397.6	310.9	353.3	259.05	366.65	350.9	320.45	487.05	248.5	467.85	254.15
ANAPC15	207.7	244.4	172.1	192.1	188.5	219.9	103.9	226	131.4	123.2	126.7	100.5	130.5	188.6	190.7	75.3
ANAPC16	1329.95	1357.1	1059.3	797.5	1429.5	1179.2	1333.1	1054.5	1238.55	1221.65	924.4	1202.15	1326.15	1376.75	1266.15	1273.35
ANAPC2	153.4	145.4	132.3	133.4	141.7	214.4	112	103	150.7	82.6	137	100.2	197	148.5	210.9	84.8
ANAPC4	446.1	432.45	376.6	329.85	574.2	540.6	662.7	466.65	541.9	581.4	469.35	621.45	488.55	298.55	366.35	537.65
ANAPC5	368.25	392.45	379.75	342	343.55	422.25	436.05	379.45	530.65	349.45	225.7	436.45	275.3	247.2	345	430.35
ANGEL2	88.1	80.8	129.9	201.7	94.7	109.5	106.5	112.1	75.2	164.8	162.7	225.3	77.3	107.6	88.1	140.4
ANKHD1 /// ANKHD1-EIF4EBP3	421.1	405.85	380.75	379.2	369.9	400.25	413.15	396.7	389.25	371.6	400.35	507	326	317.6	364.05	510.3
ANKIB1	234.7	185.6	237	212.3	212.2	174.3	332.2	224.4	230.1	248	259.5	361.9	275.2	153.5	238.8	331.4
ANKMY2	244.7	186.4	143.1	126.7	148.8	199.4	257.9	178.5	182.3	295.3	283.1	266.9	286.5	163	242.8	270.9
ANKRA2	261.4	392.8	410.7	459.4	329.5	279.5	367.4	334.2	324	366.6	471.1	442.4	285.1	227.8	340.2	431
ANKRD10	201.25	183	156.3	251.4	213.75	227.8	250.7	253.3	308.25	299.55	190.5	288.85	205.2	180.05	206.25	343.55
ANKRD10-IT1	312.1	265.75	301	231.75	324.95	246.95	417.4	243.8	333.95	217.15	204.1	467.55	304.7	370.05	315	500
ANKRD12	250.2	263	168.1	242.9	314.75	189.4	419.55	253	251.05	241.85	294.9	402.35	184.1	129.8	205.2	329.15
ANKRD13A	1196.6	1174.2	1328.75	1307.4	1118.55	1322.75	1721	1580.45	1438.15	1096.4	1205	1465.55	957.15	1545.4	1320.35	1142.75
ANKRD17	289.75	204.2	210.8	154.45	263.4	280.25	391.8	327.75	289.95	276.85	249.8	358	339.25	243.35	285.45	488.5
ANKRD36B	262.6	311.8	465.7	296.4	233.5	182.8	690	546.9	483.7	270.6	330.5	832.3	284.4	164.4	282.8	674.8
ANKRD37	122.3	126.55	174.45	193.95	272.85	127.75	181.7	200.1	223.45	135.15	216.6	127.4	150.8	261.3	224.8	171.45
ANKRD44	74.9	111.3	182.6	231.7	75.2	75.5	231	145.1	170.8	147.8	117.1	159.4	95.5	309.4	110.6	202.3
ANKRD46 /// GAPDHP62	145.4	223.2	112.6	155.9	165.9	160	192.4	272.3	248.9	141.3	87.2	192.5	184.6	194	245.9	80.8
ANKRD49	794.7	665.5	571.8	507.6	721.8	764.5	582.8	612	500.6	613.8	435.2	427	459.9	537.8	482.2	481.8
ANO9	169.8	139.1	103.6	63.7	136.2	187	143.3	180.7	121.6	70.8	62.9	90.5	112	212.7	142.2	61.5
ANP32A	404.4	408.9	410.6	378.5	391.4	425.8	380	281.5	304	622	571.3	331.8	470.6	296.5	438.2	442.7
ANP32B	3032.8	2759.3	1994.3	2232.15	2900.85	3233.55	2174.95	2725.8	2263.8	2577.1	2219.7	2287.95	2468.2	2919.25	2797.45	2077.2
ANP32E	529.2	530.9	759.2	761.5	511.8	494.4	275.5	308.3	310.1	721.6	647.7	420.4	722.9	655.9	822.2	391.5
ANTXR2	134.95	127.05	204.9	106.65	144.8	176.1	158.35	184.55	102.25	147.7	126.9	179.65	136.65	35.45	81.35	95.3
ANXA1	230.45	353.05	562.4	713.1	268.85	439.25	110.4	78.7	87.85	264.65	491.1	149	396.9	139.25	253.55	93.35
ANXA11	312.8	318.3	171.7	206.6	286.2	227.3	237.8	345.4	229.6	185	169.3	263.3	160.5	216.3	214.3	140
ANXA2	1363.1	1506.8	995.65	878.7	1350.4	1633.8	959.05	1198.4	771.5	1543.65	1827	1549.15	1929.35	993.55	2142.4	1192.55
ANXA2 /// NHP2L1	1385.1	1618.1	1382.8	1383.7	1737.1	1617	1248.4	1318.2	1107	1383.9	1510.7	1422.9	1692.9	1719.8	1934.9	1195.7
ANXA2P2	658.7	617.6	570	447	590.6	547.1	552.3	530.2	473.4	444.6	479.6	645.7	911.4	530.6	1128.1	649.4
ANXA4	486.65	298.5	456.65	196.05	376.25	314.3	400.75	291.7	249.65	919.5	971.9	566.8	696.15	250.7	438.65	571.4
ANXA5	532.4	446.4	655.6	684	436.6	493.5	243.4	310	250.5	711.7	663.1	566.2	540.5	355.5	526	349.6
ANXA6	717.2	1060.9	846.6	464.75	904.25	719.8	702.15	764.1	767.3	812.95	575.6	546.4	771	686.6	583.9	452.2
ANXA7	659.25	577.3	967.05	780.45	595.2	579.7	503.15	599.25	525.7	792.7	950.75	923.1	614.25	554	775.65	700.25
AOAH	109.6	47.3	148.5	149.2	97.8	90.6	39.3	50.4	50.9	92.8	69.8	40.5	139.8	84.1	27.7	32.1
AP1B1	259.6	346.7	236.2	176.5	282.7	263.8	163.9	227.8	237.4	131.6	127.5	114.2	221.2	369.4	245.3	115.6
AP1G1	223.9	264.6	222.5	346.8	192	189.1	219	250.9	182.1	206	255.9	226	190.8	274.9	221.5	139.4
AP1G2	699.75	400.65	163.35	185.25	288.4	331.85	302.05	370.7	309	384.8	251.9	261.85	494.4	330.6	377.55	234.05
AP1M1	258.2	258.05	190.8	158.65	276.1	341.25	215.8	282.5	168.65	217.45	198.75	144.3	277.8	132.6	249.95	120.35
AP1S2	288.25	288.35	462.35	454.4	299.9	352.3	313.85	346.95	390.7	474.05	481.2	670.35	340.45	255.35	288.5	479.65
AP2M1	1070.2	1081.4	542.8	608	778.7	1112.8	635.7	554.7	496.4	634.8	492.8	424.8	760.8	452.7	683.6	212.2
AP2S1	413.7	296.1	265.1	243.3	379.9	416.7	246.7	273.7	257.1	338.4	278.4	327.6	297	195.7	359.9	238
AP3B1	190.05	120.9	203.25	184.55	141.1	147.75	172	106.65	126.4	223.55	120.65	93.9	129.6	94.85	127.7	100.7
AP3S1	1143.7	991.1	1416.6	851.1	1182.6	1127.4	940.1	900.6	675.8	1199.4	1237	900.3	744.7	852.1	1344.8	832.6
APEX1	1327.3	1455.7	979.1	1206.1	1602.5	1551	1057.5	1052.3	953.8	1228.7	1044.6	792.5	1387.5	1106.4	852.2	1133.6
APH1A	30.7	60.4	187.8	172.9	43.7	29.1	68.2	73.9	58.4	132.8	68.2	38.3	27.8	45.5	47.5	21.9
APLP2	435.6	429.95	538.4	822.5	468.35	508.45	285.1	210.05	334.1	424.45	370.8	118.3	278.65	257.8	259.9	359.5
APMAP	358.4	333.8	201.5	276.6	356.8	370.4	260.7	242.1	290.7	211.5	219.1	191.3	296.2	232.2	295.6	260.9
APOA1BP	485.3	539.2	329.1	340	594.7	542.9	399.5	512.7	499.9	380.1	306	429.5	449.8	393.1	329.3	362.3
APOBEC3A /// APOBEC3A_B	327.7	203.7	10.1	380.8	333	233.9	25.8	32.9	2.5	317.6	439.9	291.8	707	245.5	210.1	57.5
APOBEC3B	46.6	31.4	105.5	32.2	132	30.2	46.3	52.8	46.1	30.1	329.5	121	128.5	83.8	215.9	36.9
APOBEC3C	479.1	366.7	330.4	206.3	376.5	433.2	434	625.6	426.1	573.7	391.4	648.4	791.1	372.2	409.4	377.9
APOBEC3F /// APOBEC3G	176.2	103.5	193.8	163.5	133.4	130.5	157.8	105.6	91.5	317.3	267.8	234.1	221.5	132.4	119.3	219.2
APOBEC3G	444.2	305.95	292.55	250.85	413.65	481.35	298.35	429.8	323.05	568.2	534.15	418.85	899.85	581.7	535.65	520.95
APOL3	191.9	144	143	159.8	131.2	173.6	97	201.8	220.7	176.1	109.2	157.5	215	346.8	240.6	118.3
APOLD1 /// DDX47	1666.4	2140	1038.6	1960.7	2089.5	1750	1738.8	1731.4	1470.9	1468	1657.7	1583	1441.6	1697.7	1705.7	1298.6
APOPT1	272.85	287.45	314.7	194.15	257.15	279.5	274.1	402.35	465.65	181.05	215.85	254.15	260.5	408.45	291.1	268.4
APPL1	198.4	222.6	385.4	246.55	148.35	239.45	209.9	136	238.45	247.25	151.9	209.8	156.7	145.35	154.05	281.35
APRT	482.1	484	394.55	341.6	491.15	571.8	249.7	273.4	258.25	319.15	288.7	359.6	392.9	353.95	403.8	351.5
AQP9	32.7	28.9	151.2	196.9	71	53.8	4.5	6.5	1.2	51.3	80.2	19.7	84.9	29.4	41.7	8.3
ARCN1	486.3	603.2	411.7	496.6	392.9	796.3	378.9	371	418	429.7	424.2	319.7	448.9	294.1	458.5	349.8
ARF1	294.8	337.6	200.2	166.1	295.6	399.6	510.5	666.2	577.8	206.3	241.9	451.3	290.9	456	245.2	354.5
ARF1 /// MIR3620	285.8	291.2	726.8	804.4	201.8	262.8	258.4	230.5	193.5	685.2	651.3	314.8	240.2	196.6	324.4	137
ARF3	392.6	441.5	258.3	174.8	368.3	466.9	241.5	289.9	283.7	266.9	248.6	201.6	465	343.3	437.2	216.9
ARF4	574.1	592.35	944.95	992.7	574.75	565.95	316.1	310.6	271.6	801.3	1003.2	512.15	703.55	662.6	927.55	557.8
ARF6	1357.1	1056.1	1548.8	1338.2	1159.1	876.8	712	955.4	835.5	1144.6	1209.8	539.1	1198.2	1474.4	1031.6	497.3
ARFGAP3	264.1	263.9	345.4	324.1	255.8	233.8	281.1	283.3	290.2	389	403.9	270.5	326.1	174.9	344.7	301.2
ARFGEF1	70.4	91.9	206.8	205.2	81.5	111.6	127.9	112.9	114.6	198.9	182.9	185	65.1	127.1	73.2	146.5
ARFGEF2	79.95	122.2	180.25	150.55	122.05	68.9	198.3	233.4	204.5	184.95	125	200.75	60.15	66.9	92.2	235.3
ARFIP2	174.9	198.9	161.5	214	212.9	179.9	138	165.5	147.3	129.1	114.1	155.9	166.5	240.5	140.7	81.9
ARGLU1	1001.7	991.5	376.65	493.2	1112.55	991.5	659.5	459	451.65	412.8	408.6	287.15	873.35	1013.05	656.45	288.65
ARHGAP12	112.2	98.7	189.2	122.6	93.7	128.1	200.8	165.4	231.4	235.1	173.9	190.6	123.7	129	88.1	227.2
ARHGAP15 /// LOC101928361	614.55	538	500.85	424.6	589.2	666.25	639.2	675	679.15	777.15	540.75	739.05	731.55	657.1	621.3	746.85
ARHGAP17	1214.1	1157.8	1003.9	716.6	862.3	959.6	758	1172	1081.6	1344.8	1308.1	1018.6	1041.6	509.8	557.4	1617.2
ARHGAP24	522.75	374.4	553	360.4	390.05	618.55	442.6	242.95	417.5	355.8	264.8	212.7	112.85	241.8	177.8	171.4
ARHGAP25	937.6	975.9	987.1	1079.3	799	851.5	655.5	852.2	574.9	971.2	885.5	552.8	668.7	884.5	727	476.6
ARHGAP30	488.4	424.85	394.8	301.75	431.65	529	375.85	384.6	448.05	228.05	346.85	209.55	481.95	403.65	352.6	355.25
ARHGAP4	367	349.5	259.3	281.2	409.7	329.3	266.5	290.8	316.3	208.4	185.9	140.5	317.8	370.9	303.4	119.4
ARHGAP9	665.6	678.7	504.5	313.5	646.8	878.8	387.6	494.5	644.3	582	490.3	360.1	983.2	826.1	626.8	434.3
ARHGDIA	267.35	282.05	184.65	205.35	279.65	285.55	135.45	237.35	148.55	142.2	148.85	133.15	231.85	255.6	295.95	55.95
ARHGDIB	3522	3701.5	4395.5	3778.7	3008.4	3756.6	2425.1	2104.4	2136.2	4515.5	3416.7	2262	3404.2	2260	2984.3	2100
ARHGEF1	184.9	181.8	58	131.1	109.4	154.2	94.6	117.8	155.8	64.8	66.4	169	91.2	213.1	129	188.9
ARHGEF1 /// LOC100505585	413.6	362.2	328.9	278.3	315.2	388.2	280.5	309	377.7	189.6	274.2	125.6	332.5	435.8	239.2	119.2
ARHGEF18	3675.1	3658.5	3388.1	2480.7	3991.3	3937.5	3467	3886.8	3468	2362.4	1876	2290.7	3143.2	2060.9	2988.7	2595.6
ARHGEF3	413.4	309.6	365	286.9	400	433	312.8	361.5	378	823.7	726.4	413.7	671.6	427.8	495.4	465.7
ARHGEF6	695	690.9	536.6	487.6	753.6	782.6	668.5	730.9	541.9	837.3	682.3	554	969.1	573.3	665.3	849.3
ARID1A	798	770.8	598.35	627.8	725.35	773.6	561.75	727.75	590	503.25	628.35	451	623.25	469.85	615.4	491.85
ARID2	156.6	138	126	166	128.3	182.3	147.3	232.2	193.6	165.3	105.3	214.8	102.7	186.2	134.8	287.1
ARID4A	139.45	154.8	180.85	252.65	159.7	146.55	188.55	105.25	152.4	275.15	232.9	205.5	127.95	133	129.95	195.65
ARID4B /// RBM34	303.6	367.4	347.85	458.25	343.25	368.15	449.9	338.65	355.55	408.35	418.7	538.6	374.55	311.45	446.1	449.95
ARID5A	348.8	391.6	286.4	379.1	462.9	319	145.6	171.2	152.4	176.1	277.7	115.4	280.5	542.5	556.8	120
ARIH1	175	216.75	249.95	336.55	149	163.9	182.75	177	139.85	181.8	200.35	204.95	143.5	163.15	169.45	154.6
ARL14EP	268.5	141.5	216.5	248.9	176	238.3	152	184	149	202.2	176	265.7	222.9	147.2	139.7	208.1
ARL2	220.9	135.1	150.5	99.9	193.3	159.6	118.1	232	170.3	100.2	158.7	176.5	148.6	137.8	161.1	90.1
ARL2BP	168.3	113.6	295.7	282.5	193	178.2	161.8	165.1	166.7	281.4	211.1	264.6	144.9	123.1	126.6	187.5
ARL4A	801.3	782.3	953.9	746.2	1075.3	874.4	759.7	772.9	813.7	729.3	855.2	551.4	601.7	799.2	601.4	566.5
ARL4C	436.25	437.8	701.5	897.5	497.85	527.9	397.9	364.15	390.65	701.65	646.35	234.9	422.35	456.45	687.6	346.8
ARL5A /// LOC101929356	440.9	417.4	494.4	464.5	451.3	380.9	401.5	318.1	339.3	572.6	609.1	481.1	437.7	363.6	407.8	499.7
ARL5B	158.2	188.2	180.2	180.3	228.8	215.25	192.35	216.35	162.45	222.4	336.4	291.1	267.4	169.9	182.5	385.45
ARL6IP1	865.3	649.8	1043	1202.8	664.6	686.9	865.4	769.5	902.2	1704.1	1750	843.1	663.2	465.9	652	1041.2
ARL6IP4	398.2	463.35	306.3	310.75	413.25	410	302.65	382.95	237.95	334	271.4	284.9	332.2	353.1	336.2	167.25
ARL6IP5	1352.95	789.05	1406.25	914.75	1410.85	1423.85	1694.45	1718.55	1513.85	2244.3	1781.85	1938.55	1818.75	1596.7	1394.5	2015.5
ARL8A	133.6	192.6	91	67.1	116.9	149.7	44.1	48.4	37.8	97.2	67.2	31.2	163.4	268.9	139.1	59.3
ARL8B	477.65	481.05	520.1	761.9	362.8	526.65	358.2	328	302.15	482.15	478.75	357.7	367.9	300.35	492.05	410.95
ARMC1	218.35	224.75	399.5	264	313.05	250.9	353.25	386.5	361.5	339.9	287.55	395	320.85	154.35	195.3	562.5
ARMC2-AS1 /// ATP5J2	1045.2	999.9	691	554.9	1512.1	1075.5	712.9	825.5	748	1074.1	1081.4	799.6	1237	1023	1344.2	829.6
ARMCX3	184.45	251.2	253.4	255.35	177.05	207.6	325.65	310.5	300.95	263.25	253.8	405.55	239.4	336.95	233.2	379.1
ARMCX6	462.85	549.65	328.4	291.15	483.8	585.35	482.4	471.6	505.15	474.75	332.5	476.65	441.4	533.5	480.7	467.45
ARPC1A	156.3	159.9	245.8	179.4	184.9	181.6	150.5	176.8	167.9	361.2	228.9	198.2	119.9	53.1	101.8	262.3
ARPC1B	1432.2	1490.2	1493.2	998.6	1571.8	1542	1309.8	1490.5	1469.5	1823.2	1553.8	2088.9	1601.8	975.3	1492.5	1615.6
ARPC2	3636.1	3198.2	2814.8	2613.2	3202.1	3602.4	3591.6	3697	3547.7	3120.7	2736.8	2874	3102	3144.9	3473.7	3432.6
ARPC3	5886.7	5498.5	3730.1	3031.8	5681.9	5579.7	3980.4	3570.6	3548	3574.2	3193.6	3787.1	5130.2	3592.7	5030.3	4830.6
ARPC4	404.65	324.5	529.5	414.55	335.4	493.6	229.4	235.55	239.2	482.55	553.55	131.25	309.25	298.2	284.3	83.1
ARPC4 /// ARPC4-TTLL3	163.7	119.8	582.7	465.1	139	143.3	132.1	133.3	225	439.7	374.1	110.5	98.6	146.9	107.4	81.1
ARPC5	280	257.4	444.6	351.6	241.2	301.8	209.6	158.1	197.9	558.9	579.2	254.7	297.2	188	217.3	389
ARPC5L	314.85	373.75	281.95	248.6	249.35	329.65	374.25	333.5	320.35	368.85	483.5	539.85	381.2	451.9	418.85	399.7
ARPP19	319.9	359.9	608.6	895.6	233.4	242.2	618.6	225.4	156.2	342.8	460.3	329.1	299.2	383.7	467.7	214.6
ARRB2	185.9	227.6	202.8	232.3	136.6	197.4	99.5	102.2	103.7	121.6	153.2	64.9	242.6	170.2	149	79.6
ARRDC2	1685	2080.8	2256.3	1736.7	2308.1	1850.9	1202.1	1203.3	917	836.6	1009.9	506.9	1447.8	2741.9	2520.3	822.3
ARRDC3	289.4	259.2	774.4	797.5	411.7	200.3	400.6	224.7	454.1	566.5	423.4	197.3	652.1	458.4	265.9	189.8
ARRDC4	67.1	201.2	141.5	191.5	200.8	131	182.1	228.5	116.3	127.9	119.2	103.6	56.8	102.1	73.8	168.1
ASAH1	323.2	266.1	510.6	799	412.3	304.9	371.1	271.8	278.8	518.6	622.1	380.5	318.1	253.8	361	394.2
ASAP1	172.3	108.9	208.3	204.5	129.2	110.8	139.4	174.4	140.4	163.6	256.9	239	128.7	98.8	135.9	187.1
ASAP1-IT1	24.6	54.3	15.4	42.6	38.4	20.6	69.6	130.6	150	17.6	49.5	110.6	61.9	50	96.4	62.9
ASB3 /// GPR75-ASB3	258.2	276.4	331.8	184.3	235.5	274	337.4	340.2	435.5	269.3	249.6	334.3	340.1	370.3	261.3	385.7
ASCC1	164.7	141.9	112.7	191.1	118.15	168.95	174.4	127	156.5	300.35	168.35	115.1	171.95	126.8	133.95	193.55
ASH1L	258.5	201.4	247	237.6	324.1	296.3	319.9	338.5	338.9	282.3	291.6	304.6	245.5	282.7	336.5	338.6
ASH2L	205.4	263	221.4	233.4	272.7	326.7	212.5	281.8	315.8	406.1	264.8	209.8	446.2	178.3	198.3	361.5
ASNA1	227.3	171.1	103.9	153.8	218.3	183.2	117.9	148.3	157.8	166.2	204.3	154	265.4	114.1	250.6	79.4
ASNS	193.55	228.6	179	167	183.35	142.3	223.85	278.3	212.8	198.85	212.25	421.35	223.75	239.4	188.5	267.45
ASNSD1	432.9	498	438.7	711.8	374.3	375.3	467.8	401.3	291.9	563.9	532.9	354.9	383.4	335.3	421	256.3
ASUN	155	75.6	150.7	125.6	168.7	109.1	188.4	149.8	147.6	284.9	288	200.4	232.9	194.1	192.3	256.4
ASXL1	252.6	297.2	362.3	325.8	246.05	238.1	260.75	357.65	311.25	295.35	350.45	275.85	227.95	309.9	328.45	269.15
ATAD1	117.7	155.05	249.05	304.75	135.5	128.75	126.45	130.9	142.65	261.55	239.1	186.95	168.3	128.95	142.35	210.3
ATF1	109.3	65.3	203.4	185.9	87.4	55.8	74.7	66	61.8	211.3	218.9	88	68.4	95.5	79.7	156.7
ATF4	4523.4	3358.2	4082.7	4158.2	3802.1	3744.7	3197.4	3592.8	3099.4	3942.9	3949.1	3923.4	2894.1	3826.3	3595.1	2862.5
ATF7IP	643.2	426.05	436.8	433.35	597.5	509.35	735.65	620.6	595.2	751.2	657.6	608.15	497.85	458.4	542.7	791.85
ATF7IP2	394.85	392.6	258.5	229.3	393	356.5	408.95	441.15	409.3	178.65	267.05	293.35	253.65	479.7	466.2	292.9
ATG101	346.2	492.5	474	308.9	370.4	402.1	194.9	253.5	238.1	323.6	376.1	277.3	373.8	380.9	342	231.6
ATG12	98.4	109.4	207.2	216.5	107.1	79.3	97.9	113.2	83.4	186.3	186.1	220.3	99.8	102.8	96.7	167.8
ATG14	300.1	381.4	294.1	398.6	348.8	313.8	227.3	228.4	238.1	322.4	321.6	285.7	234.9	186.7	268.2	320.2
ATG16L2	355.9	317	264.35	216.05	332.2	341.8	481.95	418	432.1	220.55	181.05	414.2	268.75	304.1	182.95	316.7
ATG2A	214.6	215.5	141.6	320.7	201.3	307.3	129.9	206.1	122.6	148.6	193.8	201.4	192.3	292.7	257.5	100.3
ATG3	362.45	381.95	362.65	487.2	311.55	356.25	328.15	321.55	330.3	495.25	564.55	330.15	544.1	474.85	431.1	410.75
ATG4B	227.9	234.5	144.4	160.7	259.3	230.9	218.5	242.5	200.4	124.8	159.3	167.2	294.5	252	210	97.3
ATG5	112.6	109.9	244	159.7	132.3	136	156.8	103.3	98.8	242.9	209.6	223.5	147.8	82.1	115	181.7
ATHL1	378.9	227.8	164.8	202.7	287.7	261.2	190.7	392.8	310.1	199.6	112.5	165.9	309.6	279.8	251.7	190
ATIC	510.1	400.8	463.5	332.4	513.4	509.5	491.5	618.2	557.1	583.4	498	505.7	711.7	416.9	623.9	684.3
ATM	78.55	37.7	200.15	216.25	58.95	78.75	276.4	101.1	181.55	162.95	129.1	371.75	50.8	122.85	70.6	276.45
ATOX1	142.9	131.6	78.8	116	143.3	172.5	146.8	167.7	101.5	95.2	122.5	190.6	223.8	106	205.6	146.4
ATP10D	510.7	319.6	242.6	216.7	360.9	459.5	465.1	321.8	508.5	482.6	351.2	338.9	373.3	220.3	194	533.1
ATP13A1	327.1	217.8	259.2	283	347.4	352.9	400.5	518.6	407.8	398.9	409.5	401.8	395.1	467.5	425.6	274.5
ATP1A1	429	381.7	471.7	448.9	361.6	426.7	420.1	548.6	384.5	400.9	492.8	514.4	326.6	451.6	532.7	243.4
ATP2A3	108.5	77.5	262.9	119.9	72.5	92.7	87.1	54.1	82.7	186.5	100.3	55.5	58.8	71	55.3	30.9
ATP2B1	639.5	912.4	1524.1	1355.5	693.5	690.1	1326.8	1290.7	1100.4	824.3	1153.9	1533.8	437.1	399.6	409	905.8
ATP2B4	144.9	93.5	157.3	111.3	115.7	121.9	144.4	137.5	96.7	124.5	190.9	195.6	106	38.7	58.7	108.8
ATP5A1	1554.3	1656.6	1656.65	1684.65	1428	1849.75	1686.35	1998.65	1789.5	1837	1769.65	1571	1767.55	1356.2	1600.7	1562.65
ATP5B	1508.4	1404.7	1651.3	1501.1	1460.9	1580.9	1172.2	1389.9	1232.3	1609.5	1623.4	1260.7	1623.3	1275.2	1781.8	1275.9
ATP5C1	1517	1194.75	1149.4	964.4	1562.3	1750.2	1014.35	1126.2	1002.6	1458.95	1442	1256.2	1840.55	1473.35	1633.3	1716.2
ATP5D	361.55	386.75	310.65	320.4	387.5	412	181.25	252.6	195.8	191.9	211.6	335.9	306.9	409.5	367.15	227.05
ATP5E	3258.65	3032.7	1916.25	1815.15	3328.7	3226.75	2192.4	2129.2	2291.15	2220.55	2236.2	2100.6	3273.25	3720.15	2980.25	2707.5
ATP5F1	1176.25	1194.25	1152.2	1083.8	1159.25	1381.45	990.9	824.5	1036.35	1248.25	1177.85	1075.55	1352.55	930.25	1300.1	1204.45
ATP5G1	233.6	163.3	152.1	169.3	209.5	263.3	192.4	210	266.3	193.5	194.2	169.4	225	57	260.1	196
ATP5G2	1860.6	1806.9	1238.25	1345.05	1762.5	1960	1109.7	1239.4	1224.75	1575.55	1219.4	1239.65	1530.15	1694.3	1494.15	1247.95
ATP5G3	1034	808.4	884.3	933.5	863.3	905.6	591.7	540.8	439.6	1032.7	1128.9	889	933.9	752.5	1158.4	863
ATP5H	969.95	904.8	759.85	727.95	1051	1128.2	602.1	660	638.2	871	783.85	713.95	1235.55	743	1100.4	692.2
ATP5I	1675.6	1671.95	798.75	735.1	1782.15	1791.8	1370.15	1421.9	1312.9	900.9	809.4	862.65	1609.25	1720.15	1614.7	955.3
ATP5J	1449.9	1257.7	915.2	738.6	1371.3	1257.9	882.2	801	822.3	1098.1	1324.3	794.5	1320.3	990.8	1436.4	912.4
ATP5L	3326.15	3272.2	2609.55	2591.35	3346.2	3595.9	2640.7	2761.7	2551.4	2481.55	2594.2	1923.4	3019.55	2834.45	3100.3	1818.1
ATP5O	375.4	435.9	408.8	447.2	713.8	394.5	600.1	733.8	623.3	356.2	462.7	581.2	566.2	531.8	645.2	614.3
ATP6	10533	9736.15	9275.55	8280.05	10791.1	10753.6	6543.2	9968.75	12447.3	6513.85	5622.8	6144.45	9520.1	22469.5	10295.8	5629.15
ATP6AP1	356.4	412.8	355.5	306.5	388	448.5	279	344.3	217.2	284	387.1	223.8	485.2	367	332.7	180.7
ATP6AP2	364.7	336.6	599.2	680.4	328.2	307.3	224.4	160.5	280.5	652.5	480	437.6	265.7	241.2	254.2	433.5
ATP6V0B	695.9	764	811.5	822.3	750.4	819.6	513.4	562	500.3	805.6	712.2	648	716.9	924.9	728	501.9
ATP6V0C	1012.2	1078.75	982.1	1000.1	1058.55	1013.1	514.55	642.9	507.05	717.45	821.05	666.55	885.8	1029.7	1098.95	493.15
ATP6V0D1	812.1	799.9	734.2	576.6	701.9	870	487.1	523.5	443.9	644.4	526.3	550.4	898.9	732.2	782	381.4
ATP6V0E1	136.7	135.6	98.6	111.6	142.7	138.6	161.3	209.7	248.6	91.8	87.4	159.2	168.9	197.5	161.1	164.7
ATP6V0E2	195.8	160.3	101.8	74.9	175	152.5	92.7	121.7	169.4	99.5	87.5	80.3	122.2	99.6	174	63.9
ATP6V1A	187.6	219.5	239.2	218.95	180.6	213.65	180.55	149.9	164.95	390.3	416.85	248.05	270.4	237.1	289.5	172.3
ATP6V1B2	225.4	194.7	335.9	347.3	207.5	297.3	183.1	135.2	118.6	317	325.4	164	270.4	91.8	163.3	213.6
ATP6V1E1	625.3	600.8	455.9	605.9	658.6	647.8	500.2	613.8	439.8	697.8	639.8	463.3	799.1	538.1	661.5	542.9
ATP6V1F /// LOC101927180	1006.1	1172.8	698.5	610.9	1020.2	1086.8	719.7	549.4	539.1	744.3	560.6	547.1	945.3	878.9	922.8	584.6
ATP6V1G1	1287.1	1300.55	1219.8	1060.25	1161.15	976.1	1438.95	1139.4	1286.25	1405.4	1087.4	1793.5	1247.65	928.5	844.55	1539.85
ATP6V1G2-DDX39B /// DDX39B /// SNORD84	1238.35	1070.8	766.6	894.6	993.5	936.95	581.25	648.95	608.65	773.2	708.75	417.75	986.55	1176.5	958.3	527.35
ATP7A	72.7	146.85	72.1	59.05	76.15	130.55	116.35	95.9	228.8	80.7	70.35	73.45	107.55	77.95	73.25	102.3
ATP8B1	229.75	240.35	266.2	221.75	305.3	142.3	463.3	200.2	478.05	87.65	211.05	314.85	271.5	378.85	321.5	397
ATPIF1	447.3	360.5	309.7	234.9	389.4	464.3	351.4	329.7	331	300.9	420.5	285.2	491	219.6	475.4	241.9
ATR	143.7	133.7	190.6	125.4	152.1	159.1	252.7	199.3	217.7	244.9	206.8	237.9	160.4	103.2	132.9	291.2
ATRAID	1037.2	929.6	926	754.1	1069	1030.8	937.5	904.5	968.5	948.4	1052.7	861.7	996.7	740.5	1010.2	894.4
ATRIP /// TREX1	193.8	168.2	82.4	88.7	140.9	176.6	102.5	115.1	115	173.6	112.5	225.3	280.1	410.3	162.6	194.1
ATRX	263.05	230.75	291.55	263.35	212.1	204.2	372	264.55	255.5	299.8	329.5	410.05	264.45	190.15	200.9	487.55
ATXN10	746.6	642.9	593	477.3	598.8	744.05	514.8	524	509.65	748.4	472.4	489.6	671.5	422.35	580.7	832
ATXN1L	765.6	770.95	407.25	571.7	665.45	734.7	428.05	426.05	424.9	509.5	494.4	343.8	411.05	434.7	605.75	347.95
ATXN7	331.5	406.5	217.3	313.9	284.3	348.4	293	324.5	343.8	197	249.7	227.7	335.7	517	626.8	232.2
ATXN7L3	167.3	299.4	197.6	167.1	202.6	199.6	126	190	208.5	180.1	189.1	274.4	173.9	187.6	163.2	107.6
ATXN7L3B	428.75	318	276.2	297.8	362	390.25	218.2	194.5	227.85	302.35	263.65	215.9	308.75	347.75	279.2	269.4
AUH	151.9	147.7	197.3	134.9	168.2	113.9	171.1	198.8	256.5	235.6	190	258.8	188.7	246.5	167.5	193.6
AUP1	846.2	780	612.9	799.7	893.9	961.1	616	1127.3	649.8	620.4	609.6	523.1	693.6	943.8	744.3	476.6
AURKAPS1 /// RAB3GAP2	264.65	230.45	195.3	337.25	212.95	222.45	259.95	244.05	268.65	257	263.85	317.6	197.35	298.65	304.05	270.35
AX747826	443.4	545.9	1087.8	569.9	468.7	446.6	1449.7	543.2	646.9	400.6	803.8	1427.3	311.2	772.8	448.3	1739.1
AY940074	155.7	189.4	100.8	147.2	104.8	141.9	321.6	94	224.6	49.5	82.5	240.1	96.4	198	177.3	246.9
AZIN1	446.95	422.9	689	596.6	474.15	391.6	417	417.95	304.35	624	687.6	469.1	407.9	538.8	453.45	439.55
B2M	17727.6	16785.3	16768.8	15844.7	20896.5	17901.8	14406	16014.5	17433.6	11682.5	11996.1	16017	20367.1	29491.6	18600.6	14220.3
B3GALT6	156.9	82.8	87.2	29.8	141.7	192.5	113.4	117.2	111.2	85.3	78	70.8	145.9	63.4	84.6	88.5
B3GNT2	39.1	27.4	124.9	101.2	33.6	33.3	45.4	20.4	40	193	178.6	72.2	52.1	28.1	46.3	38.2
B4GALT1	14.2	34	172.55	205.7	16.8	25.7	30.85	40.25	24.35	92.65	54.85	16.35	30.35	17.35	28.65	22.95
BABAM1	442	388.3	335.6	225.1	405.9	446.8	458.4	468.4	502	408.2	333.7	372.5	396.6	327.6	394.2	291.9
BACE2	203.5	69.3	198	100.1	166.4	207.1	177.5	255.1	273.3	237.8	217	255.3	188.5	130.6	119.2	158.5
BACH2	732.65	682.5	442.55	486.5	609.05	746.3	645.55	474.15	516.25	651.95	557.1	359.7	713.05	770.65	434	540.8
BAG1	222.6	235.2	169.8	161.4	219.4	254.9	216.7	206.7	189.5	278.5	267.3	153.7	286.3	292.3	244.1	141.9
BAG3	99.6	112.4	98	163.7	95.5	108.5	73.6	118.8	51.3	77.8	150.1	137	67.5	249.8	126.5	45.1
BAG5	146.2	209.1	216.5	210	131	80.6	161.3	157.5	131.5	179.7	400.8	189.2	70.5	87.8	56.3	253.3
BAG6	1004.1	964.75	564.7	586.5	810.75	988.25	631.5	1002.6	896.55	600.2	598.6	595.65	895.15	792.15	961.1	576.5
BANF1	774.1	584.6	587.2	509.3	616.9	752.1	389.4	465.8	466	546	596.2	389.1	883.7	418.2	550.7	409.4
BANK1	2752.1	2123	3754.6	2965.7	2235.8	2455.2	3313.6	3591.7	2794	4180	3384	2200.3	2616.6	2236.4	2582.4	2497.5
BANP	411.3	497.9	366.7	503.1	686.2	580.6	748.6	820.1	694.9	507.6	423.4	387.6	487.6	844.9	451.7	438.2
BASP1	934.6	719.35	515.9	450.55	1012.6	887.35	330.15	777.85	553.95	712.5	696.25	1026.35	1096.1	1244.05	1087.55	1055.35
BATF	95.7	49.8	58.8	68.9	93.7	148.1	60.1	5.8	102.6	116.2	146.7	168.1	174.8	103	111.7	107
BAZ1A	456.7	387.55	526.5	402.05	475.2	345.95	558.45	450.15	466.05	583.3	559.45	576.45	627.4	610.9	543.45	761
BBIP1	300.7	264.1	322.65	315.05	378.6	323.3	398.15	292.8	310.95	355.45	247.25	263.4	264	237.7	272.55	300.1
BBX	645.5	669.8	465.8	368.9	517.3	664.7	678.9	769.5	735.1	516	504	803	553.7	564.5	500	857.5
BC022047	217.2	208	288	170.6	262.6	194.6	117.8	168.9	147.6	270.8	180.1	135.1	146	108.5	208.1	103.4
BC022568 /// CTC-265F19.1	241.6	194.4	231.3	268.3	192.7	279.4	261.9	61.1	192.3	74.4	100.3	256.7	221.7	509.6	168.1	193.8
BC044596	90.9	54.9	222.3	177.2	122.6	69.4	300.1	51.6	100.4	34.3	75.2	306.4	90.1	97.6	103.7	232.9
BC070363 /// RP11-108M9.4	680.2	734.1	350	363.5	792	1396.1	693.3	508.4	571.4	598	326.1	374.6	388.7	340.8	374.8	487.2
BCAP31	828.2	725.2	550.8	355.7	788.2	767.2	574.2	693.2	509.7	642.6	541.9	662	669.3	554.3	624.2	376.1
BCAS2	1135.4	1155.7	1135.5	1404.6	1243.6	1260.5	1053.3	1324.1	1171.9	1336.2	1773.8	1585.7	1217	1142.9	1616.2	1320.5
BCL10	244.3	366.8	334.8	320.3	381.7	259.1	219.9	264.7	290.3	279.4	388.8	372.9	340.3	398.4	325.5	328.5
BCL11A	1057.85	961.1	983.85	764.45	1095.2	982.95	1113.45	992.5	1164.5	972.85	815.6	1070.65	1022.3	1049.85	645.75	1629.6
BCL11B	85.8	85.5	134.3	304	57.5	165.2	51.5	114	133.1	199.8	193.2	45	118.3	75.4	131.8	52.9
BCL2A1	1057.2	519	1414.6	1448.1	1022.1	787.4	422.9	439.4	343.2	859.8	2096.9	1489.6	1205.2	622.3	992.6	1114
BCL2L11	240.8	292.6	469.3	753.6	326.3	243.4	263.4	232.3	200.8	241.5	305	190.3	255.2	332.4	384.2	178
BCL2L2 /// BCL2L2-PABPN1 /// PABPN1	1083.8	1073.1	1095.6	989.4	1012.7	1160.8	1029.4	1231	1039.3	855	778	887.3	977.3	1073.9	863.7	1025.9
BCL3 /// MIR8085	265	434.8	249	230.2	173.2	225.1	75.7	165.65	99.5	95.55	109.35	149.05	208.85	443.35	392.65	95.4
BCL6	139.6	169.6	234.2	122.6	94.3	99.3	119.4	213.2	174.5	123.9	92.1	53.1	105.4	181.7	155.2	132.1
BCL7A	210.5	229.15	187.85	173.9	253.6	216.45	137.7	142.25	163.2	217.55	230.4	128.85	297.8	327.2	191.95	207.2
BCL7B	273.3	285.2	279.2	210.9	223.1	273.1	131.3	210.4	128.9	218.2	249.2	170.3	263.9	189.9	229.5	111.9
BCL7C	217	196.9	124.7	118.3	200.6	171.8	137.7	170.1	111.1	96.5	97.9	102.9	160.3	162.2	129.9	87.2
BCLAF1	225.05	246.25	460.6	504.25	270.25	192.9	399.5	201.95	226.05	414.35	487.15	425.35	192.95	124.4	210.4	366.2
BCR	102	201.6	90.1	72.5	139.5	149.2	134.5	164.4	95.2	125.6	86.2	50.6	164.9	63	153.5	66.3
BECN1	173	147.6	281.4	345.3	144.8	167.5	173.2	186.3	163.3	316.9	271.4	274.5	221.9	197.8	138.5	252.8
BEX2	427	269.1	441.6	454.4	468	435.6	373	441.5	436.5	463.3	390.5	629.6	405.3	369.4	677.2	601.5
BEX4	260	189.2	236.8	449.1	239.3	242.4	159	199.7	212.3	316.5	269.3	295.6	312	234.7	335.7	281.3
BFAR	251.9	186.9	369.8	247.4	257.8	269.7	343	191.4	220.4	209.6	250.1	368.9	236.2	238.6	236.8	305.6
BHLHE40	184.25	159.15	315.7	339.1	185.45	184.75	128.25	150.95	107.6	149.05	410.05	154.8	213.55	236.85	377.6	51.05
BICD2	139.9	141.65	204.75	157.05	110.3	168	264.35	184.3	166.25	165.6	127.3	153.05	99.6	143.7	107.75	288.4
BIN1	739	467	632	455.9	483.5	533.4	392.2	513.3	632.2	618.9	442.7	438.9	516.3	643.1	457.4	181.3
BIN2	441.8	353.2	258.1	247.6	442	656.9	359.3	416.7	327	494	373.8	259.5	605.6	246.5	498.5	336.9
BIRC2	1038.4	1042.1	1219.3	1423.1	1366.7	1006.5	1034.4	1139.3	896.2	1213.5	1222.3	963.5	1192.3	947.4	1687.9	1412.6
BIRC3	1674.3	1260	1156.85	1605.45	1547.85	1315.25	968.85	854.35	1077.45	1142.25	981.8	911.65	1631.25	1041.55	1579.85	1529.35
BIRC6	513.15	479.45	707	596.2	502.1	442.45	590.75	505.15	549.5	743.75	820.55	629.45	494.8	481	495.8	757.5
BLCAP	832.1	701	552.3	381.6	702.1	752.7	659.9	610.5	725	671.4	489.9	404.7	969.6	737.8	520.9	498.7
BLK	431.3	309	666.15	546.35	384.9	461.75	376.45	590.6	335.7	468.5	576.15	383.6	274.6	488.1	311.3	245.55
BLM	146.5	91.8	84.6	99.9	136.1	80.4	110.8	133.4	221.5	74.7	95.1	178.6	133.8	203.7	193.2	140.4
BLNK	2640.9	1748.4	1554.7	870	2290.2	1770.4	2252.1	2195.3	2403.7	2493.6	1838.3	1810.1	2753.2	1529.6	1523.5	2410
BLOC1S1	590	720.6	372.5	267.1	615.1	678.7	244.7	374.7	333.9	333.5	367.9	324.3	599.4	436.4	432.3	308.3
BLOC1S2	1768.6	1708.3	1097.7	1413.1	1458.2	1897.8	1476.6	929.9	1387.9	1875.1	1111	1008.6	1830.1	1522	1300	1607
BLOC1S4	400.2	383.7	265.8	287.9	360.1	518	467.3	349	355.6	364.1	314.8	360.5	278.8	247.1	365.6	342.7
BLOC1S5 /// EEF1E1-BLOC1S5	276.6	250.1	262.7	303	278.8	273.35	347.95	292.75	336.25	223.75	210.3	343.25	321.4	453	364.35	323.45
BLOC1S5-TXNDC5 /// TXNDC5	1001.7	1004	1083.3	1135.4	1976.8	1657.8	1070	1037.9	884.3	1370.2	2037.6	1451.1	1092.1	1245	2449.4	864.4
BLOC1S6	660	663.1	706.8	623.2	675.8	647.7	970.9	575.2	663.4	693.6	764.5	718.3	659.2	467.4	495.2	722.6
BLVRB	150.7	122.6	138.5	153.1	112.7	166.3	51.2	95.8	60.9	122.8	82.5	93.5	159.1	72.2	63	43.1
BMI1 /// COMMD3-BMI1	582.4	534.4	839.9	659.6	552.2	590.9	708.1	550.9	608.3	762.5	775.6	658.7	582.1	528.7	659	465.7
BMS1P20	220.2	241.2	124.9	83.8	217.2	247	140.2	212.4	136.6	189.2	93.7	184.8	248.6	272.5	144.2	225.4
BNIP2	509.15	565.55	658.95	572.9	429.6	451.45	464.5	521.6	334.5	666.85	525.1	425.2	493.95	348.1	491.3	531.85
BNIP3L	582.6	715.4	554.9	697.55	480.25	616.4	564.8	457.7	463.15	628.9	518.7	486	558.15	591.35	526.2	487.35
BOD1	289.4	250.2	187.8	276.6	159.7	193	220.1	216.4	143	166.5	171.8	165.5	186.9	191	108.2	162.9
BOD1L1	79	56.2	54.5	42.5	64.1	78.3	106.5	39	48.3	58.8	58.8	190.2	81.5	55.9	45.2	251.8
BOLA2 /// BOLA2B	395.8	426.2	279.2	353.7	379.3	561.2	265.8	339.1	293.4	354.6	450.5	458.8	452	363.5	546.7	496.2
BOLA2 /// LOC101060386 /// SMG1	105.3	133.7	214.6	143.1	179.6	143.2	208.1	128.8	155.8	133.2	185.1	243	176.7	124.6	101.2	302.5
BOLA2 /// SMG1P2 /// SMG1P5	1222.2	1042	1459.6	1231.8	1125.1	710.9	1088.3	1387.1	1290.1	971.9	1216.8	1218.8	1301.8	1268.1	1472.9	1255.9
BOLA3	331.7	312.3	208.4	185.4	325.8	412	175.8	227.5	171.4	248.7	293.1	171.6	320	132.6	344.6	120.7
BPTF	362.6	353.9	442.2	428	363.3	326	457	502.3	379.9	382.3	415	417.5	364	362.9	368.1	563.3
BRD1	193.75	223.3	277.7	498.95	185.2	199.5	205.2	184.05	138.4	285.15	316.3	216.65	179.75	166.85	258.05	218.25
BRD2	1786.4	1732.9	673.6	827.9	1414	1686.9	1353.8	1684.3	1483.4	836.7	873	1267.7	1428.6	1586.9	1610.5	1222
BRD3	249.6	158.9	134.6	117.9	178.5	199.6	132.9	180.8	204.2	232.1	202.6	204.9	240	296.7	179.6	256.3
BRD7	176.15	272.55	184.45	137.75	247.45	205.3	181.35	163.4	174.25	136.15	194.05	165.4	138.7	127.1	143.45	206
BRE-AS1	163	155.9	207.3	181.3	239.7	170	202.7	202	121.7	133.7	439.3	202	251.5	163.1	108.4	266.6
BRI3	277.65	357.75	260.3	291.1	295.95	265.6	125.2	149.95	135.1	140.35	206.55	225.55	405	239	257.6	203.65
BRI3BP	380.8	283.4	341.5	164.1	309	358	322.8	303.7	342.3	382.3	322.2	175.4	212	76	158.3	378.8
BRI3BP /// THRIL	188.9	159.8	202.4	127.1	190.6	230	225.2	157.8	266.7	131.2	115.5	141.7	117.7	81.7	81.3	206.2
BRK1	628.3	558.1	648.1	401.55	523.05	547.75	488.05	418.9	456.1	704.1	524.85	341.1	678.05	524.25	502.05	430.2
BRMS1	204.5	224.1	300.1	147.8	211.8	193.7	191.7	223.4	203.5	219.2	190.8	215.8	232.8	256.5	277.8	91.7
BRPF1	211.2	201.4	132.8	217.4	161.7	196.7	235.9	253.3	281	102.4	156.9	149.3	207.7	224.8	362.9	170.7
BSG	131.7	142.1	228.8	195.2	141.8	121.1	64.5	67.7	84	125.9	236.4	80.9	104.6	88.4	123.2	72.5
BST2	370.2	286.5	262.8	186.7	380.9	375.3	228.6	291.5	245.4	778.2	621.5	799.5	944.3	575.7	633.5	641.7
BTAF1	549.7	485.2	569.7	649.1	588.9	575.6	733.1	518.3	625	726.7	596.4	803.6	481.2	795.2	602.5	759.7
BTBD1	752.8	809	871.2	858.1	796.9	867.4	769.5	712.1	611.8	906.4	985.6	1039.1	779.2	695	1016	869.4
BTF3	4214.05	3945.75	3927.35	3996.85	4456.1	4571.25	3011.45	2819	2667.5	3487.95	3145.9	3262.15	3510.65	3250.75	3550.6	3233.35
BTG1	11238.9	10132	10487.9	10138.1	13543	10462.3	9617.1	8574	10771.8	8733.3	8435.7	4866.1	9356.3	12932.3	8972	9121.2
BTG2	911.8	1229.65	1179.2	753.15	712.5	948.95	799.7	752.2	598.75	898.15	1295.7	560.15	898.35	1044.15	1008.2	779.55
BTG3	146.3	177.75	87	158.6	122.7	112.25	122.6	127.8	121.5	167.1	211.15	223.8	113.7	233.1	152.6	181.85
BTK	453.9	626.7	426.3	395.5	394.8	546.5	458.6	637.5	535.2	910.8	487.2	456.7	707.9	596.7	440.4	677.6
BTLA	617.3	426.9	204.5	281.3	448.1	594	534.3	383.7	547.3	668.2	350.9	346.3	756.6	513.6	284.9	774.4
BTN2A1	193.35	178.95	225.05	199.65	196.4	210.4	219.15	190.65	225.1	285.45	225.55	257.25	310.55	263.55	155.6	308.5
BTN3A1	467.25	486.1	403.75	443.3	432.45	449	346.4	345.7	461.1	487.95	482.25	515	613.8	430.95	386.15	663.8
BTN3A2	720.3	568.2	412.75	291.05	413.65	659.85	734.95	767.85	599.25	833.05	697.9	972.15	1261.65	728.6	519	489.5
BTN3A2 /// BTN3A3	1863.3	1525	1300.8	801.2	1408.2	1589	1974.5	2417.2	2669.1	2583.6	1943.5	2394.9	3255.7	2288.8	2021.4	1896.3
BTN3A3	281.9	249.5	229.25	183.1	247.1	242.5	294.8	302.3	344.6	463	363.3	375	509.8	335.9	299.6	419.65
BUB3	400.4	376.9	520.6	544.95	343.6	445	416.3	388.4	372.3	718.75	603.5	403.35	416.1	280.45	388.35	444.65
BUD31	289.95	278.9	226.85	335.6	326.75	296.45	193.7	243	173.65	279.4	300.65	251.85	319.65	230.1	354.1	179.1
BZRAP1-AS1	226.2	283.45	201.4	127.85	223.45	286.15	185.75	231.5	185.4	244	162.9	211.15	361.7	211.85	243.55	293.95
BZW1	658.6	729	907.7	1162.8	631.55	593.1	590.3	520	418.9	973.75	1221.95	724.7	595.9	446.9	816.45	808.8
BZW2	758.2	605.5	632.3	330.1	575.3	629.5	359.8	493.5	567.6	748.4	448.9	493.3	751.1	466.2	632.7	701.5
C10orf128	117.05	137.25	250.55	90.9	151.25	151.5	154.2	316.2	122.6	121.65	150.95	199.95	60.05	136.15	106.95	75.7
C10orf32	312.8	222.8	299.9	305.2	343.1	306.7	302.6	196.6	143.4	444.8	492.3	254.9	348.7	173.6	245.4	351.6
C10orf54	178.5	190.2	213.5	263.1	238.8	249.5	75.8	119.25	72.25	133.55	138.8	101.9	147.15	122.1	142.5	66.8
C10orf76	252.6	147.7	132.6	136.1	212.6	189.1	142.9	221.5	268.8	148.2	162.4	370.7	248.8	140.7	223.4	207.2
C11orf31	679.8	446	402.65	242.05	538.45	690.25	559.2	517.6	549.7	598.1	381.1	524.2	762.55	635	622.55	735.3
C11orf48 /// LOC102288414	197.7	179.8	182.9	233.5	181.4	205.4	186.2	171.6	188.6	336.7	231.3	264.6	364.2	278.1	255.3	234.4
C11orf54	112.2	62.6	181.7	112.8	157.7	70.8	210	117.4	178.8	180.4	141.1	133.8	173.9	109.9	140.7	300.3
C11orf58	858.4	973.6	783.1	897.3	861.1	996.2	830.7	703.6	587.1	806.7	778.3	574.5	658.8	563.9	856.6	693.5
C11orf73	191.45	187.95	202.65	165.75	276.55	213.35	204.55	270.4	245.65	274.6	215.5	330.75	272.65	265.15	196.8	268.1
C12orf45	198.9	271.2	106.9	111.7	198.6	261.9	103.1	120.3	91	140.9	76.6	142.2	172.6	129.7	115.6	145.2
C12orf5	193.1	274.8	192.8	267.9	203	190.1	101.2	135.7	78.1	275.3	269.6	132.7	246.5	254.4	285.5	167.9
C12orf57	1376.4	1527.7	825.2	1088.8	1439	1537.3	920.4	932.5	1444.5	962.8	815.3	1733.9	1288.3	844.6	1044.8	770.5
C12orf75	170.5	84.8	254.1	222.2	185.1	145	107.2	100.6	116.6	185.7	387	170.3	188.1	140.9	217.2	168.2
C14orf119	166.3	238.2	140.5	253.9	216.7	247.5	133.7	150.1	145.9	362.3	240.4	167.6	296.6	352	248.7	212.3
C14orf166	2339.4	2222.4	1559	2068.8	2193.9	2392.2	1714.1	1826.9	1420.1	1946.1	1769	1577.1	2279.7	1793.4	2230.7	1780.2
C14orf2	1237.95	1259.55	1039	1010.85	1406.4	1351.25	908.75	750.7	748	1333.75	1129.55	1060.45	1192.95	929.05	1287.8	933.35
C15orf57	153.7	77.5	46.2	52.2	105.4	128.1	169.2	62.9	213.7	91.6	127.6	192.7	193.2	109.7	62	237.6
C15orf61	261.9	351	180.3	148.6	269.6	269.9	206.4	325.6	197.4	299.4	231.5	264.9	397.9	355.7	307.4	240
C16orf54	350.8	437.5	1595.7	1501.6	440.7	352.4	589	536.1	592	648.3	1541.4	710.8	889.2	723.1	898.2	512.8
C16orf72	155.6	116	260.4	303.3	94	148.5	104.1	88.9	97.5	256.1	197	134.4	125.8	145.5	125.8	120.7
C16orf74	183.2	199.8	63.6	105.6	123.3	162.9	71.6	98	139.5	112.6	56.4	33.6	66	76.5	63.5	95.8
C16orf80	282.9	363.2	325	558.8	403.8	406.6	364.6	449.7	320.1	408.7	580.9	282.1	369	261.9	231.4	278.2
C17orf49 /// RNASEK /// RNASEK-C17orf49	2982.9	2657.4	2188.3	2362.4	2674	3138.7	1852.5	2184.5	1987.6	1898.8	1922.2	2448.2	2760.7	3214.1	2284.4	1712.6
C17orf49 /// RNASEK-C17orf49	784.5	620.1	298.7	457.8	585.3	1043.4	318.1	489.1	455.3	352.7	326.4	548.4	615.3	585.5	679.3	427.3
C17orf62	485	372.6	380	284.2	485.6	457	611	708.1	837	434.1	379.9	449.8	485.1	579.8	425.5	467.5
C18orf21	189.2	242.05	137.85	183.7	229.8	199.65	133.6	128.95	97.8	153.65	120.3	122.35	143.9	145.7	217.7	110.05
C18orf32 /// RPL17 /// RPL17-C18orf32	466.5	451.2	472.7	528.8	534.7	435.3	353.7	327.5	296.1	534.4	576.7	415.6	401.9	365.4	444.3	381.2
C18orf32 /// RPL17 /// RPL17-C18orf32 /// SNORD58A /// SNORD58B /// SNORD58C	18327.2	17480.8	14571.1	13698.9	20585.2	20045.9	13601.9	16264.3	18890.7	11374.6	9435.7	11857.4	14465.3	22850.2	14580.5	12281.3
C19orf10	248.35	274.55	198.1	244.5	302.3	303.05	183.4	210.2	209.55	208.05	294.7	299.15	329.4	202.45	419.15	241.45
C19orf43	1086.9	1263.25	985.8	891.9	1143	1360.2	737.75	800.35	703.3	788.1	825.7	647.25	1111.3	928.5	1033.3	635.15
C19orf53	947.3	799.6	569.6	738.1	931.1	987.1	577.6	725.2	624.3	684.6	571.8	595.9	695.9	934.1	793.9	426.2
C19orf60	252.45	187.5	197.4	182.05	243.6	269.5	154.1	195.25	196.2	155	182.9	191.1	145.9	163.6	217.9	100.3
C19orf66	378.9	359.9	338.5	234.4	385.2	366.2	263.1	423.3	289.7	367.5	369.2	460.2	505.9	511.6	517.6	487.8
C19orf70	520.7	389.6	306.2	359.5	567.6	472.2	278	310.6	317.9	303.4	336	262.1	426	230.6	543.1	166.3
C1D	382.4	393.7	419.8	546.9	468	342.6	300.7	283.5	221.4	401.3	487.6	239.9	452.9	246	531.2	291.2
C1orf122	309.7	352.3	231.8	216.4	283.9	267.9	213.5	289.4	341.1	202.6	245	247.7	249.3	302.4	294.3	168.8
C1orf123	237.5	190.5	166.1	133.2	182	242.7	142.8	151.7	160.2	207.8	174.2	177.5	275.2	122.9	187	177.3
C1orf131	292.6	317.4	206.7	281.6	276.5	303	153.2	178.2	187.3	374.2	429.3	170.4	289.2	175.4	218.4	227.2
C1orf162	831	771.6	582.3	491	956.8	882.5	561.4	299.3	477.2	618.4	502.6	642.4	1054.9	546.8	782.4	696
C1orf43	358.1	466.3	626.2	718.5	574	453.6	423.8	359.5	256.6	478.4	511.2	369.8	324.5	386.2	403.1	280.4
C1orf52	401.8	481.55	443.95	462.45	446.85	395.2	369.05	291.05	269.55	339.95	484.85	266.95	393.75	334.05	398.5	282.1
C1QBP	501.05	517	590.6	493.45	463.8	549	335.65	315.5	299.4	679.25	596.4	472.5	674.25	322	628.5	606.9
C20orf24 /// TGIF2-C20orf24	981.6	972.7	834.2	1150.9	985.3	1062.4	633.6	829.9	608.5	876.7	1128.9	1107.5	1198.4	1015	1065.7	896.5
C21orf33	244.65	207.75	217	194.2	229.25	281.7	266.5	184.9	256.95	312.9	196.55	199.9	315.95	352.6	148.05	366.5
C21orf91	135	117	111.45	132.3	103.65	113.1	135.35	96.65	130.6	199.35	193.2	133.75	241.75	220.75	145.3	204.75
C2CD5	647.5	513.2	713.5	576.9	673.5	596.7	1324.1	975.3	1321	982.4	876.8	1098.1	686.2	469.9	468.5	1407.5
C2orf47	212.3	207.9	143.3	164.4	244.4	196.1	238.6	170	118.3	355.6	304.4	304.7	284.2	214.4	283.6	280.6
C2orf69	617.05	624.7	468	582.25	557.1	607.7	546.6	573.3	492.95	597.95	645.05	585.8	491	627.05	606.15	591.65
C2orf74 /// KIAA1841	128	85.2	82.2	46.5	134.5	103.1	127.5	95	150.3	123.9	103	200.3	149.7	184.3	108.2	194.9
C3AR1	31	59.3	114.1	339.9	110.1	100.1	16.7	5.2	27.3	94.1	132	42.4	171.5	64.4	58.5	11.7
C3orf62 /// MIR4271 /// USP4	395.7	320.8	353.9	194.6	429.5	503.3	289.3	390.5	383.1	283	257.7	249.6	399.3	358.1	404.4	271.3
C4orf3	727	646.5	713	673.3	735.2	809.5	429.3	332.2	469.7	1030.6	812.6	810.7	622.9	547.7	626.7	697.7
C4orf46 /// TOMM7	7257.5	6865.7	5274	3795.1	8070.3	7350	6104.9	6445.9	7110.9	3227.2	3107.3	3976.9	5969.2	6438.8	4798.7	3980.4
C4orf48	294.3	150.1	249.3	166.4	228.1	204.5	133.5	238.8	178.4	171.5	211.2	177.1	262.7	252.2	325.7	151.1
C5AR1	226.3	221.6	585.7	726.4	308.5	410.1	25.1	41.9	7	132.5	229.2	110.8	314.2	62.1	99.6	68.1
C5orf15	276.25	213.2	258.4	261.3	193.3	201.5	207.45	130.7	209.85	265.45	251.85	245.15	242.3	222	232.65	314.55
C5orf28	226.6	184.4	242	177.1	220.8	160.2	270	211.2	248.4	181.4	249.5	279.3	147.7	142.8	177.5	357.1
C5orf56	192.45	211.4	158.1	142.45	174.9	177.9	237.7	309.7	332.5	120.35	137.35	280.5	203.4	322.7	169	267.75
C6orf211	65.3	79.6	117.9	129	62.4	62.2	64	50.7	70.8	185.2	194.1	108.1	133.7	100.8	136.6	126.3
C6orf48	2501.4	2052.4	1860.3	2175.3	2953.1	2831.8	1787.9	2095.5	1878.4	1347.9	1358.3	1909.2	1800.3	2424.6	1903.6	1355.2
C6orf62	167	267.5	411.7	383.2	286.6	177	340.2	297.8	318.6	392.7	487.3	402.4	302	247	358.5	229.9
C7orf26	182.6	228	93.9	90.3	205.2	220.1	134.6	174.1	74.4	187.8	170.5	175.1	172.7	49	128.5	199.7
C7orf55	199.5	148.9	103	72.9	172.7	169.2	166.3	153.9	158.4	225	143.9	155.7	231.2	197.1	192	227
C7orf55-LUC7L2 /// LUC7L2	292.2	342.6	380.4	509	318.5	282.25	279.05	297.9	223.25	415.95	438.5	324.1	272.65	334	389.4	340.45
C7orf73 /// LOC101930655	459.3	429.4	502.5	463.7	480.95	415.3	307.2	268.6	330.35	487.35	455.55	365.4	424.25	287.05	370.95	447.95
C8orf44-SGK3 /// SGK3	195.1	192	162.55	117.55	191.55	199.5	191.6	99.9	158.05	138.75	101.95	134.95	175.35	56.7	115.75	179.3
C8orf59	261.2	280.3	133.6	191.3	195.7	231.9	453.7	319.3	353.3	192.9	177.2	351	187.1	160.5	167.6	173.8
C8orf60	421.7	524.9	602.9	368.8	332.9	338.7	280.8	122.8	123.8	58.1	217.8	216.3	321.5	997.7	895.4	181
C8orf82	255.6	192.9	84.8	69.7	190.6	211.6	113	186.2	96.2	104	75.9	142.9	130.5	122.3	162.9	146.3
C9orf156	134.7	137.8	184.7	173.9	174.9	104.6	149.5	70.2	28.8	100.2	111.9	99.4	50.5	61.4	92.1	84.8
C9orf16	332.45	386.6	197.65	279.25	350.45	423.15	190.35	260	211.3	256.75	193.15	98.8	258.15	279	272.35	56.7
C9orf64	1051.95	1176.95	654.85	682.9	1233.9	873.5	1589.6	679.2	1097.3	275.05	630.9	1143.3	975.05	1502.2	2076.55	944.9
C9orf72	353.9	472.6	447.2	463.1	452.6	345	330.3	223.7	157.5	384	346.4	293.5	221.4	323.2	329.1	295.6
C9orf78	348.3	336.2	340.1	405.1	350.1	323.4	299.6	301.1	251	390.8	407.1	205.1	262	211.5	395.5	224.9
CAB39	356.8	369.15	440.4	562.05	331.7	446.45	412.6	495.75	356.3	653.8	567.1	540.8	417.75	343.3	315.65	502.75
CACYBP	310.8	203.45	187.9	185.35	234.6	274.55	228.5	240.1	264	383.15	311.75	296.1	298.5	449.95	300.8	290.3
CALM1	122.2	273.7	136.5	215.4	147.8	108.7	48.7	66.4	131.5	166.9	125	67.4	126.7	117.2	155.8	30.7
CALM1 /// CALM2 /// CALM3	932.95	767.05	1072.55	1073.5	1005.05	807.15	585.9	519.1	477.75	1109.55	1254	748.2	654.35	440.95	917.85	696.4
CALR	527.6	475.8	532.7	407.6	563.1	467.1	390.6	609.8	490.4	306.7	413.5	226.2	644	703.1	555.4	258.5
CAMK1D	394.55	335.65	307.55	209.1	253.35	315.9	414.55	506.6	490.4	261.25	174.2	371.85	223.25	403	362.15	453.2
CAMK2D	315	309.6	368.6	563.3	289.3	307	537.5	215.1	404.4	519.5	300.1	148	232.7	345.1	299.9	559.9
CAMLG	600.2	661.3	619.4	704.4	585.1	816.2	749.2	1200.3	749.4	606.4	531	754.3	511.6	588.2	604.8	584.4
CANT1	167.2	188.9	112.3	153.1	145.7	199.4	82.6	37.5	55.8	141.6	113	53.9	137	102.5	159.1	112.4
CANX	133.5	156.6	357.8	418.5	103.8	183.6	107.6	103.7	109.8	278.9	333.4	188.1	136.5	112	185.2	146.2
CAP1	1536.85	1278.55	1621.25	1233.8	1451.85	1563.8	1643.3	1727.2	1760.8	1927.6	1645.9	1542.45	1833.35	1372.15	1697.85	2121.85
CAPG	562.5	604.5	460.5	476.5	632.3	515.1	432.7	473.5	396.5	703.4	573.4	421.4	575.5	479	584.8	462.8
CAPN1	210.75	232.9	100.85	126	203.55	229.15	205	271.35	286.35	148.6	143.8	197.35	183.05	195.15	210.65	182.55
CAPN2	723.2	626	934.95	686.65	747.15	797.45	687.85	997.6	533.2	1096.4	1474.3	1645.2	1040.65	757.5	1303.15	1029.9
CAPN7	152.95	154.85	295.3	356.3	210.35	161.35	217.55	171.65	147.65	309.4	312.4	300.6	144.55	193.85	142.45	267.85
CAPNS1	1216.6	1258.8	1057.3	868.9	1122.9	1211.5	752.2	908.7	595.4	957.8	1063.2	723.6	981.6	953.9	1084.5	422.5
CAPRIN2	229.1	186.05	178.75	162.95	222	251.15	265.3	217.2	185.75	192.6	152.45	270.9	167.1	211.25	131.35	247.45
CAPZA1	1309.8	1195.7	1526.45	1385.6	1316.1	1272.4	1279.55	1188.8	1179.95	1562.2	1668.45	1221.6	1656.9	1761.05	1617.45	1386.6
CAPZA2	264.6	157.5	441.5	442.7	228.2	195.5	137.8	146.8	138.2	515.1	597.5	266.8	276.5	132.7	212.1	432
CAPZB	859.15	939.2	986.1	852.7	1001.5	903.7	811.45	908.4	875.3	917.4	895.1	581.1	933.2	964.1	906.45	449.65
CARD11	296.75	261.3	160.95	134.05	236.7	256.05	221.35	244.95	193.4	168.4	196.75	175.25	177.25	305.95	214.9	150.9
CARD16	392.5	296.55	153.5	100.2	290.6	287.65	182.8	199.85	177.2	282.3	309.9	197.45	534.9	302.05	338.6	237
CARD16 /// CASP1	510.3	380.6	416.4	419.1	445.8	372.7	344.4	263	269.9	730.7	635.7	461	890.9	347.4	475	524.1
CARD8	264.15	220.7	176.6	219.25	285.85	292.8	277.5	210.65	258.25	286.6	254.25	244.35	331.3	245.1	197.2	367.45
CARKD	267.5	253.1	192.6	287.3	232.3	257.4	190.9	246.3	219.7	220	151.5	174.8	206.7	288.9	273.9	144.2
CARM1	188.5	158.2	80.1	90.4	138.8	180.7	96.1	224.5	111.1	91.2	91.8	117	148.8	166.7	185.6	83.6
CARNS1	187.2	418.8	269.4	125	237.4	334.6	269.3	289.8	271	102.8	57.7	76.2	61.9	252.9	177	102.6
CASC3 /// MIR6866	431.7	378	384.5	439.6	323.6	371.3	313.7	396.7	383.3	332	318.9	347.7	371.5	427.2	380.2	439.6
CASP1	463.5	290.4	368.1	320.7	322.9	380.2	364.3	325.5	352.3	683.2	544	465.9	791.6	264.9	422.7	536.2
CASP3	233.2	209.6	154.4	186.5	152.1	154	181.8	75.3	148.6	190.4	210.7	98.7	172.9	158.3	267.7	172.8
CASP4	381.55	363.7	207.45	202.15	351.65	400.1	275.05	282.5	322.4	369.3	284.3	287.75	440.45	300.75	239.65	413.05
CASP7	162.6	142.4	176.8	183.2	91.7	152.7	111.7	118	124	188.6	236.9	144.1	238.6	206.3	176.8	154.6
CASP8	26.3	33.7	233.6	183	29.7	27.7	50.3	57.7	31.4	165.8	140.4	101.5	34.1	61.2	49.8	47.2
CAST	431.9	380.3	428.8	416.5	412.2	446.6	530.5	498.7	387.3	490.7	423.1	599	467.5	537.9	377	458.7
CAT	389.9	259.7	417.1	294.5	220.4	366.7	300.2	226.4	310.2	565	349.7	251.1	312	163.7	194.7	309.2
CBFA2T3	350.5	382.1	263.9	208.2	332.4	264.2	396.1	442.8	328	294.9	231	381.5	248.8	198.6	244.1	279
CBFB	544.75	465.45	542.4	457.85	509.85	489.7	319.8	340.7	285.5	703.55	620.5	333	463.2	475	437.75	415.65
CBL	142.1	194.2	82	41	136.6	155.8	87.4	105	69.8	73.3	43.3	106.9	121.8	137.3	103.3	95.2
CBLN3	98.5	81.4	69.6	52.1	114.6	75.6	101.5	225.4	133.1	100	76.7	168	222.8	220.3	205.4	17.9
CBWD1 /// CBWD2 /// CBWD3 /// CBWD5 /// CBWD6 /// CBWD7 /// LOC101060578	429.1	420	401	360.1	381.8	377.3	580.2	605.4	524.6	467.8	440.3	1157.7	458.5	298	770.5	492.1
CBX1	416.9	302.7	257.2	167.5	338.6	449.6	373	337.7	435.8	480.5	374.4	350.8	588.2	382.5	352.3	506.6
CBX3	257.3	233.35	404.85	354.35	196.75	271	300.25	280.4	216.15	526.5	461.6	389	348.8	262.85	363.35	386
CBX4	1526.7	1753.4	1334.15	1335.25	1707.7	1641.1	1349	1305.05	1315.4	1274.8	1372.6	940.25	1909.35	1561.85	2109.95	942.2
CBX6	293.9	291.9	166.4	203.6	249.4	253.45	220.65	315.9	216.15	148.55	192.15	193.2	206.4	160.15	249.05	101.1
CBX7	560	387.9	442	265.8	432.7	496.7	506.9	533.1	604.3	349.8	359.5	533.5	387	407.9	362.1	377.5
CCAR1	155.1	184.7	204.4	208.5	195.7	166.8	272.3	298.8	256.7	209.5	175.7	254.6	180	206.1	157.2	230.1
CCBL2	387	415.9	473.2	453.3	407.1	373.1	339	334	341.9	499.2	381.8	415.2	451.7	447.5	426.5	481.8
CCDC109B	960.3	872.3	644.7	700.6	867.7	728.9	843.1	712.6	686.5	1214.4	983	1188.9	1066.9	495.9	873.1	997.6
CCDC115	400.7	296.9	473.9	380.7	441.5	391.2	242.6	329	288.1	419.6	404.2	347.2	376	188.3	437.9	328.8
CCDC12	736.6	820.6	463.8	608.4	561.9	850.9	581.8	753.9	654.3	614.3	578.9	496.5	648.3	498.5	711.7	631.8
CCDC137	122.9	174.3	76.7	101.8	133.5	243.1	157.3	131.7	116.4	64.3	98	77.7	118.2	103.4	124.5	59.5
CCDC142 /// MRPL53	822.1	746.6	429	492.8	840.8	750.9	650.1	639.7	633.1	610	395.5	467.2	695.9	820.2	796.7	612.9
CCDC152	515.45	672	439.05	456.45	647.35	457.2	868.55	463.25	696.1	205.25	354.45	704.45	561.25	849.45	738.7	640.5
CCDC167	252.7	155.1	75.3	82.3	195.2	182	126.8	142.6	117.8	111.7	126.1	245.3	151.3	132.7	222.5	175.9
CCDC23	265.3	276	90.1	235.3	240.9	241.1	236.4	281.2	279.4	181.4	147.8	254.3	220.9	206.1	239.5	307.2
CCDC28A	307	469.5	351	517.4	359.4	392	300.8	288.4	279.8	441	482.2	369.9	462.1	325.6	460.6	502.4
CCDC47	141.35	133.1	205.35	278.8	143.15	137.35	110.45	83.55	105.65	153.25	189	114.3	143.15	141.9	178	108
CCDC50	334.7	558.1	573.6	270.7	379.4	261.4	582.7	628.1	566.5	513.3	353.7	712.2	188.7	211.8	283.9	480.9
CCDC53	344.4	264.3	259.3	220.6	430.2	369	404.2	403	409	456.9	364.7	486.9	621	419	402.5	441.6
CCDC59	816.95	795.1	465.95	523.15	871.45	818.85	713.3	761.8	587.55	737.2	725.45	734.9	642.45	584.75	764.05	579.15
CCDC6	479.65	363.35	287.85	408.75	443.8	455.3	546.2	370.8	246.1	505.05	428.95	487.45	518.65	321.4	391.65	452.5
CCDC69	611.35	530.7	296.3	401.45	570.35	517.05	512.7	454.4	460.9	386.75	403.25	417.25	559.25	478.9	568.8	471.55
CCDC84	367.6	425.9	430.3	452.5	455.3	419.7	561.5	666.7	561.3	306.3	379	503.1	356.2	424.4	393.8	483.3
CCDC88B	469.6	255.5	249.4	221.5	367	358.6	183.1	275.9	267.1	199	196.7	165	240.8	275.6	290.2	131.8
CCDC90B	118.3	157.1	66.4	97.3	115.5	84.5	195.4	144.4	203.8	98.7	101.4	166.2	89	127.6	160.9	108.1
CCDC91	327.8	262.25	332.1	361.9	350.9	264.4	489.25	190.55	284.05	298.25	326.85	408.4	352.65	248.45	369.7	430.25
CCDC92	396.8	366.9	172.5	181.9	374.2	450.8	256.2	335.2	268.2	200.5	181.9	285.1	372.1	316.2	293.6	202.8
CCDC94	203.1	234.2	149.5	177.1	224.7	235.9	116.8	211.6	101.6	124.6	175.2	215.1	198.1	132.4	308.6	108.4
CCL3 /// CCL3L1 /// CCL3L3	105.8	114.6	189.5	312.9	202.8	228	46.8	53.2	78.1	207.7	332	97.6	260.7	110.8	164.5	63.9
CCL4	134.4	186.3	95.7	242.6	341.4	580.6	112.2	101	114	159.7	272	44.9	375	247.9	90.3	203.4
CCL5	544.6	378.8	599.3	588.6	485.6	1309.1	826.3	461.5	418.8	516.2	1375.4	237.1	1445.9	283.6	815.8	357.7
CCM2	381.5	374.5	203.4	171.2	503.4	539.3	505.2	513.2	568.5	377.4	305.3	406.3	489.7	309.7	355.7	326.4
CCNB1IP1	624.6	760.1	553.3	722.9	676.7	621.8	483.9	379.5	406.3	531.5	553	576.8	435.4	583.1	562.5	517.4
CCNC	374.7	327.2	378.2	430.15	368.4	332.95	321	371.1	346.05	403.4	467.15	407.1	408.8	387.7	479.65	414.85
CCND3	998.05	618.95	751.55	1121.05	1284.8	994.25	1117.6	839.35	622.35	1018.2	969.4	309.15	1084.05	1097.55	914.3	650.55
CCNDBP1	962.6	891.6	1136.7	1065.9	906.6	880.7	873.7	731.3	714	1364.7	906.9	709.7	963.5	874.2	717.4	871.9
CCNG1	1352.5	1380.2	1347.6	1515.4	1215.7	1494.1	952	1047.3	922.9	1315.3	1092.3	977.4	775.9	1171	988.9	795.2
CCNG2	86.3	97.3	120.7	120.3	77	62.3	71	55.9	55.2	281	265.6	75.6	65.6	82.8	36	123
CCNH	548.8	508.5	888.1	796.6	974.1	428.8	461.1	470.3	345.2	639.7	694.4	425.3	623.6	924.2	663.2	593.7
CCNI	4176.2	3953.5	3946.1	3603.2	4135.8	3516.9	3699.6	3378.7	3049.5	3154.4	2770.5	3756.6	2145.5	3079.8	2944.1	3389.2
CCNK	335.55	316.95	295.45	354.6	277	307.05	202.9	294.75	209.5	359.65	376.7	336.7	337.9	332.05	279.7	380.6
CCNL1	1386.3	1238.85	1856.5	1844.9	1650.45	1301.25	1559.75	1366.25	1232.05	2120.05	2390.3	2078.5	1264.45	1401.5	1029.2	1794.75
CCNL2	246.5	173	307	281.6	177.3	232.6	264.9	283.8	248.2	292	247	266.1	143.6	231.7	223.9	126.5
CCNT1	493.75	496.15	343.3	474.4	523.5	508.15	516.35	532.85	530.15	382.95	369.5	434.05	312.4	387.5	432.8	444.8
CCNT2	118.25	121.45	206.35	207.95	159.55	80.95	218.85	146.45	122.55	217.6	229.55	173.85	126.45	112.05	108.45	159.5
CCNY	235.6	291.4	277.5	238.7	263.8	260.5	191.4	176.5	179	250.3	333.6	165	227.5	104.8	189.1	177.3
CCR1	140	161.2	142.45	303.9	157.2	111.4	17.45	14	4	99.45	212.1	88.15	198.75	92.8	57.35	77.45
CCR5	26.7	58.6	55.7	91.6	52.5	76.2	29	13.7	36.6	62.1	123.7	28.9	213.8	86.6	111.3	59.9
CCR6	267.6	142.9	269.3	130.6	253.9	153.7	277.5	218.7	290.7	247.6	264.2	236.7	520.2	198.3	170.9	405.1
CCR7	2360.9	1375.3	1397.8	1892.1	2070.3	1979.8	1672.5	2511.4	2505.6	1156.4	943.2	1967.9	2634.7	3810.4	3523.9	1584.5
CCT2	702.2	759.2	675.95	1040.8	657.5	776.35	643.35	648.25	608.2	884.8	813.1	636.6	820.85	694.9	774.95	833.1
CCT3 /// LOC101927137	959.3	808.7	505.9	463.3	597.2	863.1	616.8	683.5	613	719.4	594	562.7	799.9	636.7	646.1	674.3
CCT4	526.1	390.6	447.5	468.7	444.45	466.4	500.7	517.7	474.2	558.7	496.5	484.3	583.5	506.3	502	553.7
CCT5	180.2	160.7	188.4	121.8	168.9	231.3	203.35	223.95	253.4	243.45	232.6	159.65	302.3	159.85	207.6	317.4
CCT6A	215.95	233.6	320.5	283.45	244	277.55	298.5	354.3	318.5	360.55	290.85	378.85	335.55	306.65	299.95	397.65
CCT6P1 /// CCT6P3	231.1	170.9	162	184.7	137.3	264.5	195.1	260.1	375.4	277.9	262	115.4	187.6	227.2	212.7	174.5
CCT7	762.6	626.3	533.6	351.6	634.7	813.6	558.6	720	519.6	757.7	623	613.6	814.3	581.5	648.2	470.2
CCT8	793.95	805.3	939.8	821.3	789	799.85	746.7	770.4	801.1	1062.4	784.05	680.8	1132.7	919.75	939.25	847.35
CCZ1 /// CCZ1B	857.55	668.2	607.35	742	716.45	655.25	804.1	608.65	727.4	1012	864.5	802	877.45	713.9	847.7	965.3
CCZ1B	176.9	187.8	290.7	261.3	169.4	199.8	223.9	131.1	282.6	128.5	108	206	146.2	217.4	216	200.1
CD14	390.4	372.1	816.5	955.3	428.2	539.1	2.5	72.4	15	321.2	552.1	194.7	770.1	246.8	313.7	66.1
CD164	304.4	347.3	1233.4	1208.8	393.2	322	356.1	302.5	324.1	1138.4	981	349.7	540	356.9	469.4	554.4
CD180	510.2	530	185.3	68.7	454	524.6	822.4	939.3	1203.8	687	591.8	948.6	1653.9	931.4	371.7	992.4
CD19	1932.5	1839.9	1165.3	730.1	1905.9	1866.1	1554.5	1693.9	1977.5	1403.9	1098.1	1267.4	2022.8	1927.1	1502.2	1581
CD1C	630.5	924.8	578.5	180.1	512.4	619.6	615.3	605.2	737.9	926.4	269.2	45.6	198.5	219.9	117.5	278.8
CD1D	186.6	168.6	178	283.8	271.7	137.8	137.7	178.3	150	271.5	148.4	96	167.1	93.9	121.8	135.9
CD2	103.2	83.2	152.1	193.5	101.4	301.7	186.1	149.9	150.6	213.8	336.5	50	433.4	94.4	239.6	90.1
CD200	245.9	239.5	144.3	340.75	371.85	225.95	309.6	162.35	329.2	372.35	180.55	92.75	398.05	242.55	103	411.45
CD22	1028.6	813.65	816.2	685.5	911.45	1055.9	1091.15	1106.7	1245.25	1072.65	860.3	821.1	1437.45	1021.6	821.7	852.65
CD24	622.4	627.95	500.75	377.05	933.95	560.2	877.5	660.45	857.85	782.8	691.15	934.95	866.15	689.3	533.85	961.85
CD247	254.4	123	344.9	374.8	460.8	427	268.6	252.2	220.2	383.1	294.5	96.2	255.9	272.7	300.2	143.2
CD27	462.6	404.6	470.6	245.3	375.7	431	768.9	794.3	551.3	398	607.7	592.4	309.1	242.5	818.2	101.5
CD2AP	184.2	145.25	171	208.9	150.4	143.1	172.35	124.05	123.4	258.9	226.75	175.15	312.25	244.55	245.2	272.6
CD302 /// LY75 /// LY75-CD302	142.1	174	332.9	542.7	178.3	205.4	27.6	46.3	28.8	170.5	151.1	58.9	165.1	41.9	80.3	37.6
CD36	40.3	40.6	103.8	153.5	41.3	75.1	4.3	5.8	2.1	67.5	62.8	33	89.2	21	18.7	22.5
CD37	4953.2	6074.15	3974.35	4273.95	5435.4	5242.65	3291.15	4340.1	4225.05	3328.85	2484.15	2568.55	4817.3	6908.95	3952.1	1692.05
CD38	63.1	132.7	62	25.7	125.4	113.4	70.6	81.5	45.6	188.3	506.8	159.4	332	254.1	387.1	287.2
CD3D	326.4	204.1	243.7	432.8	247.8	748.1	324.6	251.9	264.1	579	879.6	128.5	792	235.1	808.5	189.7
CD3E	113.4	81	178.1	233.3	47.2	227	62.5	77.9	52.5	119.9	209.8	29.3	124.8	37.6	178.9	5.8
CD3G	35	54.3	54.3	38.7	30.9	80.8	43.9	31.8	9.5	53.1	128.5	25.1	188.3	57.3	64.7	29.4
CD40	357.7	274.9	202.05	198.7	263.25	326	265.5	323.2	308.65	208.4	191.05	412.95	379.45	281.2	226.45	341.4
CD44	274	384.9	622.7	688	314.6	416.8	304.4	303.6	194.8	415	341.9	290.3	195.9	322.9	294.1	165.1
CD46	93.2	92	278.4	289.2	77.4	104.3	121.8	112.9	97.7	226.4	192.7	219.1	111.3	105.7	122.3	239.8
CD47	316.9	394.3	399.1	186.2	300.5	140.2	538.1	317.1	627.2	314.7	287.6	232.9	590.4	428.5	167.4	371.8
CD48	1833.4	2124.45	1614.15	1868.5	2017.35	2162.45	1316.3	1395.95	1329.1	2082.25	1895.8	2116.45	2052.55	2129.55	1795.1	2153.05
CD52	9761.6	10145.1	6376.45	5772.05	10708.8	10487	7777.75	7192.05	8723.8	7391.55	6524.65	7245.55	8645.1	9780.8	7904.8	7300.9
CD53	273.8	228	385.5	427.2	334.9	261.8	729.5	216.6	303	336	291.4	476.8	262.5	297	237.9	936.3
CD55	1475	1617.6	2164.7	2310.7	1754.6	1516.6	1468.9	1160.6	1218	1414.8	1636.2	979.6	1319.9	1805.4	1658.4	1731.9
CD58	74.1	44.3	182.8	166.6	64.3	74.6	41.9	41	29.9	122	97.3	68.4	100.4	116.8	67.8	59.6
CD63	730.3	688.1	765.2	663.3	841.3	687.7	489.4	555.1	422.3	543.5	673.8	578.7	572.5	575.8	475.5	524.7
CD69	6022.8	5966.3	4649.1	4513.6	8462.7	5930.8	7986.6	10542.1	13286	6585.4	8568.3	9699.9	10581.3	8132.9	7794.1	10551.8
CD70	56.3	101	198.1	94.6	75.1	60.8	54.4	108.1	10.8	64.7	86	184.7	43.1	165.5	98.2	36.8
CD72	764	723.5	448.7	319.1	871.4	611.9	814.6	518.9	919	973.2	617.3	323.9	1234	692.2	435	939
CD74	1453.6	1863.4	1592.3	1684.4	1346.9	1700.1	448.5	549.4	484.7	1324.3	1099.5	1021.9	1192.7	1490.3	600.2	584.7
CD79A	5127.05	6102.2	4624.85	3916.45	5656.2	5097.85	3703.65	4419.95	4242.3	2862.35	3081.95	2806.65	4902.25	5454.85	4449.45	2014.55
CD80	43.2	21.8	47.9	55.6	23.5	16.9	38.1	83.9	30.2	31.8	56.1	251.6	9.4	55.4	66.6	57.2
CD81	1903.3	2287.1	1777.3	1382.3	1965.5	2089.5	1379.9	1377.8	1280.1	1562.8	1685.1	1462.5	2481.3	1658.7	2160.4	1499.5
CD82	232.2	177.75	265.25	167.85	211.4	231	233.1	210.35	245.25	142.45	120.25	167.5	157.75	104.95	195.4	105.55
CD83	10832.2	9257	6127.4	7112.8	8953.6	10270.9	3645.5	9765.3	6475.4	5188.1	7706.6	9229.1	9927.7	10789.9	12903.4	10779.2
CD8A	147.1	172.8	266.4	240.9	121.6	384.9	277.4	179.3	154.6	380.4	582.2	126.1	645.1	57.3	549.9	134.2
CD93	65.95	75.65	141.95	217.75	52.6	88.7	6.15	15	18	54.35	96.8	37.7	89.55	46.3	43.9	20.95
CD96	32.65	52.75	39.45	61.25	44.5	33.65	15.7	48.75	38.4	37.55	69.05	33.8	43.15	11.9	191.45	107.8
CD97	310.1	374.1	497.3	486.2	531.3	471.7	462.2	618.5	397.1	305.6	662.9	330.3	418.1	490.2	501.9	189.1
CD99	1117.4	1165.95	810.55	1182.6	954.8	1121.4	634.85	758.15	575.3	804.25	953.35	604.65	735.3	714.7	1051.95	560.9
CDC123	476.8	538	384.8	516.8	416.5	449.6	341.6	387.1	407.8	513.5	431.5	503.1	519.2	276.4	626.1	470.7
CDC16	630.4	416.1	496.8	666	600.9	523.3	616.4	589.2	771.1	526.4	368.5	562.1	521.7	650.2	581.5	420.8
CDC25B	668.4	782.6	487.3	342.2	734.1	857.4	641.5	592.8	450.8	594.2	596	510.5	1238.5	764.5	820.1	645.3
CDC26	541	377.2	423.9	299.2	533.6	491.8	311.7	325.4	292.8	427	386.7	311.6	482.1	547.3	475.8	425.3
CDC37	308.4	270	447.4	439	323.8	287.8	407.6	406.1	262.7	428.6	453.5	301.3	264.9	250.7	346.3	192.8
CDC40	318.75	317.65	359.25	331.05	368.75	332.65	316.85	284.8	259.5	432.75	348.45	294.95	305.2	260	243.95	440
CDC42	769.6	605	544.4	519.9	646	601	323.3	435.5	269.1	571	706.9	556	747	447	591.5	552.7
CDC42-IT1	95.7	235.5	277.1	264.5	200.6	200.2	507.8	660.4	638.8	214.2	292.3	479	165	153.2	138.3	464.9
CDC42SE1	868.85	690.5	928.25	816.75	796.35	751.85	584.9	731.9	650.35	662.9	862.8	480	916.8	1085.65	788.6	532.65
CDC42SE2	193.4	205.7	997.3	1000.3	262.9	192.8	149.2	173	143.3	670.8	608.2	298.2	167.6	208.9	224.9	203.7
CDC5L	74.25	91.8	171.75	192.9	88.9	80.5	81.75	103.9	93.55	172.45	160.05	74.05	63.3	69	89.1	95.15
CDC73	91.3	92.6	162.2	110.9	101.6	68.4	89	43.9	32.7	180.5	171	95.9	107.3	103.2	94.4	88.8
CDCA7L	1332.6	1285.8	930.1	668.3	1408.7	1658.8	1394.4	1256.2	1543.1	1312.3	1012.7	1065.4	1407.6	1031.5	1076.9	2030.1
CDIPT	942.3	877.4	664.3	406.1	1219.8	1257	1024.7	1049.7	1921.9	813.1	945.2	1292.5	1209.8	604.3	812	1451.7
CDK17	268.1	314.7	420.05	435.4	341.85	318.6	353.65	274.55	263.6	480.9	443.7	457.2	264.9	441.45	339.7	472.15
CDK19	132.75	108.8	119.05	130.65	108.8	91.85	263.45	247.85	238.9	142.4	135.55	198.35	114.35	145.35	86.15	253.5
CDK2AP1	257.6	220	265.9	300.3	335.3	273.8	152.9	164.7	108.7	231.5	252.2	89.3	190	309.6	161.8	128.4
CDK4	214.8	203.7	239.5	101.7	214	226.8	166.8	241.2	228.2	198.7	177.2	212.8	256.9	100.9	144.6	219.5
CDK5R1	130.85	101.05	45.25	98.95	152.2	64.2	31.8	41.9	64.7	85.7	98.7	20.65	103.9	110.8	176.6	105.3
CDK5RAP3	1120.7	1014.3	1021.3	1026.1	1049.3	961.1	1250.1	1398.7	1606.1	1138.4	911.3	1160.1	1012.4	1209.2	1159	1261.3
CDKN1A	966.6	1165.5	1178.6	1073.3	1165.7	843.8	316.3	916.5	317.2	412	1124.1	514.6	1167	1439.6	1930.5	478.4
CDKN1B	1942.9	2195.6	2199.1	2182.3	2195.1	2247.5	2073	1238.9	1633.7	2960.1	2356.2	1046.5	2050	1679.2	2168.5	1832.3
CDKN2AIP	278.3	213.8	536.7	536.2	370	217.2	269.1	187.3	166.9	416.1	442.9	182.6	258.8	230.1	289.3	109.9
CDR2 /// LOC101060399	177.4	203.8	184.8	257.4	193.3	199.2	177.6	265.4	142.1	253.9	262.3	253.2	185.1	194.4	349.4	154.4
CDV3	354.1	379.8	387.1	386.2	351	380.3	249.6	329.8	212.3	395.5	418.5	403.3	302.5	394.3	474.3	387.4
CEBPB	1324	1266	1630.4	2088.8	1369.3	1789.7	499.4	573.1	480.3	1005.9	1599.3	718.7	1281.2	895.1	674.6	434.2
CEBPD	269.1	159.35	291.45	598.3	216.2	368.4	31.25	78.05	43.75	127.75	146.9	81.15	271.05	140.1	96.15	66
CEBPG	204.2	246.8	142.25	219.6	186.25	234	169.45	221.2	141.5	163.9	193.65	364.15	195.3	259.15	275.8	236.85
CEBPZ	454.2	433	512.4	662.8	748.3	342.1	609.2	511.2	356.6	543.3	559	354.1	495	570.8	589.8	485.2
CECR1	1195.3	1143.6	953.1	1110.6	1099.5	1356.2	475.2	489.3	503.2	986.7	932.4	519.6	1093.9	565.3	620.4	469.4
CELF1	58.8	96	195.2	146.8	66.3	69.5	137	128.4	113.5	139.2	124.9	126	72.6	37.3	37.1	105.1
CELF2	382.2	370.1	334.6	337.2	333.5	400.9	533.5	470.2	512.2	368.8	333.6	423.1	284	280.4	245.1	397.4
CENPC	138	114	185.3	237.8	128.3	93.4	144.5	115.8	136	213.1	188	78	143.8	182.8	132.4	136.7
CEP120	168.4	173.9	300.65	307.55	171.75	177.95	295.15	232.55	228.75	326.85	319.6	304.55	203.25	235.1	246.2	229.65
CEP170 /// CEP170P1	139.1	104.7	182.1	299.3	100.3	156.6	242.4	173	179.4	259	228	175.5	106.5	107.4	56.2	286.2
CEP350	442.1	391.95	241.55	207.35	402.25	427.4	491.1	702.6	618.1	313	360.5	441.05	397.85	437.1	364.75	510.4
CEP57	126	136.1	203.6	230.1	139.2	167.5	136.3	98.9	133.5	221.4	238.6	199.4	146.6	225.4	129.4	188.1
CEP68	244	258.9	91.2	212.4	351	354.7	286	202.5	292.2	111.1	102.9	169.1	181.5	224	224.6	197
CEPT1	255.1	164.2	262.9	359.9	289.6	301.8	276	161.9	296.9	250.1	192	242.7	324	296.5	161.9	358.7
CERK	254.1	249.6	287	211	258	247.7	287.2	256.5	295.7	247.2	245	185.6	132.1	305.7	230.7	197.2
CERS2	520.5	431.4	371.9	489.6	493.9	490.1	198.5	216.9	157.4	376.6	292.7	232.7	375.4	309.5	341.3	250.4
CES1 /// LOC100653057	72.2	36.2	58.9	216.2	47.9	53.1	4.8	3.9	21.7	74.9	34.4	59.2	112.9	60.9	43.2	10.8
CETN3	84.6	77.5	114.8	72.4	118.1	95.5	154.7	89	149.3	203.2	146.3	63.3	245.8	139.3	102.4	151.8
CFD	165.9	39.7	212.6	261	163.5	260	3.5	2.1	23.1	114	82.5	79.4	165.7	38.4	75.6	11.4
CFL1	1405	1565.8	2160.5	1930.35	1306.85	1476.9	658.35	935.9	799.05	1412.45	1438.45	739.8	1141.5	1065.7	1186.7	373.35
CFLAR	196.15	119.2	249.5	291.55	190.25	173	336	252.4	197.7	240.3	231.85	362.9	152.4	172.1	169.4	291
CFP	133.1	156.9	194.5	173.7	134.6	165	1.1	13.1	6.4	80.8	101.8	44.3	152.9	26.2	69.2	28.9
CGGBP1	421	515.2	623.3	599.3	409.1	420.4	448	492.3	413.8	733.5	557.2	514.6	422.1	580.9	394.2	465.6
CGRRF1	328.4	346.1	285	406.7	339.4	341.8	242.7	261.5	210.7	308.4	315	317.7	217.1	205.2	372.2	295.3
CHCHD1	261.1	309.4	141	344.6	197.1	396.9	179	167.7	205.5	483.1	317.4	227.5	471	362.7	233.3	227
CHCHD10	818.1	922.1	534.7	649.1	712.9	935.3	308.2	467.4	329	459.4	272.3	492.5	723.2	716.7	710.8	350
CHCHD2	3032.1	2657.8	1909.7	2256.7	2744	2880.9	1555.7	1635.2	1528.4	2234.5	2192.5	1904.1	2445.2	2280.8	2750.1	2271.1
CHCHD7	415.45	336.6	408	375.05	423.5	413.1	469.9	423.7	457.75	524	452.75	355.65	416.9	431.1	476.45	343.6
CHD1	757.45	797.5	999.35	1427.95	763.1	658.5	840.35	767.2	649.8	1116.05	1374.65	917.3	551.5	799.05	1054	786.25
CHD1L	288.95	306.75	168.5	181.2	283.25	240.25	432.15	353.6	454.9	247.15	188.1	236.85	195.15	202.35	188.35	269.9
CHD2	215.05	236.05	381.65	441.45	206.35	181.85	370.3	408.85	251.45	342.75	287.75	226.65	210.55	272.4	262.9	355.9
CHD4	359.9	333.1	194.6	147.1	369.4	349.8	286.2	301.7	327.2	253.1	222.9	321.8	397.6	433.5	472.8	347.5
CHD8	329.7	352	236.9	249.3	360.4	347.1	390.7	458.1	475.1	310.9	218	331.7	363	388.5	320	317.1
CHD9	171.1	172.2	117	68.3	183.3	146.8	253.1	128.8	303.2	149.5	127.5	196	117.2	121.4	129.9	308.8
CHERP	190.6	221.9	148.1	155.3	194.2	174.7	139.4	205.4	206.6	83.7	130.3	125.2	146.1	222.4	231.7	79.2
CHFR	249.3	207.7	356	344.25	219.4	212.45	314.95	305.65	287.6	373.8	432.55	380.65	311	239.3	269.1	279.45
CHI3L2	117.4	134.4	69.8	36.2	37.3	26.8	20.4	61.2	187.4	143.5	115.8	124.8	240.3	109.1	155	138
CHIC2	174.8	196.8	380.8	325.7	235.6	219.3	113.8	132.3	112.2	365.4	373.4	148.4	199.5	221.2	227.7	165.1
CHKB	626.5	552.6	596.2	484.5	562.3	595.1	736.1	722.9	697.5	680.5	467.7	424.4	645.5	549.6	545.6	538
CHKB-CPT1B /// CPT1B	293.3	149.3	134	133.9	282.8	230.2	325.5	267.5	287.3	90.65	220.15	260.4	186.1	312	335.9	188.35
CHMP1A	179	197.6	164.6	144.1	167.3	151.2	196.1	158.9	239.8	161	237.7	120.6	312.4	190.7	252.2	119.3
CHMP1B	621.05	658.2	875.65	1085.7	577.65	630.3	310.2	310.9	282.2	1007.75	1647.15	473.25	582.3	430.7	507.95	712.85
CHMP2A	606.1	531.7	408	439.6	522.5	656.2	436.4	466.7	437.4	549.6	554.7	569	641.9	439.8	605	587.7
CHMP2B	460.2	346.5	418.9	514.2	480.4	333.2	392.8	320.5	319.8	433.2	459.2	324.9	424.8	314.5	419.3	431.3
CHMP3 /// RNF103 /// RNF103-CHMP3	276.8	291.7	335.4	284.9	270.7	274.4	272	265	231.1	341.8	223.3	366.8	237.5	260.7	247.3	260.6
CHMP3 /// RNF103-CHMP3	544.45	476.75	477.4	542.25	574.4	559.8	563.4	600.85	589.4	514.15	398.25	471.15	450.6	349.05	499.95	593
CHMP4A /// TM9SF1	669.7	533.05	428.75	316.7	685.55	748.7	703	474	731.25	767.95	612.1	715.4	765.2	757.75	578.25	624.5
CHMP4B	978.05	1106.6	614.35	720.55	925.8	1051.95	620.65	772.5	603.45	897.05	703.95	578.1	737.5	553.65	789.15	549.05
CHMP5	290.6	231.8	279.7	273.55	281.4	270.1	260.9	183.6	213.5	649	616.95	402.95	635.75	434.25	344.65	575.45
CHMP7	692.2	501.9	407.6	496	535.2	584.3	605.6	520.3	729.2	406.3	272.5	317.4	360	605.6	405.4	494
CHORDC1	183.6	185.3	333.35	370.25	224.9	141.6	250.35	170.8	154.3	251.85	376.4	214.15	215	303.8	264.55	225.05
CHP1	355.95	511.5	448.2	408.1	376	407.25	248.55	235.35	212.05	366.05	386.4	236.95	360.15	372.65	408.05	287.3
CHPT1	1753.9	1864	1437.9	1938.2	1780.1	1498.8	1571.6	1115.4	1210	655.9	533.2	795.1	1005.5	2000.3	1273.5	1079.1
CHRAC1	194.7	274.7	236.1	288	224.5	190.6	120	188	154.8	204.1	245	157.7	179.4	203.6	213.9	153.9
CHST12	141.2	72.4	115.9	98.3	128.3	146.7	127.8	157.5	119.75	137.3	224.9	174	280	231.4	214.6	189.55
CHST15	105.7	88.3	171.25	181.6	127.15	130.85	156.8	103.65	93.25	200.1	169.65	133.85	156.85	242.4	123.3	142.65
CHSY1	499.9	495.6	460.8	635.4	670.1	574.7	501.5	406.7	371.8	491.2	720.2	439.6	669.8	632.7	566.9	846.1
CHTF8	423	380.8	398.1	299.1	360.1	421.7	290.9	363.5	281.6	421.2	318.7	275.1	379	219	294.1	265.3
CHTOP	284.8	304.3	316	382	260.7	346.7	310.2	309.4	270.7	367.3	248.1	303.7	284	248	251.3	230.2
CHURC1	361.9	304.4	284	692.8	443.8	353.3	537.7	260.9	184.9	264	635.2	410.6	669.2	231.8	828.4	344.7
CIB1	1099.7	1518.8	1831.4	1360.2	1272.6	1339.2	1153.7	1451.8	1303.7	1295.8	1318.3	1060.7	1095.5	2099.9	1606.4	639.1
CIC	181.9	225.6	76.6	194.9	155.4	168.6	87.5	141	229.5	101.3	137	132.5	170.4	282.7	157.1	108.2
CIRBP	278.6	220	200.6	227.1	280.9	258.8	142.9	134.4	163.3	200.1	160.4	146.6	216.5	387.9	149.6	104.2
CIRH1A	326.6	346.9	252.75	409.6	333.15	329.15	275	337.65	225.9	351.9	329.8	219.25	321.4	270.65	400.2	273
CITED2	497.2	344.3	349.1	503.6	278.7	378.9	156.4	132.6	110.6	250.2	349.6	62.9	223.9	132	219.4	27.7
CKAP2 /// DKFZp667J0810 /// IGLC1 /// IGLJ2 /// IGLJ2 /// IGLJ3 /// IGLJ3 /// IGLJ3 /// IGLV1-36 /// IGLV1-36 /// IGLV1-44 /// IGLV1-50 /// IGLV1-50 /// IGLV@	1760.3	1360.1	1047.3	1008.2	1469.4	1411.6	625.3	1007.4	1242.6	2647.8	2925.9	1073.7	1983.5	879.3	3325.5	823.7
CKAP2 /// IGLC1 /// IGLJ2 /// IGLJ2 /// IGLJ3 /// IGLJ3 /// IGLJ3 /// IGLV1-44 /// IGLV2-14 /// IGLV@	2565.3	3039	1801	1560	2471.5	1743	1210.5	1013.9	1100.9	3448.6	2998.4	1499.9	3308.1	1817.3	3482.7	1039.6
CKAP2 /// IGLC1 /// IGLJ2 /// IGLJ2 /// IGLJ3 /// IGLJ3 /// IGLJ3 /// IGLV3-1 /// IGLV3-1 /// IGLV@	200.6	222.4	159.1	133.5	162.2	124	106.4	139.4	110.8	251.3	422.2	100.5	205.7	325.9	707.7	127.2
CKAP2 /// IGLC1 /// IGLV1-40 /// IGLV1-40 /// IGLV1-50 /// IGLV1-50	174.2	151.5	85.6	128.5	16.8	120.8	71	49.8	128.6	139.7	255.1	72	126.6	86.1	153.7	77.8
CKAP2 /// IGLC1 /// IGLV3-1 /// IGLV3-1 /// IGLV@	131.8	110.3	162.1	115.5	235.3	87.9	136.4	151.5	179.4	167	310	92.3	208.9	369.2	517.6	105.7
CKAP2 /// IGLJ3 /// IGLV3-19 /// IGLV3-19	115.5	123.8	106.2	131.7	89.9	104	51.4	50.7	80.8	245.5	266.8	95.9	143.5	108.8	218.4	123.2
CKAP4	184.9	221.7	229.4	220.5	165.4	142.5	183.4	302	199.6	158.5	242.7	269.3	114	88.7	249.2	105.3
CKLF /// CKLF-CMTM1	353.1	366.9	334.6	332.7	374.6	352	204.5	172	176.7	357.9	455.8	226.7	291.9	135.8	310.5	250.2
CKS2	451.6	371.4	316.8	353.4	456.5	389.5	225.7	257.8	125.9	479.5	568.6	156.4	473.2	759.1	496.1	244.8
CLASRP	720.2	785.4	462.7	439.5	631.7	767.1	683.1	808.2	638.2	465.2	442.3	579.6	567	590.4	573.8	617.5
CLEC2B	1108.75	995.65	374.1	778.35	870.05	1347.7	656.9	410.75	544.55	1618.15	798.35	456.8	1241.5	1373.35	1059.45	1226.6
CLEC2D	181.85	151.55	268.45	351.15	176.6	143.9	296.2	161.4	216.1	650.5	437.2	304.5	450.25	282.65	175.85	600.2
CLEC4A	165.15	309.65	198.15	208.6	189.5	215.7	125.6	71.4	144.6	151.55	221.55	76.55	176.15	125.95	62.9	167.65
CLEC7A	77.9	85.95	132.95	251.15	89.25	112.45	8.85	11.8	9.7	66.75	115.7	65.3	76.8	32.8	38.8	16.25
CLECL1	125.35	120.25	199.8	119.7	172.9	107.45	138.6	206.95	171.5	306.95	238.85	241.25	62.25	197.2	214.35	101.5
CLIC1	2328.9	2147.1	1818.9	1663.4	2249.1	2744	2225.6	1671.2	1938.9	2528.6	2720.1	2896.4	3105.2	2669.8	2726.3	2658.8
CLIC4	48	48.8	184.5	171.1	61.2	58.9	43.3	72.3	58.8	136.4	129	92.6	47.8	67.9	64.9	108.9
CLINT1	168.7	158.1	280.9	356.8	135.6	134.2	263.6	169.3	177.3	288.4	236.2	196.5	106	144.9	144.1	202.1
CLK1	1604.7	1659.2	1762.8	1902.7	1898.2	1285	1412.8	1101	1182.4	1669.9	2186.1	1456.7	1301.5	1375.2	1535.3	1618.6
CLK2	329.5	350.7	300	346.5	299.5	395.8	457.2	431.3	432.5	354.9	370.3	294.9	274.6	464.8	316.8	329
CLK3	228.55	216.15	131.4	131.6	213.5	247.4	144.75	188.8	176.4	153.05	138.7	138.5	192	236.35	159.95	69.75
CLNS1A	569.5	435.65	395.6	379.85	459.4	480.85	421.65	436.85	487.3	505.8	395	369	566	471.4	483.75	412.3
CLPTM1L	330.1	276.5	384.5	270.6	280.3	322.7	243.7	280	215.4	177.7	272.3	317	265.1	170.9	352.4	271.9
CLSTN1	512.8	499.4	352.1	295.2	472.2	469.6	345.9	459.8	325.1	308.2	263.4	323.7	511	428.4	371.7	400.2
CLTA	260.15	296.75	199.5	255.35	240.95	297.5	167.7	156.55	154.75	254.85	236.6	207.65	355	247.75	270.35	233.35
CLUH	137.7	143.4	88.8	137.1	149.3	185	136.6	238.8	173	95	97.7	127.3	114.3	119.9	139.8	55.6
CMC1	165	182.1	220.9	134.1	229.2	188.4	204.9	148.7	278.6	187.9	243.9	119.7	279.4	155.8	222.1	216.6
CMC2	377.7	337.6	289	296.8	315.7	405.7	221.6	318.9	253.3	305.7	343.4	316.3	372.1	637.9	506.6	289.7
CMC4	307.3	272.95	179.85	195.95	366.25	393.3	226.05	267.1	217.5	238.25	164.5	210.8	208.9	228.55	230.4	272.8
CMPK1	463.4	574.6	797.6	992.6	477.2	431.7	315.7	375.8	319.6	637.4	594.1	634.5	388.9	269.2	387.5	411.5
CMPK2	155.7	57.3	61.1	86.4	275.6	78.4	57.1	146.6	33.8	811.9	1387.7	1036.3	1496.5	551.8	921.8	1336.6
CMSS1	214.9	156.7	139.3	84.3	172.2	199.3	220.3	233.6	257.2	187.4	153.4	214.7	237.8	233.8	221.3	253.1
CMTM6	423.7	455.2	560.45	733.3	471.9	371.45	369.15	386.45	267.75	577.4	612.9	498.05	370.6	405.9	422.8	432.95
CMTM7	507.85	685.05	429.5	605.85	648.85	739.25	533.7	589.55	568.75	464.6	272.55	306.6	635.9	1053.75	525.45	591.35
CMTR1	281.9	193.5	174.6	182.6	295.4	281.8	193.4	207	172	316.3	407.3	250.1	457.5	466.3	418.4	243.6
CMTR2	129.2	171	335	308.6	199.6	145.4	211.2	114.7	181.2	345.4	283.3	160.9	234.7	110.3	199.6	198.9
CNBP	1646.6	1533.3	2114.35	1893.8	1793.8	1509.25	1153.4	1188.95	1060.85	1974.7	1781.2	1486.5	1571.85	1370.25	1472.2	1390.6
CNDP2	131.9	99.7	71.2	57	96.5	146.9	128.7	161	168.1	62	81.3	104	87.5	230.1	79.1	67.6
CNEP1R1	193.2	205.8	326.7	281.6	206	179.1	140.3	142.3	138.7	149.4	213.9	208.4	158.9	130.3	180	158.9
CNIH1	326.8	386.55	403.55	502.8	359.5	340.65	302.3	258.8	297.45	426.9	467.05	270.05	417.1	313.95	444.25	238.95
CNN2	719.1	719.7	602.2	518.4	669.3	623.8	361.8	606.8	663.5	564.4	543.4	398.2	687.3	669.7	543.8	372.1
CNNM3	362	388.6	217.9	293.5	280.4	443.5	425.1	431.8	346.3	155.1	173.8	232.9	197.7	337	220.8	110.9
CNOT1	318	346.6	281.4	300.6	411.3	325.1	249.5	253.7	174.1	290.7	272.3	166.1	307.7	245.7	239.9	237.6
CNOT11	284.4	237.3	308	299.4	257.1	228.6	236	270.9	254.4	353.3	441.5	363	319.6	243.4	279.6	299.2
CNOT6L	18.9	19.7	148.7	252.9	25.9	16.1	17.1	10.6	11.4	140.4	73.6	41	10	32.1	22.6	51
CNOT7	697.7	645.55	614.85	566.4	614.3	691.4	605.2	519.65	564.15	784.75	571.95	661.6	621.2	432.4	482.9	808.25
CNOT8	283.2	333.1	430.8	564.1	289.8	292.6	303.1	209.3	284.4	444.5	461.5	253.1	263.9	218.2	256.2	328.4
CNPPD1	572.05	692.1	471	379	499	500.25	330.95	368.1	287.45	317.45	278	266	403.1	576.6	436.7	323.55
CNPY3	379.7	297.85	317.2	295.3	356.4	357.9	370.45	477.95	425.3	266.45	297.35	426.55	263.7	271.25	241.7	280.25
CNTNAP2	152.25	235.85	151.65	183.65	307.95	171.05	204.25	136	27.9	86.1	4.1	170.55	99.1	42.75	14.5	131.2
CNTRL	312.65	308.85	186.55	177.5	219.75	268.5	417.65	286.55	385.6	290.85	221.75	417.35	238.4	192.45	228.3	514
COA3	193.45	166.4	198.4	180.4	241.65	224.25	177.3	188.6	215.35	285	264.85	217.6	309.6	180.85	212.65	223.4
COA6	85.3	85.6	80.1	83.2	102.4	107.6	101.5	85.1	100.3	143.5	177.9	145	217.3	105.4	183.3	115.7
COASY	383.9	324.1	156.4	220	344.7	378.3	307.8	435.8	354.4	300.5	216.4	317.7	341.4	227.8	228.7	275.9
COCH	521.1	259.6	320.5	456.5	201.5	177.5	196.2	760.2	188.8	159.3	450.9	1070.2	94.4	482.2	485.6	400.3
COL4A3BP	321.2	341.7	325.3	292.55	294.4	335.85	457.85	419.8	448.95	277.1	314.9	336.85	241.55	177.9	192.95	320.25
COL4A4	61.5	22	10.6	66.3	25	43.2	115.4	79.4	54.7	19.1	73.8	209.3	14.7	33.9	32.3	23
COL9A3	159	164.3	83.5	51.9	103.4	243.5	95.5	89	27.1	118.3	43.1	36.2	44	150.4	31.7	24
COLCA1	537.65	427.2	992.85	1126.6	591.75	409.75	716.95	949.5	1278.35	541.75	532.45	633.85	543.8	683.95	518.8	564.4
COLGALT1	235.6	233.4	184.45	216.65	221.5	250.55	191.8	208.85	224.8	161.85	135	108.5	148.25	210.3	130.4	118.45
COMMD1	424.7	435.3	231.3	249.3	445.1	416.9	309.3	345.6	343.6	388.1	267.9	377.6	419.2	263	375.4	430.4
COMMD10	156.7	101.8	234.1	134.5	130.1	139.2	125.9	100	108.1	311.1	209.8	140.7	186.8	173.1	166.5	144.2
COMMD3	449.6	386.1	393.7	247.1	394.6	503.6	382.3	451.5	488	446.2	388.1	371.6	519.5	437.8	313.6	418.9
COMMD5 /// LOC101928879 /// ZNF250	140.95	173.5	192.95	203.05	223.05	174.15	114.95	86.7	90.75	132.45	102.25	72.9	139.55	164	155.95	76.4
COMMD6	1789.8	2020.2	1562.9	1369.95	2110.8	1894.25	1520.85	1463.2	1476.45	1326.15	1025.2	1221.15	1558.25	1566.75	1160.45	1438.85
COMMD7	338.75	315.35	197.5	211.2	322.6	390.9	286.05	340.15	291.65	281.4	255.85	249.45	307.55	175.1	331.1	257.9
COMMD8	437.8	267.7	547.4	327.6	439.1	316.9	388	275.1	288	606	703.3	373.3	507.6	107.9	556.7	455.3
COMMD9	241.6	200.4	270.8	200.6	185.2	242.3	136.2	162	92.8	168.5	133.9	217.6	174.8	235.1	207.3	163.8
COPB1	541.9	888.7	822.9	1075.6	663.3	707.2	658.3	535.3	546.8	917.6	881.8	574.3	660.1	701.4	824	629.8
COPE	297.95	353.75	292.65	274.6	332.4	336.05	157.15	168.6	138.6	172.1	239.3	254.65	319.65	252.3	427.95	82.3
COPRS	200.1	203.2	187.7	93.4	210.1	228.2	206.3	286.2	289.6	131.3	133.3	152.5	212	216.9	149.6	226.4
COPS2	669.6	639.65	455.75	647.25	572.5	632.45	517.75	389.55	374.65	710.85	671.2	582.7	490.2	528.3	600.45	457.2
COPS3	373.4	360.7	295.6	275.6	359.1	358.9	209.3	243.8	136	285.1	330.5	245.1	245.2	279.9	317.7	312.3
COPS5	559.9	485.1	372.6	501.2	609.7	459.8	375.8	317.8	312.1	664.9	486.3	433.2	700.4	448.5	590.8	657.1
COPZ1	504.9	432.65	506.1	352.25	434.25	451.15	469.65	371.7	454.95	515.45	431.3	382.6	484.85	378.4	510.25	373
COQ10A	363	385.9	349.1	314.2	391	361.9	362.9	366.9	336.2	329.4	278.4	251.4	310.8	292.7	223.3	278
COQ10B	344.75	260.6	196.15	257.05	294.4	266.8	127.15	147.1	128.9	247.05	347	150.75	180.65	170.7	291.85	164.9
CORO1A	3416.7	3307.4	2379.6	1780.5	3041.7	3677.7	2049.3	2746.5	2503.7	2187	2297.9	2557.2	3936.8	2569.6	3320.3	1723.3
CORO1C	250.45	202	311.4	374.05	225.75	262.4	149.1	200.1	169.9	470.8	451.7	244.8	238.6	148.45	227.25	237.95
CORO2B	136.2	383.1	62.4	76.1	349.6	239.6	111.2	142.6	173.7	131.8	24.3	46.9	348.7	169.3	119	253.1
COTL1	1379.7	1239.1	1484.9	1253.2	1304.1	1317.6	606.1	831.5	568.2	1051.3	1062.4	1069	1086.2	1029	1179.6	614.3
COX1	20833.4	21107.3	23571.3	20334.9	21960.4	22414.2	17847.2	17679.4	18490	12148.2	11485.3	18236.2	16656.7	35559.1	20549.8	18205.4
COX14	401.4	436.8	250	290.9	497.1	546.9	303.8	312.6	303.3	432.6	321.1	534.7	445.4	347.1	536.1	389.5
COX16	528.3	487.8	852.9	697.1	580	481.3	335.9	365	372.4	930	887.9	564.9	499	368.1	561.8	574.1
COX17	64.1	82.7	66.2	51.3	75.1	86.2	170.1	144	198.5	67.9	59	236.8	17.7	69.9	94.7	158.7
COX17 /// POPDC2	588.1	543.8	341.9	356.8	449.8	598.9	379.6	345	272.6	465.4	538.6	482.2	519.4	371.1	494.2	357.7
COX2	25231.2	23180.8	22512.8	21824.7	23407.5	23162.9	15878.8	19690.6	22460	15862	13408.5	18247.5	22237.8	41766.5	23682.6	14066.8
COX20	218.3	348.4	267.2	254.3	253.9	304.5	409.2	455.8	439.1	280.8	268.1	386.4	286.6	243.6	228.4	371.7
COX3 /// LOC101929612	2053.3	1940.8	1952.1	1997	2094.6	1130	1499	1904.6	2054.9	928.7	1068	1360.1	1521.8	2502.8	1568.5	1115.7
COX4I1	2625.15	2346.9	1790.6	2026.1	2560.85	2469.45	2111.8	2465.15	2384.05	1639.4	1517.05	1597.15	2130.95	2492.85	2245.9	1793.25
COX5A	688.15	624.5	546.7	424.5	728.7	623.1	494.45	673.4	475.4	763.4	918.25	1081.75	1414.15	997.8	1389.05	1375.6
COX5B	1137.75	941.05	828.7	776.4	1080.85	1146.8	709.95	709.35	634.6	1146.5	1087.05	1192.85	1125.8	897.9	1201.65	1040.3
COX6A1	1385.35	1295.7	907.7	894.8	1435.85	1558.65	729.85	814.9	684.65	1194.1	1125.65	1355.8	1430.25	1251	1336.4	1075.75
COX6B1	1791.1	1608.7	986.5	901.6	1841.1	2140.6	1323.8	1356.5	1380.1	1175.6	1121	783.2	1934.3	1696.2	1868.6	905.4
COX6C	3331	3050	2077.5	2218.5	3129.4	3300.6	2164.3	1841.2	1610.9	2798.2	2948.1	3087.2	3352.9	2717.4	3148.3	2638
COX7A2	2312.9	2190.3	1578.8	1616.8	2377.1	2247.9	1997.7	1479.1	1894.5	1364.9	2043.8	1829.9	2352.1	1998.8	2798.9	1594.3
COX7A2L	627.4	623.3	638.6	632.2	772.8	792.8	489.6	579.9	575.9	802.6	533.3	483.9	610.7	529.1	533.3	448.8
COX7A2P2 /// COX7A2P2	278.4	319.3	281.3	213.4	345.8	224.5	195.5	183.2	220.8	266.5	303.6	226.7	251.4	259.8	361.4	215.3
COX7B	1035.7	976.3	865.25	747.1	949.3	1027.85	730.65	693.1	594.05	871.1	911.5	1026.65	1102.4	859.7	1178.4	968.2
COX7BP1 /// COX7BP1	126.7	183.1	127.6	198.2	197.5	188.3	100.7	159.3	103	152.7	146.6	185.4	263.3	208.1	182.8	220.5
COX7C	4868.9	4945.4	4167.1	3852.4	5188.3	6350	3279.1	3332.9	3065.3	3032.8	3480.4	3733.6	4711.8	4540.1	5103.4	3069.3
COX8A	1225.8	1320.6	1003.8	980.1	1259.1	1559.5	679.2	694.2	554.9	918	1198.7	961.1	1355.3	1222.4	1636.1	919.8
CPEB4	86.9	124.3	143.2	158.1	93.2	83.9	102.75	110.7	89.3	192.9	268.05	299.7	129.8	128.8	205.2	165.9
CPNE1	369.3	186.8	387.7	179.4	228.6	188.3	339.8	301.6	358.5	364.4	294.8	257.5	390.3	454.7	262.8	180.9
CPNE3	389.55	353.1	452	356.75	272.55	410.5	472.05	383.5	299.8	626.3	414.45	426.85	320.15	389.35	305	456.1
CPNE5	1137.8	826.1	779.6	425.1	919.7	635.1	645.8	1352.1	801.9	953	1061.1	1512.6	1186.8	634.3	1395.4	516.4
CPSF1 /// MIR1234 /// MIR6849 /// MIR939	372.85	184.55	133.8	218.3	178.5	277.45	224.15	301.95	233.75	170.9	153.4	93.15	230.6	292.25	187.05	206.8
CPSF3L /// MIR6727	296.5	315.2	288.8	196.8	287.3	293	273.7	373.2	339.6	234.1	239.9	320.2	310.2	318.2	362.3	238.5
CPSF4	239	186.7	149.9	246.5	229.7	302	192.1	237.6	158	223.9	255.5	187.3	202.5	239.8	226.1	153.2
CPSF6	111.3	211.8	175	223.7	170.6	207.6	302.8	140.5	117.6	309.5	277.8	487.9	225.8	158	208.9	230
CPSF7	241.15	229.4	182.45	243.65	224.8	218.25	137.65	143.85	190.5	209.2	176.35	126.35	207.15	297.9	217.8	202.05
CPVL	198.9	143.2	345.5	335	177.2	262.6	2.2	10.2	17.2	91	124.4	76.1	105.2	21.5	57	51.1
CR1	60.7	59.8	209.8	133.9	43.1	59.3	107.5	95.1	54.2	130.3	82.2	80.9	53.2	43.2	64.4	74
CR2	148	161.65	134.4	101.3	132.3	117.5	131.7	123.5	167.9	231.7	136.4	89.9	195.5	87.85	129.6	349.5
CRBN	515.25	500.85	537.25	668.85	573.05	472.25	487.35	525.25	414.45	598.65	576.15	441.95	467.05	395.3	439.2	545.9
CREB1	369.1	329	301.2	251.9	247.6	281.6	442.5	264.9	397.1	263.9	246.4	412.3	343.3	215.2	248.6	410.8
CREBL2	241.1	223.3	302.3	222.2	243	258.2	224.7	234.8	209.5	366.8	254.9	218.7	252.8	187.8	226.7	254.9
CREBRF	349	316.2	318.5	433.7	317.8	340.3	431.5	271.6	271.4	452.6	353.5	495.7	249.8	275.7	327.6	332
CREG1	156.3	164.6	250.3	296.4	194.8	180.8	94.6	91.4	113	212.1	280.8	175.9	246.8	122.7	126.1	84.8
CRELD2	408.9	504.5	271	344	391.5	352.4	223.5	293.8	322.5	292.6	506.2	344.4	508.1	262.6	711.6	291.8
CREM	289.6	593.85	539.3	784.35	468.85	270.8	172.45	136.65	135	453	839.6	117.7	435.9	534.85	702.35	239.65
CRIM1	54.4	147.9	110.1	85.7	111.8	70.9	135.2	185.6	188.5	54.8	100.9	85.8	72.8	150.7	72.9	95.8
CRIP1	1455.2	1968.6	1359.4	1023.7	1264.9	1267.5	894.2	1263.7	671.7	834.3	705.3	2711.9	514.6	1031.8	1506.5	612.4
CRIPAK	345.6	190.75	210.45	187.95	182.9	207	303.65	337.3	295.95	163.5	122.9	196.75	114.65	139.75	153.55	149.2
CRKL	136.2	129.55	199	227.75	147.05	152.65	133.5	108.45	107.05	236.55	177.55	103.15	167.8	140.25	144.15	118.55
CRLF3	1078.5	1070.2	1267.9	1112.6	1034.3	1074	626.3	605.2	676.4	1329.3	1135.5	746.4	1059.8	1119.5	981.9	1043.4
CRTC2	373	305	160.4	254.4	212.3	273.6	125.8	236.3	185.4	165.8	172.2	130.5	253.8	406	282.6	127.1
CRTC3	833.75	800.15	393.45	389.55	865.85	808.9	444.4	532.65	497.8	575.35	559.9	334.15	659.3	565.05	661.9	517.95
CRY1	213.8	242.4	228.7	401.5	205	228.1	207.2	110.5	73	161.5	207.8	104.1	145.1	156	282.3	117
CRY2	83.4	141.4	32.2	96.5	112.4	140.3	50.6	53.3	67.2	55.4	68.6	2.3	113	118.2	120.8	43.1
CRYZ	157.2	170.4	296.8	119	206.2	196	126.4	189.6	226	349.2	158.8	214	253.5	123.2	95.2	265.4
CS	950.2	962.5	983.6	859.6	963.4	1143.4	888.4	1516.8	696.5	1032.6	685.4	692.7	978.6	1288.9	1201.8	904.2
CSDE1	887.7	1070.6	1536.2	1749.8	845.1	1096.5	1110.4	1059.8	896.8	1601.3	1381.2	1130.5	881.6	639	1007.3	1004.5
CSF1R	86.3	83.9	151.2	196.4	146.1	215.3	22.5	30.4	23	40.1	79	59.8	137.9	96.6	55.5	23.7
CSF2RB	271.6	196	303.9	282.4	240.9	251.8	167	161.6	168.8	287.2	318.9	205.4	297.8	278.1	239.7	169.5
CSF3R	117.25	101.6	164.4	218.35	107.2	142.35	14.7	32.9	38.25	62	94.9	68.95	137.45	44.35	82.9	28.3
CSGALNACT1	637.6	732.9	700.6	641.2	774.4	377.9	689.8	897.3	486.8	976.6	452.8	366.5	538.5	721.3	379.2	380.9
CSGALNACT2	423.2	399.1	546.7	728.5	385.9	341.8	368.1	316	211.7	347.4	518.7	237.3	337.3	242.9	418.3	359.9
CSK	1138.5	1110.8	1036.7	533.4	1250.8	970.5	1015.3	1152.5	980.6	839.3	1204.3	952.1	1406.9	698.4	1026	955.8
CSNK1D	647.5	684.4	427.2	721.2	496.9	604.2	355.9	429.6	245.5	353.8	339.1	219.1	500.7	539.8	589.5	261.9
CSNK1G2	547.3	526.85	466.1	456.5	573.6	532.8	383.05	429.85	400.85	393.1	457.35	392.55	539	678.65	540.15	326.7
CSNK1G3	377.4	292.7	456.3	537.8	336.7	377.2	334.5	289.9	293.4	534.1	467.9	431.9	287.3	276.8	290.3	398.1
CSNK2B	1221.7	1087.9	762.9	823.8	1186.4	1316.3	621.6	783.6	658.4	1027.5	905.5	698.7	1152.6	1271.1	1068.9	864
CSRNP1	751.1	900.6	822.8	679.9	996.9	970.6	525.9	913.3	578.6	510.4	868.3	718.1	891.5	846.5	1158.8	457.2
CSRP1	233.1	173.5	217.7	115	184.2	185.1	127.8	215.5	195.9	77.6	173.5	176.6	216.6	200.1	253.7	122.9
CST7	295.2	189.2	215.1	168.1	477.5	589.8	288.8	205.7	185.3	267.5	511.8	91.9	372.1	179.1	225.7	190.1
CSTA	615.9	546.4	647.8	679.4	554.7	865.5	20.4	37.6	12.6	384.1	337.6	135.8	931.1	310.8	283.8	43.5
CSTB	480.05	697.05	390.55	353.8	555.7	786.45	239.75	447.1	336.7	292.7	461.35	430.9	814.2	426.2	524.3	399.05
CTA-250D10.23	2847.8	3170.15	2932.25	2811.85	3179.05	2768.4	2536.35	2594.3	2709.15	1573.45	1706.55	1551.55	2400.1	4614.1	3283.45	1807.05
CTA-29F11.1	206.2	171.5	112.8	92.4	141.4	128.6	103.1	153.3	42.7	135	215.2	157	123.3	143.5	123.9	119.3
CTB-12A17.3	204.6	187.4	128.1	85.6	221.3	205.2	147.7	215.8	166.2	65.9	117.2	132.7	308.5	224.4	394.2	165.6
CTB-31O20.2	237.2	202.7	300.4	230.5	272.5	267.2	302.9	255.7	239.9	221.1	232.5	136.2	201.7	189.3	160.3	194.3
CTBP1	966	806	907.45	769.9	943.55	854.35	630.3	796.9	664.4	915.55	915.65	652.1	952.45	482.3	614.35	476.3
CTBS	165.45	194.3	289.15	230.6	225.15	224.9	188.85	161.7	133.15	333.1	322.5	272.05	303.6	234.4	247.9	287.5
CTC-425F1.4	858.05	1013.05	361	491.95	998.7	957.2	492.8	851.6	1030.5	492.15	646.35	374.5	1061.25	2070.65	1186.3	589.15
CTCF	434.7	434.6	469.5	408	388	526.2	438.1	409.8	412.9	601.1	457.3	558	563.1	447.9	472	551.2
CTD-3092A11.2	140.1	276.2	239.8	364.5	364.4	254	424.3	188.5	387.4	276	239.1	438.8	215.7	315.2	296.2	351.8
CTD-3222D19.5 /// MED26	279.2	371.4	154.1	135.2	146.6	210.8	289.3	381.7	240.3	123.7	145.5	170.3	226.8	359	332.8	123.7
CTDNEP1	383.1	500.8	323.3	275.1	499.6	499.9	321.8	376.2	377.5	247.2	179.6	325.8	341.9	435.2	261.1	271.2
CTDSP1	530.2	543.3	317.3	227.1	529.3	601.4	313.8	450.3	450.8	235	310.4	249.6	585.2	285.1	501.6	250
CTNNB1	404.9	362.9	509.2	611	403.6	409.6	350.8	311.9	511.4	566.2	914.6	275	322.1	619.5	402.3	311.7
CTNNBL1	335.2	308.7	359.6	248.8	279.5	333.9	241.7	325.5	273	376.9	283.9	287.6	328.4	296.8	245.1	359.9
CTR9	375.8	380.4	677	645.6	422	316.6	314.8	297.5	285.9	559.1	588.7	218.5	463.4	380.7	518	382.8
CTSA	339.1	293.6	358.2	224	260.3	270.7	185.8	299.7	150.8	286.5	269.2	276.2	346.7	232.9	285	116.3
CTSB	195.8	140.7	333.2	396	231.3	211.6	112.6	126.8	111.4	202.5	238.1	175.4	183.1	188.1	156.1	179.7
CTSH	2755.6	1437.7	1116.2	1625.8	1739.5	2551.3	2183.2	2318.5	2465.5	1788.1	1252.4	2831.9	1404.1	1225.4	3072.6	1227.7
CTSO	252.7	177.6	273.1	233.3	252.1	220.6	225.4	222.6	217.2	263.4	195.1	258	220	96.7	146.3	338.4
CTSS	1756.4	1206.3	2440.5	2171.6	1270.7	1189.8	1024.1	723.5	768.4	1691.7	2064.6	1147.3	1562.7	836.2	1003.1	1394.1
CTSW	224.4	56.3	154.7	229.9	194.9	391	183.5	159.7	76.8	202.5	211.3	61.2	153.9	44.1	250.3	52.5
CUEDC2	416.2	459	324.2	284.5	499.7	584.8	251.3	359.7	309.5	341.3	349.9	217.7	511.8	406.8	411.4	277.5
CUL1	266.85	226.55	254.85	244.8	219.95	292.2	279.6	250.5	200.05	335	251.95	297.65	221.9	205.2	202.8	319.8
CUL2	134.8	211.85	244.95	271.1	196.1	161.8	175.65	162.05	168	221.45	283.6	240.35	170.75	144.9	223.3	245.6
CUL3	92.1	106.9	173	212.6	71	92.5	84.8	48.5	74.3	108.2	116.2	78	117.4	44.8	106	103.4
CUL4B	113.1	122.4	207.1	212.65	123.2	131.35	181.35	152.75	124.65	287.25	230.65	141.8	99.7	98.6	95.95	133.2
CUTA	1195	1587.5	1034.1	1032.8	1568.9	1495.2	1273	1669.9	1291.1	983.8	1197.2	1402.3	1408.6	1674.6	1707.3	924.5
CUTC	256.4	224.3	280.7	199.7	214.2	210.1	253	213	257.4	302.6	224.7	376.4	282.8	301.5	245.8	284.6
CWC15	915.2	1107.2	783.2	715.2	1006.1	1060.6	574.5	663.2	533	819.7	689.1	504.7	843.4	786.8	854.4	546.8
CWC22	265	228.4	240	422.4	242.7	289.7	202.7	145.2	217.5	287.5	359.5	210.9	209.9	143.8	218.4	248.4
CWF19L1	72.3	102.6	194.3	190.4	97.1	106.2	54.4	59.6	102.9	149.7	158.2	143.9	109.5	142.6	112.9	65.8
CX3CR1	71.3	82.85	125.55	33.1	145.4	272.1	78.1	72.45	57.4	281.75	335.8	54.45	478.55	38.5	30.9	160.75
CXCL16	120.7	137.4	207.6	286.1	139.5	134.9	25.3	52.5	59.5	71.8	102.2	23	71.7	124.9	76.2	54.1
CXCL8	310	573.2	1423.65	2839.2	258.25	911.9	9.4	18.4	9.3	446.35	1061.55	261.25	539.1	52.6	151.65	82.85
CXCR3	9.1	28.65	50.6	57.7	10.8	11.05	36.05	125.9	31.05	56.75	126	72.75	41.2	64.75	144.4	19.9
CXCR4	9015.6	8394.1	11674.8	12292	8836.7	9085.5	6308.6	4925.6	5519.6	10657.4	9543.4	5087.7	7359.3	7358.9	7093.8	9003.6
CXCR5	437.05	471.35	771.9	623.15	493.7	521.65	289.7	395.6	362.8	374.15	306.3	243.8	400.9	538.4	530.75	209.4
CXorf21	95.1	48	114.9	135.5	94.1	123.7	203.2	133.9	226	95.1	96.9	349.7	137.6	121.4	88.8	239.3
CXorf38	115.55	126.9	237.8	170.55	119.95	141.05	127.5	202.4	164.95	152.85	210.85	219.4	225.8	169.25	203.85	158.4
CXorf40A	505.8	549.6	441	494.8	449	621.2	484	544.8	469.6	410.7	911.1	609.5	612.9	494.1	586.5	629.4
CXorf40A /// CXorf40B	208.75	206.1	196.8	185.25	242.95	254.55	264.95	278.75	234.9	200.75	341.8	281.8	258.8	197.9	302.8	284.6
CXorf40B	402	453.4	374.3	443.1	420.7	489.2	458.2	465.7	364.7	379	751.6	531.3	510.4	392	569.7	588.2
CXorf65	238.6	208.9	121.4	193.4	198.1	211.3	190.3	221.5	204.5	146.7	167.3	238.2	176.1	149.7	309.8	196.6
CXXC1	362.2	263.95	244.65	241.05	348.45	343.9	293.6	332.7	362.35	245.9	275.45	370.3	433.5	360.5	424.8	304.8
CXXC5	1516.6	1561.3	1369.5	631.3	1640.9	1704.5	2031.5	2124.5	1830.6	1661.1	1200.9	1431.6	2160.5	2330.4	1736.5	1420.9
CYB561A3	1891.4	1920.4	1265.8	808.1	1955.3	2066.8	1456.3	1961.1	2108.2	1494.9	1204.9	1290.3	1955.2	934.2	1363.8	2088.7
CYB5A	219.25	310.7	244.55	100.55	162.95	395.15	124.75	129.25	175	339.75	207.15	168.8	405.1	196.4	313.7	246.7
CYB5D1	264.15	201.6	149.6	96.8	127.5	130.95	75.3	127.9	87.5	61.75	108.7	99.05	152.5	127	316.4	66.3
CYB5R3	599.25	774.85	717.5	579.1	683	668.55	617.95	921.05	767.8	703	429.95	524.15	552.05	961.35	745.85	452.1
CYB5R4	234	220.25	260.45	207.2	183.2	257.65	269.4	227.45	199.65	351.55	297.85	267.75	199.15	150	169.85	325
CYBA	1745.9	1736	1436.8	1246.5	1704.6	1766.5	994.75	1151.25	960.7	1518.4	1506.9	718.9	1786.4	1408.8	1776.1	260.7
CYBB	94.9	97	188.65	221.75	96.85	122.35	81.45	84.85	76.75	242.1	178.65	107.95	117.4	116	98.1	101.9
CYC1	647.3	479.3	366.6	453.3	510.5	647.9	394.5	434	377.8	435.2	330.2	431.2	501.7	451.4	556	373.6
CYCS	295.5	467.8	192.7	179	339.3	352.8	304.4	462	293	133.7	135.6	587.3	159.1	216.5	153.5	354.1
CYFIP2	2222.55	2041.15	1090	1036.4	2357.6	2505.55	1763.9	2399.45	1823.6	1535.9	1067.5	1341.15	2022	1481.95	1887.6	1943.45
CYLD	374.7	441.9	333.7	365.8	337.4	312.2	283.8	284.2	226.2	317.6	466.1	394.6	267.1	205.6	298.3	350.8
CYP51A1 /// LRRD1	118.15	154.65	260.8	386.15	143.35	106.3	109.2	112.35	95.85	152.95	211.35	146.9	98.5	110.1	156.6	100.4
CYSLTR1	300.4	112.9	266.4	125.9	307	178.5	177.3	137.2	133.9	309.3	212.9	209.3	279.1	108.4	193.4	359.8
CYSTM1	116	172.6	131.3	92.4	146.1	126.4	79.4	80.8	51.8	80.6	117.4	150	143.3	240.2	147.3	108
CYTH1	620.7	615.9	609.4	707.05	530.95	592.5	541.25	543.45	476.3	558.15	577.4	556.8	501.5	504.8	523.6	466.75
CYTIP	3094.7	3566.3	2754.1	2934	4018.4	2746.8	1984	1929	2107.1	2971.7	2852.9	1304.2	3077.1	4657.6	3442.6	2408.6
DAAM1	70.2	100.5	56.6	102.8	67.6	124	137.5	244.2	120.8	237.2	49.4	146.3	138.2	105	76.7	130.3
DAB1 /// OMA1	274.6	236.9	305.5	163.1	217.1	203.3	339.1	265.9	322.4	165.7	225.4	336.1	311.4	66.3	238.6	375.5
DAD1	837.6	555.2	778.7	497.3	808.2	709.4	479	476.4	397.8	801.9	822.9	618.5	569.8	456.2	672.6	530.5
DANCR	433.3	514	331.6	442.2	398.2	464.5	279.3	260.3	240.9	262.9	263.6	351	185.5	368.9	299.6	173
DAP	159.4	190.1	125.7	136.4	187.9	238.6	97.7	150.8	96.4	205.3	184.9	165.5	211.1	217.5	176.5	132.1
DAP3	236.9	216.9	198	90.4	212.8	215.2	183.7	164.4	189.3	183.7	129.6	295.7	294.5	238.3	229	181.8
DAPP1	328.5	263.5	483.7	450.8	386.05	287.45	391.05	245.4	405.5	425.3	453.65	451.85	433.45	322.2	311.8	518.1
DARS	497.85	424.5	526.35	504.2	442.35	424.1	574.75	589.9	573.25	626	555.25	546.8	490.7	443.7	436.05	694.05
DAXX	123	128.4	166.05	94.5	111.1	174.7	173.05	182	240.2	220.2	112.5	144.45	175.95	214.9	117	144
DAZAP1	549.7	714.3	578.6	637.7	572.7	443.2	703.2	486.4	570.8	621.4	597.5	486	505.5	496.7	781.2	412.4
DAZAP2	1948.8	1967.3	2084.15	2206.8	1992.9	2223.25	1512.45	1436.85	1382.6	1982.75	1901.7	1712.05	1628.2	1558	1702.85	1473
DBF4	419.2	538.6	620.2	901.2	572	343.5	513.2	538.9	389	544	768.9	405.3	234.6	649.2	883.7	322.7
DBI	1484.8	1436.4	853.7	752.5	1376.2	1429.3	853.1	777.6	677	1508.2	1613.3	1516.8	1886.8	1222.8	1542.5	2590.4
DBNDD2 /// SYS1 /// SYS1-DBNDD2	59.2	104.8	88.2	93.3	112	73.6	78.3	54.3	40.5	48.9	76.2	26.8	92.7	128.9	259.6	51.8
DBNL /// MIR6837	270.6	167.5	234.8	131.5	286.6	294	203.3	179.9	191.1	147.7	170.6	191	235.8	147.8	180.3	144.8
DCK	677.2	679.8	841.5	602.9	730.9	672	669	499.8	645	786.5	750.1	638	1208.1	720.6	573.4	1136.7
DCLRE1C	123.6	59.6	60.8	61.4	77.8	115.6	155.9	99.4	130	120.6	88.6	197	130.7	118.2	65.8	226.7
DCP1A	316	386.1	311.35	407.35	397.3	349.7	280.4	359.55	313.6	275.15	306.1	282.75	292.7	296.95	418.9	283.45
DCTD	281.7	299.3	349.5	223.2	255.9	316	273.6	248.3	200.1	265.2	243.7	266.3	210.8	145.3	220.3	264.1
DCTN1	255.1	192.9	130.9	138	169.8	261.9	137.7	245.3	172.8	164.5	142.7	99.4	214.7	192.9	142.8	81.8
DCTN1 /// SLC4A5	236.5	206.3	129.4	135.6	210.7	290.6	117.1	175.3	169.2	150.7	128.7	82.3	208.7	113.3	146.6	87.2
DCTN3	699.5	649.7	542.8	476.1	619.9	777.5	410	512.4	441.6	491.3	558.1	370.2	627.5	387.2	659.3	316.6
DCTN4	57.7	65.7	122.3	214.3	41.4	89.3	84.7	78.8	37.5	104.6	141.4	62.3	66.6	65.1	59.4	55
DCTN6	476.8	430.6	303.6	560.6	469.6	363.5	271.5	203.6	226.5	388.7	445.6	173.4	303.2	221.8	432.7	248.7
DCXR	413.6	274	540.9	162.1	362.8	298.7	201.3	199.5	149.1	216.3	430.8	139	362.1	273.3	491.2	154.6
DDAH2	214.5	183	191.5	131.2	206.4	200.6	136	160.1	176.1	112.4	119.6	167.2	166.9	234.9	150.6	75
DDB1	301.8	258.8	342.1	343	358.4	363.3	306.2	211.4	266.7	442.5	412.7	219.5	415.2	318.6	508.6	292.2
DDB2	165.4	160.4	132.6	89.1	137.7	150.7	169.6	153.7	115.2	114.2	184.5	268.9	154.1	220	222	151.1
DDHD2	387.1	374.3	321	307.1	444.6	385.1	416.1	379.3	446.1	304.2	304	466.9	281.2	296.2	275.9	583.9
DDIT3	509	449.4	121.4	335.4	382.4	373.7	235.7	169.9	201.9	377.2	546.6	289.2	386.3	610.5	497.4	150.1
DDIT4	1057.4	573.8	410.7	654.4	666.9	1119.6	414.9	247.2	256.4	646.9	622.3	240.1	699.6	1033	1059.5	529.8
DDOST	921.9	921.15	843.7	883.75	827.15	993.85	670.75	576.65	623.9	804.55	802	554.1	835.85	542.25	920.05	513.1
DDRGK1	205.8	189.7	181.3	151.2	181.2	277.7	148.7	198.8	150.7	154.5	214.9	170	257.5	277.1	219.9	103.3
DDT /// DDTL	332	269.9	274.7	248.8	364.1	329.3	191.7	255.4	250	263.4	260.7	97.4	238.9	289.6	207.6	135.9
DDX1	369.6	280.5	261.6	285.7	372.8	400.6	346.3	343.4	343.9	400.8	317.2	279.9	375.4	300	439.4	349
DDX11 /// DDX12P /// LOC642846	182.3	79.5	155.4	69.2	169.9	141.7	162.4	162.8	154.4	120.4	69.4	102.7	133.3	163.3	60.5	101.7
DDX17	512.6	531.3	225.7	141.6	382.1	544.8	301.8	122.9	194.6	134.9	356.2	370.5	435.9	435.2	187.5	397
DDX18	240.35	204.25	351.6	300.3	196.3	225.6	223.8	210.05	256.2	453.75	394.15	326.45	243.15	216.55	202.3	352.15
DDX19A /// DDX19B	199.4	203.4	203.8	199.6	245	252.6	226.5	234.4	274.3	256.9	197.3	123.6	215.4	302	231.8	189.3
DDX20	275.8	225.15	214.65	280.05	246.65	196.95	260.65	145.8	156.9	245.1	224.8	137.8	164.25	203.95	208.75	142.05
DDX21	1647.35	1972.05	1657.4	2391.4	1916.7	1366.6	1340.3	1477.7	913.4	1510.45	2349.05	1866.1	1426.1	1202.35	2515.7	1484.05
DDX24	759	781.35	577.65	885.15	779.45	691.6	671.6	757.95	583.9	559.5	769.55	794.8	784.15	884.35	1097.5	747.3
DDX26B	231.2	240.3	278.5	154.2	186	243	258.4	305.9	283.3	251.6	182.3	262.6	199.2	162.4	182.9	250.3
DDX27	672.65	547	533.7	651.3	781.6	616.05	640.35	642.9	419.65	449.55	400.9	384.15	522.2	626.05	716.7	460.65
DDX27 /// SS18	732.7	616.7	530.7	708.4	939.7	723.3	694.7	737.7	508.3	538.3	470.3	505.5	665.7	933	783.7	571.8
DDX39A	1868.7	1854.7	1647	1960.4	2047.7	1757.6	1902.6	2445.1	2104.6	1463.3	1824.9	1860.4	1851.3	1831.6	2489	1247.4
DDX3X	63.6	86.15	1130.75	872.5	92.2	74.95	110.4	175.15	134.55	494.15	822.4	231.65	82.3	153.4	91.2	157.85
DDX3Y	167.1	236.8	11.05	385.55	242.3	185.3	271.2	6.1	242.3	278.35	12.8	6.45	5.5	3.2	4.7	289.8
DDX41	423.6	312	299.3	203.6	387.5	397.8	243.1	328.2	240.1	292.4	246.5	322.2	434.6	313.3	398	276.9
DDX42	42	67.6	282.4	248.8	43.4	41.6	135	86.3	113.6	320.7	137.5	159.6	41.6	51.7	28	85.3
DDX46	299.65	264.1	434.1	322.8	342.85	312.15	417.85	400.85	394.05	408.35	405.9	402.55	341.7	297.15	325.15	438.9
DDX5	204.9	130.6	259.1	95.3	186.3	187.1	184.9	154	179.4	306.1	232.5	157.4	203.3	53.6	113.8	288.5
DDX5 /// MIR3064 /// MIR5047	9552.3	9008.6	10244.6	9231.4	11485.9	8925.7	8126.3	11006.7	9893	8038	8362.5	8045.2	10284	11089.9	8821.8	8256.5
DDX50	460.3	499.4	263.9	375.4	431.9	432.6	453.6	291.6	418	271.9	506.4	373.4	464.4	335.1	371.6	348.9
DDX58	155.5	74.5	115.7	92.4	89.6	101.8	141.4	52.7	127.7	60	66.8	135.1	234.9	145.9	136.9	179.3
DDX59	180.7	156.1	157.9	173.5	123.3	189.1	167	195.7	140.9	231.7	240.4	239.5	147.3	111.4	146	280.7
DDX6	319.3	241.3	218.6	245	260.8	103.9	42.1	73.1	100.4	140.8	196.1	47.3	134.6	222.4	154.8	91.8
DDX60	253	132.3	196.7	194.1	188.7	198.6	200.1	162.3	147.8	998.2	898.7	786.1	918.7	379.9	709.6	1344.1
DDX60L	94.25	69.95	79.3	75.75	114.8	79	161.5	163.25	107.95	302.25	305.75	368.25	287	165.3	259.15	555.1
DECR1	445.7	394.4	364.6	245.2	349.9	400.2	457.5	463.4	406.3	548.2	507.7	447.7	533.9	346	502	561.8
DEDD2	576.6	566.6	599	509.1	694.2	722.7	490.9	543.1	500.8	439.2	403.5	500.4	514.1	1256	566.9	316.2
DEF6	323.7	283.35	198.8	195.35	291.8	239.75	292.95	254.85	336.85	236.7	226.65	299.75	378.95	469.3	273.7	296.55
DEF8	829.85	735.65	334.4	425.75	593.35	651.85	577	457.9	654.65	473.85	219.45	288.05	320.6	390.95	360.35	339.15
DEGS1	875.75	532.6	716.95	698.45	510.45	689.25	711.2	522.85	557.35	738.25	586.85	550.7	619.05	764.8	643.55	461.7
DEK	945.8	683.4	1276.1	858.9	933.2	840.2	1206.2	986.8	844.2	1667.7	1427	1219.8	986.8	1065.4	880.7	1272.3
DENND1C	430.3	345.4	264.4	292.5	399.9	403	318.1	523.9	505.7	197.5	235	258	422.5	380.2	378.8	203.5
DENND2D	146.95	80.95	97.35	70.15	147.85	144.15	201	142.55	161.55	145.55	125.1	121.5	239.35	196.65	110.75	247.9
DENND3	171.55	165.3	164.55	159	176.3	181.85	163.3	133.7	122.15	152.9	135.05	209.65	139.3	412.75	215.4	152.45
DENND4A	291.55	322.1	374.5	484.5	285.85	312.5	374.75	291.65	282.65	297.5	369.25	419.75	238.15	266.45	298.85	372.5
DENND4B	977.7	928.4	547.5	599.3	672.5	975.7	652.1	725.5	637	626.1	474.4	646.7	670.2	613.8	739.5	644.2
DENND5A	251.9	230.2	334.1	308.4	285.9	286.4	163.2	202.1	161	430	394.9	345.7	268.8	355.2	295.3	432.3
DENND6A	533.3	481.5	501.4	858.7	547.3	491.1	555.5	438	435.8	662.2	749.4	495.1	541.5	738.3	605.4	647.7
DENR	94.8	116.5	246.6	193.2	113.2	64.7	101	115.8	87.4	188.1	260.5	132.7	108.4	122.3	94.5	132.6
DERA	234.6	240.7	222.6	162.4	211.8	217.4	256.6	210.4	208.5	333.3	241	261.2	315.7	179.5	278.8	293
DERL1	344.4	384.7	545.95	657.65	337.8	320.7	367.7	369.45	258.65	561.9	702.5	410.7	363.55	197.8	426.15	294.4
DGKA	384.6	398.75	401.6	449.25	374.05	477.9	459.45	630.6	456.8	396.9	276.65	277.5	306.85	533.65	317.9	236.85
DGKD	1074.8	1148.8	486.2	788.3	1159.9	1207.3	1055.8	961.3	1293.5	751.8	788.4	809.6	989.2	1584.7	1024.2	1154.8
DGKQ	205.3	158.9	258.15	116.55	81.35	164.35	125.05	271.1	130.3	154.7	100.2	138.4	115.2	102	186.55	128.35
DHPS	189.8	205.6	183.8	117.8	268.6	280.6	197.4	244.3	198	253.3	196.5	185.9	267.9	241.7	148.7	114.4
DHTKD1	279.6	188.2	199.95	119.25	190.95	187.55	259.9	206.45	274.9	250.45	200.4	319.65	289.1	234.2	277.65	400.75
DHX15	1385.3	1461.65	1256.2	1696.05	1322.6	1335.15	1211	1039.5	929.95	1627.9	1479.25	1179.15	1006.15	1270.75	1196.3	1382.1
DHX16	221.1	194.2	184.1	169.4	185.8	214.2	285.1	324.9	296.2	223.8	202.7	242.9	176.4	155.9	199.7	258.8
DHX32	156.5	123.9	172.6	134	213.5	121.2	191.8	153.6	198	160.3	97.9	88.7	111.2	199.9	144.4	80.3
DHX36	309.5	436.8	361.55	383.65	376.35	301.85	482.6	303.75	295.55	294.3	349	462.8	335	338.6	367.4	467.75
DHX40	305.6	300.75	375.65	563.1	254.2	227.35	321	261	174.8	349.1	405.7	276.65	200.05	185.2	304.5	299.55
DHX58	45.4	40.1	22.4	25.7	72.9	9.2	29.1	63.7	4.6	64.2	57	100.1	103.2	160.9	57.8	93.2
DHX9	62	108.1	292.1	337.4	66	61.1	204.6	110	119.8	285.6	148.3	149.3	82	53.8	45.5	169.6
DIABLO	318.7	367.4	451.4	459.6	405.3	348.4	295.6	438.9	357.4	391.1	464.3	376.2	426.9	406.8	527.9	233.1
DICER1	218.8	244.1	256	222.55	223.25	197.65	260.85	231.2	309.55	276.4	220.7	258	155.55	126.2	147.65	292.35
DIMT1	304.85	283.1	244.5	332.55	258.65	283.25	214.65	215.9	196	363	277.6	186.6	290	267.25	337.9	289.55
DIP2B	57.7	40.7	58.2	14.7	86.5	63.7	161.3	114.7	146.1	93.1	51.1	117.6	75.2	67.9	41.5	121.5
DIS3L	259.6	236.6	302.5	138.1	205.1	225.6	262.6	251.7	278.8	203.9	216	189.4	181.8	260.3	195.5	253.5
DKC1 /// MIR664B /// SNORA56	241.8	263.3	219.2	320.7	217.5	264.6	268.7	220.7	199.6	296	251.7	148.8	179.7	212.1	252.3	276.1
DKFZP586I1420	1028	1097.3	621.1	540.5	657	1046.8	1224.9	1670.7	1469.7	708.3	778.7	1120.4	913.8	827	897	1220.4
DLD	296.7	379.05	409.45	565.2	323.65	298.15	323.6	274	211.15	404.15	373.9	364.15	302.6	197	327.1	302.6
DLEU1	246.2	202.9	138.3	116.2	188.5	231	257.9	151.4	131	277.1	135.1	123.7	126.3	162.2	137	153.5
DLGAP4	85.4	80.4	96.9	78.3	114.5	123.3	109.7	135.5	121.8	77	84	101.8	144.5	256.7	163.1	96.6
DLL1	16.75	52.9	84.3	78.3	169.9	51.45	30.1	40.4	23	98.65	88.45	33.9	193.85	196.75	119.35	134.8
DLST	191	288.9	341.2	354.5	175	183.6	194.1	304	201	310.5	165.4	271.3	122	199.1	188.1	271.1
DMTF1	560.8	753.8	599.6	656.6	656.1	570.8	816.5	659.6	705.7	592.1	553.4	705.7	717.5	905.9	636.4	814.9
DMXL1	465.45	495.65	491.2	400.75	482.1	477.85	758.15	610.2	826.95	632.1	527.85	834.4	544.8	446.1	449.7	1002.4
DNAAF2	52.6	40	109.5	96.1	19.2	28.4	45.7	84.9	65.8	175.1	166.4	104.8	58.3	63.7	27.6	78
DNAJA1	1343.55	1272.15	1256.8	1396.85	1240.35	1262.25	1158.9	1351.35	1080.4	1399.05	1945.95	1820.55	1229.25	1275.65	1247.65	1456.8
DNAJA2	333.9	327.05	409	489.15	283.35	231.75	211.55	206.3	240.65	563.05	465.6	320.15	241.7	365.6	389.8	244.45
DNAJA3	226.85	190.3	199.25	194	270.75	316.25	272.9	254.4	276.05	228.65	185.3	265.85	238.55	301.5	206.3	324.2
DNAJB1	945.05	673.7	655.8	951.6	732.75	1049.15	499.4	518.7	458.75	674.05	695.15	236.3	484.35	2566.95	601.05	240.85
DNAJB11	393.5	428.8	438	590.4	480.6	412.4	412.2	383.9	267	615.6	883.7	685.7	387.6	335.9	632.2	684.2
DNAJB14	257.8	299.1	525.3	560.5	294.3	256.4	685	479.1	476.4	399.1	464.9	801	211.9	218.2	246.1	753
DNAJB2	162.6	163.9	82.1	126.3	137.7	103.8	109.2	109.9	139.7	69.7	88.7	131.7	101.8	182.7	216.9	81
DNAJB6 /// TMEM135	347.8	433.25	807.65	1168	353.8	290.65	239.05	256.4	218.25	636.2	912.3	616.65	229.4	459.85	393.55	393.4
DNAJB9	238.7	190.1	234.3	368.2	176.2	202.2	266.1	96.6	144.1	357.8	379.8	118.7	180	193.9	197.4	92.9
DNAJC1	170.7	251.9	130.8	136.7	210.7	199.2	286.1	282.9	279.1	125.6	186.2	202	237.2	254.6	219	293.6
DNAJC10	296.2	217.7	562	454.2	295.5	248.9	449.9	395.7	469.4	501.9	387.1	466.6	276.4	279.6	300.9	588.7
DNAJC15	141.4	107.9	209.2	161.4	108.3	151.7	125.1	63	150	248	171.3	158.9	149.5	26.9	81.8	106.6
DNAJC3	91.9	109.5	172.25	185.65	76.15	104.15	134.25	116.95	113	142.4	226.15	161.2	115.65	92.3	125.85	181.1
DNAJC7	511.4	653.65	301.15	350.15	371.25	507.25	293.75	581.55	388.9	477.3	387.85	328	344.05	448.5	441.35	302.35
DNAJC8	332.1	332.7	244.7	231.2	322.4	439.7	250.5	318.2	293.5	339.9	255	274.7	374.8	340.7	406.5	321.3
DNLZ	294.6	196.7	102.2	130.4	188.5	189.2	96.5	127.3	93.3	106.8	246.2	123.7	141.2	127.3	191.5	84.7
DNMBP	245	302.4	94.3	362.5	268.8	322.2	239.4	192.3	178.7	171.3	164.1	162	205	559.6	170.7	299.5
DNMT1	202.3	174.2	165.7	235	185.6	191.2	215.1	255.9	316.3	240.4	317.9	272.8	262.5	280.4	324.2	253.2
DNPEP	162.7	150	118.9	128.6	150.2	164	133.2	135.4	159.3	114.7	128.1	171.2	292.5	151	202.3	135.1
DNTTIP2	1009.6	878.5	684.2	872	810.7	823.8	748.3	824.7	692.6	988.1	1055.8	802.8	782.3	1013.2	1214.3	733.3
DOCK10	244.9	179.85	357.1	331.6	255.1	204.8	276.4	283.55	266	432.7	527.55	443	303.6	271.35	303.4	345.2
DOCK11	717.6	678.05	572.9	625.65	730.5	828.05	772.65	816.75	690.8	869.55	697.15	853.75	645.05	540.65	654.45	854.05
DOCK2	392.75	378.45	384.75	393.35	358.1	454.15	306.85	354.9	396.5	444.4	448.85	406.5	307.95	349.8	350.7	481.8
DOCK8	268.55	283.4	481.45	541.2	269.1	304.5	388.55	271.45	407.1	535	550.4	409.3	354.4	208.5	451.15	409.55
DOK3	168.85	181.5	147.55	134.25	204.3	147.05	124.95	229.2	162.95	151.8	157.65	185.95	293.5	194.8	230.55	176.45
DOK7 /// LOC102724043	112.8	128.7	147.8	133.6	153.6	179.1	83.1	168.6	76.8	61.2	57.5	83.7	65.3	116.2	77.2	10.6
DPEP2	415.5	449.9	275.7	269.4	405	683.5	500.6	390.4	476.1	412.7	267.1	323.9	405.4	376	295	340.7
DPF2	220	143.3	248.5	268.1	170.1	224.6	193.7	337.3	355.9	352.3	201.4	229.7	255.6	340	251.2	188
DPH5	410.7	380.4	335.9	325.1	363.3	361.6	285	336.5	409.5	280.7	309.9	315	311.4	336.8	326.3	282.2
DPM1	828.7	792.6	1079.3	1250.2	991	556.6	643.3	441.3	574.2	869.9	1504.9	548.9	925.8	607.4	979.6	592.4
DPM3	167.3	160.4	86.7	107.6	172.1	247.1	117.2	126.3	119	67.3	112	71.1	137.1	144.7	164.3	109.9
DPP8	217.3	216.8	235.1	142.4	207.8	266.4	240	214.1	287.4	350.2	240.3	188.7	211	215.5	148.9	265.8
DPY19L3	156.7	115	120.5	103.8	156.5	108.5	177.7	148.4	174.4	200.4	150.1	116.6	128.6	71.6	93.2	252.5
DPY30	323.7	209.1	300.1	178.7	385	341.1	273.7	228.9	262.6	410.1	381.1	323.9	428.6	318.8	236.3	366.9
DPY30 /// MEMO1	454.55	471.3	418.65	386.15	505.3	492.9	478.45	388.45	444	544.4	450.15	476.5	417.65	349.45	442.6	510.25
DPYSL2	464.8	405.5	417.9	393	387.5	543.9	243.1	349.3	181	556.9	627.4	633.2	457	186.4	479.2	466.5
DRAM2	558.3	573.7	981.5	721.05	788.15	863.8	869.65	532.95	550.25	896.2	619.25	766.05	604.05	862.45	448.15	971.25
DRAP1	249.3	219.4	167.7	201.8	241.8	251.9	142.1	118.9	75.7	292.9	221.3	230.8	447.4	269.3	327.7	199
DRG1	599.9	532.6	412	460.1	625.3	650.7	393.4	478.3	407.9	565.3	483.2	445.1	715.7	490.4	508.7	481.6
DROSHA	182.7	209.8	238.5	170	175	198.1	319.6	294.1	324.8	259.8	241.1	249.8	270.2	149	218.3	292.3
DSERG1	187.4	103.1	110.3	53.6	112.9	102.7	374.2	291	263.2	61.9	163.2	449	148.5	140	100.9	345.3
DSP	319.3	341.4	6.2	272.9	634	475.2	267.8	241	775	460.1	7.4	181.6	1.2	314.3	3	385.6
DSTN	139.7	186	228	261.7	164.6	198.4	180.8	131.9	128.2	229	374.8	253.5	200.7	158.3	249.5	205.7
DTNBP1	276.8	330.9	195.3	208.4	294.1	275.6	305.1	367.2	402.4	234.1	213	243.6	299.3	378.3	355.4	427.8
DTX1	192	206.6	81.9	78.3	310.1	210.5	149.4	239.3	175	102.2	61.9	37	116.9	125	129.5	150.9
DTX3L	446.3	290.7	278.9	176.1	419.5	338.3	363.4	475	329.6	833.3	730	653.7	1303.3	590.4	621	894.4
DTX4	570.1	948.6	378.5	524.3	562	506.8	380.4	283.1	451.7	292.1	247.7	137.4	488.8	482.3	451.2	294.8
DUS1L	488.7	502.5	303.8	292.1	480.1	555.9	368.5	433.6	376.9	288.3	356.7	416.2	395.1	410.3	416.2	265.7
DUSP1	293.3	272.7	1248.3	1960.1	326.8	284.2	619.9	446.7	422	1540.8	1402.2	386.8	295.3	205.2	80.3	177.5
DUSP10	127	176.8	298	261.85	106.05	111	65.1	113.65	75.7	243.6	366.5	189.8	63.7	187.7	237.45	119.3
DUSP11	371.5	426	348.3	492.6	310.7	344	287.4	234.1	283.9	402.2	412.4	228.1	377.1	365.4	504.7	255.5
DUSP12	213.4	235	169.7	319.1	275.2	173.1	185.5	206.2	131.3	296.7	207.2	212.4	283.1	221.9	249.7	236.9
DUSP2	717.8	616.3	712.8	652.9	692.7	775.1	652.8	1123.9	534.2	571.4	1373.4	1206.1	1026	648.9	1012.5	799.3
DUSP22	920.2	897.4	841.3	479.1	881.5	1195	1473.4	1123.7	1067.1	964.5	714.5	822.3	855.8	454.1	796	729.8
DUSP22 /// LOC100653247	463.5	535.1	669.4	364.9	552.9	744	803.1	675.5	646.1	620.3	489.1	705.3	502.1	424.8	305.5	473
DUSP28	198	178.6	199.5	153	285.4	230.5	212.8	209.6	237	202	228.5	98.7	162.9	147.4	224.7	171
DUSP4	68.4	83.7	106.3	181.3	89	42.4	55.2	48	30.8	98.3	271.8	72.5	82.7	131.1	397.9	49.1
DUSP5	441.2	498	288.8	451	547.2	517.7	293.3	242.4	215.7	675.4	284	406.1	492.8	445.2	651.2	859
DUSP6	312.4	330.2	416.3	628.9	291.4	317.2	216.4	128.7	268.9	254.5	556	122.5	327.2	113.1	77.9	119.5
DUSP8 /// LOC101927562	178.15	159	128.45	135.65	134.65	140.15	80.05	214.55	105.55	47.9	179.25	272.6	89.65	229.35	267.7	67
DUT	1122.3	1138	1165.7	732	1020.1	1214.9	1095.5	1287.2	1330.1	1370.1	1213.3	2011.8	956.8	849.7	954.1	1401.4
DYNC1LI1	248.1	249.25	186.05	303.5	241.65	296.3	252.4	184.65	187.7	250.35	273.4	279.6	322.7	278.5	219.35	290.05
DYNLL1	1091.8	758	757.2	550.4	705.7	841	812.9	772.9	822.3	1106.7	956.8	733.9	1041.3	659.2	1008.3	700.4
DYNLL2	311.3	286.1	151.2	175.2	208.8	270.2	197.6	165.6	189.9	153.2	188.3	169.8	184.4	193	218.1	108
DYNLT1	908.8	794.4	628.4	794.8	1125.2	847.3	1029.5	877.7	744.7	1122.3	980.6	936.9	1010.9	694.8	737	882.1
DYNLT3	542	557.6	647.9	677.9	589.8	589.5	518.6	517.5	431.7	685.3	717	606.5	484.4	433.3	537.8	524.4
E2F3	64.3	88.1	83.7	83.6	98.3	93.85	74.5	73.95	76.45	91.65	100.2	93.2	151.25	223.35	126.25	162.9
E2F5	201.2	247.6	176.4	158.6	164.8	157.7	302.7	190.8	154.3	377.3	221.1	247	268.3	269.7	166.1	395.6
EAF1	138.8	153.6	334.3	334.3	238.7	131.8	97.3	88.3	76.9	200.1	337.6	93	124	105.4	172.1	89.6
EAPP	627.5	698.7	589	730.7	670.4	648.6	427.3	411.4	381.5	765.4	578	546.1	533.4	431.3	669.9	475.3
EBAG9	401.6	362.4	354.3	310	345.9	452.25	421.75	364.05	452.05	325.4	501.3	372.7	461.05	338.85	517.5	429.7
EBF1	498.95	728.85	668	681.7	460.35	479.45	801.65	852.5	702.55	717.4	572.3	743.65	559	763.55	556.45	1017.7
EBLN2	156.1	191	70.6	96.6	171.1	170.8	188.4	220.1	152.8	106.6	69.6	170.2	114.3	260.1	269.9	119.8
EBLN3	1199.7	1179.6	1263.9	1074.2	1143	1080.9	1321.8	899.3	1243.4	1301.3	928.4	1128.5	1152.9	966.1	924.2	1787.7
EBNA1BP2 /// MIR6733	163.1	125.1	175.6	100.2	228.4	155.5	178.7	188.6	215.4	228.5	192.2	154.9	222.2	102.3	208.2	199.6
EBPL	246.5	258.4	297	166.7	326.7	393	191.6	170.6	144.7	411.1	386.9	168.4	308.5	203.8	223.6	228.6
ECH1	405.7	513.9	336.9	222.4	440	495.8	331.5	308.3	322.7	483	378.2	656.2	698.9	494.3	656.9	383.2
ECHDC1	161.05	153.75	254.95	234.4	180.2	158	242.55	176.6	319.05	314.75	304.1	286.45	217.3	157.95	170.85	360.35
ECHDC2	176.4	185.7	236.05	116.9	252.9	231.45	182.45	269.85	175	170.8	170.6	238.95	130.95	135.2	204.3	92.65
ECHS1	578.8	509.3	448	366	570.4	672.7	542.9	807.1	577.5	521.2	509.5	536.4	525.4	429.7	541.4	552.5
EDEM1	523.6	536.9	840.1	695.2	623.9	668.4	529.2	564.9	514.1	662.4	659.8	536.5	394.4	540.4	606.8	554.9
EDF1	1308.25	1301	805.3	823.7	1367.1	1359.3	951.65	1216.3	1093.35	964.05	894.2	1029.35	1297.55	1193.8	1299.15	965.75
EED	204.05	171.2	214.55	288.15	193.05	208.05	295.1	180.25	227.75	380.15	275.85	320.85	203.8	210.25	292.95	246.65
EEF1A1	18263.8	17543.1	17543.8	15730	21634.3	19388.9	14973.2	21241.1	27019.9	11608	11417.9	15142.6	18938	30343.4	17352	13468.3
EEF1A1P42	24.2	67.1	274.7	67.5	100.6	43.1	58.5	37.6	58.9	55.4	36	124.4	29.2	42.8	51	94.1
EEF1B2 /// SNORA41	12634.7	11686.9	10803.2	9632.3	12499.5	12488.7	8932	8640	8951.6	6772.1	6476.6	7370.1	9111.6	8347.9	8131.7	6880.1
EEF1D	4441.55	4244.4	2990.6	3554	4846.2	4599.2	3060.5	2727.4	2908.3	2742.05	2289.1	3000.85	3696.25	4416.1	3730.2	2282.1
EEF1G /// MIR3654	12895.1	11976.8	10652.9	10752.6	13242.6	13190.1	9437	12496.1	11494	7508.7	6206.5	7739.9	9855.6	13647	9054.4	6079.4
EEF2	9636.9	9636.8	9192.2	8587.9	9574.1	10309.2	6389.9	7530.5	7386.7	4831.3	4621	5316.3	6161	6967.45	6996.65	4104.4
EFHC1	210.2	174.6	126.7	151.5	212	210.9	182.1	267	201.9	135.2	71.1	164.2	128	128.1	115	198.3
EFHD2	277.5	262.9	220.4	306.55	274.55	360.4	119.3	153.45	109.6	227.4	239	194.5	234.25	143.5	214.6	155.6
EFR3A	375.75	435.8	533.1	503.65	397.25	349.1	463.95	372.95	378.35	504.7	526.1	449.5	388.95	341.6	360.85	418.15
EFTUD1	152.8	87.9	108.2	71.1	167	191	134	103.9	86.1	188.9	151.3	111.3	139.1	73.3	81.5	153.2
EFTUD2	321.3	232.7	307.45	296.05	270.4	346.85	347.25	285.8	338.6	316.7	287.8	240.95	358.2	246.55	385.55	314.05
EGLN2 /// RAB4B-EGLN2	267.3	250.6	173.1	163.2	250.9	236.7	175.3	257.1	176.8	131.5	163	135.8	262.4	445.3	213.1	167.2
EGR1	574.5	422.2	916.1	784.2	712	385.2	904.1	1041.3	406.8	595.4	2525.1	555.4	983.5	557.1	768.5	475.3
EGR2	21.7	82.8	82.1	121.4	29.8	49.8	63.3	74.4	52.5	111.8	327.6	33.4	65	35.7	122.2	57.4
EGR3	75.4	106.5	174.6	233	85	60.5	70.3	81.8	76.5	113	217.2	98	92.6	120.3	122.3	104.2
EHBP1L1	153.95	157.3	149.15	126.65	146.8	176.85	119.95	133.85	94.35	118.85	179.75	70.2	174.8	236.6	174.05	31.2
EHD1	268	197.8	244.5	197.1	173.5	256.6	199.4	271.3	190.5	171.7	229.9	206.5	238.2	296.3	257.6	127.7
EID1	428.6	502.1	632.5	704.5	528.4	382.9	513.4	375.9	278.2	490.8	743.3	522	524.7	251.5	616.1	535.7
EIF1	12554.4	12791.5	11635.6	12115.9	15148.9	12845.1	9072.5	12063.8	9159	8682.1	9692.9	10735.6	10467	10435.3	12018.3	9462
EIF1AD	251.15	299.15	238.15	363.3	325.05	302.35	216	346.65	231.4	277.05	316.95	247.4	249.4	318.45	339.55	146.9
EIF1AX	274.95	373.25	637.65	386.6	372.05	361.95	407.3	505.45	342.15	264.2	594.2	690.95	461.55	333.05	455.25	337.95
EIF1AY	511.85	439.65	6.75	450.05	525.05	440.65	460.65	5.4	402.55	728.8	3.3	4.95	1.6	20.05	8.9	732.5
EIF1B	1445.25	1694.55	1328.75	1640.25	1367.2	1309.4	1200.5	1034.45	1137.95	1085.85	1768.55	1059.1	1114.85	1223.8	1339.25	1168.15
EIF2A	1041.1	1080.4	1200	1576.1	795.1	1042.1	995.3	766.6	891.5	1099.3	1126.5	925.3	1166.8	819.7	1033.7	896.6
EIF2AK1	439.65	343.55	352.15	270.4	343.05	473.1	310	375.35	297.3	354.2	341.9	238.25	390.6	340.15	315.1	282.25
EIF2AK2	215.5	163.8	245.7	236.8	330.4	221.3	261.9	284.3	209	697	594.9	649.8	579.8	559.9	379.3	453.9
EIF2AK3	746.35	750.75	548.1	956.8	652.2	564.9	690.45	542.35	435.35	730.15	973.2	789.15	579.6	861.8	718.85	812.45
EIF2B1	502.4	418.6	373.9	518.8	511.4	384.4	544.7	528.2	452.4	494.8	390.2	412.3	559.5	354.5	488.1	627.8
EIF2D	543.6	496.1	433.1	391.4	477.5	567.7	457.8	541.7	417.9	482.9	284.7	378.9	370.9	356	403.5	369.2
EIF2S1	252.5	356.3	241.2	269	157.5	371.3	273.6	306.9	318.3	285.6	252	324	368.6	234.3	320.5	383.1
EIF2S2	536.35	505.7	419.45	506	513.95	655.15	450.25	429.6	460.35	597.7	570.7	564.2	668.6	566.8	605.1	606.85
EIF2S3	1210.2	1216.4	2148.2	1643.3	1107.6	1465.6	895.2	1257.9	961.3	1190.4	1609.1	1276.7	1516.8	1193.8	1363.5	788.1
EIF3A	438.3	677.1	476.2	567.2	619	513.6	717	624.7	569.3	554.4	497	782.4	519.5	596.1	380.9	637.8
EIF3B	264.7	362.75	260.4	266.9	344.7	307.05	347.95	361.9	395.5	269.15	224.15	302.1	253.45	295.15	317	231.2
EIF3C	67.3	155.2	74.2	82.7	93.1	89	141.2	66.9	183.5	59.5	77.4	207.1	73.5	57.3	248.7	173
EIF3C /// EIF3CL	1449.5	1863.4	1940.2	1293.7	1957	2595	1788.6	1902	1836.4	1708.7	1451.6	1463	1751.1	2125.1	1997.7	1443
EIF3D	3231.7	3522.6	2314.3	2459.8	2784.5	3505.7	2538.7	1908.7	1738.1	2387.6	1909	2188.8	2329.4	2013.4	2336.5	2033.2
EIF3E	2990.5	2830.9	2726.1	2922.3	2812.1	3129	2342.15	2169.85	2165.5	2770.4	2335.15	2108.8	2715.4	2509.6	2626.6	2327.85
EIF3G	2087.4	1895.5	1346.7	1733.2	2153.3	2652.4	1716.3	2110.8	1865.4	1964.4	1586.9	1902.4	1921.7	2089.9	2055.2	1679.8
EIF3H	2514.2	2546.5	1733.85	1998.7	2357.95	2795.55	1611.7	1830.25	1835.75	1791.1	1477.85	1725.05	2022.2	2345.85	1988.95	1759.3
EIF3I	831.9	759	572.7	696.5	727.6	761.3	685.3	542.3	510.5	678.5	543.1	672.5	682.6	624.2	687.6	632.3
EIF3J	145.75	147.55	228.7	323.7	143.65	164.9	159.35	153.7	169.85	259	243.3	162.05	221.15	161.6	191.05	203.75
EIF3K	2674.1	2779.2	1869.85	1718.7	2685.5	3066.95	1923.95	2128.7	1890.35	1727.7	1483.75	2377	2209.9	2127.95	2184.85	2033.75
EIF3L	9167	9123.3	7323.3	6653.5	8923.7	10037.5	6826.4	9047.9	9408	5622.8	4440.3	5336.6	5711	7128.6	5931.5	5259.1
EIF3M	146.1	84.4	109.4	87.9	115.5	101.4	217.5	192.1	192.8	145.9	121.6	175.1	48.4	114.3	96.6	113.8
EIF4A1 /// LOC101928634 /// SENP3-EIF4A1 /// SNORA48 /// SNORA67 /// SNORD10	3767.25	3832.25	4363.75	4689	3462.2	3814.7	3151.8	3583.75	2941.8	3948.15	3860.55	3186.4	3060.4	3007.3	3853.6	3468.05
EIF4A1 /// SNORA48 /// SNORA67 /// SNORD10	2095.7	2067	1238.1	1230.5	1686.6	1968.9	2217.1	1414	1522.9	988.1	819.5	2146.8	1726.1	1953.1	1156.3	1841.4
EIF4A2 /// MIR1248 /// SNORA4 /// SNORA63 /// SNORA81 /// SNORD2	3733.1	3331	4671.1	4384	3860.6	3331.5	3843.75	3949.05	3977.4	4127.95	3885.3	3842.8	3853.4	4150.2	3298.8	3602.55
EIF4A3	780.4	941.7	698.7	1059.7	800	865.7	523.4	440.4	425.1	682.3	1155.7	373.6	729.9	511.8	702.4	376.2
EIF4B	1112.6	1099.3	1890.6	2081.8	1039.6	1209.4	925.2	673.9	712.2	1324.6	1105.5	723.5	688.2	773.2	603.1	678.2
EIF4H	1492.2	1479.8	1362.4	1363.2	1288	1229.6	745.1	939.6	716.5	1223.4	1407.1	875.7	1151	1293.8	1589.4	709.7
EIF5	364.3	430.5	969.1	1195.6	345.3	354.4	560.8	460.1	502.5	1236	999.5	898.8	545.4	691.1	770.2	674.6
EIF5 /// SNORA28	564	787.2	688.8	794.9	790.9	757.2	847.7	1139.2	1034.7	685.9	519.5	1747	760.7	695.6	311.3	1235.7
EIF5A	474.5	289.1	673.2	342.6	90.4	482	254.6	417.3	112.6	366.4	562.8	113.9	140.6	255	485	179.8
EIF6	519.4	614.7	453.3	446.6	549.5	608.1	359.2	449.7	443.4	555.1	518.6	424.6	635.5	469.6	625.3	314.1
ELF1	1194.2	1396.2	1469.55	1964.05	1243.25	1054.85	1302.65	843.65	762.2	1757.1	1565	1108.55	1102.9	1244.25	1091.75	1225.6
ELF2	270.5	226.5	263.9	392.9	261.1	194.2	174.2	172.9	210.6	231.1	253.6	207.4	246.2	274.3	282.4	203.7
ELF4	210.8	185.25	193.2	187.2	178.4	237.55	151.95	189.85	184.1	165.15	183.15	136.85	272.5	295.65	215.85	184.95
ELK3	179.45	137.75	217.6	108.7	135.9	178.95	153.85	143.7	231.65	210.45	181.4	139.3	224.75	234.95	197.8	216
ELL2	119.75	138.3	165.75	243.9	176.25	73.4	85.9	92.7	43.75	109.2	221.6	120.95	111.1	200.25	293	83.2
ELL3	294.05	239.15	173.4	85.55	218.7	200.95	233.75	135.9	193.1	216.85	75.35	77.45	352.45	436.5	252.45	262.35
ELMO1	162.8	132.6	205.9	199.1	200.5	107.6	83.4	132.1	79.1	299.5	287.9	162.9	96.4	136.8	173.2	166.7
ELOF1	227.9	235.8	232.9	164.7	170.1	215.3	163.9	171	138.3	191.8	130.7	162.5	142.4	163.2	186.3	68.9
ELOVL1 /// MIR6734	297.25	284.75	253.25	295.9	361.7	330.05	213.8	285.25	183.3	201.6	224.7	182.2	311.35	339.55	288.95	151.1
ELOVL5	205.65	232.1	169.4	191.55	274.25	280.3	314.8	321.6	332.65	166.7	170.3	273.15	163.7	455.1	254.65	278.5
ELP3	210.5	146.05	130.55	124.4	168.05	186.95	216.8	227.2	249.55	219.15	200.65	244	225.65	152.85	168.7	284.65
EMB	784.2	772.75	775.4	635	577.7	912	730.45	464.45	506.6	775.95	877.35	714.8	820.85	590.95	684	877.6
EMC2	124.6	130.9	157.9	195.2	121.4	151.4	159.4	115.2	111.7	236.6	195.5	96.3	199.9	146.7	201	195
EMC3-AS1	200.6	246.6	67.9	64.1	155	197.3	181.9	179.8	185.8	79	71	163.9	121.6	168.3	134.9	123.7
EMC4	742.5	704.4	747.85	724.8	765.15	746	502.3	550.2	458.25	725.95	657.3	600.75	597.65	471.45	746.55	652.75
EMC6	255.7	277.1	196	314.4	293.5	254.6	160.4	214.7	146.9	200	216.2	288	249.6	231	200.8	152
EMC8	223.4	234.1	125.4	209.7	215.5	248.3	246.6	223.1	252.6	250.8	264.7	255.2	323.3	275.4	303.4	330.4
EMD	130.6	219.6	163.4	170.8	122.2	139.4	85.6	142.9	103.4	119.7	97.3	82.9	138.9	152.7	225.2	70.1
EMG1	298	311.6	214.6	392.7	286.3	303.3	253.6	216.7	261.8	395.5	300	307.6	339.7	227.8	348.3	326.8
EML3	186.6	137.6	184.5	128.2	228.1	213.2	189.1	179.3	204.5	98.4	132.7	124.1	202.6	304.2	199.3	60.2
EML4	200.3	372.65	355.85	398.55	193.4	190.85	336.6	396.55	351.7	344.6	280.5	345.25	196.2	244.85	255.5	278.4
EML6	119.6	114.8	289	231.25	49.95	68.9	235.9	135.75	112	82.7	58.4	232.1	37	110.7	69.85	68.65
EMP3	1655.6	1678.9	2455.2	1736.7	1467.3	1538.5	1337	1541.5	1392.4	1275.3	2595.1	1501.5	1744.7	1207.2	2190.6	865.1
ENC1	140.8	157.15	205	114.3	127.3	144.55	286	154.45	187.65	146.95	296.1	50.15	43.6	71.1	95.2	55.9
ENDOD1	170.05	126.3	95.75	69	175.7	116.65	106.7	136.85	106	204	143.6	119.5	189	86.7	116.15	229.55
ENGASE	289.95	264.65	298.85	225	240.15	292.8	291.15	368.75	252.85	181.1	141.4	216.25	259.35	251.7	219.5	182.25
ENO1	252.55	215.8	535.55	443.9	229.2	232.15	275.45	277.95	206.6	416	389.4	251.7	237.3	162.95	177.4	119.8
ENOPH1	484.8	482.2	432.5	510.4	491.4	424.1	450.3	378.8	365.1	609.1	625.7	542.1	613.7	449.1	551.9	582.9
EP300	144.9	145.25	214.7	230.8	162.3	138.95	154.95	162.9	165	101.35	251.25	140.9	165.1	72.5	188.3	161.5
EPB41L4A-AS1	942.6	1014.85	705.35	818.75	1302.25	968.55	660.85	602.15	713.35	745.3	610.65	591.3	696.65	1077.7	786.3	845
EPC1	590.65	583.2	563.4	509.7	713.3	576.65	589.6	621.55	522.15	599.6	579.2	545.3	542.55	383.8	530.55	539.15
EPC2	133.8	130.1	201	141.7	120.7	159.8	109.8	76.5	129.7	260.8	200.6	107.8	136.6	117	132.6	136.4
EPHB6	132.7	219.5	124.3	56.9	194.3	136.7	151.5	160.2	130.5	83.4	109	115.1	177.5	100.3	226.1	113.6
EPRS	257.6	322.2	258.8	184.4	317.8	366.6	407	383.7	425.8	268.9	253.3	417	440.5	272.6	420.4	435.2
EPS15	712.95	618.7	567.5	545.4	729.65	576.35	576.65	750.4	651.35	722.2	822.6	852.85	616.55	654.55	753.85	875.95
EPSTI1	380.05	177.7	175.95	252.45	318.85	235.75	237.75	249.05	252.1	1074.55	1264	1502.45	1253.9	777.95	856.1	1545
ERAP2	163.7	28.4	208.5	46.4	142.1	132	102	114.1	55	215.9	83.5	97.2	252.1	173.4	137.1	220.1
ERBB2IP	295.9	292.4	516.6	544	305.8	262.8	345.1	257.3	370.9	532.5	560.2	491.3	326.1	197	309.7	487.8
ERCC5	362.1	389.9	398.3	441.6	397.6	464.1	515.5	461.3	536	512	420.4	405.2	468	500.4	395.1	555
EREG	41.2	10.3	171.25	233.5	26.2	44.8	13.35	21.15	8.1	38.25	67.25	36.3	56.9	19.15	61.7	16.2
ERGIC1	203	238.1	211	180.8	187.1	139	125.95	295.15	177	244.65	142.45	97.3	168.4	203.4	169.35	93.8
ERH	1601.8	1736	1421.5	1285.4	1646.6	1507	697.3	932.8	897.4	2164.4	2003.6	1155.3	2003.2	1654.6	2167.2	1470.6
ERLEC1	270.4	208.2	228.1	253.1	211.1	223	191	209.4	230.5	298.3	335.4	268.5	201.9	229.7	296.8	230.7
ERO1L	88.3	109.1	213	191.4	81.4	87.7	81.1	58.2	69.2	109	179.9	131.3	119	79.7	139.8	108.2
ERO1LB	119.2	175.8	80.8	280.65	130.75	89.8	109.35	198.9	161.65	140.95	148.55	76.75	139.45	152.6	141.5	139.45
ERP29	2711.7	3031.2	1976.4	1841.1	3190.4	3033.1	1554.3	1837.5	2002.7	2044.9	1740.6	1899	2293.4	2132.3	1994.7	2036.9
ERV3-2	74.4	81.2	26.8	105.3	80	90	136	275	100.8	174.7	163.2	152.4	152.4	205.7	124.7	142.8
ERVH-1	28.4	98.9	73.6	25.4	123.3	114.8	107.8	19.4	121	70.9	53.4	41.3	98.1	158	50.7	23.6
ERVK3-1 /// ZNF8	82.4	48.05	32.7	103.5	62.8	31.35	124.75	110.55	179.7	109.25	165.35	74.75	159.4	88.25	50.4	117.4
ESF1	136.3	106	136.75	147.5	113.05	124.15	233	109.15	138.35	123.9	94.15	175.4	119.2	86.5	95.65	215.05
ESYT1	454.4	305.9	255.3	198.5	378.8	414.8	338.6	378.9	417.8	408.1	354.3	294.6	435	380.4	337.1	359.9
ESYT2	65.8	83.7	146.5	92.1	77.9	132.6	101.7	110.5	88	143.2	222.1	81.1	146.5	77.4	142.4	102.5
ETF1	456.2	567.15	470.95	655.8	462.2	508.3	294.9	288.9	251.8	516.4	630.1	359.55	392.8	369.3	648.5	354.1
ETFA	377.7	395.4	410.1	314.6	314.8	370.2	306	347.2	313.4	683.6	476	461.4	511.1	331.9	483.8	564
ETFB	362.5	331.8	181.6	209.4	307.6	449.2	271.3	394.1	242.8	258	276	330.9	395.5	304.6	429.7	273.2
ETS1	276.7	156.3	575.9	708.8	274.3	286.8	332.7	162.6	140.8	768.2	569.5	224.9	361.4	168.6	339.9	320
ETV3	108.8	131.5	246.9	237.2	189.6	168.4	181.6	123.8	130.4	234.7	226.5	128.7	138.4	88.3	95.3	116.7
EVI2A	394	363.3	532.3	567.7	443.5	412	327.2	288.7	376.2	535.9	796.9	434.5	625.4	686.2	723.4	528.1
EVI2B	2776.7	2406	2747.4	2780.2	2429.3	2362.9	1856.9	1843.3	1699.9	2895.7	2541.6	1885.3	2791.4	2019.9	2268.8	1886.7
EVL	742.95	705.95	367.1	315.1	656.95	805.75	550.4	623.8	757.75	459.7	386.45	469.45	713.8	799	547	542.25
EXOC1	442.2	318.7	349.1	429	447.5	466.6	541.3	466	547.8	460.6	478.4	539.3	389.6	466.2	452.1	484.4
EXOC5	47.3	51.5	152.4	138.1	35.4	37.9	55.9	63.3	52.2	158.1	128.4	49.5	53.2	42.4	30.5	89.8
EXOC8	225.2	274.8	204.5	268.1	279.4	316.6	316.9	199.6	254.9	414	502.6	260.6	291.8	204.4	371.9	274.8
EXOSC6	83	86	160.5	175.8	84.3	79.2	37.2	38.3	87.6	217.9	120.8	98.7	48.5	79.7	90.8	80.5
EXOSC8	486.3	438.9	386.2	399.5	506.9	381.7	508.1	427.5	527.6	494.3	484.9	408.7	534.3	445.2	475.7	443.2
EXOSC9	246.1	215.2	205	288.5	195.5	121.4	122.1	218.6	85.2	315	306.5	228.4	265.9	151.4	234.4	252.2
EZH2	84.7	108.3	65.3	118.5	118.8	51.5	98	64.5	76	142.1	206.7	156.1	148	191.4	429.5	111
EZR	698.8	973.1	3860.7	4313.7	941.2	697	1100.6	837.4	677.6	1847.4	2530.1	1113.6	457.5	885.1	716.2	836.3
F13A1	147.2	111.7	249	148.6	49.9	83.4	74.5	36.6	87.7	228.5	110.8	50.5	79.8	85.1	53.1	68.7
F8A1 /// F8A2 /// F8A3	386.1	402.9	417.6	381.7	424.8	509.1	427.2	557.6	473.2	324.1	312.3	294.3	551.5	518.4	455.5	291.2
FABP5	182	177.3	185.9	146.1	170.4	170.1	138	139.6	156.4	222.8	342.3	245.9	188.6	144.5	300	175.7
FADS3	375.55	356.75	228.25	288.8	351.7	386.55	247.6	226.5	289.55	149.65	153.7	153.85	244.95	422.95	271.9	171.35
FAIM3	3594.9	3204.85	3531.05	2104.15	4233.5	4020.95	3048.5	3565.6	3793.1	3784.6	2781.85	2509.3	4431.5	2806.4	2967.85	2514
FAM101B	141.35	120.6	183.5	264.6	138.15	213.1	69.35	116.45	108.3	176.4	135.85	78.85	126.8	83.2	113.6	46.6
FAM102A	92.25	132.75	196.95	208.15	109.05	163.25	145.1	189.25	129.2	149.7	108.85	140.35	117.2	282.45	150	71.15
FAM102B	85.5	60.2	211.5	157	70.9	84.1	76.9	56.5	63.5	208.3	242.5	114.9	83.9	89.4	66.7	177.2
FAM103A1	269.55	300.1	264.85	421.05	304.5	270.5	223.25	233.85	223.45	396.3	337	216.5	304.5	261.4	299.4	240.05
FAM104A	343.9	394.3	296.4	276.8	280.9	344.8	387.9	355.9	346.1	356.6	442.5	272.6	320.4	253.2	367.3	346.4
FAM107B	1272.45	1580.6	1645.1	1046.7	1422.45	1250.6	1511.35	1460.1	1451.95	2051.05	1368.2	1558.75	1273.45	1327.1	1476.95	1839
FAM111A	265.65	183.85	189.25	188.8	234.05	212.05	305.1	263.85	330.15	328.1	247.05	183.15	282.85	318.65	197.5	224.7
FAM117A	903.7	784.3	866.9	566	813.4	822.2	769	1118.1	1032.8	760.7	637.5	974.9	948	1050	795.5	769
FAM118A	135.2	18.4	55.45	157.4	17.3	36.3	23.5	45.85	140.85	71.1	35.6	34.7	111.35	51.1	44.45	66.35
FAM122B	521.6	455.1	591.7	476.7	430.7	392	515.4	451.6	535	524	542.7	553.4	564.4	385.6	491.9	528
FAM126B	80.75	97.4	138.65	172.7	116.95	95.95	202.2	96.55	115.95	82.65	116.45	263.7	118.85	115.2	65.2	245.75
FAM127A	201.4	231.7	176	142.9	209.3	266.6	142	241.4	195.3	146.2	178	156.5	175.1	181.6	130.9	131
FAM129A	176.1	111.8	100.2	167.1	104.9	163.65	143.55	120.25	105.25	105.1	274.25	548.35	186.55	158.65	276.35	170.4
FAM129C	439.8	355	370.1	401.2	319.3	520.2	313.3	397.3	466.8	453.5	322.3	222.4	397.4	393	236.9	443.4
FAM133B /// FAM133DP	304.85	317.65	346.25	417.35	291.05	262.25	547.4	363.6	304.2	349.35	466.45	377.2	171.9	271.8	280	381.15
FAM134C	763.4	732.2	545.8	548.7	744.5	901.8	578.1	619.9	613.8	591.6	551.2	679.8	831.2	897.7	717.4	468.7
FAM136A /// LOC100287852	259	238.8	270.5	248	279.1	338.8	325	292.9	380.4	253.6	278.6	282.5	317.6	220.1	365.3	301.6
FAM13B	639.3	679	608.2	518.3	691.4	625.4	686.6	688.8	811.6	774	670	671.5	694.4	609	677.2	720.9
FAM159A	70.45	95.8	54.1	39.55	77.05	101.9	103.35	103.65	166	55.7	39.25	81.3	93.65	184.1	106.45	144.2
FAM161B	175.95	237.65	238.2	170.75	248.15	219.7	259.3	244.7	306.95	81.4	115.6	309.1	192.3	334.75	266.25	254
FAM162A	789.1	615.9	487.4	419.6	854.1	798.1	521.9	493.8	444	573.4	368.8	363.8	597.1	423.5	686.1	394.6
FAM167A	51.6	45.75	85.75	45.1	93.85	30.45	74.55	33.1	75	34.1	27.7	28.6	17.4	14.95	189.65	28.45
FAM175B	216.1	180.7	222.3	267.15	162.75	157.7	138.35	125.8	147.1	190.65	208.8	126.25	129.25	120.85	115.8	148.55
FAM177A1 /// LOC101927178	59.4	114.3	59.5	89.7	67.2	66.6	71.1	49.3	57.9	52.1	138.4	43.7	90.6	45.4	216.3	40.9
FAM185A	106.2	99	35.8	63.9	74.45	69.85	170.8	185.35	176.7	73.05	68.75	120.35	101.65	52.25	85.25	109.65
FAM192A	302.1	253	292	268.7	381.4	347.2	268.65	315	306.7	240.6	258.05	325.15	391.3	324.4	367.4	271.25
FAM193A	351.5	299.2	167.6	260.9	356.3	321	370.5	447	266.9	285.8	271.8	346.9	277.7	263.8	315.4	210
FAM193B	255.45	232.4	186.4	268.2	206.8	213.4	197.1	209.3	220.5	145.6	158.4	182.35	199	316.2	236	196.2
FAM208A	306.8	296.2	185	141.6	316.5	268.7	360.5	312.7	328.6	456.5	372.3	377.9	315.1	300.5	171.8	451.3
FAM208B	157.1	166.2	121.2	290.1	150.7	128.6	164.6	155.85	134.85	107.65	234.75	163.55	57.45	106.65	160.9	137.25
FAM213B	104.4	106.9	151	77.5	103.6	221.2	130.5	96.9	125.3	143.5	36.7	95.3	119.4	114.7	136.1	55.1
FAM214A	465.3	501.6	600.95	532.5	500.6	498.7	722.25	553.7	559.8	800.55	718.7	592.5	477.05	787.25	388.75	634.75
FAM21A /// FAM21C /// LOC101930591	786	671.6	558	601.4	655.9	668.7	615.9	786.2	622.7	713.1	518.8	664.1	555.9	521.5	629.5	616.4
FAM21C /// LOC101930591	737.2	728	801.4	561.8	604.3	795	683.5	749.5	723.6	755	774.8	616.9	649.4	559.6	631.3	612.8
FAM220A	279.1	212.8	190.1	165.2	248.7	296.7	267.9	231	295.3	260.5	192.2	212.8	278.1	226.3	189.6	255.4
FAM228B	96.4	76	88.2	127.4	167.5	151.4	144.4	160.7	127.5	72.1	46.7	190.1	82.1	51.8	94	114.6
FAM26F	213.95	532.1	345.65	295.65	335.95	742.4	498.65	392.15	254.85	415.25	285.2	455.2	704.5	372.4	433.5	367.25
FAM32A	488.2	565.5	316.1	382.4	485	529.4	377.8	288.1	311.2	499.9	442.3	280	556.5	302.1	463.8	354
FAM35A	678.8	533.6	694.5	552.9	702.4	664.5	1002.7	922.2	692.2	852.3	747.4	729.8	572	527.7	722.3	570.8
FAM3C	134.7	158	84.4	144.5	78.5	73	308	315.5	444.4	196.8	116.6	445.5	222.6	155	81	503.9
FAM43A	203.35	233.5	262.4	179.7	122.8	151.05	84.5	92.45	93.45	104	117.1	43.65	126.25	278.7	219.35	48.3
FAM46C	1607.1	1879.25	1820.2	1442.4	1653.45	1933.15	1384.25	1134.4	1680.45	1691.5	1444.05	449.15	1040.35	1277.25	1690.95	1040.4
FAM49A	236.2	205.6	349.4	439.8	228.2	154.9	276.5	279	218.8	279.5	358.3	249.2	157.5	307.7	255.7	107.1
FAM49B	207.8	231.3	146.1	213.7	173	203.6	226.3	233.8	185.5	212.7	167.3	307.3	169.2	258.4	240	306.2
FAM50A	282.3	243.1	152.4	143.8	217.9	360.3	200.4	213.8	203.9	242.8	215.5	205.8	213.6	303.5	273.8	163.3
FAM53B	304.25	287.25	120.15	151.5	399.05	351.15	209.45	204.05	248.15	168.2	168.15	94.7	287.5	262.3	204.05	90.4
FAM53C	581.9	594.7	334.4	379.7	457.8	581.5	398.1	425	343.4	416.2	583.1	321.3	499	446.4	603.9	255.4
FAM58A	382.5	351.7	201.7	214.4	376.1	381.6	337.3	271.2	351	266.9	257.9	296.5	350.9	418.1	243.5	267
FAM60A	531.15	689.95	708.35	844.7	522.4	637.45	509.1	552.55	396.35	747.8	508.7	680.4	429.25	514.35	522.45	565.75
FAM63A	193.35	261.15	168.9	109.3	239.75	196.9	292.3	244.1	300.6	105.85	162.2	221.15	225.6	347.55	354.35	227.8
FAM65A	216.9	290.7	157.1	72.7	187.9	272.9	141.1	240.2	178.8	103.9	95.7	125.2	251.7	793.9	310.9	93.1
FAM65B	1140.75	1099.25	1516.9	1093	1161.4	1118.35	1739.25	1759.85	1913.35	1486.85	1566.65	1688.3	1519.35	905.55	943.6	1512.35
FAM69A	448.2	319.6	252.4	130.4	350	455.8	326.4	275.5	280	410	340.3	337.7	508.4	173.4	308.7	490.7
FAM76B	49.95	51.2	145.8	234.5	72.15	48.9	106.65	119.75	63.7	141.9	144.25	155.85	79.35	147.8	88.1	96.95
FAM78A /// LOC101927137	214.1	180.2	81.8	90.8	178.5	190.4	128.5	186.3	202.6	214.5	161.2	174.8	245.2	346.5	158	227.7
FAM89B	208	249.35	199.85	148.15	191.9	261.25	142.6	175.35	183	108.25	169.45	85.95	189.65	161.9	204.15	95.8
FAM91A1	158.4	185.65	207.45	292.3	168.45	138.35	243.85	202.1	218.15	243.35	234.3	240.5	124.9	171.2	129	230.9
FAM96A	1561	1640.6	1479.1	1062.7	1674.1	1789.5	1339.9	994.5	1045	2355.1	2139.1	1755	2320.3	2103.3	1837.4	1647.5
FAM96B	537.8	618	531.2	490.7	581	650.6	555.8	547.1	567.7	613	585.1	567.9	697.4	724.6	700.1	570.8
FANCL	162	103.9	161.6	133.6	158.9	129.2	203.1	243.3	243.6	333.1	322.9	504.9	323.8	302.1	245.9	457.8
FAR1	110.1	82.3	159.9	121.4	109	95.5	197.3	136.8	127.1	171.4	160.4	151.6	92.9	52.6	81.2	176
FARSB	86.6	94.2	61.7	81.7	82.9	63.9	231.9	209.2	228	93.9	112.5	85.9	54.3	57.9	87.3	139.6
FAS	62.45	57.1	69.35	127.15	61.5	61.25	30.25	65.85	43.9	97.4	154.35	207.65	129.1	95.5	172.55	76.4
FASTKD1	173.6	146.5	124.7	135.5	186.3	162.8	293.1	228.6	230.5	220	166	228.1	205.6	136.9	151.4	221.6
FASTKD3	192.4	156	156.1	230.6	201.7	162.6	171.8	119.9	74.1	206.2	190.4	119.9	191.4	124	122.7	106.8
FAU	17102.3	17075.4	12423.2	12896.5	18661.5	19439.3	10455.5	10740.9	12981.7	10971.8	10157.9	13169.5	15833	21443.1	15853.3	11788.5
FBL	2662.9	2676.8	1960.7	2250.5	2696.9	2903.8	2284.6	2586	2252.6	1839.3	1547.9	1240.3	1747.8	1461.8	1857.4	1550.2
FBXL3	456.65	496.05	500.95	469.3	469.9	452.1	323	273.25	240.15	433.5	488	259.8	349.4	289.85	425.95	273.65
FBXL5	479.5	482.4	493.25	603.85	442.6	442.05	408.9	349.8	372.7	490.45	491.4	317.25	630.45	401.8	396.8	392.15
FBXO11	540.6	674.5	513	609.4	573.3	600.3	724.4	699.5	528.3	526.5	585.6	678.4	487.4	498.7	481.6	644.8
FBXO16 /// ZNF395	442.3	572.8	258.4	220	500.7	518.4	365.8	461.2	451.4	180.7	154.6	201.4	292.3	568.2	423.2	325.2
FBXO21	304.7	291.9	294.7	508	263	274.9	227.2	203.5	152	247.1	333.9	202.5	189.3	164.4	311	225.8
FBXO33	463	597.45	471.2	576.5	597.9	557.95	491.45	411.2	418.55	487.8	580.85	571.4	405.1	493.05	602.65	357.9
FBXO34	185.3	153.1	312.7	246.7	186.3	194.7	163.2	101.5	185.8	218.7	244.4	130.7	181.1	291.9	260.7	168.2
FBXO6	137.7	76.1	73.5	43.6	174.6	82.9	73.9	76.7	55.6	206	193.4	157	253.8	127.3	232.8	175.6
FBXO7	727.1	652.5	578	758.1	459.2	667.4	554.8	527	563.5	677.5	646.7	630.1	658.5	585.3	626.8	603.7
FBXW11	207.9	233.5	174.25	212.6	167.05	216.25	227.7	241.5	248.75	277.7	210.3	209.2	204.65	236.65	149.2	319.25
FBXW12	429.85	410.65	362.85	321.3	399.8	403.3	679.05	429.8	642.55	212.85	276.15	664.1	398.1	667.2	531.15	632.1
FBXW4	316.1	322.6	245.4	232	367	377.3	403.8	477.6	449.4	223	241.6	365.6	259.9	379.8	436.5	274.8
FCER1G	347.7	277.85	570.55	588.6	499.55	525.2	37.2	64.45	44.9	269.45	334.9	76.9	470.05	234.2	158.8	80.65
FCER2	1255.55	936.6	349.35	528.7	1066.85	1018.5	466.9	391.6	597.05	288.6	287.7	260.7	275.05	613.7	576.25	282.95
FCF1 /// MAPK1IP1L	203.1	161.3	298.2	188	252.1	199.9	177.9	143.7	124.1	275.6	294.6	177.8	268.5	119.2	237.6	228.1
FCGR2B	712.1	660.6	624	459.6	720.3	686.6	1072.7	598.8	684	1008.5	702.2	686.4	716.8	396.5	461.5	651
FCGR2C	139.3	83.3	243.4	180.5	165.6	136.1	223.4	182.1	114.8	408.4	243.5	236.9	174	81	86.4	106.2
FCGR3A /// FCGR3B	53.7	34.3	140.7	62.2	123.8	115.8	55.5	39.3	3.3	97.3	131.6	25	74.8	32.3	1.9	25.4
FCGRT	139.7	122.4	198.3	186.2	191.3	154.6	93.7	90.8	92.4	96.1	60.9	63.7	120.6	47	59.1	15.3
FCHSD2	714.35	625.75	520.9	518.65	729.8	598.45	534.55	491.2	565	715.45	594.75	673.35	606.05	477.65	585.2	819.4
FCN1	745.8	679.8	1033	1604.7	819.2	1386.4	11.5	77.2	29.7	611.2	746.2	444.1	1675.5	402.4	454.4	143.7
FCRL1	1507.55	1595.8	2094.9	1947.2	1711.65	1451.3	2008.9	1229.95	2222	1994.1	1841.75	1605.85	2114	1840.2	1660.45	2382.4
FCRL2	243.8	275.6	342.6	224.4	243.9	210.8	799.9	550.5	712.8	770.7	261.5	284.8	186.9	148.9	147.8	504.9
FCRL3	1084.15	311.65	841.35	594.35	600.45	930.2	1034.65	1603.35	1044.5	1317.95	1193.95	432.15	1113.6	334.4	608.9	748.45
FCRL5	456.4	96.2	127.3	227.4	144.4	331.3	148.6	314.6	148.3	427.9	496	179.6	532.4	420.3	261.5	289.9
FCRLA	903	933.4	1103.2	476.9	827.5	531.7	817.7	619.3	641.7	897.7	570.1	447.7	705.4	252.4	365.3	677.4
FDFT1	990	801.5	593.6	693.1	691.6	999.2	541.9	656.2	817	1100.8	709.5	846.3	836.4	1155	861	789.9
FDPS	501	486.6	342	296	376.1	679.8	388.6	444.7	353.3	356.3	511.7	407	466.9	317.1	545.8	453.4
FDX1	73.1	68.7	84.3	114.4	98.1	70.8	101.6	51.9	47.8	129.7	217.4	85.6	124.8	50.5	144.9	110.3
FEM1C	63.3	69.7	145.9	139.7	57.7	36.9	56.3	49.6	25.6	101.4	161.7	65.8	99.7	87.3	108.6	53.7
FEN1	145.65	229.4	80.1	177.85	161.75	157.55	75.3	58.45	76.7	133.45	111.75	73.25	164.55	69.45	198.15	108.15
FERMT3	296	222.7	220.5	163.9	181.8	286.7	190.1	190.7	122.3	259.7	242.6	201.9	352.2	255.4	321.2	213
FGD2	124.7	75.2	111.5	78.7	114.6	139.9	255.4	89.7	87.5	44.9	55.6	322	131.1	190.7	87.8	351.3
FGD3	467.8	465.15	341.35	321.75	462.05	531.85	457.15	545.5	537.2	397.9	347.25	262.6	583.85	547.7	445.05	352.95
FGD5-AS1	264	259	330.4	274.7	268.7	210.45	170.9	163.85	160.35	289.3	323.95	239.65	237.7	149.15	193.9	227.25
FGFBP2	262.3	207.2	169.8	156.2	375.6	491.7	300.4	202.8	100.1	279.5	443.8	76.3	448	93.9	149.1	124.8
FGL2	366.4	261.45	572.05	501.8	405.8	346.8	95.55	104.3	75.2	493.3	548.45	220.7	586.9	107.3	178	196.45
FGR	693.3	513.5	732.9	724.5	898.6	775.7	805.9	681.2	775.2	861.6	655.5	582.8	942.4	538.8	622.2	653.1
FH	252.9	211.8	133.2	102	125.3	204.8	167.3	168.2	205.6	343.9	254	224.1	297.2	235.3	263.9	383.8
FIBP	396	494.5	361.7	339.8	381.5	444.8	259.2	343.9	334	338.1	399.3	476.1	457.4	271.5	417.7	410.2
FIG4	558.7	459.7	489.3	231.7	549.7	634.5	781.4	725.8	584.1	711.5	503.1	579.3	732.1	365.7	339.6	834
FIS1	775.3	768.6	453.2	634.3	731.6	680.1	480.6	462.6	394.8	411.9	352	345.6	637.3	558.1	615.8	536.4
FKBP11	206.9	117.3	188.8	235.3	223.7	151.4	205.6	199.5	122.8	191.1	384.6	213.1	295.3	201.3	631.4	217.2
FKBP1A /// LOC101929368	113.65	133.6	327.6	291.45	123.8	93.7	93.95	85.05	82.7	257.5	271.9	75.55	119.45	118.35	95.25	76.3
FKBP2	239.5	196.6	129.3	62.8	263.9	202.1	112.4	183.3	113.8	109.7	147.9	189.9	274.1	445.9	224.4	208.1
FKBP3	284.15	262.45	237.6	190.6	286.95	335.55	392.75	316	364.25	399	339.5	429	380.55	237.75	284.35	448.3
FKBP5	91.5	60.3	184.9	497.1	90.6	49.6	129.2	83.9	56	248.8	175.3	133.3	110.2	96.2	107.1	120.6
FKSG49	446.55	472.25	611.15	629.4	407.7	410.75	511.05	535.7	589.7	357.4	385.45	218.55	395.65	560.05	510.85	225.4
FLI1	143.8	115.6	524.7	372	109.7	127.55	125.85	115.45	121.75	484.5	308.8	330.65	111.6	85.55	125.1	186.5
FLII	288.8	311	190.3	182.9	271	335.5	220.1	290.4	242.7	186.4	198.9	206.4	297.6	186.8	203.2	204.3
FLJ10038	75.9	67.3	71.7	140.3	32	48.4	160.5	103	89.7	80	83.7	157.1	54.1	69.4	54.2	234.8
FLJ31306	204	169.4	222	212.7	172.7	165.6	295.5	181.3	147.9	174.7	245.7	327.8	104	64.4	126.1	298
FLJ32255	189.6	165.75	82.95	85.15	154.3	188.2	121.6	159.3	240	151.15	91.45	155.35	211.75	170.3	183.8	146.5
FLJ38717	106.35	152.5	153.7	205.1	161.55	147.6	349.2	171.4	239.2	62.1	181.9	273.45	167.6	90.05	95.3	219.35
FLJ46875	152	192.9	101.9	129.8	169.7	145.3	132.6	268.3	209.3	91.2	109.5	177.2	208.1	277.8	110.2	147.7
FLNA	562.9	706.2	653.4	504.9	572.3	645.1	556.5	705.2	481.2	395	536.2	414	591.5	488.9	686	114.6
FLOT2	382.65	330.95	332.5	343.1	334.25	356.75	267.1	265.75	255.6	272.65	224.15	173.45	258.5	211.05	241.1	140.65
FLVCR1-AS1	28	85.1	24.9	23.5	27.5	31.4	33.2	118.6	120.4	103.9	44.7	132.1	120.3	114.5	41.5	19.6
FMNL1	523.35	655.65	316.8	344.7	453.35	457.15	273.3	277.4	249.45	170.05	273.15	341.2	441	871.1	790.05	210.35
FMR1	282.55	313.3	368.45	420.15	279.7	309.7	387.95	257.9	291.5	388.1	384.75	327.9	386.6	276.55	251.95	354.8
FN3KRP	275	161.5	198.2	167.8	224.6	258.4	188.4	295	226.6	169.7	206.1	150.5	273.6	227.4	213.1	137.1
FNBP1	837.55	798	783.95	869.2	740.15	861.05	834.55	1112.05	1087.15	698.85	838.85	1344.05	704.05	1122.75	1079.85	982.25
FNTA	314.7	270.6	401.3	411.7	323.6	336.4	298.4	289.6	277.1	472.7	403.8	451.8	502.5	297.6	373.7	496.7
FOPNL	161.95	158.25	197.55	186.45	216.75	167.25	165.1	132.05	157.85	240.5	269.45	209.2	253.65	160.75	195.55	247
FOS	3512.2	5798.6	7257	8875.4	6319.1	5610.4	4567.8	5299.7	3689.4	5030.9	7094.2	3133.4	5854.6	2206	1478.6	3016.3
FOSB	1422.9	2440.8	2095.5	2571.3	2642.9	2476.7	1979.3	3269.1	1596	1032	3208.1	1530.2	2907.1	845	1049.1	1171.5
FOSL2	59.6	59.7	133.6	148.5	64.8	56.2	20.5	18	17.4	44	122.1	24.1	61.8	79.1	154.2	32.7
FOXN2	235.85	206.75	192.6	186.5	190.45	227.85	183.4	148.1	198.5	349.35	253	177.9	301.35	273.75	209.1	214.75
FOXO1	325.8	236.9	136.2	154.9	189.2	269.9	335.3	351	441	173.1	168.9	191.7	258.3	135.6	187.6	460.7
FOXO3	272.5	360.1	290.55	345.25	297	292	355.5	295.55	241.75	269.15	258.1	300.55	274.9	306.65	429.4	289.65
FOXP1	721.45	792.95	500.8	484.6	711.55	663.25	859.05	854.1	645.8	686.3	713.9	512.6	571.75	680.2	671.55	764
FOXP1-IT1	191.1	228.6	79.3	58.7	163.4	202.1	372.3	292.6	455.9	130.2	97.8	141.1	169.7	173.3	255.3	369.5
FOXP4	93.8	116.8	63.05	50	83.9	121.5	57	101.85	73.55	34.85	88.3	75.2	101.3	204.35	147	63.55
FPR1	120.85	180.9	445.85	499.3	289.1	309.25	5.25	3.9	11.55	168.85	168.9	89	312.25	113.25	136.6	18.3
FRG1 /// LOC100289097 /// LOC101930278 /// LOC101930531	442.8	462.3	385	485.1	524	417	384.3	471	395.5	610.9	495.7	491	598.7	525.5	626.9	565.5
FTH1	6905.6	7337.35	6349.75	7849.75	8438.25	7715.4	3892.05	3701.5	2833.5	5595.75	5507.35	4781	6690.3	7508	7100.05	6437.2
FTH1P5	8057.3	8517.5	10141.3	10686.2	10284.9	8791.6	5770.8	5550.2	4922.5	6499.9	7842.8	5316.3	9561	10909.4	10514.8	7009.6
FTL	9221.85	9165.05	8203.75	8293.15	9825.35	10534.1	6047.15	7546.3	6887.75	5810.45	5569.6	8390.35	8827.8	10325	8087.3	6737.3
FTO	359.4	334.9	271.7	210.6	318.6	335.8	205.5	314.7	234.6	292.5	219.9	161.3	347.1	306.9	408.6	198.5
FTSJ3	155.8	95.2	146.6	201.9	166.1	155.4	179.2	206.4	264.7	203.6	189.5	128.3	152.6	136.6	218.9	131.2
FTX	67.1	69.7	121.1	136	75	65.9	237.8	86.3	231.7	83.5	110.4	167.6	80.5	68.1	62.7	229.7
FUBP1	191.6	150.2	294	237.65	167.55	144.55	171.5	152.55	171.95	235.9	246.75	228.15	150.4	142.65	175.5	190.9
FUBP3	150.85	131.5	190.6	217.45	142.45	139.4	179.85	111.95	151.85	131.85	273.15	169.15	115	99.65	181.3	146.2
FUNDC2	555.15	575.35	442.1	457.55	525.3	549.05	417.3	344.25	355.95	457.45	386.1	383.7	441.85	364.25	480.8	399.65
FUS	388.4	712.1	448.6	561.55	332.95	427.15	485.95	659.7	468.05	648.45	422.75	474.35	244.6	256.5	265.55	292.7
FUT8	84.7	82.55	133.75	123.65	67.1	50.05	66	71.45	79.75	193	189.3	101.95	49.8	61.3	85.05	79.35
FXR1	247.15	204.3	295.55	359.15	190.15	243.95	228.85	178.3	184.5	279.5	325.05	218.9	197.4	208.95	153.2	235.25
FXYD5	2261.45	2532.8	1913.65	1648.9	2499.45	2487.65	1240.4	2003.8	1953.7	1164.25	1255.35	1234.3	2129.3	2766.1	3002.3	1319.45
FYN	322.2	348.3	460.3	483.5	331.3	496.7	465.7	400.8	438.2	423.6	402.2	246.7	316.3	218.6	244.9	285
FYTTD1	536.95	658.1	1096.75	1412.55	679	533.6	635.05	524.25	344.75	988.05	873.8	464.95	521.65	543.55	763.7	526.45
G0S2	313.1	220.6	527.6	919.7	214.4	710.1	18.2	43.9	20.3	125.2	203.4	85.2	356.9	57.5	128.7	46.2
G3BP1	121.5	103.1	176.8	191.2	85.8	81.3	116.2	132.9	143	135	151	166.5	108.9	219.3	145.6	198
G3BP2	560.5	580.5	775.9	898.7	475	477.1	493.7	519.9	322.1	898.3	853.6	566.7	240.6	248.9	509.8	419.2
GAB2	189.8	137.9	133.9	167.5	221.9	159.7	98.4	254.1	153.7	114.2	130.8	110.2	112	172.8	72.5	83.8
GABARAP	3122.6	3072.7	2378.8	2587	3031.8	3344.1	1787.3	1978.1	1768.4	2142.8	2151.7	2217.8	3143	2807.3	2673.7	1892.6
GABARAPL1	110	109.2	234.05	274.75	129.1	105.5	59.8	55.95	39.4	99	152.2	50.55	102.95	220.15	160.85	97.45
GABARAPL1 /// GABARAPL3	655.8	531	504.4	683.3	915.8	817.3	221.9	280.2	182.4	304.7	616.5	150.3	492.2	1110.6	914.3	337.2
GABARAPL2	1183.6	984	1475.7	1331.1	909.3	930.8	859.2	750.9	719.9	1659.2	1689.4	1839.8	1248	1101.8	912.5	1570.5
GABBR1	207.8	207.8	147.75	104.65	194.5	276.35	208.65	165.35	191.2	160.9	140	111.15	199.45	162.3	117.3	98.15
GABPB1	298.65	217.75	237.25	638.1	313.65	233.8	157.3	135.8	77.2	267.8	285.85	134.1	160.9	181.7	276	178.3
GABPB1-AS1	309.3	309.05	244.65	99.85	274.85	240.05	239.65	145.95	285.7	237.9	175.75	324.75	151.55	189.2	182.35	231.15
GADD45A	514.8	591.3	384.7	374.5	356.1	393.7	163.9	170.2	127.3	347.7	291.9	90.5	244.9	315.5	502	115.1
GADD45B	1144.55	1323.9	1182.3	1354.85	1200.35	1242.7	648.1	561.25	430.65	1034.5	936.55	401.75	1350.35	1165.45	1378.25	285.2
GAK	462.05	501.7	502.55	440.7	460.25	526	503.1	652.6	636.65	386.5	484.45	529.8	663.6	653.75	725.65	534.4
GALNT1	261.2	312.65	304	332.35	254.35	268.3	267.45	232.4	221.6	384.45	361.2	355.05	295.8	172.8	263.25	425.1
GALNT10	308.9	350.2	180.3	212.1	303.1	306.9	291.9	352.4	250.5	279.7	181.4	309	210.5	169	198.3	193.4
GALNT11	157.5	148.4	161.4	137.2	122.3	178.2	239.1	248.4	237	195.1	206.4	252.2	117.5	142.8	153.4	167.7
GALNT2	128.8	152.2	107.05	128.35	179.55	236.8	189.55	147.4	206.35	160.3	150.25	126.5	159.35	357.2	186.45	173.25
GALNT3	92.7	112.15	153.45	143	94.25	91.9	75.9	57.8	75.9	143.3	205.1	136.2	71.65	52.65	99.3	153.55
GALNT7	120.4	104.7	170.05	79.5	119.15	112.2	165.3	127.4	159.7	212.15	170	149.55	190.55	80.2	108.6	254.1
GANAB	413.45	391	468.9	332.85	281.45	425	252.75	297.25	335.45	325.35	304.9	244.2	257.2	213.2	338.55	201.05
GAPDH	3687	4283.5	3903.45	4392.6	4396.45	4230.95	2586.55	2979.55	2410.45	3780.8	4541.25	3710.8	4375.8	4661	5867	2304.6
GAPT	588.2	337.8	486.6	111.7	411.6	516.2	419.9	482.3	568.8	1047.5	563.3	451.4	1012.7	206.2	391.5	759.9
GARS	435.5	451.5	330.4	592.5	497.1	430.2	478.3	614.8	568.6	497.6	650.6	684.3	612.3	712.6	736.9	625.8
GAS5 /// SNORD44 /// SNORD47 /// SNORD74 /// SNORD76 /// SNORD77 /// SNORD79 /// SNORD80 /// SNORD81	2428.45	2255.1	2339.25	2401.65	2612.3	2432.15	2330.7	1848.4	2096.55	1642.55	1877	1680.25	1571.2	1989.7	1860.85	1502.8
GAS6-AS1	65.6	189.95	75.4	71.95	149.4	189.2	215.15	439.85	144.3	111.15	49.25	169.85	72.35	73.7	82.35	158.15
GATAD1	232	224.45	171.1	152.2	203.85	191.35	297	248.65	235.65	203.15	188.05	312.2	181.4	162.4	85.95	277.2
GATC /// SRSF9	770.75	670.75	938.8	762.55	694.95	765.75	536.25	607.3	585.8	1126.55	1053.7	854.85	751.95	578.4	823.35	906.7
GBAS	308.6	354.9	566.5	644	260.6	267	344.2	330.5	211.2	490.7	395.5	279.2	311.9	268.9	347.4	259.4
GBP1	119.95	76.65	63.55	132.15	126.95	103.6	89.55	91.05	121.8	351.25	369.2	278.5	374.8	136.25	173.6	308.7
GBP2	163.8	106.4	110	189.4	118.8	150.9	111.9	95.25	145.8	217.1	190.3	114.25	229.05	148.55	182.8	130
GBP3	193.1	143.7	71.9	104.3	135.2	180.1	188.1	136.8	179.2	212.2	209.4	235.8	295.6	127.3	153	221
GBP4	112.05	61.6	57.6	88.85	64.7	91.05	41.8	43.85	56.15	142.6	109.35	92.45	198.05	159.35	91.8	113
GBP5	92.1	75.8	54.4	110.75	72.55	91.35	86.9	65.95	81.1	154.65	212.55	88.75	228.15	65.7	74.2	103.95
GCA	151.2	131.6	270	241.3	161.5	129	165.8	141.9	179.2	258.1	190.3	178.9	270.9	137.2	133.9	227.3
GCC2	152.5	74.65	229.9	242.65	162.1	141.95	157.2	181.95	168.15	193.85	274.6	204.4	140.65	344.2	170.6	220.35
GCH1	631.7	620.4	607.7	665.6	791.3	822.8	454.5	443.8	392.9	870.5	1004.4	577.8	968.2	621.4	946.7	748.8
GCOM1 /// MYZAP /// POLR2M	205	195.9	162.5	357.6	216	225.7	175.4	138.5	185.3	275.3	191.7	283.5	201.5	254	218.2	178.5
GCOM1 /// POLR2M	270.5	247.7	225.4	201.5	287.5	181.7	169.8	176.8	172.5	304.5	308.4	216.3	238.3	163.6	263.3	218.4
GDE1	137.7	151.45	175.4	161.65	143.2	169	125.15	134.9	84.3	223.85	269.1	128.25	153.2	94.95	161.25	103.7
GDI1	496.7	431.5	431.5	334.5	431.3	421.1	316.5	389.2	286.4	294.8	328.3	241.8	356.2	346.6	376.2	256.6
GDI2	1661.65	1868.05	1919.65	1309.5	1437.5	1687.7	1632.1	1701.65	1672.35	2739.15	2041.45	1650.4	2311.05	1570.4	1501.65	2256.5
GDPD5	171.2	111.75	248.6	114.3	87.05	124.9	77.2	267	55.55	54.85	106.15	164.1	90.05	234.3	144.1	27.65
GEN1	73.25	147.05	248.55	110.35	77.35	43.45	118.25	199.8	211.15	136.55	93.3	87.35	52.8	90.7	104	90.5
GGA1	158.7	163.2	267.3	244.8	213.2	189.4	206.6	151.1	131.7	84.6	149.7	169	127.8	156.3	164.1	106.8
GGA2	396	358.35	572.05	424.35	281.75	295.6	430.9	358	457.85	516.65	370.5	457.5	358.95	465.2	331.1	314.5
GGCT	371.4	371.6	200	185	385.4	388.1	325.4	312.4	316.9	511.7	356.4	358	446.2	257.9	369.4	362.3
GGNBP2	366.3	276.8	237.3	291.25	323.4	297.65	450.9	261.95	235.4	231.5	239.45	404.6	233.35	252.25	359.35	255.45
GGPS1	172.9	186.95	188.6	206	159.9	174.15	154.8	166.65	146.5	239.85	180.15	256	201.3	148.75	163.75	288.65
GHITM	921.5	834.2	988.2	741.6	990.3	912.6	713.2	703.4	642.3	880.2	827.7	536.6	1077.5	715.5	926.8	726
GID8	255.8	220.65	245.15	314.9	205.85	230.8	195.45	195.4	174.65	295.85	275.15	153.75	224.5	126.4	244.6	233.15
GIMAP2	232.5	166.8	177.3	311	173.6	256.9	145.6	92.1	140.4	316.1	308.4	173.2	412.2	198.4	214.3	170.9
GIMAP4	46.6	27.7	83.8	52.6	45.9	89	23.4	38.7	41.3	139.4	145	10.5	188	43.2	80.4	34
GINM1	230	248.7	263.5	348.1	167.6	274.3	245.6	313.8	283	322.8	250.5	373	152.6	249.2	214.1	177.7
GIT2	141	130.6	191.8	62.1	154.5	228.3	157.3	144.8	141.6	170.2	132.8	194.7	162.9	58.1	136.4	180.7
GKAP1	118.7	96.9	135.5	173.8	128.6	89.1	184.7	156.1	110.1	131.5	114.3	125.5	87.9	307	133.5	106.9
GLA	215	226.8	158.1	165.4	215	256.2	153.9	167.9	137.2	163.6	176.8	153.1	255.4	353	207.5	160.4
GLG1	355.95	345.6	300.9	249.55	364.2	407.05	436.35	505.85	533.15	281.75	204.9	379.05	330.75	300.25	329.95	321.25
[truncated: 3,246 more rows]

## Sheet: GSE81622
gene	GSM2159829	GSM2159830	GSM2159831	GSM2159832	GSM2159833	GSM2159834	GSM2159835	GSM2159836	GSM2159837	GSM2159838	GSM2159839	GSM2159840	GSM2159841	GSM2159842	GSM2159843	GSM2159844	GSM2159845	GSM2159846	GSM2159847	GSM2159848	GSM2159849	GSM2159850	GSM2159851	GSM2159852	GSM2159853	GSM2159854	GSM2159855	GSM2159856	GSM2159857	GSM2159858	GSM2159859	GSM2159860	GSM2159861	GSM2159862	GSM2159863	GSM2159864	GSM2159865	GSM2159866	GSM2159867	GSM2159868	GSM2159869	GSM2159870	GSM2159871	GSM2159872	GSM2159873	GSM2159874	GSM2159875	GSM2159876	GSM2159877
[truncated: 3,756 more rows]
[truncated: 6 more columns]

[truncated: 1 more sheets: GSE50772]
