# Supplementary material for: Identification of key biomarkers and immune infiltration in systemic lupus erythematosus by integrated bioinformatics analysis
Source: J Transl Med. 2021 Jan 19;19:35. doi: 10.1186/s12967-020-02698-x (PMC7814551; doi:10.1186/s12967-020-02698-x)
Supplement: Supplementary file 5 — Additional file 5: Table S4. Input data sets of immune cell infiltration. [file 12967_2020_2698_MOESM5_ESM.xls]

## Sheet: GSE4588(B Cell)
SYMBOL	GSM101962	GSM101963	GSM101964	GSM101965	GSM101966	GSM101967	GSM101968	GSM101969	GSM101970	GSM102710	GSM102711	GSM102712	GSM102713	GSM102714	GSM102715	GSM102716
A1BG	35.6	57.4	11.9	29.7	64.3	95.7	39.3	44.2	12.9	29	41.1	41.4	39.3	108.9	37.7	3.8
A1BG-AS1	30.3	38.8	4.1	2.4	53.3	22.7	15.5	41.7	23.2	4.1	8.9	6.5	9.7	38.6	7.8	22.4
A1CF	19.9	13.45	25.55	7.4	22.85	5.05	12.25	2.75	12.2	4.75	13.75	26.2	20.2	23.3	20.95	11.1
A2M	12.55	15.7	34.75	23.9	19.35	6.95	9.35	9.6	13.75	13.75	18.35	4.4	11.85	39.8	14.1	12.5
A2M-AS1	21.3	44.8	25.3	41.1	25.3	27.5	128.2	55.9	81.4	16.3	25.2	29.6	12	16	19.8	32.4
A2ML1	6.1	1.35	22.5	6.05	2.1	9.2	8.4	10.8	8.75	4	8.2	9.1	8.6	3.2	13	7.95
A2MP1	7.1	3.8	23.9	9.6	15	20.7	19.4	7.7	17.2	10.2	3.3	23.8	2.1	2.7	3.5	8.8
A4GALT	12.3	3.1	2.6	8.9	4.2	6.7	4.6	15.5	12.3	6.1	9.3	10.6	3	11.7	8.7	4.1
A4GNT	19.7	32.2	3.6	21.4	32.5	18	21.2	26.4	26.7	19.9	28.4	3.3	9.4	11.3	14.7	27.3
AA06	28.9	17	25.7	42.3	37.4	4.7	18	20.6	29.3	18.1	14.6	39.7	39.7	43.1	64.6	26
AAAS	87.7	32.3	88.3	45.7	55.2	33.8	2.1	19.7	58.5	28.1	47.8	16.8	48.5	51.2	54.2	6.2
AACS	111.5	89.4	76.6	63.1	116.3	154.8	164.1	124.3	134.9	91.4	113.3	68.1	112.9	78	76.3	95.3
AACSP1	4.1	3.8	13.3	0.7	5.5	0.8	0.8	1.8	0.7	0.9	4.2	1.6	8	14.5	16.1	1.9
AADAC	3.3	4	4.1	2.1	7.6	9.4	5	3.7	2.1	2.6	0.8	4.2	4.1	26.3	2.5	10.6
AADACL2	5.7	12.8	0.6	2.5	10.5	1.3	1.1	5.7	0.8	7.4	0.7	9	18.8	0.5	3.4	4.4
AADACP1	2.6	0.6	1.6	1.4	12.8	20.3	1.7	6.2	1.8	8.5	0.4	1.4	0.3	0.8	0.7	7.7
AADAT	5.8	2.6	3.2	3.7	1.9	5.7	0.7	1.6	1.7	5.2	14.6	4.9	1.9	1.3	4	1.7
AAED1	174.2	235.4	270.5	231.1	218.9	174	157.2	206.9	141.5	167.9	269.6	290.4	136.4	199	170.1	201.3
AAGAB	10.9	47.2	54.5	64.8	18.8	38.8	48.9	58.9	58.9	42.4	59.1	41.2	30.3	25.9	41.4	47
AAK1	16.7	17.2	2.9	22.2	27.8	9.2	12.1	5.6	29.4	13	15.5	9.1	18.6	15.5	20.3	11.6
AAMDC	51.6	32.3	26.6	28.1	44.3	25.8	28.3	23	27.3	16.4	38.3	50.3	18.2	7.1	21.3	28.8
AAMP	194.4	173.2	223	157.6	194.2	233.2	164.5	173.9	185.5	167.3	144.2	118.8	194.8	149.8	185.8	117.8
AANAT	2.7	0.9	5.1	3.8	1	8.9	2.2	1.5	21.4	1.6	2.3	1.7	0.7	2.5	0.9	2
AAR2	144.8	131.6	132.9	142.5	101.6	106.5	117.1	124.6	105.8	130.5	105.9	67	150.8	143.4	180.3	76.7
AARS	168.2	177.6	146.8	194.8	232.3	226.3	214.3	251.8	248.3	217.1	185.5	251.2	302.5	308.3	241.8	224.3
AARS2	115.35	102.85	73.9	82.45	151.3	114.15	104.9	125.4	113.7	60.15	80.05	133.9	129.95	94.95	95	98.65
AARSD1 /// PTGES3L /// PTGES3L-AARSD1	142.4	140.1	82.9	90	151	121.1	135.5	117.5	159.3	115.5	127	137.9	108.5	88.2	115.8	136.5
AASDH	93.3	106.25	111.8	77.4	110.05	104.95	129.7	105.45	112	109.9	78.8	116.7	97.65	86.95	69.25	121.75
AASDHPPT	248.2	183	234.8	277.3	201.1	161.4	161	139.3	116.1	311.1	231.5	164.5	277.2	153.2	246.7	216.6
AASS	28.25	32.75	28.2	5.35	25.55	5.9	24.25	16.35	34.35	8.85	17.8	9.65	36.15	18	1.85	36.5
AATF	338.1	323.2	269.3	210.6	287.6	446.1	345.8	356.2	284.9	411.8	317.5	322	313.1	282.9	323.3	218.7
AATK	24.3	31.6	64.9	103.9	56.5	4.9	18.8	61.9	47.6	10.2	14.2	20.8	19.6	114.7	44.7	7
AB074162 /// MIR181A2HG	4.6	2	1.5	4.4	6.3	13.7	1.6	12.5	2.8	1	1.5	2.6	1	2.1	2.5	4.9
AB488780	42.9	68.1	26.3	3.8	30.7	17.3	40.3	52.5	59.6	28.3	28	33.8	27.1	33	3.5	17.2
ABAT	114.2	107.7	53.4	18.1	98.8	130.2	43.1	76.8	99.2	105.2	55	54	65	72.8	73.6	181.8
ABCA1	75.7	93.5	162.9	169.4	182.5	79.85	150.3	94.5	101.3	194	167	100.35	127.05	143.1	183.2	137.8
ABCA11P	20.2	13.2	38.5	36.3	24.6	24.2	24.1	30.3	49.6	36.3	39.1	49	37.5	55.5	38.7	37.7
ABCA12	5.9	12	24.2	2.1	4.2	10	6.2	2.6	0.4	10	0.3	7.2	15.5	7.4	18.7	1.5
ABCA13	0.7	4.9	0.7	19.4	9.9	0.5	0.6	0.6	1.6	0.2	6.3	0.7	2.5	0.7	1.6	4
ABCA17P	11.5	14.4	3.2	1.8	10.2	6.3	19.9	6.2	23.5	4.8	4.4	19.9	8.2	11.9	14.4	6.9
ABCA2	31.1	40	40.8	19.8	23.6	28.5	30.1	30.4	9.8	3.9	3.3	2.5	7.1	33.9	1.8	8.1
ABCA3	1.8	3.6	8.8	3	2.7	29.4	21.7	33.4	29.6	11.2	5.4	2.6	24.7	5.9	15.9	2.4
ABCA4	1.3	3.35	1.45	4.5	2.95	5.25	1.55	2.65	7.95	1.45	2	2.8	3.3	2.5	3.75	4.95
ABCA5	71.7	69.85	93.25	94.75	74.7	80.1	146.75	133.6	166.95	120.8	223.55	200.95	61.75	69.9	67.75	123.8
ABCA6	0.9	1.9	0.4	2.4	1.5	3.7	2.8	5.5	9.8	3	7.1	6.4	1.3	1	11.1	8.8
ABCA7	230	175.9	118.6	126.2	177.8	191.2	222.1	301.4	233.9	159.5	172.3	119.4	174	208.1	201.9	141.9
ABCA8	0.7	4.1	0.6	12.7	1.2	1.3	2.2	6.9	1.2	1.7	8.6	6.9	0.9	2.8	8.4	1.9
ABCA9	1.4	2.2	10	6.8	3.7	5	12	2.3	0.9	0.8	1.8	2.8	8.7	13.7	6.7	3.5
ABCB1	51.65	43.2	38.65	36.85	37.05	38.4	48.3	52.55	58.35	45.25	41.3	20.05	38.05	119.6	58.85	42.4
ABCB1 /// ABCB4	394.5	395.4	204.3	243.1	383.2	505.9	610.9	465.2	674.5	419.1	286.2	226.9	377.3	816.8	349.1	525.6
ABCB10	170.4	149.7	244.3	214.4	174.1	183.4	200.8	191.7	223.4	278.8	304.3	228.9	179	122.6	209.2	256
ABCB11	13.5	13	1.85	11.05	2.75	5.75	5.45	2.5	16.15	9.55	4.5	1.1	18.3	4.1	10.7	6.5
ABCB4	439.3	407.3	151.9	149.25	365.1	406.65	456.65	402.7	528.6	295.15	164.3	126.5	301.4	553.6	312.05	457.25
ABCB5	3.35	13.55	4.9	13.75	9.15	5.6	3.7	3.15	12.1	2.8	1.35	1.4	7.3	6.35	3	2.6
ABCB6	16.25	3.75	21.9	8.3	11.35	5.95	14.35	31.7	27.1	18.75	10.8	14.65	14.7	3.05	15.05	29
ABCB7	302.2	295.9	242.2	158.5	311.4	256.4	211.2	169.5	209.6	275.1	206.7	250.3	267.8	279.9	263.1	188.1
ABCB8	29.75	28.45	35.25	12.25	37.95	50.45	24.4	22.75	33.55	28.75	18.5	26.35	72.05	32.5	37.95	32.7
ABCB8 /// ASIC3	2.1	12.9	10.8	5.8	26.4	25.5	13.1	18.4	24.1	7.6	9.5	0.8	27.4	20	11	5.9
ABCB9	29.1	12.3	23.2	9.2	3.3	30.4	12.8	22.1	11.2	9.2	24.7	9.7	21.6	21.8	44.3	16.2
ABCC1	273.05	245.1	260.3	223.35	221	283.75	211	262.1	201.85	245.5	243.05	263.1	235.4	240.25	227.7	215.15
ABCC10	127.7	91.9	99.1	75.05	117.2	118.25	141.05	155.35	163.2	109.95	136.05	127.85	107.45	101.4	105.4	146.35
ABCC11	0.95	3.25	4.2	2.1	10.55	1.3	8.6	6.45	10.95	7	3.35	2.55	1.9	2.55	7.7	1.8
ABCC12	2.6	12.5	1.2	3.95	3.8	2.2	2.35	1.4	3.15	0.45	0.5	5.95	14.25	6	2.75	8.6
ABCC13	1.5	7.1	14.95	8.9	3.8	6.95	9.6	8.45	12.85	6.4	1.35	4.7	12.1	11.9	2.05	4.05
ABCC2	1.4	12.8	23.7	37	30.4	10.7	1.2	11.4	25.8	20.2	22	6.8	1.7	45.3	9.6	27.1
ABCC3	4.7	5.4	5.7	36.1	7.3	5.3	2.4	5.3	6.6	2.2	15	3.6	3.5	3	2.8	3
ABCC4	16.35	13.4	26.7	25.15	6.1	12.55	10.6	14.8	24.5	35.75	26.15	28.95	11.7	20.5	14.25	10.1
ABCC5	54.5	50.3	55.5	63	56.6	57.1	88.1	78.5	102.7	49.9	45.3	55.2	39.8	52.8	30.5	37.2
ABCC6 /// ABCC6P1 /// ABCC6P2 /// LOC101930322	30.8	39.9	56.1	1.1	21.1	35.4	7.9	22.8	36.3	12.1	8.2	18.1	18.3	14.6	26.5	16.8
ABCC6 /// LOC101930322	1.55	1.7	4.2	4.3	3.3	1.5	1.6	1.4	6.6	0.7	1.65	1.75	2.5	2.05	2.35	4.2
ABCC6P1	2.1	9.5	2.5	22.4	2.7	8.6	2.2	14.2	3	7.8	6.3	12.1	14.7	7.9	6.5	3.3
ABCC8	2.6	9.05	31.35	23.6	3.9	4	5.6	5.5	10.5	1.95	3.4	2.95	4.55	4.75	3.4	1.75
ABCC9	8.4	15.1	8.9	12.7	3.9	9.8	2.2	7.2	2.4	7.4	1.7	7.8	5.5	2.7	10.1	2.6
ABCD1	92.9	98.8	66.5	39.5	66.6	89.7	33.7	52	63.7	32.3	48.3	51.7	88.5	124.8	81.1	8.6
ABCD1P2 /// ABCD1P2	28.3	10.9	6.6	18.5	34.1	11.6	3	28.7	5.6	9	2.2	2.1	3.8	22.1	5.8	18.9
ABCD2	0.8	11.2	27	14.4	3.4	3.7	5.6	5.6	0.9	7.7	17.1	7.2	11.2	15.3	1	6.2
ABCD3	93.25	115.2	150.85	177.7	133.9	115.2	181.8	141.05	142.95	167.45	146.95	125.5	118.7	96.8	140.55	200.75
ABCD4	71	115.15	61.8	67.85	96.05	102.25	107.25	140.75	126.15	84	75.65	111.6	116.3	144.4	100	116.9
ABCE1	226.15	163.1	309.25	393.3	175.75	165.35	211.3	178.2	202.1	349.15	267.35	230.3	188.25	203.2	194.75	246.25
ABCF1	397.2	383	402.7	492.3	374	349.9	245.5	435.9	343.8	375.6	418.4	409.9	412.3	518.3	554	272.2
ABCF2	52.8	63.9	61	63.2	61.4	78.5	68.5	99.8	109.9	61.8	66.5	61	70.5	53.8	61.2	89.2
ABCF3	80.4	58.8	142.5	137.6	116.1	110.9	86.5	48.2	98.7	68	60.8	69.6	66	78.4	153.9	59.3
ABCG1	147.9	140.75	189.05	170.75	108.45	79.2	90.55	83.3	60.15	183.9	123.15	73.4	154.85	317.95	379.35	93.15
ABCG2	10.9	1.8	20.4	24.6	1.2	5.6	13	6.2	16.9	3.4	2.4	11.1	16.8	3.7	18.6	11.8
ABCG4	8.1	7.1	8.8	9.9	5.7	19.5	16.5	22.2	19.7	11.9	30.3	14	7.8	7.2	4.2	16.2
ABCG5	2.6	1	0.9	7.8	1	0.8	0.8	1.5	1.4	8.1	0.7	11	0.8	1.8	12.2	1
ABCG8	17.6	8.9	1.5	12.6	22.4	1.6	3.4	18.8	3.3	9.7	3.6	2.1	19.1	55.2	3.5	20.8
ABHD1	18.6	31.7	7.1	22.8	16.2	8.6	14.6	22.5	23.6	13.5	19.8	24.2	10.6	13.8	10.8	18.9
ABHD10	148.35	98.6	108.95	140.6	91.8	109.45	123.55	96.9	138.1	213.2	150.65	97.9	147.3	116.25	93.95	149.05
ABHD11	2.7	14.1	3.1	11.9	17	16.6	18.9	25.5	31	5.4	8.5	13.1	8.5	24.1	16.2	4.8
ABHD12	71.7	54.1	89.4	57.7	60	96	56.4	94	77.2	82.1	65.9	48.9	65.1	77.1	63.1	40.3
ABHD12B /// MIR4454	10.85	9.65	7.2	5	3.3	2	0.5	2.35	16.9	4.85	3.1	5.25	3.15	6.65	5.4	9.65
ABHD13	148.85	151.35	156.35	189.6	125.85	140	138.85	90.6	62.55	125.6	187.4	91	131.6	53.8	157.35	134.35
ABHD14A /// ACY1	196.2	146.6	94.1	126.5	134.5	216.9	96	161.8	114.3	129.6	202	108.1	155.4	109	151.7	98.5
ABHD14A-ACY1 /// ACY1	88.5	78.6	64.1	69.7	135.2	86.7	58.7	76.2	59.7	56.4	51.8	45.5	52.8	72.9	62.8	44
ABHD14B	632.8	561.1	257.2	361.1	511.9	557.4	268.6	337.6	351.1	330.4	242	332.1	309.9	378.1	412.9	169.9
ABHD15	262.3	324.8	414.5	314.4	276.8	224	224.2	195.5	182.6	227	190.7	95.2	170.8	341.4	233.9	183.2
ABHD16A	123.4	97.05	112.5	106.65	101.2	127.25	71.65	97.8	86	74.15	84.7	62.35	130.45	120.3	103.1	59.65
ABHD16B	2.9	2.3	1.9	2.5	2	3	0.6	1.3	2.1	0.9	1.6	1.3	1	2.9	1.4	3.5
ABHD17A	1160.8	965.5	800.2	817.1	1395.9	1206.5	931.5	1226.6	866.9	679.2	768.4	675.6	1095	706.7	1000.1	402.9
ABHD17B	59	37.4	142.3	290.9	53.7	21.5	63.5	38.4	62.6	234.3	161.9	38.1	28.3	19.9	45.4	52
ABHD17C	3.6	3.2	7.2	19	25.7	4.6	4.5	16.6	19.6	22.9	23.1	2.4	15.5	0.9	9.4	10.4
ABHD2	41.45	40.9	66.55	81.7	49.8	42.95	54.65	37.75	39.25	39.85	38.9	59.9	42.05	39.1	34.5	51.9
ABHD3	193.9	150.5	382.7	217.1	225.1	178.6	198.7	194.7	193.4	254.6	324	210.3	270	196	213.6	251.6
ABHD4	49.4	60.05	46.65	62.25	63.25	74.9	54.7	95.65	105.85	52.8	53.85	51.9	72.85	151.15	78.7	25.05
ABHD5	40.15	30.5	66.75	54.8	22	37.45	26.7	33.85	14.55	25.9	32.6	56.55	37.2	27.65	31.1	24.55
ABHD6	43.9	44.3	27.6	28.3	27.4	31.15	29.85	38.7	46.15	44.55	31.7	28.15	14.55	15.2	33.55	38
ABHD8	23.3	5.1	38.3	1.9	5.6	13.6	4	14.2	17	1.7	6.9	4.8	44.9	4.6	15.3	2.2
ABI1	496.6	474.1	679.3	618.7	476.6	430.2	434.6	277.2	421.1	625.9	667.9	643	591.6	438.7	492.3	705.8
ABI2	27.3	44.7	76.5	52.6	41.4	53.6	61.1	50.2	66.9	51.4	36.6	45.9	44.8	48.3	10.3	30.3
ABI2 /// RP11-363J17.1	21.7	0.9	31.5	5.9	2	9.2	18.6	2.9	6.2	0.7	2.6	12.7	2.1	12.7	25.5	6.3
ABI3	69.4	48.3	75.7	63.1	79.3	79.3	62.3	66	86.2	70.4	73.2	51	74.8	114.6	54.7	75.3
ABI3BP	11.2	0.9	1.4	23.8	8.1	2	6.3	3.3	5.2	6.3	1.1	10.3	2.8	1.7	1.3	4.3
ABL1	178.5	122.7	114.3	147.9	153.4	187.6	133.6	152.5	143.9	109.7	118.1	143	109.4	63.1	128.3	111.8
ABL2	106	88.7	64.6	110.7	62	55.1	97.2	97.7	88.5	73.5	72.3	86.6	48.5	77.8	97.4	105.5
ABLIM1	825.35	847.05	552.35	437.05	724.65	831.85	575.4	563.6	619.65	899.2	555.7	531.3	724	563.1	642.1	610.8
ABLIM2	18.5	7	15.6	29.2	12.6	13.5	25	14.3	9.4	15.8	3	9.7	16.5	22	27.7	18.6
ABLIM3	21	7.1	14.5	1.4	1.5	10.5	7.7	11.6	6	25.7	12.1	20.6	3.2	2.9	2.2	16.3
ABO	4.55	25.2	11.75	8.65	2.9	3.2	14.65	5.1	9.1	2.85	15.55	21.2	22.8	20	8.95	16.7
abParts /// IGKC /// IGKV4-1 /// IGKV4-1	991.5	1197	776.8	967.1	814.2	1031.8	896.7	740.8	440.7	1658	2039.5	1401	1053.7	511.6	1532.2	981.3
ABR	203.7	176.45	174.9	141.15	162.85	238.3	227.5	164.4	171.55	129.15	135.4	134.65	118.4	117.05	158.5	117.3
ABRA	6.65	2.45	8.25	3.35	5.2	6.75	0.65	6.1	6.6	2	3.8	5.4	8.2	2.9	1	0.7
ABRACL	451.4	364.4	439.2	364.7	398.7	370.8	207	210.4	222.9	459.8	687.9	439.8	769.2	294.9	670.4	598
ABT1	208.1	211.1	157.6	264.2	207.6	179.5	135.3	124.9	122.2	275.7	210.2	67.6	185.4	148.7	183.3	85.4
ABTB1	35.4	16.3	46.1	17.9	8.9	27.1	13.7	20.1	30.9	12	26.3	22.8	25.5	13.1	15.6	12.9
ABTB2	9.9	14.15	5.1	23.65	28.6	31.2	16.2	7.15	24.15	12.75	15.7	3.95	37.1	38.9	17.95	5.75
AC000111.3	1.7	1.5	8	4.1	9.5	0.7	1.3	0.6	0.5	0.5	0.5	0.9	2.1	16.8	1.2	0.5
AC002059.10	50.7	15.7	23.6	45.9	38	27.1	22.5	34.2	1.5	21.9	34.5	35.6	31.7	31.6	17.7	27
AC002064.5	5.4	6.4	12.8	1.5	11.6	0.8	1.6	4.7	0.9	4	3.3	7.2	8.3	9.8	15.5	13.5
AC002310.12 /// AK056973	34.1	3.9	9.6	51.5	22.1	23.3	26.4	57	34.3	40.5	26.3	39.5	47.5	39.6	27.8	45.1
AC002310.7 /// ZNF785	2.1	6.5	46.3	7.3	54.5	1.1	5	17.3	17.8	10.5	11.4	7.2	15.4	14.4	8.2	1.8
AC003973.4	20	3.4	17.4	10.2	3.9	3.9	7.4	2.2	19.9	2.6	16	18.3	9.8	1.3	13	15.6
AC003986.5 /// BC043576	21.9	33.3	34.3	3.3	39.5	26.1	18.4	2.4	24.2	12.9	33.1	3.2	21.7	33.9	4.8	29.4
AC003989.4	7.1	2.3	2.3	7.4	3.2	14.3	2.2	2.3	14.4	3.1	13.1	3.9	1.5	10	2.5	3.5
AC004158.3 /// AK055364	13.3	3.3	11.3	0.8	5	1	0.9	4.2	1.7	1	0.3	1.8	1.2	7.4	0.9	9.1
AC004490.1 /// AX746733	1.2	2.4	3.1	2.2	9.5	7.7	1.5	1.3	4.8	2.2	9.1	4	2.7	4.1	1	0.9
AC004538.3 /// BC040327	16.7	2.6	3.9	27.7	25.4	10.5	7.2	7.3	13.1	1.2	13.1	9.3	5.6	5	11.2	24.9
AC004692.5	457.7	407.2	395.9	362.7	505.5	365.6	293.1	359.3	470.2	204.3	231.5	281.9	379.8	490.1	357.1	221.6
AC004941.5	47.1	73.7	124.8	70.1	60.8	91.7	111.8	100.2	102.3	54.7	80	121.8	84.4	107.1	62.3	132
AC004951.6 /// AX747182	329	174.6	132.1	300.8	214	299.1	292	398.9	718.9	120.6	280.4	431.8	254.7	367	265.1	276.5
AC005162.4	5.5	20.7	5.9	1.5	30.3	29.7	3.7	15.9	26.1	19.7	4.3	3.9	5.1	10.4	15.8	6
AC005224.2	29.1	21.7	5.7	1.1	17.1	17.9	20.9	27	32.3	10.2	22.8	36.7	35.1	33	3.6	45.6
AC005256.1	16.4	7.3	1.9	4.7	10	23	2.7	12	1.8	2.2	1.9	7.6	3.9	4.2	1.5	1.8
AC005306.3	73.4	42.8	7.8	17.8	64.7	64.5	47.3	60.1	28.8	32.4	14	75.7	65.2	63.9	82.1	48.1
AC005498.3	4.6	6.6	1.6	24.5	5	8.5	5.4	19.8	9.2	8.6	4.3	10.9	0.7	20	1.1	4.8
AC005523.2	44.6	99.1	95.6	59.5	67.5	50.4	65.2	88.9	83	40.4	91.3	65.5	90.3	86.7	97	78.2
AC005523.3	10.2	1.4	2	1.5	2.2	6.1	5.8	18.8	2.4	1.9	2.2	3.3	12.2	2.3	7.3	22.6
AC005537.2	0.6	0.5	8	0.9	1.1	1.2	1.5	1	1.2	0.9	1.2	0.8	3.5	1.1	1.4	2.2
AC005592.3	6.5	0.7	27.4	5.7	14.4	0.4	4.3	3	2	4.1	0.7	16.9	5.9	1	15.2	3
AC005606.14	12	22.4	3.9	7.3	4	11.4	21.3	2.5	2.7	3.4	9.4	21	15.7	18.7	14.7	13.2
AC005754.7 /// BC016751	1.8	1.5	1	9.1	2	10.5	1.1	5.9	1.7	1.2	12.7	1.1	2.1	2.5	1	2.8
AC005785.2	29.5	6.9	19.2	6.7	30.7	19.4	28.1	37.5	37.8	14.1	14.9	12.8	16.7	17.8	23.5	11.1
AC005838.2	13.2	12.5	19.6	22.9	0.6	9.5	13.4	3.8	19.7	0.5	13.1	14.6	18.8	26.6	14.2	3.1
AC006026.13	4.4	13.5	17.2	26.6	3.7	37.2	9.9	16.2	31.6	25.3	17.2	16.2	27	26.7	11	6.5
AC006129.2	10.8	8.6	23.3	3.5	3.9	3.9	37.5	17.2	25.4	20.6	9.5	20.1	3.8	4.7	2.8	2.4
AC006538.1	15	16.8	28.3	0.9	8.1	1.4	17.4	3.6	1.3	11.9	13.6	24.1	12.6	7.2	17.3	10.7
AC007228.11 /// BX647249	17.7	25.7	26.6	7.2	20.5	5.8	22.9	29	39.6	23.8	31.1	22.5	19.1	32.1	6.2	31.5
AC007255.8 /// BC038570	3	16.9	19.5	1.4	25.9	25.5	13.2	21.7	18.2	10.6	16.1	20.9	34	57	25.3	31.6
AC007292.3	34.8	28.4	32.2	61.9	20	21	14.4	20.6	22.5	6.3	4.3	16	45.7	81.1	71.2	15.5
AC007349.5	2	0.9	24.9	11.5	9	4.6	6.7	1	16.6	1.6	1.2	0.7	15.7	19.6	1.8	16.5
AC007362.3	1.6	4.6	2.3	24.5	7.7	8.2	1	3.1	3.9	1.3	1.2	18.7	11.9	7.6	2.9	2.3
AC007364.1 /// FLJ32955	12.5	5.7	24.5	20.2	10.9	8.7	1.5	22.9	13.9	17.7	1	1.5	6.1	5.2	6	1.8
AC007365.3	22.4	32.2	35.3	21.6	37.4	13.1	28.2	47.9	30.7	13	1.6	36	27.8	32	30.7	16.7
AC007389.3	43.5	36.8	36.2	41.2	3.6	24.3	31.8	39.8	14	2.5	17.9	2	12.7	12.4	15.6	14.3
AC007401.2	19.6	18	41	2.5	11.4	22.3	23.6	41.4	54.5	9.3	7.3	15.3	0.7	37.9	8	30.2
AC007557.2 /// BC031974	1.4	17.4	2.7	1.2	9.9	23.4	1.5	1	17.4	9.9	18.8	12.2	17.2	17.2	6.2	1.1
AC007680.2	2.2	1.3	1.3	1.1	17.4	7	2.9	3.2	9	1.1	1.9	2.6	2.4	1.5	1.7	1.6
AC007787.2	3.2	13	6.7	15.2	13.2	1.5	2	3.4	23	0.7	2.8	2.3	3	6	2.1	3
AC007967.3 /// RBMY2TP /// RBMY2TP	28.7	5.1	12.9	16.9	10.5	11.8	12.4	29.4	31.9	10.7	19.7	24.8	14.5	30.5	17.8	7.1
AC008088.4	13.6	8.3	16.3	7.9	18.3	31.4	3.9	2.1	34.6	2	17.1	20.1	13.1	37.9	13.8	15.1
AC008746.12	5.4	1.7	3.4	2.1	3	1.1	11.9	3	13.2	10.1	0.8	2.2	5.8	35.8	3.6	14.4
AC008753.4	23.8	31.3	3.7	11.2	9.4	26.9	10.1	32.2	35.7	12.2	3.1	30.9	34.5	50.4	2.4	17.2
AC009120.6	57.2	70.3	47.4	42.6	103.9	115.4	104.9	115.1	117.9	63	55.9	74.8	130.1	82.9	87.9	103.6
AC009133.15	49.6	52.7	36.1	13.4	32.5	41.9	29.6	51.8	45.2	27	22.3	48.5	45.7	22.6	40.8	22.1
AC009237.8 /// AK055967	6.8	5.2	13.4	1.4	25.7	3.6	2	11.5	25.4	0.8	24.1	20.5	3.4	3.3	12.9	17.3
AC009502.4	13.4	36	27.5	4.4	5.6	8.6	4.4	16.9	2.9	2.4	2.9	4.8	1.1	17.2	21	14.6
AC009947.3 /// RBMY2AP /// RBMY2AP /// RBMY2BP /// RBMY2BP /// RBMY2DP /// RBMY2DP	19.7	0.5	2.8	31.3	0.8	23.1	13.8	11.7	4.9	7	0.3	11.6	3.6	31.1	1.3	13.9
AC010095.5 /// RP13-1039J1.3	1.2	2.8	1.2	16.5	3.6	1.8	1.3	24.6	0.6	17.2	1.6	1.3	2.2	2	0.6	4.7
AC010145.3 /// MYCNUN	3.6	6.1	20.7	3.9	3	2.1	16.6	19	3.3	3	17.8	14.3	5.7	1.9	27.1	12.6
AC010145.4	1.2	1	1.6	3.8	3.5	1.6	2.2	1.8	2.2	1	2.9	13.1	2.9	1.3	1.8	9.1
AC010524.4	28.85	21.5	20.9	38.55	22.9	21.25	20.75	23.55	32.4	11.55	27.75	16.1	22.8	19.25	37.25	20.45
AC010980.2 /// LOC440934 /// LOC440934	8	17.2	20.7	24.3	12.6	7.1	14.6	10	8.7	11.4	9.7	17.9	13.5	1	16.3	12.8
AC011997.1 /// BC021693	7.6	0.6	28.3	1.3	1.5	3.3	0.4	0.4	0.7	2.2	1.2	7.8	0.6	13	7.8	0.5
AC012065.7	100.3	75.3	117.7	197.6	53.4	43.6	90.8	165	195	150.2	103.1	7.9	8	122.6	70.8	35.2
AC012360.6	4.4	4.5	2.1	2.3	29.1	1.1	18.2	34.6	10.6	9.2	0.5	14.3	6	21.7	7.6	16.4
AC012499.1	1.3	0.4	16.2	5.4	6.5	2.2	4.2	12	1.8	2.8	1.4	13.2	0.6	1.1	1.1	5.9
AC012531.25	2.5	2	1.6	5.9	4.6	10.1	12.6	7.3	5.4	1.3	1.3	14.6	1.7	5.5	3.9	3.1
AC013463.2	0.9	3.5	3.1	4.3	29.5	28.6	20.9	21.1	25.8	19	14.1	16.4	6.2	4	3.4	17.6
AC013733.4	1.7	1.55	0.75	3.8	9.25	6.8	4.1	1.25	6.6	0.5	6.95	0.6	1.75	2.25	1.45	0.85
AC016831.7	6.9	14.4	26	47.2	29.3	18.8	93.4	19.2	29.1	12.6	24.5	77.4	21.3	27.7	6.2	34.4
AC016999.2	11.7	17	32.7	4.5	22.6	25	8.4	7.8	8.3	23.8	12.6	5.4	14.4	24.5	13.1	8.3
AC017002.2	11.1	1.8	33.7	30	13	4.6	0.5	1.8	10.1	0.5	20.4	34.2	17.8	22.5	36.8	2.1
AC017104.6	30.3	40.6	83.8	12	52.1	41.5	55.9	107.4	33.4	27.6	50.8	36.5	47.9	41.3	10	40.1
AC018462.2 /// BC071802	35.9	66.2	11.4	65.7	71.9	61.3	72.3	71.5	131.9	23.3	40.8	83.2	72.2	101.7	15.1	78.2
AC018755.16	22.8	1.7	1.5	39.9	32.6	32.6	26.2	22.9	35.4	47.4	53	12.7	40.1	58.8	19	2.1
AC018755.17	0.3	1.3	2.6	5.1	0.8	8.9	1.6	0.8	5.7	1	0.7	1.1	11	0.8	0.8	1.4
AC018766.6	15.9	4.6	4.8	2.6	0.9	2.4	7.3	0.8	15	5.5	7.9	4.4	0.9	24.2	1.1	5.6
AC018816.3	11.1	17.5	54.4	26.9	11.2	28.5	24.1	27.4	31.8	23	12.6	19.4	10.8	29.7	16.1	3.8
AC024560.2	26.6	44.4	37.9	4.5	40	42.2	23.3	52.5	26.5	21.1	18.2	20.3	35.7	50.3	46.2	27.3
AC025442.3	25.1	38.75	8.85	17.8	14.35	26.65	10.55	13.05	28.05	12.25	9.5	2.4	30.95	6.75	14	2.9
AC064852.4	2.7	10.4	20.1	0.6	19.1	0.4	6	12.4	4.9	3.9	4.2	1.3	15.1	21.8	8.4	6.1
AC067956.1	0.7	10.1	1.6	10.3	1.1	2.5	0.7	8.4	2.9	3.8	0.7	6.5	0.6	1	6.6	3.7
AC068039.4	4	2.7	28.1	40.7	26	31.5	87.9	61.4	90	11.9	29.1	59.3	46	95.9	77.1	29.4
AC068138.1	12.1	7.9	33.1	27.4	6.4	3.9	5.7	21.2	24.6	13.6	19.7	37	11	7	5.7	1.7
AC068831.3	3.4	2.2	10.9	7.3	22	3.9	18.8	21	5.3	5.3	16.9	3.5	3.3	7.2	3.4	2.9
AC069277.2 /// AF279782	0.6	7.9	1.3	6	1.5	2.4	8.9	2.1	10.3	5.3	6.3	16.9	8.1	7.4	1.1	10.5
AC073283.7	37.4	33.8	12.9	58.4	67	61.1	90	110.2	29.7	22.2	77.8	52	92.9	300.5	93.9	60.9
AC073321.4	25.9	29.6	23.1	35.4	39.1	13.7	23.4	33.6	12.4	16.2	20.7	27.5	34.8	28.9	27.9	10.1
AC074212.6	2.65	3.65	13.45	4.3	4.85	8.35	3.3	4.95	14.3	1.75	3.35	7.35	9.2	8.6	3.4	2.45
AC078842.4 /// AK094915	2.8	9.6	15.1	3.4	13.2	16.4	12.1	2.2	16.4	0.8	0.4	7.8	3.2	24	13.4	12.8
AC078883.3 /// AC078883.4	16.9	4.9	8.2	4.1	35.1	5.8	25.7	1.6	6	6.9	11.6	24.6	11.6	15.6	4	20.5
AC079305.10	62.5	81.7	83	48	6.8	46.2	54.5	84.9	72.3	32.5	98.7	99.7	100.1	27.8	22.2	65.4
AC079741.2	6.3	21.1	6.2	30.9	4.5	2.6	13.8	15.4	13.1	0.8	12.1	24.1	39.2	2.5	17.1	32.1
AC079767.4	1051.4	510.2	1057	679.8	1583.6	1486.1	1357.8	711.2	1416.6	1119.9	931.1	372.6	511.2	1108.6	609.8	502.6
AC079807.4	8.9	12.9	24.1	13.8	2.8	2.1	0.5	19.8	0.7	0.9	2.2	6.8	2.5	2.1	7.6	5.8
AC083843.1	3.55	6.95	9.95	12.45	9.3	34.05	8.1	12.95	13.8	7.7	19.4	18.5	19.55	18.4	30.25	6.1
AC083949.1	114	169.2	45.8	38.2	161.3	57	156.5	164	200.4	38.3	55.7	96.1	141.1	165.7	143.4	111.6
AC084219.3	1	0.9	1.3	14.9	1.2	7.2	12.3	4.6	14.4	1.5	9.6	3.3	18.1	1.1	14.4	0.9
AC087501.1	0.9	12.8	1.1	1.8	8.4	9.3	0.3	10.5	6.9	5.9	3.5	9.3	14.8	19.4	2.2	1.7
AC090627.1	1.1	3.7	1.4	0.9	1.7	2.4	3.6	10.3	17.3	6.2	3.9	2.8	0.5	0.6	8.3	18.9
AC091133.1	51.8	74.1	27.8	64.8	56.2	93.8	56.2	79	63.5	42.7	39.1	31.9	87.8	78.6	57.8	66.6
AC091633.3	13.4	17.2	43.5	26.3	2.2	1.4	17.8	14.7	2.4	8.4	21.1	14.6	14.1	1.4	11.2	24.7
AC092155.4 /// BC038779	11.7	4.6	16	2.5	2.6	1.4	0.3	1.4	1.2	1.2	1.5	5.2	12.8	17	8	0.4
AC092192.1	0.9	7.9	14	12.6	13.4	8.5	1.6	10	19.5	12.5	7	6.2	1.1	1.8	9.8	15.5
AC092620.2	158.9	203.8	96.8	62.2	131.6	147.9	287.3	544.1	392.8	55.3	80	166	63	111.5	98.5	179.7
AC092660.1	8.6	14	17.5	1.6	19.6	3.7	13.3	13.6	13.1	8.8	8.6	17.3	14.9	33.3	2.9	15
AC092667.2	3.4	11.2	3.2	34	16.8	6.3	9.1	1.5	3	4.9	12.4	11.7	15.4	34.5	8.4	1.5
AC099684.1 /// BC040634	2.4	8.4	2.9	0.9	8.1	6.2	2	12.8	5.3	23.2	17.1	1.2	8.6	29.9	3.5	7.5
AC099850.1 /// BC017255	10.6	13	4.5	29.7	27.2	10.8	13.8	13.2	4.4	13.1	13.1	17.7	3.5	5.2	13.4	26.4
AC100830.4	8.7	11.4	22	2	17.6	4.5	16.1	12.2	5.5	20	18.6	39	23.8	3.4	24.5	28.7
AC104537.2 /// TCEB1P28	29.4	34.4	5	11.8	25.9	35.8	32	72.4	54.4	20.1	5.9	32.3	22.2	56.7	23.7	33
AC104667.3	4.5	1.9	16.7	2	3.1	3.2	11.7	2.9	5.8	1.3	2.8	2.1	2.4	3.4	3.6	4.4
AC106801.1	20.4	7.6	50.2	2	14.8	29.1	21.7	36.2	31.8	27.1	24.5	27.7	1.9	2.3	34.5	27
AC108056.1	2.6	1.5	0.9	1	10.6	2.7	8.3	11.7	2.6	0.6	10	1.7	3.6	5.4	1.9	2.3
AC112198.1	15.3	2.2	8	1.1	6	8.6	1.8	5.1	3.4	0.3	0.8	0.9	27.9	5.1	3.6	5.2
AC114730.11	3.3	0.7	2.1	4.5	0.8	1.4	5.6	1.8	8.1	11.4	2.3	2	23.5	11.8	3	2.3
AC114752.3	11.3	2.3	10.7	2.5	16.6	1.7	13.2	5.5	2	8.3	14.4	5.2	2.2	32.5	17.7	5.8
AC124997.1	16.4	18.4	0.5	4.8	0.4	1.1	5.6	4.5	1	0.6	6.8	0.9	10.6	0.5	1.1	0.5
AC128677.4 /// CH17-132F21.1 /// IGKV1OR-1 /// IGKV1OR-1 /// IGKV1OR10-1 /// IGKV1OR10-1 /// IGKV1OR2-2	1199.2	1707.9	1387.3	1043.2	1698.2	1478.5	801.2	1421.5	1523.2	3069.2	3211.6	950.4	2564.8	1395.1	3309.8	1538.8
AC136289.1	20.1	1.7	1.3	14.9	10.4	12.8	2	3.6	10.1	7	5.5	2.5	0.6	12.2	5.4	5.2
AC139100.2 /// PARD6G-AS1	3.5	23.3	2	4.1	5	4.8	5.6	13.6	15.3	1.9	2	1.9	3.4	3.1	4.1	4
AC139100.3	4.8	1.9	0.9	4.4	3.3	7.1	5.4	13.5	5.2	1.5	1.8	7.5	2	7.5	1.6	0.9
AC141928.1	15.5	11.4	7.55	8.95	23	4.05	2.05	18.6	27.95	9.4	9.25	10.3	17.85	17.85	6.45	21.25
AC144652.1	152.5	70.4	64.2	73.6	117.4	84.8	66.7	102.5	71.1	56.8	89	53.3	46.5	84.6	88.1	26.5
AC145343.2	14.5	19.8	4	17.3	13.5	7.5	4	12.7	1.3	0.6	17.2	2.7	24.4	1.1	15.1	9.6
ACAA1	406.2	425.7	372.15	225.8	389	439.7	307.5	378.55	324.4	284.75	309.3	323.5	412.55	455.75	439	393.95
ACAA2	12.7	41	15.9	14.4	17.6	26.2	27.7	5	11.7	37.5	16.5	36.4	31.1	7.3	26.5	21.7
ACACA	44.7	37.85	54.1	49.45	45.75	55.8	48.75	71.3	72	39.2	33.95	76.7	64	56.8	84.15	51.3
ACACB	40.45	53.45	32.1	51.5	51.55	60.95	48.25	75.9	93.35	33.3	39.55	43.5	54.75	42.8	55.6	69
ACAD10	5.1	27.15	44.8	24.7	34	28.8	47.1	42.65	49.3	38.8	14.05	28.6	29.15	30.75	22.8	23.05
ACAD11 /// NPHP3 /// NPHP3-ACAD11	122.1	102.6	107.5	144.5	107.3	182	143	168.9	205.8	109	34.4	154.6	79.1	87.5	54	133.6
ACAD8	125.8	84.2	77.6	78.7	93.1	85.8	96.7	68.5	64.8	157	84.8	85.1	89.6	93.4	80.3	121.1
ACAD9	109.1	111	106.3	41.6	147.8	95.6	104.2	123.6	157.8	108.9	90.9	122.5	137.8	179.2	162.9	134.6
ACADL	5.7	6.6	1.95	5.15	9.2	4.95	15.7	5.65	12.15	4.45	1.5	5.35	1.4	16.65	9.25	4.85
ACADM	454.8	273.6	779	291.8	404.5	238.4	430.6	401.8	294.5	862	797	572.8	632.8	246.6	375.9	593
ACADS	19.8	36.3	40	13	16.7	47.6	43	5.7	1.7	14.5	43.6	2.6	42.3	30	32.7	16.5
ACADSB	67.95	77.5	122.9	86.5	79.3	84.95	100.1	88.35	96.45	109.85	66.2	68	68.1	40.75	63.65	62.95
ACADVL	690.2	635	356.8	504.2	509.4	615	411.4	570.7	343.6	384.7	384.8	475.3	446.5	403.7	737.2	319.5
ACAN	16.4	16.1	10.15	36.6	15.35	13.6	15.9	29.95	24.25	12.85	12.6	8.35	21.65	33.1	32.75	15.35
ACAP1	201.2	182.8	142.8	95.8	180.6	148.4	122	145.7	98.3	98.6	106.4	129.6	143.9	190.6	118.3	108
ACAP2	111.1	140.6	306.3	229.2	146.1	134.3	178.5	119.3	104.2	230	218	188.4	137.1	81.8	132.2	126.6
ACAP3	82.55	76.8	106.6	82.05	98.8	90.1	66.75	103.9	68.75	43.3	62.65	61.75	63.05	105.05	104.45	25.65
ACAT1	23.3	30.8	0.9	27.3	9.8	17.3	23.2	22.5	7.7	13.8	17.4	26.1	18.4	27.2	7.5	6.2
ACAT2	112.6	157	131.1	107.4	129.2	148.8	138.4	134.6	148.4	137.8	180.6	204.8	152	113.6	205.1	213.2
ACBD3	475.8	382.1	304.35	447.55	359.65	451.3	516.45	265.65	401.9	482.2	464.35	617.45	479.3	521.6	600.55	648.4
ACBD4	52.5	50.5	84.7	36.9	66.2	81.2	61.1	67.3	7.2	44.9	85.9	55.6	74.3	6.8	69.2	48.5
ACBD5	213.75	203.45	237.1	248.1	179.35	220.15	229.5	212.2	192.3	265.8	277.65	244.9	230.15	177.25	229.8	246.2
ACBD6	268.5	254.1	233.7	219.8	242.5	275.5	221.7	252.8	237.4	206.3	206.4	215.4	195.2	161.7	227	227.5
ACCS	118.7	156	53.1	277.4	117.9	111.8	250.5	221	258.9	122.3	97.3	29.7	97	174.4	87.6	102.2
ACD	208.2	190.7	217.7	73.4	165.2	227.6	158.2	354.4	313.6	150	175.8	188.1	227.6	271.9	217.9	152.3
ACE	2.05	5.05	3.8	13.95	8.35	13.55	1.7	9.25	1.6	10.7	5.8	3.6	4.75	17.2	8.3	11.15
ACE2	2.4	1.9	33.7	10.8	3.05	9.7	9	9.85	7.1	2.85	3.05	2.45	1.6	4.55	6.4	4.35
ACER1	2.1	1.6	1.6	4.3	1.4	0.9	2.8	2.3	39.4	1.2	1.5	1.9	1.8	2.2	12.9	1.1
ACER3	41.85	36.5	57.3	45.9	46.3	48.5	46.8	44.6	32.8	48.5	41.7	54.25	58.5	36.5	26.3	62.5
ACHE	5.6	4.6	9.4	2.5	3.5	5	1.2	1.8	4	4.1	2.9	2	12.5	10.6	6.5	3
ACIN1	250.3	193.3	171.9	205.5	188.2	173.3	155.1	127.5	202.4	202.1	175.7	146.8	168.5	287.1	187.2	88.8
ACKR1	6.4	10.1	3.4	3.4	6.2	7.8	2.2	3.4	2.9	1.5	0.7	2.2	2.7	19.2	3.8	3.5
ACKR1 /// CADM3	1.6	2.6	1	0.9	1.8	0.6	2.7	3.3	12.3	0.7	2.5	3.6	2.3	1.6	1.2	1.4
ACKR2	6.6	13.5	5.9	25.5	2.6	11.6	11.5	12.7	4.9	2.1	2.2	6.1	5.1	24	18.1	4.8
ACKR3	29.7	10.2	25.15	38.15	16.8	18.6	16.5	25.9	13.5	11	27.5	11.65	19.35	27	23	14.65
ACKR3 /// AK023507	22.4	13.5	26.2	13.2	17.4	29.3	22.2	25	25.6	27.7	23.9	23.2	19.1	33	24.4	27.8
ACKR4	5.7	11.5	2	11.9	0.8	6.9	3.4	0.7	15.6	8.9	0.2	11.9	5.7	8.8	8.6	1.5
ACLY	112.1	79.7	148.9	147.4	58	65.2	80.3	92.2	112.1	228.7	165.8	132	96.2	138.5	82.1	148.3
ACMSD	11.2	0.7	22.2	1.8	6.8	8.5	0.3	3.9	15.3	8.7	9.7	17.7	7.8	2.6	0.7	9.1
ACN9	36.4	44.6	88.8	70	66.3	31.9	47.1	36.2	48.3	57.6	42.7	52.2	58.4	29.1	36.7	51.6
ACO1	32.9	31.25	38.2	35.75	30.3	8.1	20.8	22.6	22.8	27.75	21.45	15.55	9.1	30.8	21.2	25.05
ACO2	234.8	223.15	209.3	190.15	188.15	288.45	170.8	186.65	140.75	175.85	142.6	258.45	241.3	174.3	215.25	256.2
ACOT1 /// ACOT2	95.2	92.8	75.2	98.7	82.8	64.2	54.3	59.3	99.7	66.8	146.7	65.4	79.2	52.7	105.1	64.8
ACOT11	10.4	13.35	4.15	6.95	7.8	3.2	1.85	17.45	3.6	3.4	2	3.9	3.5	7.35	9.95	1.75
ACOT12	1.1	2.4	3.2	1.3	2.7	14.4	10.7	9.2	10	0.6	0.2	7.4	2	6.3	11.4	0.8
ACOT13	90	37.8	83.3	55.3	77.1	68.9	51.9	52.3	58.4	93.1	91.8	74.7	84.2	81.9	102.4	73.8
ACOT4	8.4	6.8	35.8	14	14.8	16.5	15.7	19.4	23.2	22.7	15.9	37.8	7.8	22.1	21.1	3.9
ACOT6	1.8	15.2	28.1	0.8	5.9	2.4	2.4	2.8	14.9	1.6	1.8	3	2.6	2.5	2.4	1
ACOT7	28.45	30.25	38.3	31.15	33.55	51.15	30.7	40.55	37.2	26.3	41.7	23.85	51.7	32.05	46.6	24.2
ACOT8	76.4	71.3	57.9	72.1	61.65	62.6	65	65.85	45.55	63.8	60.05	64.4	65.2	90.25	89.35	44.4
ACOT9	168.1	206.2	232.3	300.6	237.4	299.9	169.5	207.3	172.3	228.8	360.9	222.5	204.5	393.9	282.5	240.9
ACOX1	14.7	21.8	10.9	19.7	10.6	32.2	21.3	23.6	14	41.1	36.6	30.9	21.8	5.3	14.7	44.7
ACOX2	24.3	29.5	12.3	24.1	1.4	11.4	19.5	3.1	11.6	10.6	4.8	4.4	4.5	6.2	10.1	4.6
ACOX3	25.5	30.95	46.35	38.8	45.15	30.3	39.2	49.05	59.2	28.5	33.1	33.35	32.75	35.5	25.95	23.2
ACOXL	9.35	2.4	1.25	6.9	2.8	8.5	6.9	19.5	19.35	7.8	5.95	11.7	14.3	21.2	5.55	8.35
ACP1	251.9	247.7	288.65	365.55	237.85	296.65	294.85	221.3	206.4	459.65	333.2	260.8	309.1	154.95	234.05	222.2
ACP2	50	53.4	54.5	80.6	84.2	62.4	61.3	51	83	57.8	83.2	68.2	93.2	73.2	52	51.5
ACP5	313.2	292.9	562.5	214	378.6	324.6	388.9	458.6	397.2	532.5	465.3	396.1	354.7	731.5	537.5	249.2
ACP6	35.4	47.7	50.2	43.1	38.65	40.05	57.5	50.15	58.1	30.75	15.05	70.4	44.45	59.05	51.1	22.45
ACPP	3.5	12.8	21.6	4.6	17.2	6.7	3.9	1.3	3.2	5.3	12.4	3.1	8.4	5.2	8.8	9.9
ACPT	26	31.6	21.6	22	52.5	36.6	64.9	63	58.8	44.4	21.2	52.7	33	59.9	62.7	35.1
ACR	4.5	19.1	29.9	50.4	3.2	5.5	16	4.9	1.3	3.6	11.6	11.9	6.5	11.9	11.4	28.2
ACRBP	30.4	33.1	18.4	27.3	24.7	18.5	21.3	17.7	25.8	88.3	22	14.8	31.2	5.4	15.3	14.4
ACRC	46.8	32.5	41	29	61.2	52.2	83.5	121.5	66.2	72.6	47.7	100.1	55.8	50.9	76.8	62.7
ACRV1	16.65	13.25	28.3	20.45	16.8	13.35	13.3	21.7	19	9.95	11.45	20.5	19.1	22.2	28.85	12.4
ACSBG1	5	1.85	14.8	2.75	11.7	4.85	8	2.85	12.05	5.75	7.05	9.45	19.55	19.15	8.1	10.2
ACSBG2	11.9	3.9	28.3	1.2	4.8	24.4	5	3.6	5	1.3	2.6	2.4	2.1	16	12	4.6
ACSF2	127.4	122.9	131.5	90.6	115.7	125.8	121.8	191.7	116.9	49.6	101.7	170.9	77.2	82.6	130.7	65.9
ACSF3	41.4	51.4	38.3	53.7	23.7	42	48.9	44	40.1	21.9	38.2	44.3	19.6	29.7	38	24.3
ACSL1	150.8	102.85	354.4	533.7	175.9	121.3	117.3	104.85	78.15	147.25	347.55	151.65	168.45	133.55	198.25	91.25
ACSL3	152.5	159	112.1	124.3	136.5	120.3	210.4	225.7	211.3	160.3	188.8	199.4	207.6	196	169.9	262.3
ACSL4	55.1	38.9	65.8	98.5	39.5	45.9	75.8	26.5	32.4	28	53.1	66.6	48.6	26	53.5	67.4
ACSL5	211.1	157.25	263.95	169.5	219.55	199.9	214.65	170.45	272.95	268.6	249.55	226.1	227.7	134	172.65	283.75
ACSL6	13.9	7.9	23.8	6.5	6.7	12.5	7	6.9	7	10.6	14.5	4.9	8.6	4.2	14	4.3
ACSM1	6.8	11.35	15.45	22.5	1.7	5.65	4.3	7.8	18.65	8.7	3.2	8.75	4.8	15.7	9.35	4.45
ACSM2A	0.75	5.55	8.2	7.3	1	15.45	1.4	2.8	0.45	4.35	2.6	1.05	1.75	5.45	0.85	1
ACSM2A /// ACSM2B	10.6	2.65	14.25	5.5	23.25	10.5	8.75	10.1	6.15	6.8	5.25	6.7	6.05	23.95	25.1	1.4
ACSM2B	2.1	7.6	1	0.8	4.4	2.9	0.5	6.5	2.8	1.8	1.3	2.3	0.8	4	26.6	1.8
ACSM3	16.15	9.35	18.25	14.5	20.75	33.8	23.45	21.3	21.15	23.6	19.75	13.1	6	4.3	10.75	9.95
ACSM5	3.1	11.3	2	2.6	4.5	4.3	2.8	3.4	11.5	7.3	5.5	10.1	11.3	3.8	3.3	6.3
ACSS1	1.4	3.2	23.4	12.1	19.1	6.8	7.6	17	23.1	2.3	1.5	8.4	13.6	13.3	12.3	5.8
ACSS2	78.3	65.3	68.7	24.5	93.8	81.8	52.8	67.6	63.6	24.1	36.5	62.7	50.1	11.5	51.5	31.5
ACSS3	3.65	5.5	19.1	2.4	1.85	15.95	7.8	9.3	14.4	5.5	8.1	3.75	18.05	12.9	8.9	12.95
ACTA1	10.1	11	7.2	8.8	7.2	6.4	10.6	5.5	26.3	3.2	5.3	31.7	11.1	26.7	36.2	10.8
ACTA2	18.35	27.5	17.3	27.85	26.85	30	18.6	20.6	18	20.9	27.95	44	45.55	22.15	32.65	21.45
ACTA2 /// ACTA2	0.9	3.2	25.2	2.8	0.9	2.7	1.7	2.8	4.6	1.3	1.4	1.8	0.6	2.1	13.7	0.8
ACTA2-AS1	7	4.5	28.2	2.8	9.8	9.5	7.7	7.5	17.8	10.1	10.9	13.1	2.2	3.5	14.6	4.3
ACTB	15286	14225.9	14856.5	12562	16485.7	16094.2	9012.9	11311.8	12927.3	10727	10779.5	9845.95	15903.6	15405.8	15581	9760
ACTB /// ACTG1	6856	6800.4	7625	7267.3	6076.8	6774.2	3898.4	5292.3	5740.8	6003.1	6610.8	5079	6167.5	6748	8214.1	5964.3
ACTBP9 /// ACTBP9	34.3	16.4	235.4	122.3	45	10.7	11.7	11.7	17.8	76.1	114	63.2	30.5	59.2	56.6	29.6
ACTC1	20.2	29.5	13.3	35.2	19.8	39.4	18.2	31	42.1	13.3	24.7	29.2	5.1	6.6	45.8	9.5
ACTG1P4 /// AMY1A /// AMY1B /// AMY1C /// AMY2A /// AMY2B	254.4	166.4	205.2	200.4	156.8	179.7	371.8	306	325.2	231.1	163.8	271.5	102.1	190.6	144.8	290.4
ACTG1P4 /// AMY2B /// RNPC3	87.2	173.1	223.2	245.3	211.3	156.3	332.6	247.8	248.9	390.4	195	153.8	144.9	121.7	244.8	248.2
ACTG2	14.45	11.35	3.35	16.8	10.85	16.6	6.35	17.9	14.2	2.05	9.2	4.9	6.4	3.5	4	9.75
ACTL10	6.3	18.7	1.9	5.5	10.3	4.7	30.5	22.5	6.4	14.3	19.5	15	5	5.6	15.1	3
ACTL6A	122.9	90.8	145.1	118.2	74.9	104.5	83.7	86.8	103.7	126.5	138.5	71.4	156.5	61.5	132.1	119.6
ACTL6B	1.95	1.45	1.9	2.85	4.2	4.65	1.8	1.6	1.05	0.75	1.75	1.15	5	2.2	1.9	1.65
ACTL7A	1.7	3.7	2.3	1.2	2.8	4.6	1.4	1.9	1.6	1.1	1.6	3.1	1.8	1.8	4.4	3.1
ACTL7B	2.4	1.4	1.3	1.9	1.4	1.6	8.3	3.1	2.4	1.3	2.1	3.1	0.8	1.4	1.5	1.4
ACTL8	9.6	3.7	2.2	14.2	6.2	7	2.3	2.3	1.5	3.9	1.7	3.2	1.7	6.1	5.8	4
ACTL9	17.8	6.9	13.6	3.5	24.3	17.3	9.9	12.3	2.6	5.8	2.5	2	3.9	2.6	3.6	4.3
ACTN1	75.6	48.65	66.75	65.6	47.95	51.95	15.9	53.3	27.2	60.7	49.3	24.7	27.25	35.65	68.65	15.55
ACTN2	4	4.3	17.15	2.25	2.8	9.1	3.75	2.05	7.45	1.15	1.35	2.95	2.3	7.1	2.9	6.55
ACTN3	1.8	11.8	13.4	23.5	16	3.4	11.6	3	2.2	2.9	24	4.3	9.2	10.1	23.1	13.9
ACTN4	268.1	235	191.4	125.4	323.2	311.2	343.5	290.7	192.6	181.2	283.6	289.2	298.5	296.7	357.1	253.7
ACTR10	440.8	447.6	473.9	572.8	394.1	471.5	425.9	376.2	370.9	592.9	496.3	358.2	511.1	378	381.7	541.5
ACTR1A	161.8	169.3	151.55	182.5	147.1	167.8	124.85	157.6	97.6	138.9	120.55	116.95	184.85	206.95	167.05	117.45
ACTR1B	328.2	250.6	209	296.2	267.3	321.1	253	242.5	290.8	187.5	177.8	251.2	302.1	388.1	276.7	192.6
ACTR2	140.1	174.1	733.8	718.1	152.3	142.1	191.6	160.4	174.9	503.9	560.7	283.6	135.8	78.9	121	282.2
ACTR3	915.7	639.3	1379.3	1177.4	856.5	767.3	751.9	597.4	851	1378.1	1443	903.4	1443.9	936.7	966.2	1183.2
ACTR3B	59.75	31.6	42.8	28.45	45.2	41.4	55.55	56.5	69.7	58.3	31	40.6	30.8	18.05	22.5	63.45
ACTR3BP2	20.3	15.5	37.9	24	21	0.6	13.8	17.1	15.5	8.3	4.9	18.1	24.3	0.5	9.6	21
ACTR3BP2 /// ACTR3BP5	2.9	9.35	11.2	29.2	23.5	3.3	9.05	16.6	11.8	9.5	13.2	11.05	12.1	17.15	18.2	8.35
ACTR3C	32.7	2.2	6	32	10.2	38.2	18	1.4	16.5	27.5	17.6	9.3	33.2	38.6	25.7	17.6
ACTR3P2 /// ACTR3P2	0.9	15.5	11	20.1	13.7	14.9	11.3	0.6	13.7	8.7	12.4	12.4	1.9	1.2	21	15.3
ACTR5	102.75	77.75	92.6	119.5	90.55	101.15	88.05	134.25	96.6	69.6	75.15	60.55	53	79.9	87.75	89.2
ACTR6	147.1	153	135.95	166.95	142.35	136.5	175.95	129	136.15	206	225.75	136.95	194.5	87.4	172.85	191.5
ACTR8	74.7	74.45	106.45	66.45	82.65	80.85	60.85	66.2	71	101.9	99.8	67.75	75.2	92.9	63.45	71.55
ACTRT2	3.1	1.2	2.7	1.3	4.4	2.9	2.3	1.5	2.3	3	2.4	1.2	8.1	9	3.6	3.7
ACTRT3	23.5	21.9	2	3.1	1.4	12	6	4.2	4.5	15.4	5.6	1.3	14.3	4.3	27.1	1.1
ACVR1	76.7	63.9	74.4	82.3	55.7	56.4	67.5	68.4	77.6	83.5	101.5	149.6	78.9	47.4	91	63.9
ACVR1B	6.3	10.2	27.75	12.95	9.1	15.25	14.15	12.2	27.05	17.35	14.9	14.5	11.4	17.4	15.2	17
ACVR1C	16.5	18.25	40.05	22.7	36.8	30.05	21.25	28.25	13.2	10.5	14.6	13.4	14.4	23.65	24.15	15.85
ACVR2A	41.4	11.85	55.05	49	28.3	43.5	29.9	36.45	42	31.4	36.7	35.25	57.85	37.1	42.45	32.45
ACVR2B	20.9	13.3	28.8	8.9	4.1	29.5	25	26.8	29	8.6	10.6	14.1	19	18.8	14.9	5.8
ACVR2B-AS1	27	2.6	52.1	47.2	9.1	1	1.2	37.1	59.2	16.5	20	9.8	4.3	29.4	22.2	15.6
ACVRL1	4.55	10.3	22.8	2.9	10	4.15	5.35	14.6	2.1	1.7	1.6	2.65	13.45	33.45	3.1	2.9
ACY1	7.2	1.4	2	1.6	3.6	2.1	5.3	1.8	1.5	6.8	1.3	1.9	2.9	2.2	2.9	1.9
ACY3	22.1	24.7	19.8	38.3	17.1	19.55	16.5	6.55	13.75	7.15	10.75	18.4	9.05	29	19.65	7.25
ACYP1	97.3	116.2	77.1	37.8	119.6	100.9	147.6	126.4	152.6	134.8	62.1	116	179.5	91	92	78
ACYP2 /// LOC101927144	149	281.3	127.6	109.9	148.1	154.5	113	99.2	80.8	173.9	133.5	117.5	240.7	95.6	189.7	239.9
ADA	49.95	53.6	48.45	84.35	97.1	82.45	53.1	48.35	52.75	85.15	211.15	109.2	112.75	116.15	135.75	66.05
ADAD1	15.55	15.7	34.55	22.65	18.95	25.55	13.7	32.3	18.65	12.95	7.8	21.45	19.85	19.65	11.05	24.45
ADAD2	16.5	16.5	58.9	20.6	35.7	2.6	28	6.4	12.8	4.8	40.4	9	2.2	2.8	31.6	14.1
ADAL	23	2.6	31.2	26.8	8.1	13.2	21.6	28.3	24.1	12.4	17.2	36.8	28.7	29.5	16.1	36.7
ADAM10	72.9	52.8	181.1	158.3	69.8	73.1	90.9	120.1	94.2	274.6	215.7	98.2	74	70.9	55.3	154.1
ADAM11	7.6	17.8	7.4	3.65	2.35	4.4	10.7	10.35	14.75	6.45	7.8	6.8	2.45	3.3	7.1	3.8
ADAM12	16.6	11.3	16.6	1.7	11.6	8.2	8.5	2.6	21.5	4.2	2.3	7.8	2.5	7.1	10.7	4.3
ADAM15	45.9	26.45	19.95	29.25	24.25	27.25	43.15	53.7	37.05	36.6	41.65	21.15	46.3	27.75	48.4	18.85
ADAM17	298.9	347.4	330.9	365.5	341.8	227.3	437	250.5	296.7	309.8	358	436.6	338.9	429.6	333.2	433.4
ADAM18	17.5	1.85	17.6	9.9	18.55	14.1	11.5	10.8	13.4	1	5.15	10.2	11.15	17.2	15.8	4.2
ADAM19	452.55	581.1	238.15	334.45	432.65	499.5	261.45	252.6	283.65	410.15	416.7	272.75	483.2	489.3	350.15	423.05
ADAM1A /// ADAM1A	56.5	39.7	40.6	36.6	40.9	49.6	71.5	22	42.8	62.9	40.9	42.8	11.4	17.3	53.7	64.3
ADAM2	6.5	5.9	24.9	11.5	3.8	1.3	6.6	12	9.5	5.5	0.4	13.1	1.7	25.8	14.2	12.3
ADAM20	3.65	15.25	24.85	17.45	4.75	8.4	11.05	5.25	2.65	5.3	10.25	3.55	5.75	19.6	11.15	6.85
ADAM21	8.6	16.75	10.45	16.25	11.15	6.5	16.4	3.35	12.6	2.9	7.05	1.35	14.55	19.75	14.85	10.65
ADAM22	7.55	9.85	16.5	16.5	3.85	2.8	5.5	2.4	16.2	2.85	9.05	15.5	2.6	11.35	9.2	4
ADAM23	22.3	21.3	10.45	3.15	15.35	10.85	12.85	17.8	9.65	16.85	11.9	7.25	14.75	36.6	6.95	32.6
ADAM28	732.9	449	786.35	927	613.45	516.6	728.55	600.5	787.35	450	584.3	1112	353.45	526.45	576.4	627.85
ADAM29 /// LOC101928551	4.2	1.9	1.8	4.5	5.7	4.3	6.5	2.2	5.3	17.9	2.4	2.6	2.7	2.6	1.8	5.2
ADAM30	4.15	1.75	1.85	15.1	5.3	2.4	1.4	6.6	7.5	2.1	3.4	12.3	6.4	16.15	5.15	1.45
ADAM32	1.6	10.1	2.6	8.8	9.5	5.5	9.9	0.8	5.7	1.9	1.6	9.9	3.7	23	6.8	9.8
ADAM33	46.6	74.4	103.75	72.45	71.1	103.7	101.25	122.35	156.85	43.65	67.85	144.55	103.05	125.7	95.55	105.95
ADAM3A	26.1	1	1.7	11.3	4	10.2	6.2	1.7	1.1	11.2	1.4	1.4	6.3	1.5	3.2	9.4
ADAM3B /// ADAM3B	2.5	14.5	1.2	2.4	2.9	2.2	2.1	2.4	0.9	0.6	5.5	0.4	1.2	30.8	2.8	1.1
ADAM5	14.4	18.45	20.85	3.65	10.95	8.6	8.1	9.15	14.7	11.3	8.8	13.95	17.95	16.45	10.65	18.05
ADAM6	1.6	16.3	14	21.3	12.8	2.1	18.2	15.9	27.9	2.4	13.3	10.7	3.2	21.6	12.1	13.3
ADAM7	2.1	1.8	15.4	12.5	2.7	1	13.9	1.6	3.5	7.1	2.2	3.1	2.5	3.9	3.9	0.9
ADAM8	102.9	107.55	133.2	116.7	119	112.05	49.75	123.35	107.35	58.2	107.4	180.65	116.5	159.5	104	115.05
ADAM9	16.3	19.4	27	57.5	2.7	19.6	24.4	18.6	37.4	20.8	20.7	20.8	12.8	48.6	27.7	14.6
ADAMDEC1	19.2	9.8	40.6	24.6	13.6	18.7	19	23.4	15.5	18	37.1	18.2	12	18.2	36.7	6.1
ADAMTS1	6.4	2.2	9.2	11.5	4.9	2.3	1.35	4.9	2.8	1.95	2.35	4.2	0.9	9.2	6.25	2.85
ADAMTS10	44.55	38.3	36.35	38.6	31.05	52.15	33.9	32.8	23.3	13.7	12.5	7.5	12	30.15	25.8	22.05
ADAMTS12	19.45	27.35	13.65	27.6	10.15	16.3	8.35	15.2	9.55	2.3	10.8	16.65	15.2	35.8	13.05	12.25
ADAMTS13	18.5	16.75	19.4	7.1	11.3	9.7	16.9	22.15	35.05	12.1	12.6	14.4	18.4	14.9	19.95	3.4
ADAMTS14	12.8	22.1	34.8	25.9	7.3	3	12.7	15.8	5.5	7.2	2.8	10.5	5.3	8.4	25.4	21.2
ADAMTS15	10.7	2.65	5.75	4.2	3.8	6.3	11.1	4.35	18.1	4.65	13.5	2.25	8.85	11.8	14.8	1.8
ADAMTS16	1.7	2.3	2.1	19.4	18.5	1.2	1.1	2.4	16.7	1.4	6.3	9.1	1.2	1.5	1.3	2.3
ADAMTS17	3	2.7	17	12.7	9	6.8	4.5	5.9	3.2	2	11.6	2	5.7	4.1	6.1	1.6
ADAMTS18	6.2	9.45	31.25	16.7	13.2	26.25	5.55	12	22	10.8	2	14.45	17.55	19.1	17.5	7.2
ADAMTS19	1.5	11.8	0.55	1.25	4.1	2.45	4.1	6.25	3.9	0.45	1.5	9.1	10.4	1.6	1.45	11.5
ADAMTS2	5.4	1.4	3.1	3.9	1.9	3	6.3	3	3.8	4.7	5.2	16.7	22.8	3.2	4.7	0.9
ADAMTS20	9.35	8.35	8.1	9.1	15.2	2.45	10.65	11.1	3.05	5.45	10.3	10.45	17.2	3.35	12.95	3.35
ADAMTS3	6.1	1.1	27.2	10.9	3.7	11.8	8	1.3	29	3.3	9.7	12	18.3	9.1	10.9	0.5
ADAMTS4	21	26.4	60.9	36.8	31	11.7	33.9	15.8	49	2.4	8	16	17.3	33.2	35.9	26.6
ADAMTS5	10.9	2.1	9.8	9.35	13.3	11.1	4.15	1.4	4.2	6.6	4.1	7.45	9.5	1.8	5.3	6.4
ADAMTS6	61.9	47	34.6	24.2	57.2	34.4	36	53.3	51.8	45.7	63.2	100.4	28.8	22.6	39.6	59.2
ADAMTS7	3.2	5.8	1.6	5.3	3.7	18.5	7.1	3	4.5	10.6	3.2	1.9	19	3.5	1.8	5.5
ADAMTS8	3.6	4.7	1.7	3.8	2.3	13.6	2	3	15.8	1.3	1	3.7	1.8	5.3	2.7	6.5
ADAMTS9	10.95	1.8	15.1	15.2	6.7	7.9	11.75	13.3	8.85	10.15	6.1	5.8	11.6	15.4	14.1	5.95
ADAMTS9-AS2	9.5	1.9	25	2.6	11.3	7.6	2.2	1.8	5.6	9.3	7.7	5.4	2.1	2.8	4.3	1.4
ADAMTSL1	7.85	2.55	3.45	1.9	6	6.55	3.6	5.3	1.45	3.7	3.55	6.25	5.75	6.75	2.5	4.35
ADAMTSL2	5.1	10.9	18.6	1.2	1.5	3.4	3.1	1.6	22.6	0.9	3.4	1.9	2.9	5	1.6	2
ADAMTSL3	15.65	14.55	18.1	19.8	6.7	7.3	5.6	18.8	5.4	1.05	2.8	5.55	15	6.75	9.45	5.65
ADAMTSL4	20.6	14.65	28.45	38.6	18.35	24.85	9.85	9.35	25.4	7.5	39.05	18.45	13.7	30.75	23.9	16.7
ADAMTSL5	9.3	38.6	1.9	52.7	2.5	3.6	24.9	18.1	13.8	7.4	23.4	4.7	7.8	7.2	1.3	20
ADAP1	140.55	112.1	91.25	50.85	97.05	119.4	80.5	141.65	82.9	61.95	95	75.6	108.2	108.05	126.75	44.15
ADAP2	91.85	112.25	87.45	67.95	98.55	101.2	92.65	104.2	124.7	70.3	67.45	76.15	103	71.75	68.4	93.5
ADAR	1936.6	1671.3	1329.1	1298.2	1877.4	2090.4	1509.3	1819.8	1449.7	2632.5	2532.6	2301	3407.8	2845.6	2776.6	2939.8
ADARB1	37	41.9	22.5	43	45.9	37.8	36	42.2	46.5	37.6	21.5	30.1	29.2	25.6	19	30.9
ADARB2	9	12.05	4.4	2.7	1.9	2.7	3	3.3	9.8	1.75	1.15	1.4	4.7	9.1	2.75	3.15
ADARB2-AS1	6.8	24.7	28.1	27.2	53.3	16.4	5.1	37.3	39.3	12.1	18.8	9.8	34.6	63	16.7	25.2
ADAT1	103.1	77.5	136.5	57.4	74.6	99.4	90.4	56.3	80.9	50.4	70.8	122.9	100.5	76.2	92.1	107.3
ADAT2	68.7	38.05	40.6	71.7	44.65	51.15	70.2	83.8	84.25	41.95	56.1	79.6	36.5	36.4	45.15	55.3
ADAT3	30.35	63.8	70.45	19.45	33.7	29.8	34.5	55.9	51.2	13.85	41.75	19.4	32.1	54.7	26.4	36.95
ADAT3 /// SCAMP4	42.1	24.9	3.3	56.9	43.7	29.2	23.8	20.9	26.3	29.9	26.9	10.7	40.6	67.4	63.3	23.2
ADCK1	101.8	80	18.2	80.4	59.7	89.2	80	93.2	86.7	63.5	31	53.9	65.7	53.5	71.2	109.2
ADCK2	79.8	91	73.3	40.7	76.6	96.85	81.3	111.6	64.55	64.3	72.6	54.85	59.5	96.25	70.8	65.05
ADCK3	206.95	271.4	206.15	184.25	268.6	233.95	229.05	306.2	263	234.2	173.6	157.1	239.25	226.1	238.1	193.65
ADCK4	51	39.8	28.9	16.6	47	11.35	26.25	21.75	28.6	17.35	32.8	37.95	33.05	17.9	17.7	37
ADCK5	47.4	14.7	5	2.4	44.4	2.4	14.1	27.3	30.6	24.5	2.9	8.1	33.4	28	7.6	26.1
ADCY1	2.1	10	2.8	4.7	4.6	4.9	3.1	3.2	24.5	4.8	2.1	7.9	2.4	3.8	14	3.5
ADCY10	2.35	7.75	7.15	9.85	2.35	12.1	1.15	2	17.35	1	13.75	1.15	26.05	4.7	4.3	9.45
ADCY10P1	56.45	65.9	36.1	41.2	62.7	65.95	91.2	73.2	87.45	89.35	54.7	43.15	64.05	68.6	62.3	55.2
ADCY2	1.4	4.6	13.6	3.5	2.7	17.4	4.1	3.2	3.4	1.8	8.9	4.3	2.6	12	2.5	3.7
ADCY3	80.15	69.75	113.3	85.3	89.55	73.4	72.45	92.25	91.25	65.55	64	63.4	68.25	68.8	104.15	55.3
ADCY4	9.1	49.5	10.4	6.2	6	24.8	16.4	28.7	58.2	23.6	9.4	55.7	3.7	8.1	35	6.4
ADCY5	2.15	10.8	22.6	5.85	17.45	3.3	2.85	14	6.1	3	11.45	12.4	1.55	5.05	3.65	6.3
ADCY6	14.8	6.4	14.2	12	27.4	30	34.7	6.6	41.2	2.6	22.6	5.1	23.1	5.6	30.4	18.4
ADCY7	178.45	196.65	286.8	137.8	257.85	182.55	177.7	195.5	165.9	184.8	286.3	200.9	206.15	183.25	143.85	214.55
ADCY8	29.6	7.9	5.5	14.3	19.8	3.8	0.9	13.3	1.4	1.6	29.1	3.4	1.3	8.6	12.1	2.3
ADCY9	22.9	31.8	28.7	11.6	19.3	14.3	26.3	18	21.8	12	24	14.9	28	25.9	12.8	10.4
ADCYAP1	2.3	11.4	0.85	18	4.45	0.65	1.3	8.95	12.1	1.05	10.95	13.5	7.85	9.5	2.85	6.4
ADCYAP1R1	10.1	10.05	22.9	5.55	6.1	5.05	14.5	15.7	15.3	6.25	6.3	8.9	13.2	19.2	11.55	7.35
ADD1	641.5	667.35	508.7	504.7	562.05	649.75	589.35	713.35	590.1	629.15	477.95	508.45	622.9	683.35	601.85	455.25
ADD2	58.1	45.25	45.25	58.7	45	58.95	32.6	55.55	44.95	41.2	39.45	46	40.4	51.7	39.9	33
ADD3	1816.55	1764.4	2785	2067.15	1875.6	2149.85	2689.4	2104	2163.6	3688.8	2946.7	3097.4	2167.45	1764.6	1952.95	3061.9
ADD3-AS1	15.1	3	25.8	7.4	11.7	20.1	16.2	14.3	19.4	9.1	4	15	15.2	5.9	2.3	6.8
ADGB	0.7	1.3	8.7	2.9	21.9	1.5	2.1	13.9	11.8	11.7	2.3	1.8	5.2	4.5	3.9	3.4
ADH1A	7	1	36	0.8	11.7	9.7	1	0.8	11.5	2.4	8	10.7	8.4	29.1	17	0.6
ADH1B	7.85	5.35	3.1	1.35	3.7	2.45	5.5	1.2	5	1.15	6.25	5.45	5.35	2.4	4.05	5.3
ADH1C	0.6	7.3	3.2	4.9	1.2	2.2	5.9	8.4	14.9	0.5	4.7	10.6	1.4	1.5	27.5	1.1
ADH4	3.1	6.3	6.7	1.95	3.35	14.2	2.8	13	8.55	2.1	5.15	5.45	11.3	13.7	2.45	2.35
ADH5	288.85	187	219.95	188.3	221.6	279.4	258.3	257	251.4	431.25	292	202.15	388.7	144.55	303.55	312
ADH6	3.9	2.95	11.15	32.75	1.85	7.65	12.65	10.8	4.4	5.5	6.55	14.95	3.1	15.85	2.4	11.65
ADH7	31	1.4	16.8	28.3	6.8	18.2	11.7	2.7	25.7	1.1	10.1	20.7	11.4	1.7	33.1	20.1
ADHFE1	47.6	78.1	51.2	48.8	65.6	45.5	53.9	65.3	69.2	83.3	36.4	43.8	37.2	74.9	86	46.7
ADI1	453.5	439.7	587.8	233.5	301.3	372.5	330.6	382.2	279.7	193.7	328.7	196.5	419.8	248.1	361.7	429.2
ADIG	15.9	2.85	8.2	4.45	9.1	2.05	15.4	2.5	15.65	1.5	9.55	16.25	8.8	12.55	9.55	9.75
ADIPOQ	21.8	10.5	12.3	16.2	5	5.9	12	11.7	13	9.6	11	33.9	12.4	7	3.3	3.5
ADIPOR1	237.9	248.9	441.9	458.7	250.3	246.8	175.9	172.5	195.4	455.7	367.5	289.6	250.2	236.4	253.5	273.6
ADIPOR2	300.6	219.9	216.7	181.4	250.9	212.4	241.3	147.4	176.6	228.5	238.9	228.5	251	120.2	179.9	226
ADIRF	2	1.8	1.9	1.6	3.9	1.7	1.7	2.9	4	0.7	0.5	3.3	2.5	8.4	1.3	2.2
ADIRF-AS1	22.6	29.8	8.6	8.5	20.3	17.6	29	31.4	26.2	2.3	17.1	6.3	26.2	35.1	5.1	22.7
ADK	456.55	352.45	427.6	403.55	455.2	464.35	369.3	349.75	346.4	472.45	426.65	525.85	355.45	494.95	464.3	425.7
ADM	99.6	119.1	129.6	138.4	62.6	116.1	14.7	19.4	18.6	71.6	134.6	67.5	96.9	86.6	117.8	29.5
ADM2	8.8	37.8	28.7	9.1	5.3	30.1	20.5	4.8	7.2	5.9	41.8	23.5	23.4	15.1	6.7	12.3
ADM5	50.1	50	7.5	14.1	5.3	27.6	6.2	14.9	8.1	5	17.4	11.4	31.1	48.4	67.1	4
ADNP	308.1	352.05	403.95	398.05	297.85	300.4	348.4	362.9	364.45	377.65	489.9	261.4	410	342.4	336.65	327.5
ADNP2	273.4	375.7	268.35	412.55	288.75	223.9	302.3	433.3	303.95	333.4	358.75	343.3	203.8	180.7	328.85	261.4
ADO	126.75	145.7	119.5	142.45	111.8	116.5	95.75	92.35	100.05	158.6	154.55	146.15	167	141.55	138.2	86.6
ADORA1	6.6	18.95	19.5	4.3	34.15	17.9	13.65	19.45	21.35	8.9	6.95	9.6	17.45	35.65	14.35	30.35
ADORA2A /// SPECC1L-ADORA2A	129.7	150.1	128.4	99.9	134.3	187.6	98.5	142.7	126.8	122.7	88.5	85.1	148.7	245.4	172.8	111.1
ADORA2A-AS1	1.6	6.25	15	3	3.2	1.2	9.1	5.6	10.2	1.6	1.2	1.9	2.7	3.7	8.6	2.05
ADORA2B	18.5	12.5	1.8	40.8	28.8	12.1	3.2	12.4	2.1	1.9	81.6	29.3	1.5	2	14.1	1.7
ADORA3	7.35	5.8	17.3	16.25	4.05	6.5	12	7.3	2.4	4.65	1.35	4.45	10.7	5.35	17.2	9.35
ADPGK	497.95	504.05	555.9	692.35	440.1	431.15	517.7	425.15	376.3	586.1	512.7	566.8	467.65	339.9	493.4	545.9
ADPRH	49.8	50.9	46.4	34.2	31.7	20.7	37.5	33.9	27.5	56.1	47.3	51.2	23.7	19.4	34.7	31.2
ADPRHL1	17.4	11.3	53.45	15.4	17.3	8.95	13.25	14.75	24.1	11.45	18.15	22.9	12.75	4.05	21.85	5.3
ADPRHL2	272.4	240.8	216.3	188.9	335.5	248.9	217.7	292.5	199.4	267.6	220.4	140.9	223	258.4	337.2	132.2
ADPRM	292.75	261.75	210.2	246.85	341.8	301.3	325.05	179.3	358	460.55	237.05	156	370.9	403.15	218	375.95
ADRA1A	2.55	2.7	2.25	4.6	8	9.7	1.95	8.65	8.25	2.6	8.4	5.35	10.9	5	13.4	5.45
ADRA1B	1.2	11	1.9	4.1	4.6	2.9	7.2	10.3	18.1	4.1	4.3	7.1	1.4	28	21.3	5
ADRA1D	8.1	17.45	4.4	8.5	17.75	3.05	3.2	1.85	12.3	8.2	2.85	10.3	2.15	11.2	10.2	3.95
ADRA2A	22.9	2.2	13.1	0.7	1.5	3	11.8	1.5	8.9	14.7	6.6	10.3	1.8	22.6	14.8	12.8
ADRA2B	19.9	3.8	50.7	1.5	3.7	8.3	3.7	1.5	21.3	17.6	1.1	27.2	8	18.9	3.2	1.9
ADRA2C	3.3	2.1	23	53.2	4.7	29.4	5.9	10.6	3.8	1.8	14.7	3.7	16.7	2.6	27.1	28.9
ADRB1	10.2	7.9	13.1	2	1.6	18.9	0.9	3.7	2.7	3.6	10.8	15.2	5.8	4.1	10.5	1.7
ADRB2	303.6	179.4	117.2	132.8	160.6	187.9	121	142.8	111.5	78.7	123.9	53.1	122.8	75.4	86.1	58
ADRB3	8.25	3.85	8.15	9.5	6.35	3	10.55	9.05	9.95	8.45	3.85	4.7	4.7	19.1	3	12.9
ADRBK1	107.2	137.3	154.4	149.7	153.9	36.5	126.5	166.4	204.2	74	121.5	123.4	132.1	177	113.7	97.7
ADRBK2	225.4	219.2	241	142.8	273.5	204.3	357.9	284.3	354	206.9	220.4	218.5	213.7	222.4	189.2	304.5
ADRM1	376.7	383.8	334.5	387	378.7	425.6	174.5	337.5	251.2	270.1	336	284.3	465.3	320.5	613.8	212.1
ADSL	522.55	404.45	304.65	413.1	434.8	476.85	379.4	431.05	388.25	512.95	376.2	338.35	528.25	305.5	553.85	541.35
ADSS	85.65	76.25	165.45	206.35	92.6	64.3	75.3	65	52.85	133.35	180.7	82.5	111.05	78	107.4	119.55
ADSSL1	17.95	16.8	2.2	14.55	17	8.2	8.35	14.95	23.1	2.95	4.9	19.95	21.35	2.1	27.8	15.8
ADTRP	21.35	10.4	31	37.65	9.1	38.6	11.85	9.8	21.05	24.8	28.65	11.65	30.55	51.25	29.4	9.05
AEBP1	76.9	100.9	16.1	23.9	141.4	41	100.3	178.1	93.5	178.6	65.2	20.3	242.8	258.5	67.5	148.4
AEBP2	109.65	110.2	186.55	141.4	125.9	102.45	111.75	118.45	97.3	171.35	164.75	129.85	123.85	120.25	155.4	114.7
AEN	199.7	182.1	127	142.6	328.6	197.6	333.1	184.1	192.4	181.2	117.9	85.2	109.2	114.2	127.5	200.5
AES	989.3	1289.9	828.1	863.7	865	936.6	747.7	853.4	759.7	757.6	793.3	303.9	805.8	753.9	619.2	184.3
AF001548.5	97	90.2	62	53	117.4	54	43.5	104	75.1	57.9	56.7	161.5	64.6	52.8	102.7	66.5
AF007147	181.3	138.1	110.6	155.5	246.4	256.8	313.9	277.5	416.1	165.4	131.7	289.9	153.1	283.8	107.2	206.1
AF067845.1	13.9	15.3	13.3	4	5	16.7	0.8	10.1	4	8.3	1.1	16.3	12.2	9.6	2.5	1.9
AF070581	3.85	11.65	7.1	13.85	7.4	9.75	1.9	0.4	1.85	1.9	0.45	2.7	1.8	10.15	10	8.2
AF075036 /// OR7D2	12.2	3.85	1.6	9.15	8.5	2.75	4.05	4.55	4.95	1.4	11.7	7.25	12.5	10.5	4.1	6.1
AF086102 /// RP5-994D16.3	7.4	0.9	1.5	3.3	9.6	14.5	13.2	10.1	3.9	2.5	3	1.5	13.5	5.6	2.6	2.5
AF086125 /// RP11-61A14.1	1.2	4.5	12.8	0.8	7.5	1	1	1.6	1.3	2.1	6.1	2.8	0.4	3.4	1.7	14.5
AF086126 /// C16orf52	11	17.2	40.9	1.5	21.3	11.7	1.7	24.7	13.8	12.7	30	19.2	15.6	36.8	23.4	18.6
AF086154 /// RP11-432J24.5	3.6	2.3	1.9	14.6	22.9	5.4	3.7	10.2	5.7	6.1	6.2	11	14.5	23.4	4.5	2
AF086184	9.9	25.2	30.5	10.8	13.8	3.5	9.8	8.3	18.6	10.9	20.2	24.4	28.4	19.2	23.9	27.1
AF086219 /// CTD-2647L4.1	15.9	2.9	31.2	2.3	5.2	13.9	12.3	25	5.1	5.7	7.2	1.6	2.9	31.7	1.9	3.1
AF086288 /// RP11-768F21.1	12.7	2.9	4.9	27.7	6.3	20.3	4.1	0.9	2.3	2.1	0.9	4.6	4.3	3.3	2.8	6.5
AF086294 /// RP11-485M7.3	2.2	3.8	1.6	3.2	21.7	12.8	9.4	5.8	22.8	3	16.2	2.6	10.9	6.3	5.1	4.3
AF090939	130.7	259.9	128.2	281	151.7	74.6	133.6	205.4	131.1	81.3	117.5	108.3	80.7	209.3	231.2	105.2
AF131215.3 /// C8orf15	3.2	16.7	38	33.4	4.8	23.5	71.3	50.3	46	20.2	30.2	59.4	13.5	31.7	21.7	43.8
AF131215.4	16.4	39.1	20.8	55.1	28	19.4	63.3	73.3	91.9	27.4	30.3	84.7	3.9	37.6	26	72.5
AF131215.8	22.3	14.6	43.7	43.5	20.9	20.6	22.5	40.3	14	12.2	28.2	30.4	19.2	32.4	18.4	20.4
AF186192.1	3.8	12.6	22.2	3.6	11.5	4.5	7.4	3.7	5.2	12.1	6.2	2.6	1.8	18.8	7.8	37.4
AF198444	6.5	0.5	11.4	11.7	3.4	5.8	8.5	13.4	9.7	1	7.1	16.7	1.3	25.5	1.8	6.1
AF213884.2	65.8	62	93.2	74	53.6	46	65.7	85.4	82.4	38.3	68.6	106.4	45.6	44.3	14.7	72.4
AF279780	18.9	17.1	25.2	1	14.2	17.7	1.7	13.4	14.4	11.3	5.6	13.7	7.1	34.2	5.5	0.9
AF289551	34.1	28.2	11.7	32.7	17.1	50.2	42.8	22.6	26.1	20.8	17.2	39.9	14.6	7.3	17.4	15.9
AF520793	157.6	166.7	124.4	109.1	149.2	112	371.1	553.6	509.8	179.3	185.3	278	118.1	249.6	81.6	304.8
AFAP1	9.9	4.9	10.7	27.4	1.9	0.6	11.2	4.4	2	7.6	1.1	0.4	1.4	23.2	7	1.5
AFAP1-AS1	1.65	3.3	1.55	3.3	8.15	11.15	6	1.95	11	1.15	2.7	12.25	7.8	12.9	4.7	12.15
AFAP1L1	8.25	4.6	16.8	4.55	14.55	14.8	9.35	18.75	34.55	15.6	9.25	3.85	7.7	21.25	18	3.45
AFAP1L2	8.8	22.8	24	2.9	7.7	0.6	16.2	12.6	10.4	1.2	7.9	13.8	18.7	3.1	1.6	1
AFF1	25.6	41	79.5	100.2	22.6	44.8	47.6	35.7	37	40.1	33.3	47.3	44.7	29.8	33.4	49.3
AFF2	9.5	15.6	21	4	2.5	4.5	3.3	13.4	4	2.5	13.9	1.6	0.8	14.4	6.5	1.3
AFF3	35.8	55.55	114.65	120.65	25.5	42	46.75	63.25	53.2	61.4	45.05	27.1	14.95	53.5	15.3	52.5
AFF4	77.4	77.1	76.1	130	56.45	67.8	92.45	68.8	85.55	72.7	57.25	77.65	65.4	131.8	75.7	91.3
AFG3L1P	106.3	93.6	84.9	107	91.5	76.2	154.2	112.8	97.8	83.1	79.9	195.5	109.3	72.2	98.4	243.2
AFG3L2	130.8	95.1	155.3	148.7	120.4	114.2	122.9	145.3	107.9	90.8	79.5	110.2	121.3	96.4	96.7	104.3
AFM	1.2	10.1	16.7	2.4	6.8	15.7	4.8	2.4	4.1	10.7	1.5	6.8	1.2	12	1.4	6.5
AFMID	21.9	20.8	21.3	27.7	33.3	10.5	25.3	10.6	26.9	2.3	3.2	17.3	16.1	7.7	27.9	2.6
AFP	17.4	5.5	14.4	7.6	6.7	18.2	11.6	14.1	1.6	17.9	13.5	1.8	1.8	14.4	17	6.2
AFTPH	770.5	644.9	592.25	530.85	566.3	733.55	751.8	991	785.45	701.15	665.65	766.1	747.3	717.45	554.05	1013.85
AGA	102.1	130.2	137.6	202.4	174.2	109.7	120.3	82.1	117.2	164.8	143.5	80.8	76	70.6	116.3	113.4
AGAP1	8	9.2	2.2	26.4	5.3	31.9	17.8	21	12.5	11.1	22.4	16	12.7	35.8	15.8	8.3
AGAP10 /// AGAP11 /// AGAP4 /// AGAP5 /// AGAP9 /// BMS1P5 /// CTGLF12P /// LOC101060581	201.5	202.3	216.3	203.7	184.2	208.2	249.3	254.3	261	133.1	144.1	255.7	195.7	245.5	195.6	199.6
AGAP11	1.5	8.55	2.4	6.55	11.25	2	1.9	7.85	6.7	2.9	3.75	6.7	1.75	2.5	8.8	2.9
AGAP11 /// AGAP4 /// AGAP6 /// AGAP7P /// CTGLF12P /// LOC101060581	166.5	248.3	198.1	203.6	180	181.2	266	242.1	346.3	190.2	193.7	273.3	242.5	258.3	177.5	256.6
AGAP2	3.5	17.9	1.7	23.1	27.3	15.8	6.7	14.6	28.9	20.5	4.1	11	5.9	27	1.5	1.9
AGAP2-AS1	10.5	1.5	3.6	1.5	2.3	1.9	8.8	5.2	2.4	1.3	1.7	1.8	0.9	3.2	1.8	1.7
AGAP3	8.8	9.6	25.5	19.2	40.9	6.7	26.9	28.3	48.3	18.1	36	3.9	3.5	9.2	13.9	3.5
AGAP4	55.7	82.6	51.8	53.1	48.9	62	63	83.3	89.9	40.9	37.7	96.2	53.2	59.4	43.5	53
AGAP6	26.1	20.25	73.85	56	18.85	19.4	17.75	7.75	45.3	44.5	31.05	32.8	16.25	30.65	30.95	29.7
AGAP6 /// AGAP9 /// BMS1P5	13.9	0.5	51.9	41.3	18.4	14.5	16.9	24.4	2.9	20.4	9.2	14.9	9	15.2	10.2	13.3
AGAP9	1.9	19.9	67.3	1.8	29.5	17	9.3	30.8	29.9	24.8	19.6	35.6	3.9	3.4	0.7	22
AGBL1	2.4	0.7	1.4	16.4	2.9	1	13.3	0.9	19.6	0.8	6.2	1	1.2	2	16.7	6.7
AGBL2	40.2	36.4	62	26.3	38.2	59.1	69.3	56.2	56.9	55.1	32.6	62.3	31.5	35.3	31.4	39.5
AGBL3	15.6	1.2	1.9	3.8	5	7.3	6.8	5	1.9	5.1	6.8	12.8	8.8	23.5	2	5.7
AGBL4	7.7	17.7	28.8	35.7	14.8	14.35	14.6	13.05	11.35	1.35	8.7	11	3.95	5.8	17.8	13.9
AGBL5	26.9	19.9	29.7	12.7	36	36.9	46.4	42.6	26.1	27.2	15.3	33.9	21.9	15.5	21.7	22.3
AGER	39.55	25.45	5.85	17.9	17.75	16.85	10.8	31.9	16.5	30	21	5	25.9	21.1	8.1	12.3
AGFG1	92.5	95.9	233.2	187.8	63.9	108.7	117.8	85.8	103.6	198.1	192.9	102.6	165.6	163.9	116.6	172.1
AGFG2	2.25	3.75	5.45	5.6	5.5	3	16.05	10	10.6	7.15	6.3	12.7	19.6	8.7	8	9.25
AGGF1	65.55	43.1	84	101.95	77.7	64.8	68.05	46.95	71.1	102.3	100.25	63.5	59	67.3	42.1	105.85
AGK	55.8	36.7	68.5	53	81.7	50.8	41.6	47.1	62.6	105	111.8	68.8	80.2	50.2	82.8	48.1
AGL	257	244.2	352.3	296.3	313	255.1	443.4	348.4	424.1	458.9	347.2	376.7	343.6	199.9	273.2	445.4
AGMAT	17.5	32.9	19.1	31.7	27.5	49.1	22.6	52.8	45.6	45.5	24.8	51.9	31.6	42.6	34.9	33.4
AGO1	79.65	88.15	83.5	69.85	79.35	67.35	103.25	112.95	94.25	74.4	74.8	56.45	65.45	108	75.35	76.65
AGO2	356.3	491.9	435.8	624.2	435.9	319.5	413.9	345.4	315.8	291.8	387.3	266.7	335.3	1203.1	676.2	370.1
AGO2 /// CASC7 /// CASC7	107.45	137.85	125.9	243.75	133.4	129.75	170.7	140.8	168.75	145.65	216.3	109.3	164.15	335.3	390.75	123.1
AGO2 /// CASC7 /// CASC7 /// DQ574852	35.1	40	64.3	62.7	46.3	40.1	62.1	35.2	26.5	40.1	45.6	18.6	47	138	97.3	47.2
AGO3	51.1	61.3	64.75	41.35	74.6	68	93.9	76.2	106.5	85.3	52.25	88.2	39.65	42.4	45	86.15
AGO4	36.1	56.1	53.6	38.35	38.05	31.5	42	32.95	42.9	49.15	44.8	27.05	27.15	30.75	19.2	34.95
AGPAT1	170.05	200.45	136.35	120.35	173.7	146.15	100.35	131.55	118.5	153.8	113.55	111.7	167.4	120	186.6	69
AGPAT2	64.25	70.4	82.65	56.35	110.8	73.85	47.35	92.45	76.75	49.45	63.2	57.65	87.15	102.05	103	20.35
AGPAT3	61.6	41.65	45.1	42.4	64.35	81.3	61.45	85.6	69.1	60.35	65.25	71.95	76.75	57.75	37.25	81.65
AGPAT4	20.8	50.55	33.35	29.95	28.75	33.4	28.6	39.2	23.8	25.95	43.05	21.6	28	19.2	30.75	40.75
AGPAT4-IT1	25.7	15.7	27.5	23.1	4.3	18.7	52.1	30.6	49.3	24.8	27.7	42.2	8.8	59.6	41.3	50.1
AGPAT5	331.8	488.65	435.6	387.9	394.35	322.65	481.5	345.1	456.65	403.45	346.4	308.05	400.5	353.95	375.5	610.85
AGPAT6	72.4	45.9	30.2	44.5	48.3	43.9	36.8	72.2	68.2	33.6	60.2	39.8	72.7	89.7	59	24.8
AGPAT9	13.4	22.7	54.7	63.7	8.3	35.3	7.7	9.2	6.1	10	24.3	15.4	29.4	37	12.8	6.6
AGPS	40.3	32.2	66.2	54.85	37	42.65	44.5	58.1	34.35	90.4	104.15	72.45	65.45	36.95	55.95	47.15
AGR2	1.85	6.8	28	10.9	7.1	5.5	9.35	1.4	8.4	9.5	11.2	7.35	3.6	13.5	8.8	4.1
AGR3	2.9	10	1.1	1.7	1.2	0.9	1.6	1.1	0.7	1.6	0.9	9	2.4	1.6	0.5	7.5
AGRN	38.2	31.7	12.15	28.35	21.35	23.1	20.05	12.6	15.75	31.35	16.75	25.2	34.85	19.9	25.55	14.05
AGRP	4.7	1	16.6	1.9	28.1	38.4	3.9	6.8	8.9	1.9	4.2	8.1	11.3	40.2	3.3	1
AGT	31	26.7	13	27.4	26.7	19.8	19.4	10.6	12.4	22	23.5	13.6	37.8	20.6	2.7	35.1
AGTPBP1	172.75	168.3	170.35	139.8	125.3	185.15	184.9	187.8	168.1	188.65	164	166.25	104.6	91.5	135.7	156.1
AGTR1	6	13.95	10.65	38.35	7.2	11.25	10.7	10.25	10.95	3	10.35	11.4	10.5	4.8	19.9	7.05
AGTR2	3	10.2	17.8	3.4	1.4	5.3	8.4	1.8	10.7	2.1	2.4	5.6	11.7	4.3	3.4	0.7
AGTRAP	96.6	83.3	123.7	146.5	94	110	65.8	41.2	88.8	105.3	112.1	108.5	80.6	85.6	71.5	66.6
AGXT	2.5	2.9	3.5	11.1	6.8	3.9	0.7	8.2	3.8	2.2	8.7	7.8	1.9	2.3	13.2	5.3
AGXT2	4	2.4	4.6	1.3	2.2	3.2	10.9	20.7	4.7	8.9	8	1.6	6.9	6.9	2.9	2.7
AHCTF1	123.65	128.55	163.95	186.55	134.15	101.5	149	165.7	149.8	169.2	232.9	193.65	114.55	132.85	166.45	177.5
AHCTF1 /// AHCTF1P1	16.2	20.7	78.3	66.3	3.1	19	38	29.3	41.5	47.5	48.6	57.6	21.8	16.1	35.4	44.1
AHCY	203.7	227.1	188	189	193.9	220.9	170.6	166.8	195.1	170.7	132.2	121.2	122.7	110.8	161.4	141.6
AHCYL1	174.55	160.1	157	126.6	111.65	175.65	248.3	227.45	229.45	202.95	151.15	216.65	171.55	168.2	147.65	226.75
AHCYL2	60.8	59.2	44.2	36.05	48.55	40.2	44.25	38.95	78.95	36.8	41.3	40.65	41.1	64.15	47.7	43.55
AHDC1	14.4	3.6	13.3	21.1	4.9	19.6	2.6	10.1	3.9	24.1	1.3	5.9	1.2	5.4	3.5	18.3
AHI1	35.6	42	35.7	47.6	68	30.8	118.5	124.9	114.9	42.2	57.1	59.4	58.9	6.2	36.5	68.9
AHNAK	26.15	28.15	86.35	52.5	25.1	26.55	27.65	20.95	4.15	17	24.65	28.4	15.55	35.2	26.9	13.55
AHNAK2	16.5	3.7	25.2	2.45	3.8	2.4	8.95	9.95	17.8	9.6	2.3	9.1	20.3	15.15	15.6	16.55
AHR	188.4	155.9	200.5	222.5	282.3	93.4	122.3	57.5	52.7	66.6	180.4	262	169.7	104	305.1	74.5
AHRR	19.5	1.9	13.8	27.3	7.8	15.2	11	3.3	19.5	98.5	0.8	12.7	0.8	1	11.7	21.8
AHSA1	395.2	298.1	226.6	197.7	292	361.9	308.8	339.2	435.6	490.7	334.6	452.8	451.9	497.7	263.4	368.3
AHSA2	288.95	319	251.15	247.4	345.7	385.8	528.15	446.9	450.95	321.8	228.1	534.1	239	263.75	146.45	450.55
AHSG	17.55	12.25	3	23.1	3.05	10.2	2.25	5.45	12.4	7.45	1.65	11.4	0.9	9.1	18.3	2.3
AHSP	12.2	3.8	47.1	2.5	35.3	4	18.5	4.2	39.5	11.2	15.3	5.3	23.2	4.5	6.8	12.2
AICDA	12.85	7.25	1.25	5.75	4	4.3	8.3	11.8	4.7	5.3	22.15	94.95	12.65	21.45	8.6	9.85
AIDA	1414.25	1081.85	1389.65	1192.85	1529.8	1574.25	1642.9	1243.1	1350.85	1980.9	1532.95	1222.95	1764.55	1611.6	1265.6	1570.4
AIF1	224.2	211.5	313.15	395.05	427.35	456.95	2.4	7.55	6.8	181.95	183.15	67.3	290.8	93.95	111.5	32.8
AIF1L	2.9	3	2.05	3.9	7.9	11.15	9.9	14.15	16.05	5.9	3.95	7.35	2.75	5.65	4.15	6.9
AIFM1	71.9	51.1	60.1	58.7	45.2	77.5	65	81.5	77.3	108.9	83	63.6	102.1	55.9	58.2	93.4
AIFM2	39.1	19.25	30.15	34.15	23.75	40.1	27.1	30.8	39.3	17.45	20.95	25.55	41.9	20.7	54.2	48.25
AIFM3	25.6	32.9	28.8	12.8	27.2	22.4	31.7	9.8	34.4	12.3	10.6	17.4	1.7	44	27	1
AIG1	28.2	40.2	35.9	37.7	18.8	31.8	51.1	18.3	27.6	20.5	34.6	49.9	27.2	30.1	35.5	37
AIM1	939.1	1039	1051.6	897.2	932	1362.2	1154.4	1052.3	893.5	1104.8	1130.8	1464.9	1288	648.4	1107.6	1157.2
AIM1L	26.25	12.55	43	18.9	21.55	19.5	11.75	32.25	30.7	6.55	13.05	13.9	17.05	20.85	16.95	12.05
AIM2	460.6	288.6	473.1	188.4	394	349.9	581.9	722.9	466	638.7	748.2	1582	346.6	792.9	642.1	419.1
AIMP1	294.5	239.9	290.8	279.4	203.1	205.3	212.6	158.8	206.4	307	289.3	185.3	218.5	74.6	297.9	235.5
AIMP2	106.8	124.8	131.6	179.9	138.8	127.8	109.4	124	140.1	164.6	151.7	78.5	153.4	100.8	189.6	168.6
AIP	392.5	320.35	333.45	274.35	341.95	347.3	273.55	374.45	336.9	347	329	323	395.9	405.8	319.8	238.05
AIPL1	6.25	8.85	17.8	8.9	15.5	1.3	2.8	4.95	14	2.8	6.4	22.2	5.95	38.35	9.6	13.4
AIRE	13.2	11.9	14.7	43.9	3.6	29.2	1	17.7	7.5	5.3	22.3	7.2	15.2	6.3	3	25.2
AJ011981 /// DPY19L1	5.2	14.8	29.6	1.3	5.8	3.6	3.7	6.1	18.8	7.7	10.3	13.5	4.8	2	32	3.9
AJ420595 /// GOPC	46.6	61.7	61.9	58	17.3	50.5	149.5	88.7	173	72.5	44.4	138.9	32.1	51.1	22.1	93.9
AJ606316 /// LOC644135	20	16.2	27.8	13	14.1	21.8	35.8	31.6	26.4	21.1	29	14.9	23.3	1.3	26.6	50.9
AJAP1	6.8	11.8	3.4	9.15	2.95	2.15	6.7	4.05	10.55	5.3	3.4	2.6	1.6	8.25	11.7	2
AJUBA	2.05	13	7.15	11.45	3.95	5.1	6.55	0.7	7.9	2.55	8.5	6.1	1.8	9.75	4.8	5.75
AK000798	14.6	8.1	31.6	13	16.1	29.6	10.3	13	20.7	6.6	2.4	1.2	16.8	2.8	1.8	0.7
AK021537	34.2	46.9	25.8	42.7	69	27.4	62.4	29.6	56.4	9.4	53	48.8	72	36.6	31.4	33.9
AK021804	7.8	4.9	27.3	9.1	1.55	1.45	5.9	4.6	2.75	0.8	3.6	3.95	1.45	10.65	2.25	1
AK021933	16.9	9.1	6.2	1.5	8.6	9.6	2.1	10.1	2.5	0.9	2.8	6.8	1.2	2.75	1.8	6.1
AK021977	6.3	1.1	1.1	17.5	2.3	2.1	13.2	13.6	21	6.2	13.1	9.8	0.5	8.5	0.8	6
AK022030 /// TROVE2	306.1	244.4	297.1	279.4	266.3	251.4	328.6	249.9	289.5	400.9	316.4	265.7	326.8	229.7	263.4	289.5
AK022793 /// BC043213 /// CTB-175P5.4	2.4	15.4	1.6	1.7	0.7	3.7	14	11.6	26.8	4.8	8.6	13.2	8.1	5.9	2	1.7
AK023627 /// TCTE3	38.3	39.6	12.1	14.7	43.3	15.7	36.7	53.6	35.5	33.4	30.1	47.4	39	66.5	35.9	49.9
AK024119 /// CTC-378H22.2	117	87.4	63	28	129.5	153.9	82.5	139.8	126	81.3	51.5	59.2	101.9	117.7	57.9	59.6
AK024134 /// PPM1H	1.5	1	18.2	8.9	0.9	0.9	6.7	1.9	0.8	7.1	4.9	8.7	0.6	0.9	14.5	2
AK024242 /// RP11-758M4.4	1.5	1.3	1.8	0.5	3.1	0.5	0.5	4.9	5.7	4.6	4.7	4.9	1	4.8	0.9	8.9
AK024936	1.6	18	2.1	23.4	17.4	16.2	40.5	21.3	30.4	8	12.6	37.6	21.4	17.2	15	36.3
AK025117 /// GPATCH2L	46.4	32.5	100.4	61	36.7	28.1	30.3	47.2	25	34.6	28.6	31.7	50.2	49.3	57	29.1
AK025288	54.8	115.5	51.6	109.1	58.8	83.4	133.6	118.7	114.7	62.2	38.9	30.5	31.4	37.4	63.2	86.8
AK025975 /// RP1-74M1.3	17.8	10.6	6.5	15.6	8.9	20.3	3.8	1.7	10	13.7	0.7	1.4	2.9	18.6	20.5	6.1
AK026714 /// PELI1	2602	3080.1	876.1	2097.3	2537.4	2403.6	4117.5	5238	4538.2	2065.3	1575.5	5819.1	1215.5	2581.5	1832.5	4159.3
AK026905	30.3	29	14.4	52	14.6	10.2	5.2	22.8	18.5	25.1	12	16.9	21.4	39	11.2	21.5
AK054708 /// RP11-547D24.1	9.25	3.55	2	10.3	2.7	1.5	5.5	3.75	3.45	1.6	0.75	3.2	3.75	2.65	2.7	10.55
AK054988	0.8	12.5	1.8	19.8	13.2	1.7	0.4	0.9	4.8	2.7	1.2	9.2	0.8	10.5	1.3	4
AK054988 /// TPTE2P1 /// TPTE2P1	8	5.6	2.3	31.2	10.7	3	12.8	5.9	3.8	0.8	8.3	16.1	11.8	2.7	17.3	6.4
AK055055 /// RP11-752D24.2	9.9	16.2	4.3	20.1	8.7	4.2	4.7	1.3	34.1	13.1	20.6	30.4	12	1.1	28.3	22.5
AK055458	6.75	12.7	11.65	14.15	2.15	1.9	7.4	2	17.4	8.7	5.9	2.25	2.25	3.3	1.7	10.2
AK055910 /// ZBTB1	56.4	65.7	78.8	70.4	36.8	51.4	184.2	36.9	58.5	32.3	63	57.3	31.9	72.3	66.1	70.6
AK055981	39.1	44.1	78.3	42.3	51.5	65.6	50.2	57.9	64.8	25.8	43.8	55.6	35	39.6	31.5	24.3
AK055981 /// RP11-617F23.1	71.3	56.9	57.45	59	84.85	72	82.55	99.6	75.35	39.25	60.75	53.9	61.1	92.8	51.35	36.25
AK056098	12.3	4.3	20.8	6.4	14.7	3.8	25.4	3.2	11.6	21.5	17.1	5.7	22	52.6	3.8	16.9
AK056982	11.6	22.3	38.9	46.2	37.3	12.7	36.1	39.8	48.1	18	28.8	36.3	19.6	26	39.4	23.4
AK057259 /// AK096803	3.8	3.2	23.9	3.8	5.5	1.4	5.2	4.2	4.1	1.7	2.6	3.4	2.5	4.4	1.2	10.7
AK057554 /// RP11-144L1.4	2.55	6.25	7.45	8.5	1.95	6.9	6.5	9.95	4.85	2.9	3.7	4.4	14.5	10.1	4.55	2.2
AK057657 /// RP11-473I1.9	1058.3	1715.6	1252.6	1801.5	1147.5	1277.9	1091.1	928.7	924.3	1080.4	1361	1349.4	1029.9	1240.2	1403.8	1214.8
AK057978 /// MKLN1	199.9	251.6	104.8	122	205.8	237.8	205	219.7	220	102.3	133.2	185.1	172.8	243.6	182	168.9
AK074476	5.9	9.5	2.7	3.2	35.1	13.6	7.5	8.1	17.1	9.5	18.4	33.4	10.8	14.1	14.2	18.3
AK090844	147.4	255.5	283.9	249.3	168.9	194.2	214.7	177.2	205.6	182.2	155	437.3	123.8	234.2	106.2	297.5
AK091028 /// GMDS-AS1	2.2	35.3	55.6	28.8	15.1	1	21.4	18	23.1	11.2	19.1	16.8	23.5	53.1	2.8	13
AK091729	27.3	33.1	45.5	30.7	40.7	49.4	26.9	49.2	60	29.1	4.7	6.4	53.6	36.1	33.2	26
AK093205	5.55	5.95	0.95	7.85	4.2	1.6	2.35	1	5.4	4.05	7.05	10.55	6.05	11.4	1.95	2.95
AK093256 /// RP3-486I3.7	0.5	1.3	10	1.1	4.4	10.5	2.7	6.9	7.1	0.3	7.3	1.2	0.4	2.2	9	1.8
AK093301 /// RP11-862G15.1	3.3	10.45	14.2	9.55	10.9	9.65	8.4	12.55	21.4	3.6	2	15.75	10.5	17.75	1.6	15.05
AK093356 /// RP11-10L12.4	8.1	17.1	1.7	2.3	16.7	27.9	28.8	27.9	31.5	0.7	20	31.1	12.6	33.1	26.2	9.6
AK093362 /// RP11-774D14.1	11.6	6.7	1.6	14.1	6.1	3.6	1.3	1.2	2.2	0.7	1.3	1	19.2	10	0.7	0.5
AK093370 /// CTD-3046C4.1	2.5	13.6	2.2	34.4	20.7	9.1	11.8	24.1	26.8	0.7	1.9	1.2	0.4	63.6	26.2	3
AK094644	9	6.2	22.6	13.2	15.6	5.2	14.6	24.1	34	5	14.7	15.1	24.3	11.6	15.2	21.4
AK094733 /// RP11-114G22.1	11.8	18.2	31.4	15.2	13.2	17.8	19.1	16.7	16	10	6.5	3.8	1	19.3	13.8	13
AK096159	4.4	7.4	1.3	18.7	13.9	1.4	11.2	16.1	10.7	10.2	5.9	5.4	10.5	29.8	2.7	8.5
AK096335 /// AP000662.4	1.8	13.6	1.6	0.9	21.5	0.6	2.5	0.7	1.9	6.8	0.5	3.3	0.8	7.1	2.2	2.4
AK096592 /// YLPM1	106.9	105.4	26.1	87.5	42	75.5	221.7	169.8	172.5	98.4	96.6	158.9	70.9	28.7	84.1	175.7
AK096803 /// RP11-395B7.2	14.7	39.3	47.3	40.9	7.6	28	19.6	4.3	13.6	16.7	20.9	29.3	4.7	33.9	14.6	38.8
AK097119 /// RP11-73M18.6	20.3	36	34.1	54.7	30.1	22.1	51.8	34.4	8	25	15	43.4	21.9	17.1	25.2	12.9
AK097242 /// CTB-127C13.1	6.8	1.1	1.5	1.2	0.9	16.9	0.5	3.1	1	0.4	6.4	0.9	9.9	14.1	0.5	1
AK097370	1	1	1	1.1	2.1	2.1	0.6	1	1.9	8.6	1.5	1.5	2.5	1.5	1.1	1.1
AK097453	15.3	29.9	19.7	2.9	11.3	33.6	11.4	31.1	34	2.1	2.1	14.5	39.7	32.3	18	9.3
AK097836 /// RP5-971N18.3	0.6	11.9	12.4	2.4	1	0.9	10.3	4.4	14.2	8.2	0.8	9.4	2.5	17.8	2.6	8
AK098263	7.3	1.1	0.6	17.3	1.1	15.4	4.3	0.7	8.3	5.7	8.6	0.3	6	1.5	0.3	3.3
AK1	63.5	59.8	36.8	40.55	64.8	59.4	51.05	75.15	72.6	52.2	50.95	54.35	79.1	59.9	80.2	36.6
AK123826 /// RP11-510M2.2	18.2	20.9	15.5	14.3	16.4	31.2	27.5	19.5	46.4	8.5	23	24.8	16	29.6	17.4	42.2
AK125860 /// RP11-582J16.4	2.1	4.2	0.9	1.7	14.4	12.2	3.4	1.3	1.5	2.2	2.1	8.8	17.6	1.8	1.9	15.1
AK126278 /// CUL4A	99.7	83.6	83.3	113.5	90.1	90.3	158	20.5	93.1	27.5	56.3	148.2	82.4	78.6	156.3	101.4
AK128734 /// JAK1	117.5	91.3	44.9	61	75.9	103.6	105.7	70.6	89.7	36.1	71.4	118.5	80.6	141.8	87.5	69.4
AK130486	28.75	17.9	44.95	40.2	42.55	32.9	12.1	25.9	43.2	11.9	16.5	22.2	11.35	37.1	32.15	25.1
AK131021	1.5	19.3	0.8	15	3.7	13.9	16.1	14.2	29.7	8.6	1.8	1.3	3	24.8	17	2.1
AK2	179.2	146.85	259	201.05	138.15	161.8	146.7	146.9	122.55	298.15	213.3	173.15	196.2	123.65	160.45	158.95
AK291611 /// TRGV7 /// TRGV7	4.4	13.8	2.2	1	10.4	2.6	2.3	9.6	4.9	1.2	4.9	3.6	4.9	2.1	22.2	2.8
AK3	310.9	288.4	279.75	429.6	237.05	341.3	509.45	345.9	359.8	395.05	385.05	505.6	330.8	270.9	374.65	448
AK311120 /// LSAMP	1.4	0.7	2.5	32.8	0.9	1.6	1	0.6	1.4	0.6	0.4	1.3	5.3	3.1	0.6	1.9
AK4 /// LOC100507855	6.65	12.55	16.8	6.8	24.9	8.85	13.95	13.7	18.4	7.2	12.2	15.35	2.1	24.25	23.9	12.15
AK5	7.55	14.5	12	4.95	22.45	2.6	9.45	10.25	13.8	5.9	11.8	17.65	8.3	25.6	10.85	5.4
AK6	316.9	312.1	205	222	240.4	300.8	284.5	251.2	222.2	276.5	264	272.8	281.9	210.2	320.2	281.1
AK6 /// TAF9	504.5	586.7	434.7	531.6	591.7	573.3	459.3	446.8	481.8	570.1	564.2	522	554.6	481.9	566	428.9
AK7	4.85	9.7	17.1	2.3	13.4	2.35	3.9	9.05	5.25	2.4	6.5	23.3	9.2	13.5	10	7.95
AK8	47.3	44.95	50.4	28.3	35.8	17.75	21.4	57.45	26.55	14.05	49.05	114.15	35.15	111.75	94.7	19.55
AK9	26	21.1	37.4	35.2	19.8	31	38.6	44.1	34.6	26.6	27.3	46.5	35.6	2.2	23.4	50.8
AKAP1	92.05	90.35	122.6	125.7	116	115.6	139.9	138.85	192	103.6	89.4	129.7	101.15	108	78.5	121.55
AKAP10	176.25	212.15	144.25	209.75	167.2	208.35	279.75	306.65	382.7	159.7	171.7	233.45	198.15	207.9	217.55	290.3
AKAP11	377.55	322.7	373.75	359.75	304.55	290.8	405.9	278.6	371.15	477.45	401.55	406.75	361.45	293.35	246.3	553.7
AKAP12	3.8	3.3	8.5	18.2	4.3	2.9	7.4	7.7	2	2.8	13.9	2.5	6.1	27.4	2	9.5
AKAP13	322.8	448.8	224.6	313.3	296	366	519.5	359.4	345.6	209.6	259.9	328.7	249.3	231.7	312.8	236
AKAP14	0.6	6.3	1.3	2.2	0.8	7.6	0.7	4.8	7.6	1.4	4.3	3.5	2.3	2.7	2.2	1.7
AKAP17A	140	146.9	137.3	119	129.9	154.6	134.2	157	82.8	118.6	126.7	127.7	114.9	148.3	130.8	109.1
AKAP2 /// PALM2 /// PALM2-AKAP2	1.9	2.5	0.8	8.5	19.8	2.5	2.6	2.4	11	2.6	14.9	10.5	14.6	39.7	9.9	12.2
AKAP2 /// PALM2-AKAP2	1407.5	1589.4	1064.6	641.7	1290.8	1449.3	1534.8	1190.1	1819	1319.7	1573.1	2208.7	1442.4	1151.8	1430.9	1887
AKAP3	16.8	3.8	1.5	4.4	1.6	3.7	3.1	2.6	2.3	1.7	1.3	4.6	1.8	1.3	2.6	20.3
AKAP4	8.1	29.3	5.5	5.3	5.9	10.4	1.7	1.6	6.3	7	3.6	14.5	20.6	19.8	2.3	23.3
AKAP5	8.45	9.45	2.85	13.3	18.95	15.05	6.5	4.7	5.7	10.1	12.35	19.15	1.15	21.15	3.5	20.25
AKAP6	13.65	8.15	12.55	15.1	17.7	14.05	11.4	13.1	19.7	1	10.2	7.85	11.2	1.35	14.2	20.2
AKAP7	143.85	97.85	111.95	145.8	102.25	162.85	152	81.45	103.7	93.3	82.35	84.1	114.8	86.2	77.75	135.1
AKAP8	302	355.65	271.85	405.35	334.55	302.05	274.35	271.45	248.65	285.75	332.2	219.55	246	230.35	329.95	238.75
AKAP8L	43.2	90.3	42.3	61.9	69.6	61	98.8	63	59.3	43.9	70.2	85.3	67.9	73.9	51.1	47.7
AKAP9	198.3	272.7	277.7	217.9	147.6	35.5	386	280.4	221.3	144.9	53.9	354	159.6	71.3	162.6	165
AKIP1	44.15	30	27.1	10.8	40.3	68.85	51.65	18.1	36.2	57.5	89.8	21.9	99.75	50.45	52.9	36.2
AKIP1 /// NUAK2	931	1346.1	607.3	830.6	882.5	784.7	369.2	692.5	635.3	604.4	676.3	444.8	1316	1381.6	1267.2	595.1
AKIRIN1	231.3	291.7	413	340.8	189.4	243.5	176.1	173.9	114.3	276.3	328.8	254.2	201.9	280.2	263.5	227.7
AKIRIN2	239	198.4	370.8	420.3	171.2	162.7	164.5	137.1	187.6	311.8	458.1	241.6	210.6	184.7	232	241
AKNA	674.35	628.6	478.45	432.55	759.8	764.95	534.4	723.4	686.1	355.65	391.55	447.45	770.05	840.55	545.25	507.75
AKNAD1	6.5	10.4	4.7	2.2	1.5	1	3.8	3.2	9.9	0.7	8.6	2.5	4.4	6.4	2.1	1.2
AKR1A1	635.6	554.2	399.4	309.1	519.9	567.6	465.3	492.9	612.4	492.7	372.3	416.1	593.4	356.3	437.7	566.7
AKR1B1	616.4	563.9	518.4	353.3	635.4	671.6	488.7	521.9	453.8	525.9	419.2	444.5	361.4	397.3	442.4	486.2
AKR1B10	12.1	1	1.6	3	2.6	11.1	5.8	0.9	15.7	0.4	20.1	1.9	9.1	3.1	2.6	3.7
AKR1C1	12.2	12.4	12.8	26.5	10.2	12	12.2	5.6	2.8	9.7	10.9	19.8	3.4	17	20.7	12.5
AKR1C1 /// AKR1C2 /// LOC101930400	2.6	9.8	4.5	0.8	0.9	9.4	2.3	8.4	2.3	0.8	12.2	0.5	0.8	32.6	8.5	15.8
AKR1C2 /// LOC101930400	4.6	3.8	8.2	1.9	11.2	5.8	17.5	1.3	1.9	15	5.7	9.5	3.2	2.9	7.3	3.8
AKR1C3	29.1	19.4	20.2	33.8	67.5	47.2	46.1	32.6	32.6	62	41	14.5	17.6	25.8	36.1	10.7
AKR1C4	0.6	14	0.9	20.1	16.3	20.9	3.3	11.8	6.6	0.4	2.3	18.1	2.9	1.4	1.5	7.4
AKR1C6P	5.5	0.9	31.8	39	18.5	29.9	2.8	18.1	9.8	28.3	4.6	1	4.9	85.8	34.8	25.6
AKR1D1	10.5	11.9	0.5	1.4	3.4	1.9	0.9	7.5	5	0.5	10.3	1.2	1.4	1.4	8.3	1.7
AKR1E2	12.8	6	4.2	21.7	42	2.1	3.7	3.3	27.4	2.9	3.2	11.9	5	7.5	7.1	4.2
AKR7A2	353.7	284.65	282.05	178.85	248.6	337.3	274.4	290.45	298.4	287.1	213.8	228.65	302.5	184.45	232.35	168.75
AKR7A3	59.95	65.3	38.8	45.65	43.1	57.2	39.3	50.75	60.2	49.95	39.1	28	50.75	41.6	33.2	46
AKT1	191.9	167.2	152.6	152.5	186	137.1	84.6	100.9	110.7	123.6	148.2	114	133.2	135.5	111.5	74.2
AKT1S1	11.1	27.3	18.2	48.5	29.15	20.5	20.5	20.8	19.7	13.5	24.7	9.3	29.65	21.65	16.9	14.45
AKT2	131.2	136.25	77.6	98.45	150	141.85	134.55	147.75	98.4	102.1	85.7	86.15	71.6	135.3	104.95	76.8
AKT3	33.1	24.1	64.7	67.6	40.3	33.4	53.5	70.2	67.7	27	37.2	45.9	35	33.1	26.9	40.4
AKTIP	78.1	70	47.45	60.95	62.2	94.8	52	54.8	48.6	90.8	72.65	64.7	62.05	59.1	62.05	76.3
AL022341.3	3.6	1.9	1.1	1.3	14.3	3.1	12.4	7.5	3.9	2.5	1.8	1.1	26.1	9.9	3.3	11
AL022344.5	16	9.1	26.3	37.3	8.7	15.7	16.2	17.9	21.9	3.2	11.2	7.7	17	15.4	6.6	15.8
AL109706	1.6	1.7	1	0.8	4	1.8	3.4	6.9	28.1	1.5	12.8	14.3	12.1	4.7	17.7	7.2
AL110181 /// RP11-390E23.6	15	16.2	8.5	49.2	3.3	5	12.1	31.7	3.2	4	9.9	9.9	3.1	55.1	3.1	16.7
AL132709.8	5.7	6.5	1.8	2.5	7.6	5.2	10.5	5.7	8.8	1.8	0.6	2.6	0.4	5.6	8	2.4
AL133493.2	7.3	5.3	6.1	2.6	13.7	11.3	19.6	14.1	11.1	4.8	4.6	1.4	15.1	0.7	4.7	1.3
AL590762.11	42.5	31.9	54.4	89.5	49.1	34.4	8.1	56.2	40.7	14	42.3	20.2	38.9	40.6	55.1	39.8
AL831948 /// RP1-197B17.3	1.4	1.9	2.9	13.8	4.6	1.3	3.7	3.4	2.5	3	1.1	2.8	7.3	9.6	1.8	2.9
AL832163	1.1	23.5	1.7	2.2	3.3	0.9	9.6	1.5	12.9	0.4	0.2	1.3	0.7	5.1	6.2	11.1
AL832615 /// AX747639	2	13.6	31.2	2.8	3.6	10.2	1.6	3.7	20.1	1.3	2.4	2.9	3.5	2.6	0.8	5.8
AL832909 /// LINC00984	61.5	53.8	52.8	64.4	53.2	73.3	35	31	16.7	88.6	47.8	30	54.3	51.9	50.4	33.1
AL832909 /// LINC00984 /// LINC00984 /// LINC00984	56.8	36.6	85	77.8	65.3	85.1	45.1	49.4	24.5	73.8	29.8	51.3	51.5	126.9	36.7	72
AL833181	646.4	667.6	391.1	693	643.2	865.2	1185	789.3	1628.4	646.4	393.1	373.5	499.8	569.1	399.4	1014.5
AL928742.12	3.1	1.6	1.5	1.2	12.9	1	11.5	13.7	14.3	1.7	3.3	3.2	3.5	24.2	9.4	3.2
AL928768.3 /// Ig alpha 1-[alpha]2m /// IGH	963.2	1101.6	1537.4	635.9	769.7	805.8	752.1	1511.2	544.1	183.9	324.4	868.6	267.6	608.5	774.7	152.6
ALAD	104.95	97.55	66.35	79.2	108.9	83	76.95	63	47.85	87.45	65.9	64.7	113.05	46.95	63.45	52.9
ALAS1	81.6	72.1	103	68.4	95.6	98.7	74.6	91.2	106.5	122.4	126.8	86	150.8	145.2	147.9	124
ALAS2	10.55	8.95	2.4	16.9	11.35	8.1	3	6.95	12.3	5.65	10.9	4.25	10.5	4.2	18.95	12.85
ALB	8.25	9	1.5	5.1	0.85	3	2.3	6.35	7.65	2.7	7.45	2.55	4	1.95	5.15	4.55
ALCAM	90.5	98.8	200.5	99.7	100.8	92.4	297.8	208.6	372.5	136.8	196.5	295.3	64.3	80.1	68	193
ALDH16A1	153.5	233.8	167.1	171.7	147.3	173.1	159.2	160	160.4	201.8	154.1	158.8	177.5	171.2	150.9	100.8
ALDH18A1	138.3	103.05	171.05	81.7	110.4	121.15	133.65	174.15	153.8	242.6	201.65	184.9	170.65	78.25	117.85	197.6
ALDH1A1	34.6	26.8	89.1	66	32.4	5.2	9.4	1.2	15.1	20.6	21.2	19.8	21	2.1	8	31.9
ALDH1A2	3.6	5.5	3	15.6	3.3	17.4	4.2	10.2	12.8	3	3.2	12.9	4.4	3.1	7.1	3.6
ALDH1A2 /// LOC101928635	0.8	13.4	1.7	30.3	17.8	1.6	13.9	3	2.5	1.4	0.6	1.3	3.1	1.2	1.4	2.4
ALDH1A3	8.35	9.3	13.05	13.85	1.2	11.5	9.3	4.2	7.2	0.65	5.25	2.65	16.75	2.95	3.1	3.85
ALDH1B1	13.05	12.85	21.4	3.6	24.1	10.1	11.7	20.9	41.55	9.8	22.1	15.1	14	35.3	14	11.05
ALDH1L1	13.85	13.9	34.45	32.75	34.75	17.5	29.85	35.9	17.8	24.5	9.95	10.6	34.1	26.75	24.35	9.85
ALDH1L1-AS2	14.4	19.4	43.8	6.9	6.9	7.2	20.1	17.3	33	16.3	22.9	23.8	32	1.1	27.6	27.2
ALDH1L2	1.7	0.6	1.7	12.2	14.7	13.6	2.3	3	4.2	1.4	1.6	4.5	9.1	5.6	11.2	1.3
ALDH2	258.9	265.8	337.1	336.8	265.7	319.3	136	136.6	93.5	153.6	183.5	90	242.1	196	137.4	88.5
ALDH3A1	2.5	4.9	3.1	23.7	3.7	15	3.5	4.4	9.6	4.9	6.7	8.3	16.8	1.8	1.8	11.8
ALDH3A2	56.4	65.3	45	60.6	71.4	46.9	80.7	88.3	82	100.4	62.1	72.1	57.3	54.6	42.2	99.7
ALDH3B1	22.8	8.2	51.6	41.5	29.1	13.1	12.6	17.6	7.1	10.4	15.7	14.8	44.1	16.5	12.8	15.6
ALDH3B2	2.2	11.55	7.1	11	10.85	3.3	6.65	11.25	0.9	4.8	9.2	7.05	14.65	2.7	9.5	10.4
ALDH4A1	14.65	5.65	19.7	5.5	3.75	4.8	5.45	17.35	19	7.95	13.65	23.65	10.35	6.4	19.25	11.15
ALDH5A1	142.6	102.6	90.7	49.25	85	110.35	148.3	107.9	150.45	170.1	102.75	107.7	163.35	72.85	63.45	151.05
ALDH6A1	63.7	45.9	78.6	53.7	35.7	55.5	73.1	58.3	56.2	72.1	71.6	43.8	66.1	33.9	43.6	73.7
ALDH7A1	21.1	26.9	21	11.2	22.9	37.4	12.2	8.5	14.4	7.6	26.3	14.4	12.3	6.3	30.5	9.5
ALDH8A1	2	13.7	16.8	1.3	22.4	2.7	18	26.7	18	24.4	31.4	29.2	23.2	0.7	29.9	20.2
ALDH9A1	673	329.5	383.9	313	626.5	591.8	526.6	523.1	434.2	719.2	675	316.3	1072.5	325.6	739.4	609.4
ALDOA	2357.2	1894.5	1925.5	1778.3	2062	2291.1	968	1484	1153.1	1702.8	1875	1392.8	1906.6	1695.9	2383.5	692.4
ALDOAP2	6.8	2.2	2.8	3.3	9.3	12.3	4.6	1.2	15.6	7.5	6.8	3.3	5.8	1.7	9.3	18.6
ALDOB	4.2	5.8	4.4	10.1	13.5	8.3	12.5	2.9	3.4	5.1	2.9	4.7	3	6.3	7.7	7
ALDOC	187.7	230.9	167.8	137.8	189.2	174.4	113.2	140.8	167.2	100.3	102.3	172.5	151.6	80.7	152.6	114
ALG1	12.6	32.7	58.9	22.3	17.7	34.4	31.7	40.5	20.7	35.6	37	41.5	43.8	16.7	37.4	51.3
ALG1 /// NAGPA-AS1	10.4	18.5	25.9	3.8	25.5	13.8	32.1	37.1	37.3	12.7	17.8	29.6	21.4	17.2	17.4	34
ALG10	6.45	18.95	17.9	17.3	17.9	5.8	10.65	3.3	9.35	6.5	8.8	11.55	20.7	8.45	10.35	19.35
ALG10 /// ALG10B	31.1	32.7	26.4	33	26	22.6	41.2	39	35.5	41.1	28.3	49	27.7	13.2	21.8	46.5
ALG11 /// UTP14A /// UTP14C	127.8	103.9	130.9	104.7	88.9	97.9	110.6	134.2	107.4	123.1	118.1	113	123.4	91.3	126.6	133
ALG11 /// UTP14C	121.3	136	103.9	186.9	133.3	132.4	131.1	103.3	103.8	156.6	141	80.7	185.3	122.1	148.2	107.4
ALG12	50.7	69.8	29.8	51.4	68.2	67.1	43.6	65.6	49.6	42.3	39.7	34.8	71.1	71	47.2	33
ALG13	253.3	296.8	433.9	271.1	324.9	253.2	326.8	286.8	254.7	375.8	406.1	223.2	248.3	250.4	325.2	283.2
ALG14	34.85	49.55	62.05	35.7	62.2	52.65	50.2	58.75	41.15	44.25	61.5	51.75	69.6	41.8	58.3	65.45
ALG2	108.95	127.55	121.3	107.95	144.35	134.5	94	87.55	88.2	140.95	150	130.65	136.55	113.6	138.45	169.4
ALG3	78.1	100.9	87.7	71.2	106.5	113.2	88.7	113.5	96.3	89.6	109.8	116.2	183.2	90.1	173.9	103.5
ALG5	16.6	13.7	21.6	28.2	25.9	14.8	22.1	26.9	26	17.8	24.8	21.9	13.9	44.7	16.4	35.1
ALG6	187.4	187	198.9	240.1	284	180.3	209.8	172.6	154.6	296.3	302.6	206.2	228.6	193.6	197.8	243
ALG8	173.2	126.9	186.9	120.4	176.7	186.9	169.8	200.4	187.4	186.1	168	191.9	171.4	74.9	185.8	236.5
ALG9	79.45	95.25	78.05	96.75	124.45	84.25	96.05	89.6	94.7	69.2	77.9	77.7	83.3	78.45	88.7	110.5
ALK	24.85	18.75	26.3	38.25	6.1	9.9	18.75	20.6	21	6.45	2.3	27.5	24.7	40.7	14.3	12.85
ALKBH1	90.95	56.1	45.45	96.4	95.2	65.5	85.35	78.15	64.55	75	62.6	64.1	59.2	98.65	78.65	44.05
ALKBH2	102.1	99.9	81.5	51.1	73.3	73.4	75.9	69.1	66.3	63.2	40.9	92.9	90.5	83.6	56.8	55.5
ALKBH3	99.7	96.2	73.2	63.9	139.5	148.8	87.6	113.9	123.2	122.1	90.3	147.5	127.1	65.2	75.9	137.4
ALKBH3-AS1	17.85	7.35	7.7	15.15	3.9	1.15	2.4	11.35	2.75	1.3	5	10	5.35	2.4	9.25	4.55
ALKBH4	46.6	38.9	43.6	63.4	15	46.5	29.1	30.4	58	17.7	46.4	45.4	18.5	29	32.2	45.3
ALKBH5	239.3	202.9	356.8	307.4	181.1	272.8	130.9	152.3	162.9	319.2	347.8	191.9	149.9	128.8	174.6	149.3
ALKBH6	224.1	240.4	193.4	233.7	267.3	225.7	237.7	296.6	306.6	184.1	188.1	256.7	206.6	208.2	255.4	181.5
ALKBH7	172.05	138.35	111.2	105.15	121.9	171.25	84.45	103.2	98.55	57.65	72.65	80.2	93.9	120.55	95.7	38.35
ALKBH8	48.85	39.25	63.6	41.4	49.35	37.9	74.6	58	74.7	44.7	47.55	69.15	69.85	38.95	44.3	80.1
ALLC	17.9	3.3	20.3	21.8	20.5	23.8	13.3	12.1	18.9	4.6	21.9	23.1	27.7	5.8	33.3	1
ALMS1	98.3	133.7	104.1	136.8	107.8	85.6	110.8	145.4	95.3	79.1	86.5	96	83.4	66.1	115.9	95.3
ALMS1-IT1	23	39.2	15.3	65.9	30.1	45.7	19.7	35.4	30.5	22.7	33.9	32.6	24.9	32	32.8	24
ALMS1P	19.2	3.2	19.7	3.2	3.9	5.7	12.9	19.9	53.8	3.6	2.9	31.4	14.9	29.2	20.5	6.2
ALOX12	48.7	17.1	37.5	38.8	33.2	33.6	13.5	23.5	25.8	40.8	26.5	7.9	3.6	21.5	10	29.3
ALOX12B	5.3	4.7	26.6	14.1	2.6	4.9	1.9	6	3.2	10.3	2.5	3.2	7.7	28.3	3.4	3.4
ALOX12P2	24.1	48.2	3.3	7.6	6.8	5	11.9	42.5	61	6.2	15.4	43.2	34.5	16.8	3.4	15
ALOX15	18.5	12.5	17.2	4	1.5	2.9	0.5	4.5	1.9	10.2	1.5	5.7	2.7	3.3	2.6	1.9
ALOX15B	14.2	17.2	4	22.6	12.5	10.15	10.4	4.85	30.85	10.55	23.95	20.3	4.15	8.15	8.95	10.2
ALOX5	211.85	205.05	275.35	183.25	185.5	275.9	251	251	221.3	207.4	161.5	187.25	275.3	158.85	141.55	114.7
ALOX5AP	1516.3	1157.7	1121.9	922.1	1508.7	1147.8	1100.1	1012.1	1280.1	1848.4	1512.5	1162.8	1475.7	813.6	1343.1	1430.8
ALOXE3	12.95	13.75	8.4	31.7	20.6	5.6	15.35	17.8	17.15	3.15	15.1	4.1	15.65	4.85	6.15	7.7
ALPI	2.7	7.2	1.45	8.45	2.2	2.05	1.8	1.6	1.95	0.65	1.25	3.35	1.3	6.55	7.15	8
ALPK1	38.4	43.15	46.3	35.6	26.9	42	43.25	47.85	64.7	34.15	24.95	66.15	62.5	33.55	38.65	75.1
ALPK2	11.4	21.2	2.9	18	5.2	3	2.3	1.5	7.9	6.2	7.9	2.3	8.3	18.8	12.3	8.4
ALPK3	9.05	3.2	1.55	18.2	1.6	3.5	14.75	3.3	4	10.65	5.65	5.05	5.1	2.15	3.05	11.1
ALPL	15.9	24.1	24.55	40.2	12.1	17.15	8.5	18.6	2.1	9.5	3.05	7.55	11.7	18.45	10.5	10.25
ALPP	1.3	0.9	1.3	1.6	2.4	5.6	1	1.2	1.7	0.9	0.7	1.1	1.2	1.4	1.1	1
ALPP /// ALPPL2	17.8	1.6	23.8	1.8	25.2	3.2	1	10.4	4.1	14.8	1.1	21.3	2.8	47.5	13.6	12.5
ALPPL2	23.25	30.25	31.7	17.35	19.05	23.05	17.15	20.9	13.35	17.3	3.1	16.75	15.75	35.6	38.3	13.95
ALS2	20.4	21.6	48.2	7.9	28.8	10.5	22.1	33.6	28.5	11.6	19.8	10.3	30.4	25.1	40.1	25.8
ALS2CL	18.9	15.8	26.2	27.2	18.9	15.4	23.9	3.1	25.8	14.3	5.7	16	4.1	37.4	2	30.5
ALS2CR11	6.45	0.6	1.85	3.25	2.2	7.1	3.65	5.7	1	2.6	2.85	7.2	3.5	11.5	11.95	4.3
ALS2CR12	14.45	17	32.7	9.6	21.6	12.05	25.2	36.55	16.15	14.7	13.85	20.25	3.55	5.95	9	27.05
ALX1	2.4	2.8	6.8	1.6	4	3.9	13.1	0.8	2.8	2.6	0.5	2.9	3.1	4	7.2	1.2
ALX3	11.1	2.9	7	2.3	4.9	3.1	6.9	1.7	2.1	0.9	2.6	10.9	9.5	13.1	15.1	1.4
ALX4	15.3	26.2	33.2	24.3	3.5	20.2	6.2	17.4	24.7	8.3	3.7	2.9	6.8	17	16.1	2.6
ALYREF	191.3	163.5	586.5	581.2	201.55	197.1	146.95	97.6	122.55	454.45	614.45	193.45	179.95	135.6	228.7	193.4
AMACR	9.5	8.2	3.1	1.4	13.4	8.8	7	8.4	14.8	6.1	8.6	4.1	6.3	28.4	2.8	9.2
AMACR /// C1QTNF3-AMACR	8.2	15.8	16.5	22.6	18.6	21.8	23.3	20	27.4	22.4	17.6	30.3	20.7	29.8	18.7	17.4
AMBN	4.9	18	26.8	5.4	4.9	3.6	4.7	11.9	10.8	1.9	1.5	4.2	2.4	3.1	2.2	2
AMBP	5.05	14.3	17.85	22.85	2.9	2.15	7.25	13.35	10.15	7.1	2.1	5.05	2.9	19.8	6.2	11
AMBRA1	50.95	29.7	44.75	18.95	35.1	60.3	31.75	46.95	49.85	30.05	41	29.1	27.75	50.55	60.7	46.35
AMD1	573.45	481.55	670.3	920.9	595	517.5	664.05	423.6	351.85	697.4	599.5	421.4	376.35	416	426.3	397.95
AMDHD1	7.8	22.5	5.6	15.8	4.7	19.2	28.8	29.1	31.1	0.9	11.7	28.1	12.8	2.8	3.1	26.2
AMDHD2 /// CEMP1	48.65	44.35	55.7	58.5	67.85	50.5	41.55	61.05	40.6	51.25	39.55	42.85	52.25	73.65	75.3	16.95
AMELX	10.3	20.5	24.7	13.2	12.1	36.3	9.5	32.5	2	0.5	8.8	23.3	7.1	3.1	1.7	30.3
AMELY	13.7	15.6	3.3	2.6	7.1	2	12.7	14.5	1.4	2.8	5.2	9.3	14.7	20.1	5.2	18.8
AMER1	20.8	5.1	35.5	5.4	3.4	3.4	11.9	15.5	27.2	7.7	7.8	3.2	14.2	3.3	3.1	7
AMER2	0.8	5.4	3.9	1.7	3.2	13.2	3.4	2.6	5.2	1	3.8	1	3.2	2.7	12.7	1
AMER3	2.8	3.4	3.7	19.1	3.8	2	3.3	3.8	3.4	1.8	2.4	4.5	3.7	6.3	4.3	11.5
AMFR	144.15	86.9	347.25	356	103.75	139.5	109.95	122.8	93.6	410	503.8	201.75	63.2	155.6	87.3	65.1
AMH /// MIR4321	11.9	3.3	29.5	32.3	14.3	22.3	19.8	24.5	6.2	2.9	4.2	25.2	26	5	4.5	3.2
AMHR2	3.1	1.9	9.3	4.5	1.9	1.7	2.9	4.1	4.8	1.8	1.3	2	1.8	2	5.2	2.5
AMICA1	129.7	92.9	239.1	195.2	191.9	135	9.7	28.9	42.6	93.6	89.2	56.6	134.7	52.6	75	41.7
AMIGO1	23.1	7.9	29.5	39.7	15	14.8	19.8	28.6	13.8	15.9	1.3	38.5	23.9	15.1	26.3	2.6
AMIGO2	180	158.9	159	164.8	157	237.2	301.3	206.2	278.1	392.1	273.1	276.3	349.5	217	193.9	127.3
AMIGO3 /// GMPPB	49.9	42.3	73.1	46.8	38.3	32.5	44.6	55.2	39.3	58	65.2	59.8	30.8	47.1	60.2	41.5
AMMECR1	63.2	66.5	64.65	51.4	75.15	55.3	61.7	61.6	78	75.2	63.25	117.6	68.6	38.3	66.9	93.25
AMMECR1L	185.4	178.9	163.1	156.4	179.6	177.1	156.2	175.9	220.7	206.2	215.3	172.2	205.9	300.8	217.4	190.7
AMN	35.7	30.3	3.5	2.4	8.3	12.2	37.9	15.4	6.7	34.5	24.2	38.8	8.8	11.7	43.7	15.9
AMN1	85	93.3	94.2	54.8	99.6	122	94.3	118.1	134.3	101.4	78.3	97.4	104.6	96.3	58.1	133.9
AMOT	7	9.1	25.7	23.9	20.5	11.9	24.7	18.1	11.8	6.7	3	31.8	4.4	2.6	18.9	20.4
AMOTL1	9.85	10.25	8.45	22.55	7.8	2.85	3.2	3.5	3.8	6.9	3.4	10.05	9.25	6.65	10.85	12.75
AMOTL2	0.8	5	2.6	2.1	21.3	1	7.6	1.6	2.1	1.3	3.9	3.2	1.1	6.6	15.5	1.2
AMPD1	1.1	2.2	16.4	34	6.3	1.3	15.4	0.7	1.9	13	17.8	2.8	4.3	1.1	10.6	10
AMPD2	261.7	210.1	279.9	240.3	270	335.3	157.3	159.7	189.9	136	143.5	155.6	253.6	249.8	220.1	171.4
AMPD3	352.7	350.3	302	253	485.6	382.2	386.9	427.4	403.6	409.3	204	336.2	307.7	305.9	177.4	377.2
AMPD3 /// CAND1.11	15.7	7.5	28.6	32.4	7.5	21	16.4	19.7	34.1	25.8	4.5	46.8	2.9	34.3	8.1	19.1
AMPH	2.8	1.6	6.8	12.5	4.9	2.1	3.2	0.9	0.9	3.9	2.9	2.9	3.9	15.6	14.2	2.2
AMT	240	134.3	136.3	124.2	306.5	240.1	224.1	229.6	248	160.7	114.5	144.6	114.7	302.3	151.6	161
AMZ1	21.7	28.3	16.2	12.8	43.75	6.2	33.25	47.9	53.65	17.75	20.4	23.2	33.7	48.15	38.35	24.05
AMZ2	852	987.9	998.5	827.4	990.3	777.1	917.4	795.7	683.5	962.5	896.1	706.2	775.3	874.4	956.4	927.9
AMZ2P1	125.4	128.8	131.5	109.5	155.7	95.1	96.5	108.3	82.4	157.9	140.8	82.7	137.4	118	122.7	143.8
ANAPC1 /// LOC101930107 /// LOC285074 /// LOC730268	326.6	317.3	354	274.6	310.5	292.8	359.1	257.1	294.2	368.1	309.6	300.2	288.9	327.2	269.6	339.4
ANAPC1 /// LOC730268	173.75	120.65	114.55	102.8	107.3	138.3	177.3	185.6	174.2	197.35	137.95	150.8	117.05	112.85	121.95	198.2
ANAPC10	63.05	44.8	57.55	113.35	61	65.3	49.1	53.9	60.45	76.6	87.7	62.95	94.7	67.35	78.85	73.85
ANAPC11	293.15	268.3	132.7	176.75	271	341.95	206.5	219.35	222.9	224.5	204.05	230.35	276.6	188.7	246.5	197.1
ANAPC13	487.5	349.6	367.55	384.25	461.8	397.6	310.9	353.3	259.05	366.65	350.9	320.45	487.05	248.5	467.85	254.15
ANAPC15	207.7	244.4	172.1	192.1	188.5	219.9	103.9	226	131.4	123.2	126.7	100.5	130.5	188.6	190.7	75.3
ANAPC16	1329.95	1357.1	1059.3	797.5	1429.5	1179.2	1333.1	1054.5	1238.55	1221.65	924.4	1202.15	1326.15	1376.75	1266.15	1273.35
ANAPC2	153.4	145.4	132.3	133.4	141.7	214.4	112	103	150.7	82.6	137	100.2	197	148.5	210.9	84.8
ANAPC4	446.1	432.45	376.6	329.85	574.2	540.6	662.7	466.65	541.9	581.4	469.35	621.45	488.55	298.55	366.35	537.65
ANAPC5	368.25	392.45	379.75	342	343.55	422.25	436.05	379.45	530.65	349.45	225.7	436.45	275.3	247.2	345	430.35
ANAPC7	130.5	104.75	88.55	72.85	108.45	104.5	121.25	183.3	112.4	128.5	106.3	141.75	127.4	101.95	142.25	156.15
ANG	21.4	7.5	51.8	5.4	31.8	26.4	30.6	37.7	6.9	21.9	39.2	18.8	19	1.8	23.2	29.3
ANGEL1	87	63.2	59.6	86.8	47.4	71.3	59.7	49	57.7	67.9	55.4	50.5	75.9	93.6	48.1	50.9
ANGEL2	88.1	80.8	129.9	201.7	94.7	109.5	106.5	112.1	75.2	164.8	162.7	225.3	77.3	107.6	88.1	140.4
ANGPT1	22.2	2.5	6.4	3.6	7.3	7.6	5.8	2.7	15.4	13.5	9.1	17	11	17.9	13.8	13.7
ANGPT2	6.1	1.95	9.3	14.65	1.3	7.45	6.55	5.35	12.95	1.2	2.8	1.95	2.25	14.55	8.45	2.8
ANGPT4	1.1	18	2.5	14.2	5.8	1.7	2.4	6.2	8.5	11.7	5.2	1.6	6.9	10.9	18.3	1.5
ANGPTL1	2.4	1.7	2.4	15	1.8	1.6	6.1	10	17.7	6.5	4.1	12.5	1.5	11	1.3	3.4
ANGPTL2	4.4	22.8	7.3	4.5	15.7	1.8	11	14.4	28	19.9	6.1	13.3	3.6	23.2	10.5	14
ANGPTL3	2.8	0.9	3.8	18.7	14.1	1.6	2.1	0.9	3.2	1.3	1	1.7	2.9	0.8	5.9	1.8
ANGPTL4	5.6	3.55	15.1	3.55	8.05	22.75	10.15	3.55	3.45	3.4	9.55	2.95	2.6	14.55	6.2	14.95
ANGPTL6	59	45.7	38.4	26.8	73.6	54.5	45.7	72.6	54.4	33.9	44	43	46.7	65.4	30.1	27.9
ANGPTL7	3.7	3.2	21.6	34.2	3.1	3.2	1.7	16.7	8.9	1.5	5.9	3.2	1.7	1.2	0.8	1.7
ANHX	13.55	5.45	8.55	4.85	5.1	3.2	16.35	41.15	21.05	2.45	24.6	17.3	27.45	29	32.8	12.15
ANK1	29.7	18.9	25.9	24.8	35	45.7	47	37.5	47.6	22.1	37.7	41.1	62.6	43.4	26.9	40.5
ANK2	2	5.25	13.5	8.5	1.1	1.65	5.95	16.7	8.65	9.3	5.55	5.4	6.2	9.85	5.35	4.2
ANK3	21.4	39.7	65	55.2	38.8	17.4	50.8	116.5	86.4	21	36.8	153.4	18.4	18.1	49	36.8
ANKAR	2.95	1.3	11.85	12.8	2.1	7.4	4.25	7.45	13.9	2.2	6.85	5.1	16.15	1.15	12.55	5.7
ANKDD1A	54.25	17.65	36.3	12.8	48.85	10.9	51.6	30.9	17.6	36.7	34.05	23.85	13.65	14.2	19.3	87.45
ANKEF1	22.55	17.75	20.75	18.8	31.45	25.8	25.3	36.1	43.05	26.5	20.75	19.35	10.4	7.1	39.35	36.45
ANKFN1	8.3	4.9	2.75	22.05	6.1	14.25	1.95	1.3	5.2	9.65	1.65	13.3	1.95	18.9	2.25	2.75
ANKFN1 /// BC037494	6.8	0.7	17.1	15	3.7	1.2	2.5	0.9	10.4	7.2	9.2	0.4	1	2.2	10.8	10
ANKFY1	37.6	36.15	68.7	65.9	34.5	47.1	57.05	46.7	75.4	65.75	46.25	73.15	32.6	57.95	29.35	47.8
ANKH	20.2	15.6	46.5	32.2	19.2	18.7	28.7	35.9	44.1	20.6	20.4	48.2	6.9	16.3	25.6	21.8
ANKHD1	39.6	36	45.1	77.2	50.6	31.6	71.9	73.8	88.5	25.6	81	91.9	22.5	41.7	43	63.9
ANKHD1 /// ANKHD1-EIF4EBP3	421.1	405.85	380.75	379.2	369.9	400.25	413.15	396.7	389.25	371.6	400.35	507	326	317.6	364.05	510.3
ANKHD1 /// ANKHD1-EIF4EBP3 /// EIF4EBP3	219.1	167.1	155	136.7	177.7	275.9	125.4	193	164.1	202.8	131	165.8	190.4	165.3	225.8	175.6
ANKIB1	234.7	185.6	237	212.3	212.2	174.3	332.2	224.4	230.1	248	259.5	361.9	275.2	153.5	238.8	331.4
ANKLE1	7.7	8.1	11	18.7	23.2	4.1	12.7	13	9.1	0.8	17.6	32.5	12.8	6.5	16.4	22.6
ANKLE2	117.3	88.2	153.3	121.1	116.1	90	146.5	100.9	93.5	117.8	155.4	143.6	116.2	98.9	103	104.3
ANKMY1	7	21.3	14.2	17.1	39.1	11.6	35.9	24	29.7	16.6	19.9	19.9	3.8	22.6	23.6	30.7
ANKMY2	244.7	186.4	143.1	126.7	148.8	199.4	257.9	178.5	182.3	295.3	283.1	266.9	286.5	163	242.8	270.9
ANKRA2	261.4	392.8	410.7	459.4	329.5	279.5	367.4	334.2	324	366.6	471.1	442.4	285.1	227.8	340.2	431
ANKRD1	8	9.8	2.6	0.8	8.6	0.4	16	14.4	11.4	0.2	6.3	0.9	1.9	23.1	18	15
ANKRD10	201.25	183	156.3	251.4	213.75	227.8	250.7	253.3	308.25	299.55	190.5	288.85	205.2	180.05	206.25	343.55
ANKRD10-IT1	312.1	265.75	301	231.75	324.95	246.95	417.4	243.8	333.95	217.15	204.1	467.55	304.7	370.05	315	500
ANKRD11	103.3	102.5	59.2	68.35	101.9	90.1	118.7	69.55	94.9	52.65	59.55	75.45	102.65	154.85	105.1	105.65
ANKRD12	250.2	263	168.1	242.9	314.75	189.4	419.55	253	251.05	241.85	294.9	402.35	184.1	129.8	205.2	329.15
ANKRD13A	1196.6	1174.2	1328.75	1307.4	1118.55	1322.75	1721	1580.45	1438.15	1096.4	1205	1465.55	957.15	1545.4	1320.35	1142.75
ANKRD13B	17.7	22.7	28.2	26.8	37.7	48.6	33.5	29.6	34.5	10.6	6.6	52.5	20.7	33.4	8.6	16.3
ANKRD13C	57.3	50	96.6	106.9	58.9	33.3	53	61	57.6	68.6	79.9	66.4	61.2	81.1	63.9	96.1
ANKRD13D	95	89.1	84.8	67.7	77.9	97.7	78.1	77.7	116.5	58.8	56	70.8	100.4	93.7	91.4	63.7
ANKRD16	33.75	17.95	30.25	13.7	25.2	37.9	40.75	34.45	52.5	40.95	49.1	34.75	55.8	18.2	24.5	41.75
ANKRD17	289.75	204.2	210.8	154.45	263.4	280.25	391.8	327.75	289.95	276.85	249.8	358	339.25	243.35	285.45	488.5
ANKRD18A	8.35	10.5	9.25	20.05	10.25	1.6	2.7	9.55	14.8	3.75	9.05	5.1	17.15	8.45	7.85	9.05
ANKRD18B	21.2	13	3.9	25.9	17	36.9	8	14.4	20.2	12.6	8.8	2.9	3.2	7.4	1.3	9.3
ANKRD19P	12.4	15.4	4.9	1.5	27.6	1.5	4.7	11.2	16.4	1	15.3	7.9	21.5	54.6	10.5	17.6
ANKRD2	2.9	23	13.2	22.3	4	22.4	7.2	16.3	39.2	1	2.5	13.1	11	7.4	2.2	1.5
ANKRD20A1 /// ANKRD20A11P /// ANKRD20A2 /// ANKRD20A3 /// ANKRD20A4 /// ANKRD20A5P /// ANKRD20A9P /// LOC102723891 /// LOC102725051	12.7	9.1	91.9	47.4	59.9	97.6	49.2	38.4	136	40.7	73.3	23.6	25.3	68.9	40.9	119.6
ANKRD20A1 /// ANKRD20A12P /// ANKRD20A2 /// ANKRD20A3 /// ANKRD20A4 /// ANKRD20A5P /// ANKRD20A8P	0.6	0.7	0.7	1.9	11.1	7.5	11	11.6	1.1	0.3	6.8	0.9	0.1	32.8	1.2	8.1
ANKRD20A1 /// ANKRD20A2 /// ANKRD20A3 /// ANKRD20A4	8.7	0.8	1.5	0.9	1.3	1.3	1.8	14.7	3	3.9	0.8	8.1	1	0.6	1.4	1.5
ANKRD20A11P	40.2	33.7	64	8.9	57.9	138.3	42.1	41.6	125.1	35.8	40.9	2.4	22.7	43.2	45.1	53.9
ANKRD20A12P	10.3	20	24.75	20.45	15.95	3.35	11.3	33.3	18.55	6.25	5.1	18.95	19.25	31.85	9.65	21.25
ANKRD20A12P /// LOC101059949 /// LOC101060632 /// LOC101927345	22.2	1.9	2.2	38.3	2.5	15.8	1.5	10	16	7.1	15.4	9	2.8	17.1	14	1.5
ANKRD20A5P /// ANKRD20A5P	12.2	7.6	23.3	3.4	25.1	14.6	8.5	9.2	37.5	3.2	13.9	1.2	0.8	24.9	24.2	4.8
ANKRD22	11.8	17.1	30.1	15.8	27.75	16.9	11.3	6.3	5.45	37.35	37.6	17.25	36.4	18.4	18.3	14.35
ANKRD23	27.2	19.3	5.2	17.1	28.7	44.9	33.6	42.2	56.7	23	5.2	10.3	51	30	24.2	36.1
ANKRD23 /// ANKRD39	27.95	30.8	15.75	52.5	35.05	7.05	6.3	24.25	30.75	36.4	22.1	7.6	18.75	21.45	7.9	22.8
ANKRD24	14.1	4.1	16.3	16.3	2.6	19.7	16	25.6	7.1	4.1	6.7	7.7	10.3	16.8	16.7	4.3
ANKRD26	17.75	29.8	22.9	32.65	41.35	31.9	34.3	39.1	45.1	38.2	40.25	26.1	16.2	12	20.55	34.2
ANKRD26P3	13.3	1.1	26.3	3.2	2.7	16.2	8.6	3.4	4.3	21.1	10.7	3.7	13.7	16.4	17	2
ANKRD27	253.6	222.9	221.6	202	169.7	199.5	223.4	169.2	161.4	204.8	239.1	188.1	205.6	234.6	168.9	236.2
ANKRD28	101.85	159.95	109.65	126.8	153.35	129.1	190.3	247.55	148.3	121.4	109.15	129.25	100.35	108.5	144.1	157.45
ANKRD29	3.15	8.35	19.9	12.55	4.1	7.6	4	4.05	4.4	3.8	7.95	1.2	1.4	16.5	1.1	4.4
ANKRD30A	4.9	0.5	1.5	10.9	4.8	2.2	3.6	0.8	4.3	3.5	1.7	1.6	8.7	23.7	0.8	0.8
ANKRD30B	3.35	7.05	11.1	2.55	9.3	8.15	6.9	2.95	9.05	2.45	0.3	1.2	4.15	0.85	0.5	6.15
ANKRD30BL /// ANKRD30BP2 /// LOC100132004 /// LOC100132154	5.5	8	14.6	24.7	25.8	17.1	3.7	20.2	1.8	10.1	8.8	22	1.7	19.6	20.6	17.9
ANKRD30BP2	11.3	13.5	26.9	36.5	12.5	13.2	16.2	27.8	39.1	4.8	9.1	26.6	16.7	24.7	20.3	19.6
ANKRD30BP3	1.8	11.8	17.3	25.7	5.8	12.2	5.3	2.9	18.2	2.6	1.6	4.1	3.4	14.9	1.2	2.2
ANKRD31	0.5	14	0.7	1.7	0.8	0.5	1.5	0.4	0.7	6.2	1.4	0.5	2.4	9.7	3.1	1.6
ANKRD32	67.4	73.8	86.15	109.85	89.9	79.2	83.85	76.15	102	96.4	89.85	85.7	91.05	43.6	70.95	114.45
ANKRD33	2.8	6.8	3.5	1.1	9.1	1.4	16.3	15.7	0.5	0.4	0.6	4	2.4	11.6	1.6	1
ANKRD33B	28.1	54.1	43.2	19.2	86.1	27.7	59.3	61.3	49.7	39	56.2	80.7	26.8	53.9	35.8	76.2
ANKRD34A	16.2	11.5	3	1.5	5.7	27.5	5	5.3	2.1	12.3	3.7	21	3.1	17.4	13.2	3.2
ANKRD34C	0.6	10.2	2	25	1.2	9.4	1	7.7	12.8	6.6	7.3	19.3	1.4	13.2	9.1	0.6
ANKRD35	17	21.2	11.3	1.5	1.8	7.4	1.7	4.9	22.7	0.6	15.7	4.9	31.1	29.9	9.3	3.3
ANKRD36	28.7	37.9	73.45	48.45	23.85	25.05	62.05	33.15	37.2	44.4	52.55	101.35	24.4	34	35.7	113.25
ANKRD36B	262.6	311.8	465.7	296.4	233.5	182.8	690	546.9	483.7	270.6	330.5	832.3	284.4	164.4	282.8	674.8
ANKRD36BP2	13.7	16.3	14.1	11.6	22.5	15.1	27.4	35.6	17.5	22.5	49.9	82.3	26	14.8	56.3	39.5
ANKRD36C	55.3	23.4	22.2	30	25.7	25	46.5	20.6	55.6	21.9	22.3	42.4	20	5.3	28.5	53.8
ANKRD37	122.3	126.55	174.45	193.95	272.85	127.75	181.7	200.1	223.45	135.15	216.6	127.4	150.8	261.3	224.8	171.45
ANKRD39	78.7	81.6	44.1	29.4	76.8	45.2	51.1	38.3	45.5	45.3	46.5	35	61.8	45.9	110	46.1
ANKRD40	72.4	98.5	56.8	64.8	60.3	82.8	89.2	74	44.9	55.6	100.6	43.9	68.6	81.1	79.4	50.6
ANKRD44	74.9	111.3	182.6	231.7	75.2	75.5	231	145.1	170.8	147.8	117.1	159.4	95.5	309.4	110.6	202.3
ANKRD44-IT1	30.9	17.1	25.9	35.1	32.6	21.5	38.7	37.2	53.7	26.2	24.2	9.7	26.2	31	27.5	11
ANKRD45	2.3	6.2	24.9	0.7	3	8.1	2	1.3	10.9	0.4	0.3	12.5	17	13.7	3.8	11
ANKRD46	81.9	50.5	56.3	42.7	45.4	60.5	60.1	56.5	50.4	86.9	44.4	27.3	88.8	39.7	43.8	66
ANKRD46 /// GAPDHP62	145.4	223.2	112.6	155.9	165.9	160	192.4	272.3	248.9	141.3	87.2	192.5	184.6	194	245.9	80.8
ANKRD49	794.7	665.5	571.8	507.6	721.8	764.5	582.8	612	500.6	613.8	435.2	427	459.9	537.8	482.2	481.8
ANKRD50	1.6	11.4	15.8	7.6	10.1	10.3	4.7	9.6	1.9	0.7	6.6	9.6	13.9	20.5	14.2	8.4
ANKRD52	34.9	70.9	31.2	9.9	58.8	69.8	38.5	85.9	50.6	53	9.1	4.8	72.9	105.7	24.2	8.4
ANKRD53	12.05	26.85	15.75	19.6	13.15	20.6	17.6	9.1	14.5	7.8	5.25	15.95	14.9	21.95	5.85	13.65
ANKRD54	23.25	24.85	22.4	49.7	43.05	11.55	35.4	30.45	51.2	20.1	30.6	55.35	31.9	29.65	37.4	28.05
ANKRD55	18.6	14.4	31.9	33.5	13.8	12.3	4.3	17.1	22	15.1	26.5	21.1	16.4	4	19.7	6.7
ANKRD6	24.2	36.3	56.9	43.7	30.45	20.6	41.6	52.5	27.75	33.05	21.1	41.05	17.7	19	25.15	19.25
ANKRD60	3.4	1.3	1.8	4.2	1.4	1.9	2.1	2.6	9.1	1	2.9	3	1.9	5.2	2	2.6
ANKRD65	13	19.7	13.2	27.6	16.3	5	1.45	6.7	14.7	11.5	15	15.35	9.4	26.35	8.75	6.1
ANKRD7	10.1	0.8	28.4	1	0.6	9.4	10.8	20.9	16.6	0.8	9.5	8.1	3.5	22.1	15.6	18.4
ANKRD9	4.8	3.9	20.1	23.2	8	10.4	4.6	4	5.2	9.3	7.3	2.8	11	16.3	16.3	1.7
ANKS1A	118.3	80.9	75	87.5	61	67.2	102.3	98	82.9	72.5	98.2	103.1	80.3	66.6	101.6	72.3
ANKS1B	7.3	10.2	1.5	6.4	4.1	6.1	3.6	7.2	7.8	2.4	1	0.7	2.8	4	2.7	4.4
ANKS3	38.1	47.6	41.7	43.6	32.2	45.5	39.5	43.8	42.1	43.5	40.6	40.6	13.1	57.9	2.3	25.9
ANKS4B	3.2	8.7	0.8	22.9	3.2	0.7	3	22.3	5.1	5.6	3.3	1.6	6.1	19.9	1.3	1.7
ANKS6	18.75	16.1	23.05	11	12.45	10.1	31.05	18.9	25	15.5	8.3	3.05	11.8	16.15	15.35	16.3
ANKUB1	7.1	3.1	19.9	25	17.9	6.7	13.6	8	7	11.6	8.5	18.9	2.4	23.9	3	3.7
ANKZF1	188.9	173	114.7	148.7	178.4	223.7	205	193.3	242.2	155.9	104.5	156.3	135.9	231.1	157.4	173.2
ANLN	5.3	8.75	12.9	14.6	9.05	18.65	4.95	8.25	4.35	9.15	21.3	4.55	15.45	22.9	13.05	4.2
ANO1	9.9	16.15	18.8	3.6	9.15	21.95	3.7	11.45	20.55	5.7	2.1	7.85	3.1	7.35	5.1	10.7
ANO10	17.3	40.3	7	65.2	24.4	50.1	19.5	10	5.1	7	13.4	13.6	11.1	48.4	20	7.2
ANO2	10.3	4.45	2	13.3	2.4	11.55	7.15	5.9	2.75	1	0.75	2.45	2.9	3.5	3.8	7.05
ANO3	5.4	14.1	13.1	8.2	6.3	7.4	2.5	6.2	16	2	8.6	1.2	2.1	1.7	0.9	20
ANO4	2.2	13.9	23.9	11.5	0.9	1.6	2.1	1.1	9.4	1.4	8.7	4.2	3.3	4.9	1.2	0.9
ANO5	13.5	1.4	2.6	2.5	13.9	14.5	2.2	9.2	0.8	9	17.1	2.1	10.7	12.6	8.5	1.4
ANO6	140	157.45	130.75	147.05	134.15	74.15	96	68.4	79.7	142.4	175.9	103.25	159.4	78	120.55	110.2
ANO7	4.1	11.3	19.7	3.5	6.7	6.7	5.2	3.7	4.3	6.1	2.4	4.3	2.3	3.5	6.4	6.7
ANO8	17.2	26.1	50.4	4.1	26.3	29.5	8.8	4.2	4.4	17.2	16.4	41.6	36.1	23.6	46.2	23.3
ANO9	169.8	139.1	103.6	63.7	136.2	187	143.3	180.7	121.6	70.8	62.9	90.5	112	212.7	142.2	61.5
ANP32A	404.4	408.9	410.6	378.5	391.4	425.8	380	281.5	304	622	571.3	331.8	470.6	296.5	438.2	442.7
ANP32A-IT1	36.1	21	53.8	29.7	38.9	34	44.9	32.8	35.6	16.9	17.2	79.2	38.9	88.4	47.9	46
ANP32B	3032.8	2759.3	1994.3	2232.15	2900.85	3233.55	2174.95	2725.8	2263.8	2577.1	2219.7	2287.95	2468.2	2919.25	2797.45	2077.2
ANP32C	0.9	1.9	0.6	2.9	0.9	1.8	0.8	1.9	1.6	2.4	5	1	1.7	1.2	2.3	1.2
ANP32D	5.3	2.9	15	1	3.9	8.1	11.5	2.2	20.2	13.5	10.1	1.8	8.2	0.6	2.4	6.5
ANP32E	529.2	530.9	759.2	761.5	511.8	494.4	275.5	308.3	310.1	721.6	647.7	420.4	722.9	655.9	822.2	391.5
ANPEP	13.4	1.4	18.7	20.1	5.8	6.7	4.4	9.7	3.5	11.7	11	3.2	2.1	2	34.9	1.5
ANTXR1	4.45	2.2	4.75	7.25	12.45	4.2	6.55	7.2	12.35	4.95	3.8	3.55	6.75	14.2	5.1	7.2
ANTXR2	134.95	127.05	204.9	106.65	144.8	176.1	158.35	184.55	102.25	147.7	126.9	179.65	136.65	35.45	81.35	95.3
ANXA1	230.45	353.05	562.4	713.1	268.85	439.25	110.4	78.7	87.85	264.65	491.1	149	396.9	139.25	253.55	93.35
ANXA10	1.2	1.5	1.4	4.4	16.8	2.1	2.6	1.9	2.7	0.6	0.6	8.9	3.4	5.9	3.7	1.5
ANXA11	312.8	318.3	171.7	206.6	286.2	227.3	237.8	345.4	229.6	185	169.3	263.3	160.5	216.3	214.3	140
ANXA13	11.6	10.7	3.4	1.1	0.9	3.4	2.3	2.8	24.9	13.1	0.7	6.1	3.1	8.3	7.9	1.4
ANXA2	1363.1	1506.8	995.65	878.7	1350.4	1633.8	959.05	1198.4	771.5	1543.65	1827	1549.15	1929.35	993.55	2142.4	1192.55
ANXA2 /// NHP2L1	1385.1	1618.1	1382.8	1383.7	1737.1	1617	1248.4	1318.2	1107	1383.9	1510.7	1422.9	1692.9	1719.8	1934.9	1195.7
ANXA2P1	3.2	3.2	14.3	22.5	25.4	23.8	14.1	15.8	20.8	18.6	19	34.4	18.7	3.8	12.1	19.8
ANXA2P2	658.7	617.6	570	447	590.6	547.1	552.3	530.2	473.4	444.6	479.6	645.7	911.4	530.6	1128.1	649.4
ANXA2P3	2.5	33.1	62.6	45.7	13	9.6	29.9	36.1	27.5	29.4	44.2	44.5	40.5	41.1	45	39.9
ANXA2R	188.9	194.3	158.6	172.5	154.7	176.7	184.6	193.8	230.8	248.1	171.7	181.2	164.2	217.3	181.1	124.5
ANXA3	16	12.6	0.8	0.7	24	4.4	11.5	3.9	6	8	7.7	26.5	9.1	12.8	11.5	11.1
ANXA4	486.65	298.5	456.65	196.05	376.25	314.3	400.75	291.7	249.65	919.5	971.9	566.8	696.15	250.7	438.65	571.4
ANXA5	532.4	446.4	655.6	684	436.6	493.5	243.4	310	250.5	711.7	663.1	566.2	540.5	355.5	526	349.6
ANXA6	717.2	1060.9	846.6	464.75	904.25	719.8	702.15	764.1	767.3	812.95	575.6	546.4	771	686.6	583.9	452.2
ANXA7	659.25	577.3	967.05	780.45	595.2	579.7	503.15	599.25	525.7	792.7	950.75	923.1	614.25	554	775.65	700.25
ANXA8 /// ANXA8L1	5.8	5.6	41.9	31.5	17.2	8.7	5.5	10.7	32.6	3.7	4.9	20.6	3.5	46.3	16.5	3.5
ANXA8 /// ANXA8L1 /// LOC100996760 /// LOC102725207	4.4	10.9	46.3	4.5	4.5	9.1	2.5	14	26.6	5.8	14.1	15.9	4.5	44.1	6.6	1.8
ANXA9	2.2	11.35	9.3	8.55	2.3	5.2	2.9	2.05	2.4	11.1	7.25	7.2	6.85	9.05	2.75	2.2
AOAH	109.6	47.3	148.5	149.2	97.8	90.6	39.3	50.4	50.9	92.8	69.8	40.5	139.8	84.1	27.7	32.1
AOC1	1.5	1.9	1.4	13	18	3.8	8.7	9.5	3.5	0.6	9.5	3.5	2.3	13	8.7	5
AOC2	42.7	40.7	38.5	48.2	12	21.2	15.3	43.3	32.5	25.9	35.6	20.7	17.4	46	34	24
AOC3	36.3	2.9	2.3	30.3	16.9	3.8	28.9	14.4	8.6	10.3	25.5	42.8	10.5	15.6	30	8.5
AOC4P	4	4.1	5.5	30.7	7	7.1	15.9	26.9	30.5	3	2.6	4.6	7.3	3.5	6.7	17.2
AOX1	4.65	5.6	6.8	16.45	2.35	5.8	5.05	7.3	27.35	7.65	10.6	9.85	8.15	3.5	5.85	10.6
AOX2P	1.5	17.2	10.1	3.4	20.2	19.8	3.1	12.3	6.2	5.2	4.7	7.4	5.4	6	2.5	20.3
AP000230.1	3.7	1.9	2.2	3.2	17.2	1	1.3	15	3.7	2	2.5	3.1	10.9	2.8	5.4	17.8
AP000253.1	19.2	1.4	1	15.7	0.8	1	22	1.8	3.5	0.4	9.6	2.1	4.5	0.6	10.3	18
AP000265.1	0.7	6.3	2	0.8	2.1	15.2	5.9	3.9	7.8	7.1	0.3	7.3	27.8	10	6.7	0.5
AP000266.7 /// BC034802 /// LOC100128198	1.1	2	1.9	3	6.9	14.8	3.6	19.9	13.8	13.9	2.6	8.4	20.6	1.5	16.5	5.7
AP000347.2	76	54.7	74.5	82.9	62.6	48.7	68.2	93.4	137.7	29.6	53.4	97.3	62.5	60.1	45.7	176.6
AP000462.1	2.9	16.4	8.3	3.9	5	5.9	2.8	3.9	20.9	6.7	10.1	13.2	5.4	17.6	13.3	4.2
AP000473.8	4.4	2.2	1.9	3.9	2.2	1.1	1	2.7	8.5	1	7.4	1.8	5.9	38.3	3	12.8
AP000525.9	2.9	3.4	7.2	2.6	3.7	4.5	23.8	3.7	10.6	9	1.2	30.6	24.3	26.6	17.3	28.9
AP000696.2	12.5	5.8	31.2	5.1	3.2	4	25.8	19.7	5.7	19.7	14.4	13.6	24.3	35.7	32.7	18.8
AP001062.7 /// C21orf2	18.8	38.8	26.6	29.6	16.5	20	20.3	24.2	4.6	20.1	7.7	4.3	30.8	11.1	27.4	21.2
AP001063.1	3.9	6.7	13.1	44.1	32	28.1	20.2	25.2	6.3	21	16.9	4.2	21.8	86.8	4.9	4.5
AP001171.1	31.8	5	3.5	6.1	21.8	3.8	15.8	22.9	5	1.2	19.2	34.6	1.7	12.5	18.4	26.2
AP001189.4	16.6	14.3	45.8	15.5	15	3.1	1.8	1.3	3.7	2.2	8.5	6.2	2.6	24.4	3	3.4
AP001347.6 /// BC024173 /// BC048201	5.6	33.4	6.6	14.2	9.2	15.6	24.4	23.8	15.2	8.7	29.2	27.2	22.9	13.8	16.2	26.6
AP001462.6	39.6	34.2	2.2	3.6	39	29.8	47.8	42.7	39.7	39.8	30.1	48.6	31.6	57.1	17.7	32.1
AP001604.3 /// BC043580	1.5	2.9	14	25.4	8.4	17.7	1	7.8	3.6	8.5	0.3	2.2	0.9	1.6	1.6	2
AP001605.4	1.6	2.2	3.1	5.2	1	5.5	8.9	16.9	14.5	9.2	12.4	23.7	1.6	0.8	2	10.9
AP001630.5	18.4	2	3.9	4.3	3	1.2	3.7	22.9	5.3	2.2	7	2.2	4.4	2.5	4.6	1.3
AP006216.10	16.5	16.1	24.5	27.5	8.6	23.5	23.8	13.5	3.2	17	16.2	2.3	2.1	1.8	20.6	23.5
AP006216.12 /// APOA1-AS	6.3	1.8	1.1	46.4	1.1	20.6	3.4	2.6	7.2	12.1	4.4	11.5	1.9	4.6	1.6	2
AP006222.2	77.5	27.9	57.9	44.3	59	79.6	34.3	85.9	107.8	37.6	73.1	40.8	43	107.1	34.4	39.5
AP006547.3	17.8	13	15.9	35.8	4.8	7.3	2.6	5.4	4.4	16.5	13.2	15.7	9.1	8.7	8.9	11.4
AP1AR	3.6	11.3	43.6	16.6	25.9	13.7	4.2	20.2	22.4	11.4	8.5	16.1	18.3	18.2	17	15.9
AP1B1	259.6	346.7	236.2	176.5	282.7	263.8	163.9	227.8	237.4	131.6	127.5	114.2	221.2	369.4	245.3	115.6
AP1G1	223.9	264.6	222.5	346.8	192	189.1	219	250.9	182.1	206	255.9	226	190.8	274.9	221.5	139.4
AP1G2	699.75	400.65	163.35	185.25	288.4	331.85	302.05	370.7	309	384.8	251.9	261.85	494.4	330.6	377.55	234.05
AP1G2 /// JPH4	3.4	14.5	0.9	19	31.8	28.6	14.2	11.6	30	15.8	14.8	8.9	22.4	5.6	12.8	9.2
AP1M1	258.2	258.05	190.8	158.65	276.1	341.25	215.8	282.5	168.65	217.45	198.75	144.3	277.8	132.6	249.95	120.35
AP1M2	14	13.15	14.95	11.2	6.2	3.45	6.25	6.65	11.7	2.55	17.2	2.6	9.35	6.6	17.4	2.05
AP1S1	28.9	36.7	44.5	3.5	43.7	7.7	23.5	61.9	9.4	41.4	23.6	14.8	29.1	21	13.9	14
AP1S2	288.25	288.35	462.35	454.4	299.9	352.3	313.85	346.95	390.7	474.05	481.2	670.35	340.45	255.35	288.5	479.65
AP1S3	18.2	27.6	122.7	119.2	29.6	17	54.6	30.6	13.1	53.7	29.4	55.5	5.1	47.6	35	21.5
AP2A1	28.3	47.7	52.45	25.2	21.2	49.75	21.35	21.9	39.85	24.1	31.1	30.75	42.25	50.2	17.3	26.95
AP2A2	136.9	138.4	104.35	108.6	163.1	147.2	129.95	139.15	167.95	120.75	131.5	106.2	140.35	164.9	130.45	91.35
AP2B1	212.15	184.65	187.2	127.45	155.6	118.8	122.75	172.35	147.1	239.3	183	154.5	215.95	149.2	171.35	127.25
AP2M1	1070.2	1081.4	542.8	608	778.7	1112.8	635.7	554.7	496.4	634.8	492.8	424.8	760.8	452.7	683.6	212.2
AP2S1	413.7	296.1	265.1	243.3	379.9	416.7	246.7	273.7	257.1	338.4	278.4	327.6	297	195.7	359.9	238
AP3B1	190.05	120.9	203.25	184.55	141.1	147.75	172	106.65	126.4	223.55	120.65	93.9	129.6	94.85	127.7	100.7
AP3B2	12.2	7.5	5.45	16.1	24.95	2.55	11.2	10.95	14.65	6.55	6.9	8.35	16.5	2.9	14.6	11.25
AP3D1	102.9	67	49	28.4	88.8	79.3	74.3	75.5	38.3	40.7	11.7	62.2	59	33.8	72	81.3
AP3M1	156.05	153.9	153.2	178.2	145.35	199.5	151.25	155.6	163.8	215.45	146.45	126.65	254.25	109.8	147.85	187.55
AP3M2	47.9	84.65	112.55	166.7	92.35	106.65	104.1	102.8	106.05	61.25	89.2	60.85	74.65	93.3	153.3	47.1
AP3S1	1143.7	991.1	1416.6	851.1	1182.6	1127.4	940.1	900.6	675.8	1199.4	1237	900.3	744.7	852.1	1344.8	832.6
AP3S2 /// C15orf38-AP3S2	75.4	56.2	38.7	80.6	101.4	74.3	49.3	42.6	64.5	41.5	36	75.1	53.3	38.7	63.5	33.1
AP4B1	27.4	31.1	26.4	58.5	24.8	9.6	23.3	17	25.3	25.1	22.4	27.7	19	28.3	18.5	37.3
AP4E1	7.1	3.2	7.4	24.7	14.3	7.65	11.3	15.7	3.85	14.35	8.6	6.2	10.85	11.85	15.55	7.6
AP4M1	37.3	39.8	15.9	8	10.2	47.2	25.2	58.3	51.8	29.5	7.5	32.7	49.2	30.9	15.9	13.8
AP4S1	63.6	81.9	91.95	73.25	91.05	65.95	57.45	97.7	84.9	92.75	54.95	83.75	60.35	56.75	55.45	102.95
AP5B1	69.3	47.2	38.9	26.4	45.1	45.7	72.6	60.8	50.5	23.4	42	48.6	46	51	29.7	47.9
AP5M1	109.3	85.4	81.9	44.9	97.5	83.1	135.8	152.7	107.6	99.4	61.9	73.6	87.2	73.7	72.3	96.7
AP5S1	48.3	100.3	82.6	72.6	95.9	72.4	58.2	109.6	89.8	72.2	91.4	59.5	49.2	64.1	58.5	79.8
AP5Z1 /// MIR4656	89.75	86.15	103.3	70.25	94.15	99.5	86.2	95.25	116.5	64.35	55.6	81.65	86.85	90.55	83.8	49.65
APAF1	30.1	1.9	56.8	34	32.6	31.4	37.3	25.2	30.4	33	28.6	29	32.6	59.8	27.7	44.2
APBA1	4	7.25	10.75	16.85	11.95	7.35	17.05	3.4	19.2	9.95	7	6.4	1.65	10.35	21	5.8
APBA2	37.4	38.05	53.55	30.05	16.15	39.15	37	52.25	22.55	37.4	44.1	20.7	26.05	60.25	86.45	23.6
APBA3	173.1	124.25	112.8	87.35	166.6	151.95	86.65	128.85	131.85	81.2	104.45	153.9	203.3	137.35	181.15	147.7
APBB1	64.6	43.1	78.7	19.3	43.2	64.6	28.4	38	45.9	37.8	26.5	37.2	27	67	38	23.9
APBB1IP	84.7	76.2	80.2	135.7	102.4	52.3	137.8	86	119.7	106.1	75	79.9	74.2	58	49	95.4
APBB2	49.3	122.1	43.6	30.6	70.8	60	36	33.5	23.2	36.3	23.6	4.6	29.4	84.5	34.8	24.7
APBB3 /// MIR6831	120.2	70.5	58	87.3	92	105.5	69.4	89.4	87	86.8	68.9	107.6	90.2	66.6	88.9	87.6
APC	49	46.2	42.1	74.3	54.8	48.3	90.4	70.2	79.5	57.1	40.5	105.8	43.9	40	27.6	111.5
APC2	13.95	9.75	8.3	12	6.4	2	12.95	21.35	11.05	8.8	4	3.6	25.1	11.7	11.75	3.75
APCDD1	12.8	33.2	17.3	8.4	19	15	16	21.4	8.5	19.5	2.1	8.7	34.9	33.9	24.4	52
APCDD1 /// LOC100130468	18.5	17.9	22.1	12.9	9.7	15.3	15.5	21.7	0.8	1	2.2	1.6	2	31.7	1.5	13.9
APCDD1L	4.5	3.6	4.6	35.7	13.5	3.2	2.3	1.3	1.5	1.7	8.4	4.1	13.6	3.3	9	16.9
APCDD1L-AS1	7	15.3	3.3	2.5	11.3	15.1	0.8	6.1	5	3.4	0.9	18.5	4	24.4	8.5	18.7
APCS	3.6	15.3	29.5	36.2	26.9	2.6	23	42.3	29.9	1	1.6	31.7	3.3	16.9	35.7	22.4
APEH	131.95	90.65	67.2	55.1	109.75	114.05	74.4	93.2	104.65	77.9	81.1	103.3	114.75	52.85	114.7	86.3
APELA	2.2	6.2	12	4.2	0.6	11.5	2.3	0.4	0.5	4.4	0.7	9.8	1.5	11.9	1.7	7.7
APEX1	1327.3	1455.7	979.1	1206.1	1602.5	1551	1057.5	1052.3	953.8	1228.7	1044.6	792.5	1387.5	1106.4	852.2	1133.6
APEX2	97.9	81.45	35.8	45.55	66.8	75.9	64.2	71.2	55.6	77.75	56.75	53.6	80.35	93.1	70.95	59.3
APH1A	30.7	60.4	187.8	172.9	43.7	29.1	68.2	73.9	58.4	132.8	68.2	38.3	27.8	45.5	47.5	21.9
APH1B	73.25	71.45	98.55	75.75	60.55	65.65	67.95	56.5	58.3	60.95	67.85	73.85	28.15	88	47	53.55
API5	83	93.5	145.6	169.8	83.7	77.7	148	83.7	124.8	117.8	100.3	93.2	74.9	70.2	109.6	93.3
APIP	64.9	48	46.9	94.05	44.75	51.7	82.5	57.05	58.5	155.15	108.95	89.45	79.45	43.8	79.7	93.85
APITD1 /// APITD1-CORT	53.4	43	33.1	36.1	39.2	37.4	36.9	53.1	41.2	41	50.1	42.1	14.2	49.6	44.2	41.7
APLF	20.15	18.5	32.15	14.2	13.35	13.55	18.35	31.25	38.35	15.4	17.7	29.25	31.15	20.2	21.4	22.15
APLN	32.6	5.7	10.1	8.6	15.6	3.9	14.6	10.7	9.2	2.9	13.7	21.7	30.4	23.4	6.8	26.6
APLNR	1.7	1.5	2.7	3	6.5	3.4	0.9	5.7	10.5	1.2	1.6	2.9	1.3	1.8	1	1.8
APLP1	7.5	3.8	3.5	4.2	2.1	3.1	4.2	1.4	2	1.2	4	3.8	3.8	15.8	2.4	1.8
APLP2	435.6	429.95	538.4	822.5	468.35	508.45	285.1	210.05	334.1	424.45	370.8	118.3	278.65	257.8	259.9	359.5
APMAP	358.4	333.8	201.5	276.6	356.8	370.4	260.7	242.1	290.7	211.5	219.1	191.3	296.2	232.2	295.6	260.9
APOA1	3.2	9.9	4	2.5	18.95	3.7	1.85	10.7	13.5	13	7.3	13.5	12.05	8.3	8.4	20.9
APOA1BP	485.3	539.2	329.1	340	594.7	542.9	399.5	512.7	499.9	380.1	306	429.5	449.8	393.1	329.3	362.3
APOA2	13.5	2.9	9.75	16.15	6.5	1.2	8.95	3.4	7.7	9.8	3.85	19.7	2.15	1.9	2.15	1.3
APOA4	33.8	15.9	42.5	26.1	45	11.6	18.9	6	16.5	19.7	8.8	27.4	15.7	35	5.4	32.1
APOA5	28	10.8	6.9	19	22.85	11.65	17.85	12.85	3.9	14.1	11.6	10.75	17.1	17.5	22.95	12.6
APOB	3.5	30.55	11.2	4.2	9.75	3.5	4.75	10.7	4.2	8.25	2	3.35	7.15	15.7	8.3	1.7
APOBEC1	10.2	3.8	4.4	16.6	3.3	1.4	6.5	15.3	1.5	0.6	6.2	17.1	2.6	23.4	19	3.5
APOBEC2	1.3	26.7	1.8	13.2	7.6	7.9	28	43.5	30.2	19.4	24.9	16.1	19.7	32.9	26.5	13.1
APOBEC3A /// APOBEC3A_B	327.7	203.7	10.1	380.8	333	233.9	25.8	32.9	2.5	317.6	439.9	291.8	707	245.5	210.1	57.5
APOBEC3B	46.6	31.4	105.5	32.2	132	30.2	46.3	52.8	46.1	30.1	329.5	121	128.5	83.8	215.9	36.9
APOBEC3C	479.1	366.7	330.4	206.3	376.5	433.2	434	625.6	426.1	573.7	391.4	648.4	791.1	372.2	409.4	377.9
APOBEC3D	20.1	25.4	34.7	84.3	32.3	35.1	17.6	17.2	26.9	13.8	11.8	24.3	25.2	62.5	32.4	34.1
APOBEC3F	13.5	13.15	24.6	15.85	5.7	14.3	12.6	16.45	16.7	26.3	22.05	30.6	43.85	44.7	21.45	12.4
APOBEC3F /// APOBEC3G	176.2	103.5	193.8	163.5	133.4	130.5	157.8	105.6	91.5	317.3	267.8	234.1	221.5	132.4	119.3	219.2
APOBEC3G	444.2	305.95	292.55	250.85	413.65	481.35	298.35	429.8	323.05	568.2	534.15	418.85	899.85	581.7	535.65	520.95
APOBEC4	22.7	2.8	25.9	12	6.7	18.6	5.3	21.8	27.2	3.6	26.7	22.3	2.1	22.4	15.3	9.1
APOBR	31.2	43.7	33	57.4	28.1	42.8	31.9	2.2	4.9	23.4	31	46.7	38.5	15.2	55.3	14.3
APOC1	6.95	3.95	33.7	29.6	15.95	10.15	10.2	17.75	10.85	16.4	33.15	25.45	2.35	41.4	21.05	3.5
APOC2	20.65	22.45	18.35	13.6	32	12.5	14.1	16.3	14.4	2.7	8.45	20.1	11.3	27.25	16.85	7.65
APOC2 /// APOC4 /// APOC4-APOC2	13.25	9.4	21.55	19.2	23.45	12.45	13.2	22.5	22.75	9.9	13.95	25.5	27.95	28.5	13.9	9.8
APOC3	7.8	1.5	2.95	7.7	4.6	4.7	16.6	3.15	6.85	1.8	3.2	3.25	2.8	12.4	15.95	2.8
APOD	30.8	7.9	5.4	20.6	30.8	42.1	15.8	41.5	6.5	36.9	33.4	40.1	50	20.4	18.9	0.9
APOE	30.4	9.4	3.3	23.5	22.3	19	15.7	26.5	21.9	2.7	6.2	15.3	2.7	5.7	31.1	22
APOF	4.7	1.3	24.7	9.2	12.9	1	11.2	5.6	10.5	7.2	1.5	10.9	1.1	24	1.7	1.8
APOH	11.7	8.15	3.4	11.35	3.9	1.65	2	13.95	7.8	1.6	2.1	7.4	7.75	2.65	3.65	15.15
APOL1	29.5	16.9	55.8	56.6	32.4	34.6	32.1	34	34.7	84.3	49.8	53.6	44.8	1.6	9.1	25.5
APOL2	74.4	72.45	66.8	38.9	92.15	73.25	49.8	92.45	117.1	59.55	58.2	54.6	94.45	67.65	90.3	45.55
APOL3	191.9	144	143	159.8	131.2	173.6	97	201.8	220.7	176.1	109.2	157.5	215	346.8	240.6	118.3
APOL4	15.6	3.8	13	11	11.6	3.2	5.1	3.6	2.3	6.5	9.5	7.4	14.7	1.5	12.3	5.1
APOL5	3.6	2.3	2.6	2.1	4.4	1.1	7	2.6	5.5	1.1	3.4	1.3	2.6	1.7	3.6	1.4
APOL6	29.7	27.35	43.05	50.4	30.15	25.6	25.85	19.3	23.7	37.1	51.05	82.8	57.6	47.85	33.55	71.45
APOLD1	29.9	25.1	15.8	11.6	4	18.9	11.4	6.7	25.2	6.8	13.4	8.1	20.8	20.2	15.4	24.2
APOLD1 /// DDX47	1666.4	2140	1038.6	1960.7	2089.5	1750	1738.8	1731.4	1470.9	1468	1657.7	1583	1441.6	1697.7	1705.7	1298.6
APOM	66.95	69.7	49.05	75.9	62.75	55.65	57.25	67.85	46.3	53.1	61.3	60.35	64.15	58.2	65.2	33.45
APOO	93.5	84.2	83.7	69.4	66.5	86.2	55	82.3	71.8	93.2	86.8	56	88.2	41.7	99.4	81.7
APOOL	69.1	62.5	72.5	57.5	91.55	61.4	54.1	92.6	85.05	76.95	58.75	85.45	83.55	75.65	70.4	74.1
APOPT1	272.85	287.45	314.7	194.15	257.15	279.5	274.1	402.35	465.65	181.05	215.85	254.15	260.5	408.45	291.1	268.4
APP	190.5	182.2	137.5	146.4	162.4	91.8	62	109.2	131.2	149.8	99.6	74.2	108.6	123.7	109.6	102.4
APPBP2	114.55	73.35	72.35	70.35	89	75.5	104.95	75.85	105.45	122.15	114.55	89.5	105.85	67.8	92.05	105.45
APPL1	198.4	222.6	385.4	246.55	148.35	239.45	209.9	136	238.45	247.25	151.9	209.8	156.7	145.35	154.05	281.35
APPL2	86.8	90.6	108.2	192.9	86	84.5	108.8	96	112.7	103.7	111.8	94.2	49.3	68.6	53.8	90.7
APRT	482.1	484	394.55	341.6	491.15	571.8	249.7	273.4	258.25	319.15	288.7	359.6	392.9	353.95	403.8	351.5
APTR	16.25	20.85	2.1	21.9	20.85	36.25	28.65	13.2	25.25	23.2	24.15	13.45	13.95	18.35	21.3	17.95
APTX	77.1	76.1	66.6	106.2	109.7	69.9	73.3	80.9	95.9	105.3	88.9	71.1	86.7	88.1	81.7	57.3
AQP1	17.25	4.05	18.45	7.9	2.7	2.15	2.15	4.8	4.15	1.45	16.2	1.1	4.5	24.75	23.2	6.45
AQP10	5.2	9.7	7.9	49.6	14.7	20.1	3.5	1	2.1	24.4	26.8	4.4	4.9	28.7	3.8	5.5
AQP11	14.2	5.7	20.1	1.6	12	11.3	29.8	11.6	11.9	1.3	17.1	15	22.4	21.8	4.2	11.4
AQP12A /// AQP12B	38.2	50.65	82.8	36.8	52.55	38.4	36.55	57.55	54.6	27.3	55.55	36.35	45.9	57.35	36.15	37.4
AQP2	17.5	3.9	16.9	36.4	9.8	13.1	14.8	20.1	8.2	13.1	14.3	4.8	3.6	41	16.3	8.3
AQP3	22.2	25.6	45.1	65.6	25.3	21.4	13.5	24.9	23.9	40.7	51.6	21.3	63	60	62.5	7.8
AQP4	2.1	5	1.4	5.7	0.7	6.5	3.9	3.3	2.2	0.6	5.6	1.8	1	2.4	6.6	4.2
AQP4-AS1	4.7	0.6	30.9	7.55	0.9	4.1	6.35	5.75	1.8	5.6	1.4	10.2	6.15	4.45	3.1	3.1
AQP5	3.3	1.6	10.4	2.2	4.2	1.7	2.7	8	5.6	2.6	2.2	3.8	4.3	8.2	4.4	1.9
AQP6	10.25	9.25	3.3	11.25	19.8	22.3	6.9	2.55	6.15	1.3	13.6	11.5	24.35	22.4	10.85	4.55
AQP7 /// LOC100509620 /// LOC101930168	6.2	8.3	9.7	4.4	7	23.7	3.3	1.6	18	12.8	2.4	20.7	23	7.2	15.5	4.2
AQP8	10.2	2.7	1.4	1.5	5.8	4.8	5.9	8.4	27.7	0.9	4.1	14.2	3.1	2	4.4	4.3
AQP9	32.7	28.9	151.2	196.9	71	53.8	4.5	6.5	1.2	51.3	80.2	19.7	84.9	29.4	41.7	8.3
AQPEP	1.1	1.9	1	2.4	0.9	5.3	0.3	1.4	1.6	1.9	9.6	18.4	0.6	2	8.3	11.4
AQR	88.6	70.1	70.95	66.5	88.75	78.85	138.5	118.95	135.1	87	103.2	86.75	72.2	57.75	74	116.2
AR	8.6	6.45	3.85	3.6	16.8	8.15	2.65	11.5	14.85	10.2	10.4	6.85	4.65	5.9	8.05	4.9
ARAF	165.7	165.4	177.6	219.95	149.35	136.75	114.95	150.65	158.55	179.2	151.25	158.7	143.3	142.45	151.9	100.75
ARAP1	131.6	98.2	104.5	82.6	119.2	172.8	96.1	103.9	63.9	67.9	87.3	32.2	136	132.5	106.3	54.4
ARAP2 /// LOC101928667	10.8	22.9	13	39.4	6.8	1.8	17.3	20.7	32.9	10.8	11.9	11.1	14.1	17.9	6.9	3.4
ARAP3	6.4	14.45	40.75	28.2	15.25	19.45	20.65	11.9	26.2	20.7	23.55	6.45	15.5	39.65	22.2	14.3
ARC	3.3	23.5	1.6	1.4	1.2	2.5	1.2	2.8	4.6	0.6	1.5	2.6	1.3	1.4	2	1.9
ARCN1	486.3	603.2	411.7	496.6	392.9	796.3	378.9	371	418	429.7	424.2	319.7	448.9	294.1	458.5	349.8
AREG	73	58.4	93.2	91.4	102.3	15.5	132.2	56.7	70.9	32.3	62.9	34.8	70.7	11.4	57.6	109.6
AREL1	29.5	39.8	39.3	69.6	57.6	34.8	18.6	44.5	21.5	60.5	37.8	47	18.9	45.5	44.3	34.8
ARF1	294.8	337.6	200.2	166.1	295.6	399.6	510.5	666.2	577.8	206.3	241.9	451.3	290.9	456	245.2	354.5
ARF1 /// MIR3620	285.8	291.2	726.8	804.4	201.8	262.8	258.4	230.5	193.5	685.2	651.3	314.8	240.2	196.6	324.4	137
ARF1P1 /// ARF1P1	14.9	1.4	4.1	10.2	1.8	5.4	16.2	19.5	22.2	5.9	24.7	17	7.7	3.7	4.4	5.2
ARF3	392.6	441.5	258.3	174.8	368.3	466.9	241.5	289.9	283.7	266.9	248.6	201.6	465	343.3	437.2	216.9
ARF4	574.1	592.35	944.95	992.7	574.75	565.95	316.1	310.6	271.6	801.3	1003.2	512.15	703.55	662.6	927.55	557.8
ARF5	225.6	259.8	292.7	198.9	235	293.3	215.7	184.1	241.7	248.7	236.2	220.2	231.9	149.7	257.6	181.9
ARF6	1357.1	1056.1	1548.8	1338.2	1159.1	876.8	712	955.4	835.5	1144.6	1209.8	539.1	1198.2	1474.4	1031.6	497.3
ARFGAP1	87.3	74.8	101.95	89.9	77.3	117	90.35	104.55	90.15	62.55	92.75	64.5	105.75	88.9	118.1	52.15
ARFGAP2	207.5	218.95	153.7	191.25	201.3	233.25	171	211.7	193.05	162.9	159.5	123.25	201.65	220.5	194.35	92.65
ARFGAP3	264.1	263.9	345.4	324.1	255.8	233.8	281.1	283.3	290.2	389	403.9	270.5	326.1	174.9	344.7	301.2
ARFGEF1	70.4	91.9	206.8	205.2	81.5	111.6	127.9	112.9	114.6	198.9	182.9	185	65.1	127.1	73.2	146.5
ARFGEF2	79.95	122.2	180.25	150.55	122.05	68.9	198.3	233.4	204.5	184.95	125	200.75	60.15	66.9	92.2	235.3
ARFIP1	74.75	57.65	122.85	82.95	59.05	71.05	104.8	78.45	64.15	128.8	98.5	85.2	83.6	74	58.55	94.95
ARFIP2	174.9	198.9	161.5	214	212.9	179.9	138	165.5	147.3	129.1	114.1	155.9	166.5	240.5	140.7	81.9
ARFRP1	76.65	49.95	132.7	43.1	55	62.85	70.05	70.6	58.15	75.9	52.55	83.8	75.6	32.95	68.35	39.5
ARG1	7.9	9.55	7.85	21.2	2.85	3.85	3.8	2.15	5.7	11.1	3.55	4.3	1.85	23.65	3	8.1
ARG2	25.45	26.45	45.75	11.05	34.7	25.95	21.1	40.6	21.75	26.05	24.95	28	28.15	31.45	25.8	19.95
ARGLU1	1001.7	991.5	376.65	493.2	1112.55	991.5	659.5	459	451.65	412.8	408.6	287.15	873.35	1013.05	656.45	288.65
ARHGAP1	68.05	56.5	72.9	41.75	61.65	39.05	55.95	51.05	59.1	36.5	50.1	41.05	40.65	38.5	47	41.75
ARHGAP10	10.6	40.1	45.5	17.3	37.3	30.3	29.4	25.4	20.9	26.1	38.7	11.5	29.4	1.8	37.1	26.8
ARHGAP11A	3.8	4.8	1.1	1.6	14.4	1.1	8.5	1.5	2.5	0.7	8.5	0.7	2.3	3.6	10.4	0.9
ARHGAP11B /// LOC100288637	1.4	24.9	16.2	9.2	1.7	2.9	23.8	20.8	20	23.8	24.7	21.8	5	5.5	22.5	20.1
ARHGAP12	112.2	98.7	189.2	122.6	93.7	128.1	200.8	165.4	231.4	235.1	173.9	190.6	123.7	129	88.1	227.2
ARHGAP15 /// LOC101928361	614.55	538	500.85	424.6	589.2	666.25	639.2	675	679.15	777.15	540.75	739.05	731.55	657.1	621.3	746.85
ARHGAP17	1214.1	1157.8	1003.9	716.6	862.3	959.6	758	1172	1081.6	1344.8	1308.1	1018.6	1041.6	509.8	557.4	1617.2
ARHGAP18	53.1	39.6	48.5	35.5	40	55.7	26.9	33.5	30.4	58.9	50.4	55.2	57.5	33.2	53.2	39.7
ARHGAP19	133	88.3	90.8	79.1	98.9	116.1	82	92.8	85.1	107.1	85.4	76.9	132.7	51.2	99.5	93.9
ARHGAP20	18.55	22.55	21.1	16.85	33.65	23.9	16	20.9	17.65	1.85	11.15	9.1	5.15	1.5	3.5	9.7
ARHGAP21	42.25	42.4	62.9	66.55	37.9	49.75	48.3	67.3	44.55	67	102.25	91.05	18.45	30.5	44.7	25.95
ARHGAP22	2.25	5.9	17.5	22.85	16.95	11.15	21.45	6.5	28.6	6.3	8.05	3	6.1	14.3	12.55	12.15
ARHGAP22-IT1	3.5	7.55	28.75	17.15	4.55	16.65	14.75	12.25	17.6	13.2	13.7	11.3	20.8	4.25	10.7	7.6
ARHGAP23	20.7	26.55	8.75	35.85	14.85	8.2	13.35	8.45	34.85	11.8	8.8	18.05	37.6	10.35	11.8	21.6
ARHGAP24	522.75	374.4	553	360.4	390.05	618.55	442.6	242.95	417.5	355.8	264.8	212.7	112.85	241.8	177.8	171.4
ARHGAP25	937.6	975.9	987.1	1079.3	799	851.5	655.5	852.2	574.9	971.2	885.5	552.8	668.7	884.5	727	476.6
ARHGAP26	14.15	27.65	33.9	40.6	16.85	28.7	26.15	24.35	7.8	21.3	26.95	15.05	21.35	20.25	26.9	25.95
ARHGAP26-AS1	9.1	0.9	0.7	2.7	3.1	2.7	1.8	5.4	9.2	2.1	2	3.4	6	25	1.3	6.7
ARHGAP27	11.1	7.6	21.9	52	3.9	20.1	27.7	17.5	4.2	9	24.3	20.7	11.7	35.4	21	13
ARHGAP28	0.8	1.2	20.3	6.9	19.2	2.1	1.7	1.8	2.6	0.5	1.7	2.1	1.5	4.1	3.2	1.4
ARHGAP29	1.2	6.7	6.9	8.6	8.75	3	6.75	14.4	4.45	4.3	4	12	2.95	4.45	6.7	4.15
ARHGAP30	488.4	424.85	394.8	301.75	431.65	529	375.85	384.6	448.05	228.05	346.85	209.55	481.95	403.65	352.6	355.25
ARHGAP31	38	46.05	42.9	6.75	24.65	33.2	42.3	54.9	47.4	28.85	27	49.3	47.3	45.8	61.2	24.75
ARHGAP32	17.65	35.05	28.95	32.2	27.15	38.8	31.9	28.05	23.2	9.7	12.6	7.7	10	7.4	19.8	29.7
ARHGAP33	10.3	28.7	7.4	23.9	14.8	3.7	13.2	19.3	21	16.4	25.4	19	6.5	20.1	22.7	6.3
ARHGAP35	29.2	33.5	23.1	26.6	16.7	30.6	38.7	18.3	35.3	28.8	18.2	21.2	22.8	33.8	23.6	27.8
ARHGAP36	0.7	0.6	1	19.1	10.7	1.1	1	2	3.2	1	1.1	11.3	2.1	0.9	2.3	1.8
ARHGAP39	30	20.3	29.5	4.5	18.8	10.1	24.6	6.9	17.6	25.6	11.7	33.3	19.8	21.2	21.8	26.1
ARHGAP4	367	349.5	259.3	281.2	409.7	329.3	266.5	290.8	316.3	208.4	185.9	140.5	317.8	370.9	303.4	119.4
ARHGAP42	7	2.8	14.4	15.5	8.3	5.8	1.7	2.7	4	10.7	1.7	3.1	2.1	2.7	1	5.5
ARHGAP44	12.15	16.3	26.05	36.9	6.85	13.85	14.05	13.05	23.6	8.65	19.55	13.55	11.9	12.45	5.65	12.9
ARHGAP5	79.1	48.9	80.3	46.8	67.3	59.2	63	39.4	69.8	56.6	33.2	55.8	29.6	56.4	40.5	54.2
ARHGAP5-AS1	28.9	1.6	1.2	20.8	30.7	4.7	5.9	4.7	28.2	2.1	12.2	10.1	1.7	1.4	4.6	8.4
ARHGAP6	12.85	14.2	31.1	18.75	16.5	14.15	3.5	11.55	9.15	26.35	9.45	18	4.7	9.9	10.7	6.25
ARHGAP8 /// PRR5-ARHGAP8	14.4	1.95	6.1	14.55	3.95	2.9	15.05	6.55	4.05	4	6.9	1.85	16.4	4.75	20.5	7.3
ARHGAP9	665.6	678.7	504.5	313.5	646.8	878.8	387.6	494.5	644.3	582	490.3	360.1	983.2	826.1	626.8	434.3
ARHGDIA	267.35	282.05	184.65	205.35	279.65	285.55	135.45	237.35	148.55	142.2	148.85	133.15	231.85	255.6	295.95	55.95
ARHGDIB	3522	3701.5	4395.5	3778.7	3008.4	3756.6	2425.1	2104.4	2136.2	4515.5	3416.7	2262	3404.2	2260	2984.3	2100
ARHGDIG	24.4	6.3	35.3	33.5	2.8	27.6	16.9	20	48.1	9.2	28.7	16.6	33.2	43.8	30.1	32.9
ARHGEF1	184.9	181.8	58	131.1	109.4	154.2	94.6	117.8	155.8	64.8	66.4	169	91.2	213.1	129	188.9
ARHGEF1 /// LOC100505585	413.6	362.2	328.9	278.3	315.2	388.2	280.5	309	377.7	189.6	274.2	125.6	332.5	435.8	239.2	119.2
ARHGEF10	28.15	12.6	20.8	9.95	27.05	8.95	36.85	18.65	33.05	22.75	15.3	7.05	41.8	19.3	28.65	23.75
ARHGEF10L	33.1	36.45	69.05	48.45	19.15	42.55	28.55	45.6	28.35	22.35	21.7	19.7	25.35	52.3	35.75	41.5
ARHGEF11	21	7.8	29.4	3.1	13.8	19.9	12.1	8.1	24.3	18.8	16.5	18.1	10.7	4.6	3.8	10.8
ARHGEF12	1.2	1.3	2.3	7.4	4.4	7.9	4.1	5.5	9.6	4.2	7	2.4	3	14	10	4.9
ARHGEF15	26.85	15.05	22.15	35.25	42	6.85	18.05	33.6	38.1	9.9	15.9	32.75	17.75	35.9	21.45	28.25
ARHGEF16	28.3	18.1	22.4	23.7	21.7	29.3	27	26.9	27.5	6	32.1	35.2	42.6	36.4	25.6	19.1
ARHGEF17	5.3	6.5	42.6	2.4	4.1	25.6	3.8	4.4	29.3	2.3	16	6.8	19.9	7.5	2.4	6.6
ARHGEF18	3675.1	3658.5	3388.1	2480.7	3991.3	3937.5	3467	3886.8	3468	2362.4	1876	2290.7	3143.2	2060.9	2988.7	2595.6
ARHGEF19	30.2	49.7	65.4	16.6	39.5	68.7	25.6	14.3	37.1	38.4	2.3	27.8	19	3.6	14.7	26.8
ARHGEF2	73	81.85	77.25	82	61.45	81.05	89	125.95	127.3	98.05	82.25	90.75	67.9	124.85	42.15	73.4
ARHGEF25	44.7	25.3	59.8	12.3	45.2	36.3	21.9	42.8	10.9	20.7	8.2	24.7	43.9	39.3	44.1	34.8
ARHGEF26	24.7	9.5	21.3	1.3	9.1	11.8	8.6	7.2	16.9	1.3	6.7	3.8	15.2	32.2	10.1	11.2
ARHGEF26-AS1	3.4	15.6	0.6	17.3	0.5	3.4	1.4	1	0.7	2.6	0.4	4.1	1.3	0.7	0.7	6.2
ARHGEF28	8.85	14.85	5.2	19.1	6.9	16.1	5.5	10.95	23.8	5.05	18.6	9.5	14.55	5.95	2.9	12
ARHGEF3	413.4	309.6	365	286.9	400	433	312.8	361.5	378	823.7	726.4	413.7	671.6	427.8	495.4	465.7
ARHGEF33	21.3	12.8	1	3	24.7	1.8	8.6	11.3	22.5	11.8	9	14.8	6.2	17.5	5.6	9.9
ARHGEF34P /// OR2A4 /// OR2A7	2.7	3	15.1	2.8	3.9	17.4	9.1	3.3	3.2	10	14.5	2.2	10.6	25	5	14.4
ARHGEF37	15.9	11.95	1.5	4.95	11.95	16.2	14.3	6.55	24.4	12.1	4.45	14.2	17.7	12.35	7.45	9.15
ARHGEF38	25.8	13.6	35.4	3	2.9	13.1	19.9	11	15.5	1.3	2.4	13.1	4.5	29.9	2.4	29.1
ARHGEF39	6.5	4.1	1.5	13.6	10.2	10.6	1.7	10.2	3.6	7.7	6	16.8	3.1	15.6	6.9	2.8
ARHGEF4	4.6	0.8	1.9	8	5.7	3.1	1.8	1.7	3.2	5.9	3.4	3.8	3.5	1.6	2.5	20.4
ARHGEF4 /// LOC101930241	6.75	5.85	3.95	1.75	9.2	16.6	10	13.25	14.05	3	8	4.65	11	11.95	1.25	11.45
ARHGEF40	9.15	14.9	29.9	47.15	28.25	11.65	14.45	15.85	12.9	11.3	10.9	17.85	25.3	24.9	15.95	10.95
ARHGEF5	36.45	61.7	10.35	66.85	48.15	45	34.5	48.9	72.4	34.85	27.2	18.1	31.35	52.25	15.45	43.25
ARHGEF6	695	690.9	536.6	487.6	753.6	782.6	668.5	730.9	541.9	837.3	682.3	554	969.1	573.3	665.3	849.3
ARHGEF7	65.2	115.2	73.3	119.5	68.4	78.3	144.9	79.3	104.8	93.2	87.7	46.4	103.5	150.2	85.2	122.7
ARHGEF7-AS2	1	0.9	1.5	1.9	5.2	2.4	5.8	7.9	0.8	0.7	5.7	2.3	12.3	6.5	1.9	8
ARHGEF7-IT1	15.8	3.1	1.8	17.8	12.7	18.4	3.7	14.7	28.8	2	10	11.9	1.5	16.3	9.2	10.3
ARHGEF9	54.5	52.25	38.4	30.6	54.4	63.65	69.55	56.55	55.35	68.55	46.9	41.85	63	52.45	56.1	65.75
ARID1A	798	770.8	598.35	627.8	725.35	773.6	561.75	727.75	590	503.25	628.35	451	623.25	469.85	615.4	491.85
ARID1B	135.4	102.6	130.9	144	90.2	164.3	158.3	172.7	175.7	81.5	120.5	140.9	158.8	128.2	109.9	104.5
ARID2	156.6	138	126	166	128.3	182.3	147.3	232.2	193.6	165.3	105.3	214.8	102.7	186.2	134.8	287.1
ARID3A	91.6	80.15	79.85	62.5	73.9	57.7	54.65	106.45	80.2	95.75	103.3	143.9	50.6	94.8	114.35	77.8
ARID3B	100.7	105.9	60.7	63.2	69.8	100.5	95.9	127.9	115.4	104	110.1	134	114.8	104.1	137.6	72
ARID4A	139.45	154.8	180.85	252.65	159.7	146.55	188.55	105.25	152.4	275.15	232.9	205.5	127.95	133	129.95	195.65
ARID4B	87.6	89.2	94.8	106.4	66.9	59.6	139.25	68.15	122.9	103.55	92.55	122.55	63.05	87.45	88.4	144.05
ARID4B /// RBM34	303.6	367.4	347.85	458.25	343.25	368.15	449.9	338.65	355.55	408.35	418.7	538.6	374.55	311.45	446.1	449.95
ARID5A	348.8	391.6	286.4	379.1	462.9	319	145.6	171.2	152.4	176.1	277.7	115.4	280.5	542.5	556.8	120
ARID5B	3.4	14.4	33.9	59.2	33.7	7.7	17.6	43.8	27.4	32.1	8.9	40.1	9.2	31.4	17.4	19.2
ARIH1	175	216.75	249.95	336.55	149	163.9	182.75	177	139.85	181.8	200.35	204.95	143.5	163.15	169.45	154.6
ARIH2	199.3	227.2	236.2	179.8	201.4	255.4	213.1	218.7	185.9	236.8	176	290.8	221.8	180	200.5	154.1
ARIH2OS	38.2	41.8	29.8	19.2	38.9	19.1	36.1	13.3	20.3	20.2	17.1	29.7	40.6	50.2	33.6	17.7
ARL1	145.1	136.2	132.8	89.7	175.4	126.7	154	124.9	133.1	161.9	145.7	154.5	159.3	88.5	163.7	148.1
ARL10	17.25	23.15	31.25	24.75	25.05	15	26.3	31.25	23.85	14.85	15.85	18	21.4	19.65	12.2	31.15
ARL11	26.2	20.85	37.95	26.85	41.45	28.15	90.85	21.95	45	36.4	44.25	41.3	67.25	45.7	30.45	67.45
ARL13B	36.6	18.2	72.1	43.8	58.2	27.2	51.2	52.9	45.5	39.7	63.4	72	48.7	54.7	31.4	82.2
ARL14	1.5	18.7	13	14.6	13.2	4.1	9.1	14.3	8.2	1.2	0.6	24.5	8.7	4.4	19.7	3.5
ARL14EP	268.5	141.5	216.5	248.9	176	238.3	152	184	149	202.2	176	265.7	222.9	147.2	139.7	208.1
ARL15	108.35	113.35	74.55	51.35	124.4	87.2	100.25	97.55	113.15	89.55	78.15	56.1	92.4	77.5	99.2	83.9
ARL16	104.1	85.4	39.6	46.6	81.8	95.1	78.1	35.2	73.3	54.4	60	63	114.8	73.2	64.6	50
ARL17A /// ARL17B	20	28	10.9	30.8	19.6	27.3	58.1	23.5	39.5	30.4	19.4	19.7	18.2	15.5	14.6	40.1
ARL17A /// ARL17B /// LOC100294341	31.6	18.3	33.1	56.2	38.8	14	58.3	41.2	104.9	25	28.2	54.5	23.9	28.8	22	33.2
ARL2	220.9	135.1	150.5	99.9	193.3	159.6	118.1	232	170.3	100.2	158.7	176.5	148.6	137.8	161.1	90.1
ARL2BP	168.3	113.6	295.7	282.5	193	178.2	161.8	165.1	166.7	281.4	211.1	264.6	144.9	123.1	126.6	187.5
ARL3	35	16	32.7	35.6	30.6	20.5	23.9	16.9	24.4	31.6	12.1	25.9	33.1	30	31.1	30.2
ARL4A	801.3	782.3	953.9	746.2	1075.3	874.4	759.7	772.9	813.7	729.3	855.2	551.4	601.7	799.2	601.4	566.5
ARL4C	436.25	437.8	701.5	897.5	497.85	527.9	397.9	364.15	390.65	701.65	646.35	234.9	422.35	456.45	687.6	346.8
ARL4D	42.65	54.65	32.8	30.05	20.45	32.9	25.45	46.05	33.95	34.2	54.45	32.5	24	34.1	33.6	23.75
ARL5A /// LOC101929356	440.9	417.4	494.4	464.5	451.3	380.9	401.5	318.1	339.3	572.6	609.1	481.1	437.7	363.6	407.8	499.7
ARL5B	158.2	188.2	180.2	180.3	228.8	215.25	192.35	216.35	162.45	222.4	336.4	291.1	267.4	169.9	182.5	385.45
ARL5C	30.8	19.3	39.9	1.9	12	8.7	4.1	9.2	4.7	2.4	19.4	6.1	22.3	28.4	15.9	17.1
ARL6	14.2	16.15	10.05	22.15	15.75	6.45	15.25	20.8	17.45	16.55	12.75	14.4	18	5.75	11.55	14
ARL6IP1	865.3	649.8	1043	1202.8	664.6	686.9	865.4	769.5	902.2	1704.1	1750	843.1	663.2	465.9	652	1041.2
ARL6IP4	398.2	463.35	306.3	310.75	413.25	410	302.65	382.95	237.95	334	271.4	284.9	332.2	353.1	336.2	167.25
ARL6IP5	1352.95	789.05	1406.25	914.75	1410.85	1423.85	1694.45	1718.55	1513.85	2244.3	1781.85	1938.55	1818.75	1596.7	1394.5	2015.5
ARL6IP6	95.2	115.1	63.8	73.4	72.7	71.4	78.6	56.8	62	104.3	132.9	87.4	85.8	80.1	98.3	130.1
ARL8A	133.6	192.6	91	67.1	116.9	149.7	44.1	48.4	37.8	97.2	67.2	31.2	163.4	268.9	139.1	59.3
ARL8B	477.65	481.05	520.1	761.9	362.8	526.65	358.2	328	302.15	482.15	478.75	357.7	367.9	300.35	492.05	410.95
ARL9	14.9	22.2	29.2	2.1	17.3	39	34.5	11.7	26.9	12.3	25.6	8.2	50.1	4.8	14.2	32.5
ARMC1	218.35	224.75	399.5	264	313.05	250.9	353.25	386.5	361.5	339.9	287.55	395	320.85	154.35	195.3	562.5
ARMC10	98.55	75.8	107.25	76.85	105.15	107.3	101.1	85	97	118.05	74.9	87.15	108.1	74.1	88.95	118.05
ARMC12	8.4	4.2	6.9	25.5	8.1	10.8	8.3	26.6	24.6	19.1	1.3	23.5	4.5	39.3	9.7	8.3
ARMC2	10.2	7.1	31.5	1.6	13.2	9.2	19	18.4	41.2	19	14	20.9	15.1	24.2	10	20.4
ARMC2-AS1 /// ATP5J2	1045.2	999.9	691	554.9	1512.1	1075.5	712.9	825.5	748	1074.1	1081.4	799.6	1237	1023	1344.2	829.6
ARMC3	4.6	2.2	10	1	1.2	9.3	3.4	1.4	12.4	4	1.4	9.7	9.1	43.3	0.9	5.9
ARMC4	13.85	7.2	30.4	3.35	3.2	11.5	3	12.1	3.65	9.9	10.25	4.5	13.55	10.25	3.55	9.7
ARMC5	77.7	34.3	29.3	62.5	16.7	63.4	30.8	25.4	79.3	35.3	11.2	62.4	70.4	37.8	38.7	65.5
ARMC6	58.1	73.3	25.4	42.9	85.3	76.3	43	18.8	65.6	31.5	52.6	44.5	41.4	32.6	81.6	46.4
ARMC7	58.05	61.6	54.05	36.4	64.65	59.65	48.8	74.8	84.45	62.4	48.6	61.7	61.75	62.2	66.9	47.95
ARMC8	95.5	94.15	112.5	140.7	118	106.15	123.4	99.45	112.65	139.8	142.85	111.65	113.2	92.35	124.1	127.85
ARMC9	3.6	7.4	1.7	9.4	3.4	8.8	2	1.7	3.3	6	1.7	8.1	6.5	4.5	3.6	6.5
ARMCX1	7.1	1.3	2.8	36.8	19.9	11.7	5.9	13.8	10.5	3.4	15	3.8	2.3	19.6	29.6	17.8
ARMCX2	131.4	64.2	85.2	84.7	109.1	131.5	111.1	182.5	139.6	190.6	153.3	157.2	147	156.7	119.6	154.9
ARMCX3	184.45	251.2	253.4	255.35	177.05	207.6	325.65	310.5	300.95	263.25	253.8	405.55	239.4	336.95	233.2	379.1
ARMCX4	12.2	20.5	30	12.2	19.4	13.4	13.3	9.7	26	13.3	15.9	15	12.2	3.5	19.5	22.6
ARMCX5	54.85	43.8	54.75	63.6	68.4	46.4	48.85	34.15	53.7	82.2	66.95	57.1	49.55	35	65.25	56.35
ARMCX5-GPRASP2 /// GPRASP2	18.7	23.9	30.6	1.4	10.7	10	6.6	3.2	6	15.3	1.2	3.7	2.2	5.7	1.4	8.4
ARMCX6	462.85	549.65	328.4	291.15	483.8	585.35	482.4	471.6	505.15	474.75	332.5	476.65	441.4	533.5	480.7	467.45
ARNT	55.7	50.55	53.25	44.05	67.2	56.5	45.2	29.85	39.2	38.9	35.8	38.05	49.25	40.6	48.45	76.6
ARNT2	5.1	3.3	1.7	0.7	6.4	2.2	5.4	2.8	3	0.6	0.9	3.3	2.2	4.3	1	1.8
ARNTL	86.6	104.6	156.65	213.7	80.6	111.5	106.4	99.5	93.55	156.9	167	118.8	76.6	132.65	133.4	102.2
ARNTL2	13.9	2.5	9.4	3	3.1	1.9	1.9	2.7	1.5	2.8	9.2	15.6	3.4	4.2	12.7	9.7
ARNTL2-AS1	5.8	2.6	0.9	0.7	11.6	14.6	1.2	10.8	16.4	0.3	4.7	2.5	0.5	26	1.7	0.6
ARPC1A	156.3	159.9	245.8	179.4	184.9	181.6	150.5	176.8	167.9	361.2	228.9	198.2	119.9	53.1	101.8	262.3
ARPC1B	1432.2	1490.2	1493.2	998.6	1571.8	1542	1309.8	1490.5	1469.5	1823.2	1553.8	2088.9	1601.8	975.3	1492.5	1615.6
ARPC2	3636.1	3198.2	2814.8	2613.2	3202.1	3602.4	3591.6	3697	3547.7	3120.7	2736.8	2874	3102	3144.9	3473.7	3432.6
ARPC3	5886.7	5498.5	3730.1	3031.8	5681.9	5579.7	3980.4	3570.6	3548	3574.2	3193.6	3787.1	5130.2	3592.7	5030.3	4830.6
ARPC4	404.65	324.5	529.5	414.55	335.4	493.6	229.4	235.55	239.2	482.55	553.55	131.25	309.25	298.2	284.3	83.1
ARPC4 /// ARPC4-TTLL3	163.7	119.8	582.7	465.1	139	143.3	132.1	133.3	225	439.7	374.1	110.5	98.6	146.9	107.4	81.1
ARPC4 /// ARPC4-TTLL3 /// TTLL3	36.6	58.9	66.8	41.2	64.7	35.8	71.6	89.6	72.4	40.3	38.8	37.6	40.1	37.7	29.6	20.9
ARPC5	280	257.4	444.6	351.6	241.2	301.8	209.6	158.1	197.9	558.9	579.2	254.7	297.2	188	217.3	389
ARPC5L	314.85	373.75	281.95	248.6	249.35	329.65	374.25	333.5	320.35	368.85	483.5	539.85	381.2	451.9	418.85	399.7
ARPIN	9.3	14.9	11	29.9	14.3	14.5	5.5	6.4	3.1	10.9	5.7	8.2	13.6	13.2	23.1	15.9
ARPP19	319.9	359.9	608.6	895.6	233.4	242.2	618.6	225.4	156.2	342.8	460.3	329.1	299.2	383.7	467.7	214.6
ARPP21	5.25	1.8	10.6	1.4	5.2	1.65	4.2	3	2.55	2	5.65	4.55	1.05	1.8	0.9	3.3
ARR3	30.5	24.8	1.4	13.7	22.2	13.9	31.3	39.7	21.7	2.5	19.8	6.2	25.7	34.3	4.6	13.2
ARRB1	33.4	29.8	29.7	32.3	48.5	55	20.3	25.9	12.1	36.9	33.3	23.8	35.2	13	22.6	16.2
ARRB2	185.9	227.6	202.8	232.3	136.6	197.4	99.5	102.2	103.7	121.6	153.2	64.9	242.6	170.2	149	79.6
ARRDC1	90.5	72.75	41.1	48.7	82.9	112.85	69.55	71.4	73.75	69.2	45.4	57.2	88.45	52.55	78.45	51.4
ARRDC2	1685	2080.8	2256.3	1736.7	2308.1	1850.9	1202.1	1203.3	917	836.6	1009.9	506.9	1447.8	2741.9	2520.3	822.3
ARRDC3	289.4	259.2	774.4	797.5	411.7	200.3	400.6	224.7	454.1	566.5	423.4	197.3	652.1	458.4	265.9	189.8
ARRDC3-AS1	30.5	32.3	27.7	46.1	48.2	27.1	17.3	4.1	22.1	30.6	41.3	24.8	14.8	1.9	36.7	32.3
ARRDC4	67.1	201.2	141.5	191.5	200.8	131	182.1	228.5	116.3	127.9	119.2	103.6	56.8	102.1	73.8	168.1
ARSA	35.75	29.7	28.35	34	33.25	15.5	16.6	28.6	15.2	26.45	24.45	20.45	40.1	36.6	28.05	8.35
ARSB	19.2	17.75	12.7	35.25	13.15	20.05	4	18	23.05	15.05	8.95	10.2	7.6	20.9	11.7	17.7
ARSD	27.65	21.5	26.85	13.4	39.75	35.35	31.95	58.25	29.25	29.95	27.1	74.3	33.15	42.25	30.45	56
ARSE	20.9	3.1	13.1	3.5	3.9	1.4	3.9	10.8	10.6	0.5	13.5	12.4	3	19.2	2.6	3
ARSF	9.1	2.9	3.7	7	6.5	4.8	4.2	14.3	1.4	19.1	9.5	14.6	2.6	55.6	18.2	3.8
ARSG	18.8	29.25	71.05	54.75	40.15	24.55	39.55	39.15	30.1	27.55	36.55	31.95	20.55	11.55	35.15	30.35
ARSI	2	4.1	9.2	3.5	4.6	1.7	1.6	2.9	0.9	1.1	1.7	4.8	6	20.6	0.9	3.1
ARSJ	0.3	0.9	0.8	29.3	2.6	1.3	1	1	5.8	4.7	0.5	1.1	10.1	1.2	4.3	0.7
ARSK	26.8	26.1	21.6	39	38.4	21.9	35.7	33	57.1	20.8	22.2	10.4	44.8	23.8	14.2	33.1
ART1	2.2	21.2	36.7	39.5	28.6	9	9.2	23.7	4.7	2	19	24.9	1.8	55.1	2.8	6.5
ART3	1.9	4.8	19.7	3.1	4.6	8.8	1.9	1.4	16.5	0.7	4	3	5.7	17.9	6.3	0.4
ART4	7.1	1.75	13.35	12.5	9.1	2.75	7.7	9.1	12.5	6.3	5.55	8.5	8.55	4.5	2.25	7.05
ART5	3	6.2	3	3.8	2.9	1.4	4.4	25.6	3.8	3.3	3.9	17.5	2.1	8.2	7.1	5.1
ARTN	1.2	1.5	2.4	2.8	3.7	1.8	3.2	4.1	2.9	1.7	1.6	2	2.4	2.4	2.9	3.1
ARV1	79.1	72.05	87.25	40.6	78.2	63.55	63.9	76.45	78.55	122.05	64.55	89.9	75.8	29.9	86.75	56.6
ARVCF	21.1	27.7	3.5	3	4.3	3.3	12.9	12.9	15.8	4.9	2.7	14.1	3.3	10.4	3	3.8
ARX	11.9	7.75	28.2	17.15	22.15	17.25	8.1	10.4	9.2	11.4	3.25	13.1	2.8	11.7	15.35	1.45
AS3MT	13.4	8.5	25.7	0.8	13.7	14.9	3.3	14.9	34.4	16.3	10.5	10.4	16.6	44.4	11.5	30.3
ASAH1	323.2	266.1	510.6	799	412.3	304.9	371.1	271.8	278.8	518.6	622.1	380.5	318.1	253.8	361	394.2
ASAH2B	11.35	7.4	29.3	10.8	23.35	8.85	10.55	13.65	19.35	20.75	11.1	5.7	25.5	19.1	19	13.05
ASAP1	172.3	108.9	208.3	204.5	129.2	110.8	139.4	174.4	140.4	163.6	256.9	239	128.7	98.8	135.9	187.1
ASAP1-IT1	24.6	54.3	15.4	42.6	38.4	20.6	69.6	130.6	150	17.6	49.5	110.6	61.9	50	96.4	62.9
ASAP1-IT2	44.1	44.6	53.8	20.5	63.5	34.6	49.7	57.9	101.5	36	74	93.8	43.5	56.1	69.3	81.1
ASAP2	1.8	1	25.5	18.9	0.5	0.9	0.8	8.6	6.7	23.6	18.5	5.2	9.1	16.7	0.7	9.1
ASAP3	14.75	4.4	8.6	6.55	19.55	12.3	6.2	21.4	12.35	11.5	2.95	18.4	4.9	44.35	8.95	10.2
ASB1	14.5	34.8	49.1	31.5	36.1	41.3	31.2	41.2	7.9	27.5	34.1	22.1	24.7	1.5	27.8	31.1
ASB10	11.9	2.3	23.2	3.5	3.3	3.2	2	2.1	3.6	3.3	2.1	3.5	5.2	7.7	3.6	4.1
ASB11	14.7	1.1	1.5	1.8	4.7	16.4	0.7	18.4	13.1	12.4	4.7	6.9	10.2	8.1	5.2	14.7
ASB12	3.4	20	17.3	2.4	18.8	14	11.8	22.7	2.7	8.5	2.9	4.5	3.6	2.6	21.5	26.3
ASB12 /// MTMR8	3	5.45	4.1	18.5	27.85	1.8	1.95	8.25	18.9	3.1	7.6	1.15	3.1	18.9	10.6	1.65
ASB13	62.4	43.5	91.9	68.4	38.6	57.3	61.7	62.5	60.2	23	40.3	24	60.6	63.8	31.7	38.6
ASB14	23.9	21.65	17.8	8.7	15.75	18.85	22.3	35.3	22.8	2.3	9.25	13.65	18.5	18.25	11.05	15
ASB15	10.4	0.9	1.8	2.1	1.9	9.1	2.7	8.2	13.3	0.4	2.4	3.8	2	32.8	1	4
ASB16	47.5	11.2	50.4	4	27	22	31.5	50.8	13.6	21.6	21.3	43.2	10.1	58.3	9.6	39.5
ASB16-AS1	44	53.4	87.2	45.8	38.3	42.6	18	41	52	52.5	57.5	92.5	65.4	55.3	36.4	64.8
ASB17	6.2	0.7	0.5	15.8	1.2	1.2	7.4	1.1	11.6	14.5	8.2	0.4	8.2	19.6	0.9	0.6
ASB2	9.55	7.8	8.3	20.65	20.5	17.2	5	12.95	11.55	11.85	15.55	3.95	1.8	2.5	12.65	1.25
ASB3 /// AX747197	1	27.1	1.2	13.7	2.3	19.1	18.4	29	9	6.3	9.9	10	13.9	2.6	17.9	2.6
ASB3 /// GPR75-ASB3	258.2	276.4	331.8	184.3	235.5	274	337.4	340.2	435.5	269.3	249.6	334.3	340.1	370.3	261.3	385.7
ASB4	6.7	1.75	20.1	11.2	1.35	15.1	1.1	5.2	1.45	0.9	4.05	4.45	5.6	4.6	15.6	10.2
ASB5	6	0.2	27	12.2	12.2	1.7	5.6	0.4	7.7	4.8	0.3	4.1	16.3	20.9	0.2	9.8
ASB6	102.15	102.8	83.7	113.4	84.85	134.5	65.6	87.05	94.9	76.85	71	40.8	86.85	149.9	104.2	46.25
ASB7	114.55	131.55	105.35	96.25	82.7	113.2	127.95	75.75	126.25	129.4	122	95.95	106.4	108.35	142.2	112.5
ASB8	78.4	120.85	116.15	159.25	84.6	136.25	106.05	101.55	122.7	137	92.6	150.1	96.5	82.65	76.6	151.25
ASB9	18.7	16.9	5.1	26	14.7	2.8	10.1	10	2	0.8	14.7	11.4	19.6	9.8	2	4.7
ASCC1	164.7	141.9	112.7	191.1	118.15	168.95	174.4	127	156.5	300.35	168.35	115.1	171.95	126.8	133.95	193.55
ASCC2	98.5	111.7	113.3	101.5	105.7	98.8	92.8	117.6	128.2	92	69.7	88.3	105	133.9	106.3	62.3
ASCC3	115.8	123.4	120.6	143.6	110.6	113.5	141.7	108.75	113.55	134.4	145.15	137	98.65	74.2	116.75	127.9
ASCL1	11.6	10.7	2.55	9.1	7.15	13.05	9.95	7	11.2	1.05	4	4.2	16.7	8.65	10.6	1.65
ASCL2	2.3	3.05	9.3	20.25	25.3	33.85	10.35	2.4	17.2	13.95	21.6	3.1	22.2	15.15	6.7	3.65
ASCL3	20	13.8	24.6	39.3	18.3	21.7	14.5	22.8	16.7	8.5	2	31.9	7.8	18.9	9.3	32.1
ASCL5	2.8	2.4	1.8	2	2.1	9.8	2.9	1.9	0.9	12.2	0.7	3.8	2	2	6.1	5.4
ASF1A	90.35	77.65	123.85	111.4	71.45	82.05	98.1	82.45	78.35	145	135.35	85.75	134.9	98.4	92.25	132.15
ASF1B	22.7	21.5	18.3	19.9	38.1	38.7	19.5	15.8	10.3	26.2	57.6	19.1	38.2	46.5	52.6	39.2
ASGR1	10.3	14.5	32	14.5	23.6	23	1.2	1.7	7.3	21.6	20.7	8	12.9	1.2	1.4	1.1
ASGR2	65.3	48.9	59.4	100.9	40.6	41.1	36.7	13.8	5.1	37.3	21.3	11.2	125	5.8	38.7	9.2
ASH1L	258.5	201.4	247	237.6	324.1	296.3	319.9	338.5	338.9	282.3	291.6	304.6	245.5	282.7	336.5	338.6
ASH1L-AS1	191.4	173.1	91.2	123.7	180.1	181.1	205.6	142	224.4	190.4	126.2	176.2	145.8	191	152.6	140.3
ASH2L	205.4	263	221.4	233.4	272.7	326.7	212.5	281.8	315.8	406.1	264.8	209.8	446.2	178.3	198.3	361.5
ASIC1	2.1	3.3	11.4	3.35	17.85	4.3	6.5	4.55	23.55	4.05	6.2	7.85	15.3	5.6	9.15	6.65
ASIC2	22.2	4	7.3	1.4	19.8	2.9	3.1	1.8	3.6	4.6	3	1.3	5.8	20.2	17.4	3.5
ASIC4	30.2	4	4.7	1.5	1.7	3.8	1.7	5.4	18.1	25	14.3	18.8	4.3	1.7	5.6	22.5
ASIC5	12.4	1.3	25.9	2.6	1.4	3.6	10.6	1.4	21.4	4.5	3.2	1	2	27.7	2.3	11.6
ASIP	1.7	1.1	13.6	21.7	9.5	1.5	0.7	1	18.7	1.3	2.2	1.1	1.5	14.7	18.3	2.6
ASL	154.6	101.8	104.2	113.1	108.2	157.3	105.5	114.8	82.4	95.2	120	84.3	128.4	108.3	157.6	84.9
ASMT	9.6	5.4	7.3	14.25	8.75	19.05	16.85	4.35	16.6	1.8	10.8	3.15	8.9	8.1	6.9	2.4
ASMTL	186	185.5	145.9	135.5	193.3	184.6	165.5	163.5	153.4	132.1	137.5	111.8	192.2	134	186.2	101.9
ASMTL-AS1	15.6	16.6	47.1	12.8	6.9	14.5	22.3	4.3	37.5	13	11.6	22.1	6.5	10.9	9.7	30.9
ASNA1	227.3	171.1	103.9	153.8	218.3	183.2	117.9	148.3	157.8	166.2	204.3	154	265.4	114.1	250.6	79.4
ASNS	193.55	228.6	179	167	183.35	142.3	223.85	278.3	212.8	198.85	212.25	421.35	223.75	239.4	188.5	267.45
ASNSD1	432.9	498	438.7	711.8	374.3	375.3	467.8	401.3	291.9	563.9	532.9	354.9	383.4	335.3	421	256.3
ASPA	1.35	4.55	3.5	1.45	7.45	3.9	4	0.95	1.2	2	1.75	1.5	1	2.2	2.35	1.35
ASPDH	8.4	22.4	2.5	7.9	9	24.4	3.3	3.3	4.8	6.9	19.6	36.3	2.4	31.1	5.2	25.5
ASPG	14.05	20.15	10.3	4.2	17.1	5.6	10.15	3.65	47.05	3.8	6.45	14.75	4.15	5.2	15.9	4
ASPH	18.5	15.2	5.9	41	16.9	15.1	20.1	16.6	28.6	19.8	13.3	13.5	16.7	18.5	14.2	14.9
ASPHD1	29.75	14.25	4.5	20.85	17.85	8.55	19.65	21.75	18.45	9.85	14.3	19.9	24.3	4.4	17.05	4.85
ASPHD2	135.65	126.65	88.25	98.55	103.4	100.05	121.15	129.6	110.5	138	122.05	101.6	118.6	151.6	108.75	128.45
ASPM	7.6	1.5	25.1	13.9	2.7	2.9	1.8	18.5	1.4	11	15.6	13.3	16	25.9	24.8	15.5
ASPN	3.95	6.05	2.05	0.95	10.55	9.3	11.15	2.5	12.8	1.45	8.3	17.25	11.2	20.25	1.5	12.4
ASPRV1	20.2	5.6	13.6	18.2	34.6	20.7	23.6	35.1	31.6	1.4	35.7	40.5	38.1	30.9	33.6	27.3
ASPSCR1	40.4	94.1	69.4	17.6	64.3	46.4	55.8	75.4	69.1	61.9	64.5	30.3	79.6	46.5	87.2	19.9
ASRGL1	30.7	31.25	56.55	10.45	30	23.1	20.75	28	21.7	37.15	37.05	38.55	47.05	28.95	43.35	28.55
ASS1	12.3	15.7	41.5	12.8	31.3	30.2	12.6	19.8	44.8	6.3	21.1	46.4	5.4	20	31.7	31.8
ASTE1	95.1	83.9	34.5	85.4	88.9	122	93.4	107.8	123.6	77.4	62.7	79.7	60.9	92	89.9	87
ASTN1	1.3	1.2	1.2	21.6	7.8	3.5	1.6	0.6	10.5	0.4	0.6	0.5	2.8	2.3	0.8	5.4
ASTN2	3.4	7	16.8	4.2	14.9	15.6	2.9	1.3	15	2.6	5.9	9.1	12.7	19.6	6.8	2.2
ASUN	155	75.6	150.7	125.6	168.7	109.1	188.4	149.8	147.6	284.9	288	200.4	232.9	194.1	192.3	256.4
ASXL1	252.6	297.2	362.3	325.8	246.05	238.1	260.75	357.65	311.25	295.35	350.45	275.85	227.95	309.9	328.45	269.15
ASXL2	47.25	41.4	58.9	65.55	32.15	45.8	68	73.8	81.65	46.3	43	75.7	43.2	75.85	33.5	106.55
ASXL3	3.3	3.55	5.9	4.45	15.4	2.8	4.2	3.5	4.4	7	10.6	5.35	1.4	18.85	3.65	5.45
ASZ1	2.1	0.5	14	7	1.8	3.4	3.2	1.1	5.8	0.2	0.3	7	0.5	3.6	5.6	8.7
ATAD1	117.7	155.05	249.05	304.75	135.5	128.75	126.45	130.9	142.65	261.55	239.1	186.95	168.3	128.95	142.35	210.3
ATAD2	46.8	68.4	93.75	122	69.9	61.2	71.85	51.7	43.15	88.95	114.75	74.7	52.9	84.95	111.8	62
ATAD2B	57	32.2	120.5	97.4	26.7	31.2	50.6	48.1	47.6	74.1	76.5	61.2	30.8	53	34.5	96.8
ATAD3A	69.8	46.5	73.5	82.3	94.2	118.1	60.6	92.2	69	75.7	109.6	63.1	78.8	39.8	111.5	39.3
ATAD3A /// ATAD3B	43.9	43.65	32.85	41.75	39.75	44.2	42.8	55.1	42.7	33.35	35.85	29.35	36.75	37.6	61.75	19.9
ATAD3B	107.3	82.9	85.3	51.1	80.7	103.6	80.8	100.5	107.7	61.1	86	84.5	58.6	99.4	95.9	57
ATAD3C	6.1	9	3.5	3.2	23.7	12.1	2.5	3.3	9.3	2.2	2.5	1.8	5.2	33.2	18.8	30.7
ATAD5	20.4	43.3	34.8	16.3	21.5	12.1	38.4	25	48.8	41.2	28.8	36.6	17.4	12.5	25.7	53.7
ATAT1	45.1	42.45	9.15	26.6	45.8	54.15	35.9	33.95	74.4	39.3	29.6	28.45	29.05	33.1	17.6	46.6
ATCAY	6.4	3.8	4.6	55.6	13	1.4	7.3	6.3	12.2	2.2	5.8	7.3	6.1	14.9	3.3	1.6
ATE1	24.3	13.85	33.6	44.9	25.2	6.15	25.05	33.85	15.6	35.45	30.45	28.1	23.1	29.2	29.45	42.55
ATF1	109.3	65.3	203.4	185.9	87.4	55.8	74.7	66	61.8	211.3	218.9	88	68.4	95.5	79.7	156.7
ATF2	35	45.9	134.9	116.1	37.3	46.2	39.7	44.8	38.7	93.2	104.1	80.9	45.7	43.5	32.1	45.4
ATF3	58.8	33	95.1	57.9	39.2	49.1	27.5	23.8	33.6	38.7	63.1	57.8	43.8	96.1	51	14.1
ATF4	4523.4	3358.2	4082.7	4158.2	3802.1	3744.7	3197.4	3592.8	3099.4	3942.9	3949.1	3923.4	2894.1	3826.3	3595.1	2862.5
ATF5	40.3	23.3	15.55	34.65	31.3	20.25	17.65	46.85	22.95	11.4	15.25	49.8	21.55	28.5	26.85	20.05
ATF6	135.3	151.8	170	134.65	171.55	119.75	172.9	219.4	178.75	168.15	158.3	158.8	125.5	116.3	126.35	196.65
ATF6B	59	35.1	78.8	24.8	74	43.5	32.1	57.8	69.6	71.7	49.7	28	52.3	46.8	45.2	42.6
ATF6B /// TNXB	24.3	28.1	4.4	26.4	28.3	6.8	1.8	12	23.2	33.4	12.2	5.2	1.1	31.5	11.3	3.7
ATF7	70.6	43.7	38.5	22.9	51.8	79.1	50.1	49.1	28.5	42.9	47.3	36.9	42.9	45.1	22.4	15.7
ATF7IP	643.2	426.05	436.8	433.35	597.5	509.35	735.65	620.6	595.2	751.2	657.6	608.15	497.85	458.4	542.7	791.85
ATF7IP2	394.85	392.6	258.5	229.3	393	356.5	408.95	441.15	409.3	178.65	267.05	293.35	253.65	479.7	466.2	292.9
ATG10	24.4	17.3	31.1	45.65	21.65	19.75	22.8	25.25	12.6	15.7	21.8	29.4	23.1	23.05	23.4	21.4
ATG101	346.2	492.5	474	308.9	370.4	402.1	194.9	253.5	238.1	323.6	376.1	277.3	373.8	380.9	342	231.6
ATG12	98.4	109.4	207.2	216.5	107.1	79.3	97.9	113.2	83.4	186.3	186.1	220.3	99.8	102.8	96.7	167.8
ATG13	107.5	124.3	157	194.7	125.2	181.7	124.8	155.1	134.8	135.8	124.2	114.9	163.9	160	137.9	73.8
ATG14	300.1	381.4	294.1	398.6	348.8	313.8	227.3	228.4	238.1	322.4	321.6	285.7	234.9	186.7	268.2	320.2
ATG16L1	97.85	131	114.3	149.95	138.35	79.8	105.7	113.65	119	118.7	88.7	120.4	102.15	76.6	102	112.15
ATG16L2	355.9	317	264.35	216.05	332.2	341.8	481.95	418	432.1	220.55	181.05	414.2	268.75	304.1	182.95	316.7
ATG2A	214.6	215.5	141.6	320.7	201.3	307.3	129.9	206.1	122.6	148.6	193.8	201.4	192.3	292.7	257.5	100.3
ATG2B	22.2	28.3	58.8	38.4	46.05	41.7	40	37.35	24.15	42.85	46.2	62.25	44.25	48.35	36.95	72.05
ATG3	362.45	381.95	362.65	487.2	311.55	356.25	328.15	321.55	330.3	495.25	564.55	330.15	544.1	474.85	431.1	410.75
ATG4A	157.8	106.4	82.3	74.1	124.6	138.4	107.1	121.3	105.5	152.5	112.2	111	152.5	122.1	97	108.2
ATG4B	227.9	234.5	144.4	160.7	259.3	230.9	218.5	242.5	200.4	124.8	159.3	167.2	294.5	252	210	97.3
ATG4C	35.4	14.3	54.6	38.8	47.7	35.7	37.9	34.8	40.1	71.3	33.2	26.7	85.1	1.8	8	78.1
ATG4D	69.8	95.7	52.9	91.4	117.6	68.1	59.1	78.2	108.5	59.5	42	96.9	95.7	128.7	136.7	113.4
ATG5	112.6	109.9	244	159.7	132.3	136	156.8	103.3	98.8	242.9	209.6	223.5	147.8	82.1	115	181.7
ATG7	48.95	47.3	55.15	37.05	51.3	43.55	64.15	41.35	34.1	53	41.6	58.05	40.55	48.8	60.2	40.35
ATG9A	134.5	190	79.8	113.5	123.4	118.6	87.4	94	77.9	109.8	135.4	67.8	145.6	157.9	164.2	41
ATG9B	22.45	23.05	22.55	11.25	20.8	6.9	25.95	27.1	35.55	16.95	19.55	17.6	15.55	5.25	14.15	37.25
ATHL1	378.9	227.8	164.8	202.7	287.7	261.2	190.7	392.8	310.1	199.6	112.5	165.9	309.6	279.8	251.7	190
ATHL1 /// LOC101930595	15.4	4.3	11.3	1.3	23.1	6.6	7.1	3	1.1	10	9.4	15.2	12.2	15.3	2.3	9.1
ATIC	510.1	400.8	463.5	332.4	513.4	509.5	491.5	618.2	557.1	583.4	498	505.7	711.7	416.9	623.9	684.3
ATL1	42.1	43.6	49.8	51.3	35.3	45.9	60.6	56.5	36.5	36.2	56.9	62.5	69.1	33.9	37.7	68.7
ATL2	19.8	28.1	71.8	83.9	44.8	35.8	33.8	35.6	11.5	60.6	69.7	39.5	44.1	46.2	36.5	32
ATL3	77.2	99	87.8	41.5	54.1	59.6	29.5	35	41.6	69	57.7	38.7	51.2	109.4	69.7	63.8
ATM	78.55	37.7	200.15	216.25	58.95	78.75	276.4	101.1	181.55	162.95	129.1	371.75	50.8	122.85	70.6	276.45
ATMIN	200.4	126.8	222.4	204.2	152.1	192.3	227.2	203.6	186	168.8	174.1	190	195.5	90.7	150.8	211.1
ATN1	22.05	27.6	23.2	23	31.9	17.8	14.4	20.2	12.05	14.9	13.4	12.9	30.1	8.15	11.85	4.75
ATOH1	4.5	15.3	19.5	1.3	1.1	6.5	15.7	1	1.3	0.6	0.9	19.2	2.4	1.7	22.5	14.3
ATOH7	2.35	12.2	6.05	21.1	6	7.55	3	6.55	3.55	8	0.95	7.95	7.2	10.05	1.65	5.2
ATOH8	23.7	15.5	15.3	38.8	17.2	23.9	7.3	33.6	18.5	20.1	11.1	7.1	18.1	21.4	15	5.2
ATOX1	142.9	131.6	78.8	116	143.3	172.5	146.8	167.7	101.5	95.2	122.5	190.6	223.8	106	205.6	146.4
ATP10A	13.9	4.6	30.6	4.2	3.1	8.8	5.3	6	4.8	10.9	15.1	9.9	28.3	22.7	6.3	15.7
ATP10B	8.5	13.55	12.35	12.9	7.35	20.65	24.2	19.05	3.9	8.25	5.7	10.2	13.95	6	10.3	10.45
ATP10D	510.7	319.6	242.6	216.7	360.9	459.5	465.1	321.8	508.5	482.6	351.2	338.9	373.3	220.3	194	533.1
ATP11A	28.25	32.8	37.45	33.45	51	36.2	28.15	25.7	15.4	24.15	23.75	22.55	19.25	23.25	16.55	23.65
ATP11A-AS1	3.3	4	3.6	2.2	6.8	12.8	2.5	5.1	3.6	3.3	5	4.1	3.1	2.7	3	4.2
ATP11B	40.7	49.85	86.5	118.8	62.85	40.8	55.2	43.9	26.1	66.95	83.1	57.7	57.9	71.65	58.65	59.6
ATP11C	122.15	85.85	151.6	108.25	99.8	152.7	130.55	124.3	109.4	169.3	148.9	133.25	122.3	82.15	111.25	145.1
ATP12A	18	5.7	17.8	5.9	1.5	14.2	11.6	3.7	29.9	3.9	3.3	5.5	21.7	26.1	19.1	1.4
ATP13A1	327.1	217.8	259.2	283	347.4	352.9	400.5	518.6	407.8	398.9	409.5	401.8	395.1	467.5	425.6	274.5
ATP13A2	62.1	47.9	26.1	39.9	27.8	78.1	42.2	38.7	42.1	29.1	46.5	16.5	61.1	36.9	44.8	31.1
ATP13A3	91.2	78.3	168.4	131.9	76.3	77	96.3	90.25	77.5	111.45	115.9	96.55	85.95	86.4	100.05	157.95
ATP13A4	9.5	10.8	2.7	15.2	5.2	16.2	18.9	17.1	2.8	4.9	9.9	3.2	7.5	6.4	15.8	13.5
ATP13A4-AS1	1	0.6	0.3	0.9	8	2.2	0.4	0.9	3.9	0.5	1.1	5.1	0.4	3.2	0.6	2.2
ATP13A5	2.3	4.35	8.55	4.55	4.8	8.1	1.75	7.9	15.1	10.65	1.05	17.45	8	14.6	10.3	6.5
ATP1A1	429	381.7	471.7	448.9	361.6	426.7	420.1	548.6	384.5	400.9	492.8	514.4	326.6	451.6	532.7	243.4
ATP1A1-AS1	17.3	10.75	14	21.9	6.95	20.2	22.5	13.4	28.1	7.35	11.35	19.85	16.1	16.45	6.5	30.3
ATP1A2	5.35	10.8	10	1.25	1.15	8.05	2	6.8	6.55	1.4	5.1	6.85	3.8	9.1	4.95	4.35
ATP1A3 /// LOC101927137	2.2	8.3	2.9	3.4	19.5	19.7	1.7	29.3	4.6	3.2	1.6	1.6	5	3.2	3	12.1
ATP1A4	9	7.5	2.4	8.2	12	1.2	5.8	2.9	3.8	1.2	3.6	2.9	1.4	2.4	9.2	2.1
ATP1B1	26.75	62.2	36.8	39	75	32.7	34.3	50.7	18.05	24.55	30.75	56.45	14.3	80.35	61.05	15.25
ATP1B2	19.1	21.4	13.3	25.6	15.6	19.3	5.2	21.2	20.5	17.5	9.2	29.3	8.3	40.3	34.1	34.7
ATP1B3	16	18.1	6.9	57.4	21.3	3.2	24.5	2.8	43.3	6.7	14.6	25.3	11.8	5.8	35.7	52.7
ATP1B4	6.55	1.75	2.45	5.9	10.05	6.2	9.5	8.8	3.2	3.6	7.8	12.2	2.2	10.05	5.5	10.85
ATP2A1	6.9	8.85	21.2	28.05	6.5	16.15	5.85	7.65	22.8	1.75	2.3	5.35	9.8	6.45	4.45	13.95
ATP2A2	60.25	76.4	96.35	107.1	77.15	66.6	62	95.1	103.5	70.15	70.95	112.65	98.5	82.75	96.4	72.75
ATP2A3	108.5	77.5	262.9	119.9	72.5	92.7	87.1	54.1	82.7	186.5	100.3	55.5	58.8	71	55.3	30.9
ATP2B1	639.5	912.4	1524.1	1355.5	693.5	690.1	1326.8	1290.7	1100.4	824.3	1153.9	1533.8	437.1	399.6	409	905.8
ATP2B2	5.55	6.15	6.1	14.85	4.45	4.25	1.2	2.2	5.85	1.15	1.5	2.8	2.1	2.9	2.45	7.45
ATP2B3	3.15	6.55	6.3	6.2	3.5	11.85	2.3	12.85	5.9	2.9	5.3	10.1	3.55	12.25	3.5	6.9
ATP2B4	144.9	93.5	157.3	111.3	115.7	121.9	144.4	137.5	96.7	124.5	190.9	195.6	106	38.7	58.7	108.8
ATP2C1	84.4	76.6	84.75	87.9	90.15	88.35	82.05	73.65	95.2	88.05	115.7	87.85	94.75	64.55	94.1	112.75
ATP2C2	17	5	16.3	21.9	7.4	20	11.3	33.6	15.6	13.6	3.3	5.1	6.2	12.1	25.5	6.2
ATP4A	2	5	1.5	3.5	3.8	1.2	1.2	5.8	27.8	2.1	5.2	22.3	2.3	15.1	9.8	1.1
ATP4B	2.4	4.5	9.1	3.9	3.7	7.4	2.4	5.5	5.3	1	2.1	4	4.4	20	17.9	3.7
ATP5A1	1554.3	1656.6	1656.65	1684.65	1428	1849.75	1686.35	1998.65	1789.5	1837	1769.65	1571	1767.55	1356.2	1600.7	1562.65
ATP5B	1508.4	1404.7	1651.3	1501.1	1460.9	1580.9	1172.2	1389.9	1232.3	1609.5	1623.4	1260.7	1623.3	1275.2	1781.8	1275.9
ATP5C1	1517	1194.75	1149.4	964.4	1562.3	1750.2	1014.35	1126.2	1002.6	1458.95	1442	1256.2	1840.55	1473.35	1633.3	1716.2
ATP5D	361.55	386.75	310.65	320.4	387.5	412	181.25	252.6	195.8	191.9	211.6	335.9	306.9	409.5	367.15	227.05
ATP5E	3258.65	3032.7	1916.25	1815.15	3328.7	3226.75	2192.4	2129.2	2291.15	2220.55	2236.2	2100.6	3273.25	3720.15	2980.25	2707.5
ATP5F1	1176.25	1194.25	1152.2	1083.8	1159.25	1381.45	990.9	824.5	1036.35	1248.25	1177.85	1075.55	1352.55	930.25	1300.1	1204.45
ATP5G1	233.6	163.3	152.1	169.3	209.5	263.3	192.4	210	266.3	193.5	194.2	169.4	225	57	260.1	196
ATP5G2	1860.6	1806.9	1238.25	1345.05	1762.5	1960	1109.7	1239.4	1224.75	1575.55	1219.4	1239.65	1530.15	1694.3	1494.15	1247.95
ATP5G2P1 /// ATP5G2P1	38.6	42.6	50.2	37.2	60.4	47.8	35.3	38.9	50.6	41	39.7	71	43.1	62.9	58.3	47
ATP5G3	1034	808.4	884.3	933.5	863.3	905.6	591.7	540.8	439.6	1032.7	1128.9	889	933.9	752.5	1158.4	863
ATP5H	969.95	904.8	759.85	727.95	1051	1128.2	602.1	660	638.2	871	783.85	713.95	1235.55	743	1100.4	692.2
ATP5I	1675.6	1671.95	798.75	735.1	1782.15	1791.8	1370.15	1421.9	1312.9	900.9	809.4	862.65	1609.25	1720.15	1614.7	955.3
ATP5J	1449.9	1257.7	915.2	738.6	1371.3	1257.9	882.2	801	822.3	1098.1	1324.3	794.5	1320.3	990.8	1436.4	912.4
ATP5J2	7.1	31.7	9	7.8	23	2.9	22.2	6.1	6.6	16.7	4.3	13	2.3	3.5	14.8	15.1
ATP5J2-PTCD1 /// PTCD1	68.4	52.15	58.9	75.75	60.45	63.05	60.3	117.6	102.75	56.35	66.8	79.9	39	77.85	69	70.4
ATP5L	3326.15	3272.2	2609.55	2591.35	3346.2	3595.9	2640.7	2761.7	2551.4	2481.55	2594.2	1923.4	3019.55	2834.45	3100.3	1818.1
ATP5O	375.4	435.9	408.8	447.2	713.8	394.5	600.1	733.8	623.3	356.2	462.7	581.2	566.2	531.8	645.2	614.3
ATP5S	67.9	92.4	84.6	79.6	96.5	62.8	135.3	87.7	81.5	101.3	111.7	98.5	88.8	30.9	84.9	108.3
ATP5SL	127.1	113.6	139.7	67.3	106.1	119.8	112.3	153.7	81.2	63.9	80.4	103.9	84.2	108.4	160.3	55.4
ATP6	10533	9736.15	9275.55	8280.05	10791.1	10753.6	6543.2	9968.75	12447.3	6513.85	5622.8	6144.45	9520.1	22469.5	10295.8	5629.15
ATP6AP1	356.4	412.8	355.5	306.5	388	448.5	279	344.3	217.2	284	387.1	223.8	485.2	367	332.7	180.7
ATP6AP1L	28.05	16.9	26.95	18.7	4.1	3.45	31.45	39.6	21.9	17.3	19.65	46.15	42.1	13.05	29.15	10.45
ATP6AP2	364.7	336.6	599.2	680.4	328.2	307.3	224.4	160.5	280.5	652.5	480	437.6	265.7	241.2	254.2	433.5
ATP6V0A1	138.5	113.85	134.8	94.75	132.25	113.15	110.75	132.55	149.15	63.7	77.5	58.55	98.35	115.6	75.75	47.75
ATP6V0A2	23.1	33.2	45.6	64	26.4	20.7	38	24.4	32.7	30.3	30	56.9	22.7	20.5	28.6	50.8
ATP6V0A4	16.8	14.2	3.2	2.8	12.7	2.5	4.6	16.8	1.7	9.2	10.2	2.6	0.7	19.5	10.7	0.8
ATP6V0B	695.9	764	811.5	822.3	750.4	819.6	513.4	562	500.3	805.6	712.2	648	716.9	924.9	728	501.9
ATP6V0C	1012.2	1078.75	982.1	1000.1	1058.55	1013.1	514.55	642.9	507.05	717.45	821.05	666.55	885.8	1029.7	1098.95	493.15
ATP6V0D1	812.1	799.9	734.2	576.6	701.9	870	487.1	523.5	443.9	644.4	526.3	550.4	898.9	732.2	782	381.4
ATP6V0D2	14.3	13	29.4	26.5	29.9	12.5	20.3	16.7	25.4	18.6	16.4	21.3	19.6	25.5	10.4	28.1
ATP6V0E1	136.7	135.6	98.6	111.6	142.7	138.6	161.3	209.7	248.6	91.8	87.4	159.2	168.9	197.5	161.1	164.7
ATP6V0E2	195.8	160.3	101.8	74.9	175	152.5	92.7	121.7	169.4	99.5	87.5	80.3	122.2	99.6	174	63.9
ATP6V0E2-AS1	3.8	2	17.1	1.1	1.5	1.5	3.6	11	19	0.9	1.1	3.1	10.6	4.6	2.5	4.3
ATP6V1A	187.6	219.5	239.2	218.95	180.6	213.65	180.55	149.9	164.95	390.3	416.85	248.05	270.4	237.1	289.5	172.3
ATP6V1B1	8.05	1.3	13.95	19.25	16.9	10.8	12.15	8.6	29.55	1.15	11.45	6.8	10.2	8.35	12.75	3.85
ATP6V1B2	225.4	194.7	335.9	347.3	207.5	297.3	183.1	135.2	118.6	317	325.4	164	270.4	91.8	163.3	213.6
ATP6V1C1	82	68.55	154.35	100.3	90.75	49.7	64.3	61.05	69.1	99.15	129.65	92.35	97.4	122.1	70.45	101.9
ATP6V1C2	10.85	10.4	12.8	5.15	8.8	8.8	1.1	3.4	2.85	3.95	1.65	7.85	16.15	9.15	30.45	8.2
ATP6V1D	84.75	76.55	85.1	71.05	87.8	90.45	79.2	63.55	74.1	108	107.9	84.3	95.5	67.5	71.7	94.75
ATP6V1E1	625.3	600.8	455.9	605.9	658.6	647.8	500.2	613.8	439.8	697.8	639.8	463.3	799.1	538.1	661.5	542.9
ATP6V1E2	82.2	115.1	71.8	60.2	109.6	153.8	102.6	105.8	119.6	66.7	92	83.2	75.6	17.1	63.7	78.1
ATP6V1E2 /// FLJ41757	28.7	14.8	36.9	40.3	37.3	30.8	30.7	27.3	38.2	20.5	32.2	25.8	27.4	27.9	20	15.5
ATP6V1F /// LOC101927180	1006.1	1172.8	698.5	610.9	1020.2	1086.8	719.7	549.4	539.1	744.3	560.6	547.1	945.3	878.9	922.8	584.6
ATP6V1G1	1287.1	1300.55	1219.8	1060.25	1161.15	976.1	1438.95	1139.4	1286.25	1405.4	1087.4	1793.5	1247.65	928.5	844.55	1539.85
ATP6V1G2	23.3	13.1	43.6	21.2	15.9	7.2	29.2	27.2	37.5	19.2	18.1	19.7	7	40.3	32.1	22.1
ATP6V1G2-DDX39B /// DDX39B /// SNORD84	1238.35	1070.8	766.6	894.6	993.5	936.95	581.25	648.95	608.65	773.2	708.75	417.75	986.55	1176.5	958.3	527.35
ATP6V1G3	6	19.1	24.4	4.4	21.5	20.7	19.7	10.4	26.3	3.6	2.7	22.1	8.9	42.6	14.3	22.1
ATP6V1H	81.8	117.3	67.7	138	100.5	73.7	124.9	144	121.4	79.3	86.2	121.8	87.5	53.5	83.7	85.1
ATP7A	72.7	146.85	72.1	59.05	76.15	130.55	116.35	95.9	228.8	80.7	70.35	73.45	107.55	77.95	73.25	102.3
ATP7B	16.4	16.2	27.4	20.4	1.4	4.7	3.2	20.2	1.6	1.6	5.7	2.3	30.9	4.2	14.1	2.3
ATP8A1	11.7	12.6	57.8	65.2	14.4	33.6	28.9	24.9	34.3	40	43.3	49.3	32.2	34.2	35	47.9
ATP8A2	1	2.3	15.1	37	3.4	2.1	1.1	2.2	3.1	5.3	5.2	2.5	7	1.2	8.2	5
ATP8B1	229.75	240.35	266.2	221.75	305.3	142.3	463.3	200.2	478.05	87.65	211.05	314.85	271.5	378.85	321.5	397
ATP8B2	129.55	111.65	160.25	123.25	196.75	150.25	60.25	86.95	52.5	117.35	153.2	147.15	158.45	142.7	157.4	114.7
ATP8B3	2.8	4.2	22.8	3	12.8	23.4	13.7	3.3	13	3.1	2.3	8.4	16.7	13.8	21.6	13
ATP8B4	7.6	7.4	15.2	12.7	10.5	18.2	13.4	5.8	5.5	14	18.5	0.5	14.9	0.7	6.4	9.5
ATP8B5P	10.85	3.2	2.45	1.6	0.95	0.9	0.85	3.05	7.5	2.65	1.85	13	2.9	3.25	2.45	8.8
ATP9A	19.75	24.2	12.05	16.35	10.95	28.5	7.85	13.1	50.1	14.1	7	11.4	5.65	20.35	17	15.75
ATP9B	12.4	21.35	32.65	32.85	14.8	21	17.25	9.25	10.1	20.75	19.1	14.55	6.2	4.7	10.5	14.85
ATPAF1	130.75	95.95	166.8	73.9	142.85	83.45	104.2	116.9	97.2	129	131.25	137.25	132.55	41.25	132.55	119.3
ATPAF2	72.85	84.1	62.5	90.85	65.7	56.45	68.9	103	81.85	74.35	57.2	66.05	60.9	78.55	60.85	64.7
ATPIF1	447.3	360.5	309.7	234.9	389.4	464.3	351.4	329.7	331	300.9	420.5	285.2	491	219.6	475.4	241.9
ATR	143.7	133.7	190.6	125.4	152.1	159.1	252.7	199.3	217.7	244.9	206.8	237.9	160.4	103.2	132.9	291.2
ATRAID	1037.2	929.6	926	754.1	1069	1030.8	937.5	904.5	968.5	948.4	1052.7	861.7	996.7	740.5	1010.2	894.4
ATRIP /// TREX1	193.8	168.2	82.4	88.7	140.9	176.6	102.5	115.1	115	173.6	112.5	225.3	280.1	410.3	162.6	194.1
ATRN	42.05	58.95	81.5	61.65	58.05	55.65	43.8	49.3	37.2	53.8	52.9	52.85	38	50.05	46.15	50.8
ATRNL1	1.3	19.9	28.8	5.5	6.9	1.4	1.4	22.2	19.3	1.1	7.1	1.4	12.7	1.4	15.7	2.3
ATRX	263.05	230.75	291.55	263.35	212.1	204.2	372	264.55	255.5	299.8	329.5	410.05	264.45	190.15	200.9	487.55
ATXN1	28.8	48.9	67.2	60.3	69.8	45.2	58.7	87	76.5	61.5	84.9	80.9	30.9	28.8	25.4	35.4
ATXN10	746.6	642.9	593	477.3	598.8	744.05	514.8	524	509.65	748.4	472.4	489.6	671.5	422.35	580.7	832
ATXN1L	765.6	770.95	407.25	571.7	665.45	734.7	428.05	426.05	424.9	509.5	494.4	343.8	411.05	434.7	605.75	347.95
ATXN2	133	148.7	141.8	80.2	159.8	107.8	95.5	98.1	204.9	136.8	101.6	119.9	168.6	195.1	68.6	119
ATXN2L	137.15	126	74.35	80.2	85.25	116.5	82.1	80.6	97.95	64.25	79.85	138.25	94.45	131.4	108.25	64.3
ATXN3	48.1	32.6	60.3	43.4	58	35.8	59.9	39.3	58.2	29.5	45.1	56.9	42	38.7	35.6	65.5
ATXN3L	24.5	1.6	1.8	2.3	5	5.7	2.8	12.4	3.1	0.5	0.9	4.8	1.4	23.2	8.5	9
ATXN7	331.5	406.5	217.3	313.9	284.3	348.4	293	324.5	343.8	197	249.7	227.7	335.7	517	626.8	232.2
ATXN7L1	19.25	24.05	11.9	36.8	37.7	45.55	29.2	26.75	22.65	19	19.65	15.8	31.3	48.8	37.2	26.6
ATXN7L2	23.2	14.3	28.5	29.6	21	22.8	10.9	31.2	29.8	24.8	16.4	14.9	31.8	42.1	21.7	2.3
ATXN7L3	167.3	299.4	197.6	167.1	202.6	199.6	126	190	208.5	180.1	189.1	274.4	173.9	187.6	163.2	107.6
ATXN7L3B	428.75	318	276.2	297.8	362	390.25	218.2	194.5	227.85	302.35	263.65	215.9	308.75	347.75	279.2	269.4
ATXN8OS	10.2	4.4	3.2	6.3	5.2	4.5	2.1	17.4	5.4	14.4	2.8	2.8	2.2	19.5	11.5	2
AUH	151.9	147.7	197.3	134.9	168.2	113.9	171.1	198.8	256.5	235.6	190	258.8	188.7	246.5	167.5	193.6
AUNIP	10.5	18.3	1.8	1.3	15.05	6.35	7.45	18.25	10	6.6	13.15	19.45	18.5	24.25	8.4	5.8
AUP1	846.2	780	612.9	799.7	893.9	961.1	616	1127.3	649.8	620.4	609.6	523.1	693.6	943.8	744.3	476.6
AURKA	14	3.4	1.7	26.2	3.9	1.2	3	10.6	19.1	9.9	29.4	21.9	21.2	25.3	23.4	10.1
AURKAIP1	112.2	92.2	114.9	81.7	117.3	32.2	104.6	127.1	116.9	104.3	76.9	91.7	115.3	102.3	79.7	55.3
AURKAPS1 /// RAB3GAP2	264.65	230.45	195.3	337.25	212.95	222.45	259.95	244.05	268.65	257	263.85	317.6	197.35	298.65	304.05	270.35
AURKB	18.8	8.8	22.8	14.4	9.1	4.6	15.95	20.5	11.85	9.55	10.65	16.25	8.85	25.35	28.95	21
AURKC	14.1	25.4	18.5	49.9	2	35.9	20.4	34.1	25.4	14.9	10.3	20	6.9	8.8	17	2.7
AUTS2	113.5	99.4	67.9	118.2	121	137	108	88.8	125.5	59.4	50.6	53.1	64.8	91.6	66.2	106
av27s1 /// TRAV39 /// TRAV39	5.8	4.7	16.2	10.5	21.9	13.5	2.8	9.1	24.9	2	41	2.9	9.2	4.3	6.8	15.5
AV2S1A1 /// TRAV12-2 /// TRAV12-2 /// YME1L1	2.2	9.4	1	17.3	9.7	3.8	6.3	3.7	9.9	15.3	22	1.8	10.7	16.6	14.9	2.3
AV4S1 /// TRAV26-2 /// TRAV26-2	2	4.6	7.7	29	3.5	10.9	4.8	6.4	15.4	19.4	19.5	3.3	1.6	3.2	7.2	1.1
AV8S2 /// TRAV13-2 /// TRAV13-2	0.8	13.7	21.1	12.5	22.6	4.1	11.3	7.2	1.2	16.2	14.7	9.7	24.8	2.3	8.1	0.6
AV8S2A1N1T /// hADV36S1 /// TCR-alpha /// TCR-alpha /// TCRA /// TRAC /// TRAJ20 /// TRAJ20 /// TRAV36DV7 /// TRAV36DV7 /// YME1L1	1.6	21.8	48.9	3	8.5	2.9	13.3	11.4	20.9	12.9	11.7	1	10.6	18.6	8.8	6.8
AVEN	95.6	92.3	81.2	41.7	65.9	92	67.6	78.4	99.8	72.1	74.3	81.6	86.6	67.2	108.8	64
AVIL	16.3	7.4	15.6	21.1	17.9	12.7	25.6	21.4	16	25.3	16.3	21.1	12.4	13.4	16.2	21.5
AVL9	43	55.55	35.8	35.25	65.7	37.75	62.6	50.35	46.35	45.4	39.95	68.15	30.3	59.45	35.6	69.6
AVP	2.7	15.9	3.3	2.4	18.1	2.4	8.9	17.6	24.3	1.9	2.1	4.1	8.5	8.4	3.9	11.4
AVPI1	72.9	86.7	157.1	137.5	115.9	117.3	68	100.5	81.3	62.1	63.5	46.1	72.6	103.2	121.3	37.7
AVPR1A	10	2.2	4	2.3	2.5	7	2.6	5.2	2.9	7.6	6	1.4	2.8	13.6	8.3	2.5
AVPR1B	6.5	11.5	32.3	64.5	8.9	4.9	8	34.9	9.5	26	5.9	7.2	30.8	53	35.4	6.1
AVPR2	3.1	2.95	5.35	10	15	7.9	4.3	7.05	6.45	1.7	1.75	2.9	2.5	14.8	1.9	1.55
AWAT1	6.6	6.5	4.3	8.6	3.9	14.5	8.3	6.5	1.8	8.3	4.7	12	5.3	1.1	27.9	11.2
AX746492 /// TNPO1	32.5	47.6	31.3	30.4	16.9	38.6	44.7	16.3	20.4	14.5	21.6	53	35.5	48.4	9.5	23.2
AX746627	11.9	20.1	1	7.8	1.7	12.8	13.2	2.2	11.7	6.4	15.5	11.5	16.1	6.7	20.7	2.6
AX746670 /// RP11-171I2.2 /// TTN	26.6	17	30.5	6.4	48.5	19.2	40.2	53.7	29.1	31.2	29.5	31.2	22.4	32.6	21.9	32.1
AX746690 /// RP4-564F22.5	1.6	1.6	2	1.6	2.5	1.4	3.5	2.4	1.3	4.5	9.3	3	1.9	6	2	5
AX746699	8.5	0.7	1.5	20.9	2.7	6	2.8	0.6	5.8	7.4	13	5.8	1.8	11.8	14.2	0.9
AX746710	15	16.9	18.1	15.9	3.8	18.3	2.8	7.9	0.5	5.6	0.6	10.9	0.4	1.1	1.3	8.2
AX746755 /// RP11-774O3.3	31.8	22.2	18.2	25.7	26.2	37.6	43.1	29.1	29	28.7	24.7	10.3	36.9	19	23.1	69.8
AX746823	174	143.1	97.5	108	87.9	104.4	108.6	41.3	101.3	41.1	32.4	62.1	131.6	116.1	92.9	120.4
AX746830	15.3	7.9	1.7	18.5	3.5	11.3	5.2	12	9	8.4	6.2	14.1	2	18	3.4	3.3
AX746903 /// PDE5A	10.05	7.55	3.25	1.95	13.4	9.7	6.2	8.65	11	6.2	13	9	15.3	16.95	10.6	4.7
AX746968	22.5	4.8	33.6	4.4	4.5	30.9	25.6	24.2	43	1.8	7	12.2	8.9	42.4	0.8	5.8
AX747031	2.4	23.1	27.2	15.4	25.7	2.1	10.1	32.5	31.5	15	7.7	16.8	29.9	14.9	14.3	3.9
AX747064	37	42.4	5.2	14.2	4.1	31.8	7.9	24.9	1.3	34.9	15.5	3.8	27.5	15.4	31.1	22.8
AX747132 /// RP11-458D21.1 /// RP4-791M13.3	66.4	34.2	36.1	53.9	43.6	49.9	61.7	64.2	70.5	16.9	48.1	49.8	47.2	18.2	51.5	40.3
AX747135 /// RP11-863K10.7	18.1	6.7	52.4	9.6	29	5.2	6.2	1.5	7.9	5	14.8	5.5	7.4	20.9	25.8	9.3
AX747140 /// TMEM198B	16.8	12.2	40.6	4.9	17.8	25.6	15.5	26.6	40.4	19.1	31.7	4.7	32.9	51.5	29.1	34.4
AX747191	2	5.3	30.9	38.7	4.3	2	18.6	12.6	13.9	8.9	12.1	10.3	12.3	29	11.1	1.7
AX747192 /// RP11-783K16.14	2.2	20.9	17.2	1.3	3.2	13.9	11.7	19	33.3	1.4	1.7	1.5	2.7	4.5	10.4	10
AX747250	17	5.8	52.6	2.2	22.2	0.7	11.6	13.4	13.7	8.9	10.2	16.9	22.3	2.3	9.2	22.7
AX747261	8.25	15.05	22.05	6.45	5.45	24.3	11.4	10.05	10.3	13	17.25	10.05	9.2	25.3	9.4	8.2
AX747405	6.2	7.3	11.8	25.9	11.9	2.8	16.6	18.3	15.4	6.5	9.4	6.6	9	14.3	14.5	20.8
AX747444	7.5	13.4	20.8	3.5	2.3	0.6	9.4	11.9	20.5	7.5	10.7	18.4	3.4	23.5	17.7	12.2
AX747507	11.7	3.2	0.5	1.8	14.7	2.7	4	1.2	1.9	1.2	0.8	13	0.6	0.8	4.8	8.7
AX747517 /// CST6	6	1	4.9	3.6	3.4	2	2.1	2	4.9	1.2	2.9	2.8	3.6	17.7	4.9	2.6
AX747544 /// JRK	3.3	18.7	34.4	6.6	1.1	10	3.8	18.5	20.5	19.1	12.5	15.9	1.8	6.3	23.3	0.7
AX747630	1.6	1.7	28.6	27.2	3.1	6.6	0.6	3.9	22	0.9	1	6.4	7	27.1	0.7	2.7
AX747652	79.8	129.3	35.5	42.9	77.6	73.5	102.2	98.7	88.7	57.3	47.7	91.2	57.2	2.8	83.5	67.7
AX747730	21.8	8.5	37	45	37.9	33.4	26.4	20.4	28.4	8.5	19.4	44.4	2.6	51.6	18.9	53.1
AX747750 /// RP11-532F6.3	39.8	12.7	42.6	24.5	16.3	5.6	7.3	10	23.3	14.5	10.3	4.7	26.2	4.3	13	27.1
AX747826	443.4	545.9	1087.8	569.9	468.7	446.6	1449.7	543.2	646.9	400.6	803.8	1427.3	311.2	772.8	448.3	1739.1
AX748066 /// RP11-709D24.6	3.6	2.6	41.7	1.8	27	1.7	3.8	4.3	6.2	2.3	16	2.2	3.7	2.7	4.9	27.5
AX748157	13.1	8.4	22.3	14.3	13	23.6	11.2	12.5	1.2	3.3	4.5	1.4	0.8	33.3	15	8.6
AX748267	9.4	13.2	24.1	19.4	2.4	6.8	25.3	38.4	16.9	8.6	0.7	20.3	18.6	1.8	16.9	10.3
AX748273	1.3	0.7	25.2	1.2	0.8	1.4	0.4	5	4.8	1	2.6	0.9	7	4	4.1	19.2
AX748292	21.1	22.9	26.3	7.4	20.6	15.1	22.9	3.2	18.1	2.8	1.2	15.3	3.1	16.7	7	1.3
AX748294 /// RP11-1006G14.1	1.7	11.45	1.6	1.2	4.9	5.35	2.1	1.9	5.55	2.85	2.55	1.6	3.75	6.1	1.35	1.65
AX748339	85	87.5	69.8	29.8	90.3	85.9	93.9	98.8	126.6	43.9	51.4	75.5	60.9	102.9	99.3	94.7
AX748417 /// CAMK1	30.1	12.1	6	21.3	35.1	42.5	52.5	41.3	83.8	26.1	8.1	29.3	25	77.1	13.5	46.4
AXDND1	9	4.55	1.65	1.3	7.3	9.3	11.45	0.95	8.75	3.65	6.2	6	10.7	11.85	3.95	0.65
AXIN1	111.4	115	76	63	109.8	134.2	60.2	98.2	122.9	73	55.9	43.1	72.9	71.9	85.7	49.9
AXIN2	20.1	16.5	2.95	14.95	15.2	12.9	9.4	12.25	7.05	5.4	21.15	6.5	2.95	21.35	23.95	14
AXL	18.4	12.1	15.7	13.85	12.15	13.8	7.25	3.45	14.45	8.15	6.25	4.05	14.75	24.9	21.5	22.3
AY927499	70.3	27.9	41.2	48.3	2.4	25.5	31.6	22.3	12.1	37.1	20	0.9	37.8	5.1	0.9	1.2
AY940074	155.7	189.4	100.8	147.2	104.8	141.9	321.6	94	224.6	49.5	82.5	240.1	96.4	198	177.3	246.9
AZGP1	5.1	9.3	0.7	22.7	7.9	0.6	7	18.3	11.4	7.8	0.8	10.2	1.3	2.9	15.5	12.9
AZGP1 /// AZGP1P1	7.9	30.9	24.1	27.4	21.6	20.7	13.8	12.8	30.7	8.1	27.7	35.3	33.9	49.2	2.5	19.7
AZGP1P1	2	1.2	2.3	1.4	1	3.7	3.1	1.4	2.9	1	2.4	3.9	1.2	3.6	2.1	1.8
AZGP1P1 /// RP4-604G5.3	2.5	17.4	20.1	21.7	22.9	2.7	16	12.8	40.5	6.2	4.5	4.2	6.8	8.6	1	5
AZI2	34.3	45.95	37.85	51.75	35.1	29.2	38.6	47	45.35	47.5	58.7	58.75	64.6	57.45	60.9	43.2
AZIN1	446.95	422.9	689	596.6	474.15	391.6	417	417.95	304.35	624	687.6	469.1	407.9	538.8	453.45	439.55
AZIN2	10.85	12.1	11.35	44.75	32.4	17.2	15.1	17.9	17.6	8.65	2.75	18	16.85	27.9	20.55	10
AZU1	1.4	3.9	3.2	3.9	3.9	1	1.1	4.9	10.4	2.5	19.6	1.3	14.3	15.7	1.3	1
B2M	17727.6	16785.3	16768.8	15844.7	20896.5	17901.8	14406	16014.5	17433.6	11682.5	11996.1	16017	20367.1	29491.6	18600.6	14220.3
B3GALNT1	2.4	2.2	13.7	15.3	14	1.4	3.4	7.1	6.6	8.5	3.5	12.9	1.3	3.5	16.2	8.4
B3GALNT2	12.7	29	23.35	37.9	15.2	12.55	10.4	16.9	16.75	25.55	9	19.9	15.9	22.9	23.55	9.7
B3GALT1	11.55	2	0.8	22.3	5.9	8.15	3	7.1	4.8	6.6	4.7	0.95	2.7	1.95	6.5	5.6
B3GALT2	0.45	1.35	0.9	2.05	4.65	5.4	3.1	6.4	3.35	0.4	8.45	9.85	0.5	0.85	7.3	2.85
B3GALT4	65.8	59.35	45.5	58.45	53.25	73.7	49.4	69.9	67.9	46.55	51.8	72.6	84.05	55.75	71	65.55
B3GALT5	2.8	1.9	4.6	1.6	22.4	1.6	1.6	2.8	19.3	0.9	7.8	1.8	1.5	14.2	3.6	5.7
B3GALT6	156.9	82.8	87.2	29.8	141.7	192.5	113.4	117.2	111.2	85.3	78	70.8	145.9	63.4	84.6	88.5
B3GALTL	47.35	46.05	69.3	44.25	50.25	40.3	42.5	48.9	47.7	29.55	53.15	42.6	34.6	57.1	42.6	35.45
B3GAT1	1.7	3	3.7	6.1	2.7	29.5	2.9	2.8	3.7	1.3	9.3	11.9	2.6	4.7	1.7	1.7
B3GAT2	25	19.45	21.65	10.65	25.7	3.45	13.35	11.9	10.85	25.55	14.25	22.55	14.9	24.7	22.6	15.3
B3GAT3	100.85	79.35	41.75	61.1	62.75	74.25	67.1	63.55	56.7	61.05	40.55	57.75	67.4	49.3	65.55	47.45
B3GNT1	4.8	17.25	30.1	3.95	22.75	28.1	37.9	25.55	22.95	24.75	30.1	36.2	40.25	36.75	29.85	35.35
B3GNT2	39.1	27.4	124.9	101.2	33.6	33.3	45.4	20.4	40	193	178.6	72.2	52.1	28.1	46.3	38.2
B3GNT3	6.1	5.7	11	27.2	15.7	3	15.5	26.9	15.9	15.9	5.3	21.7	4.3	2.5	3.4	4.7
B3GNT4	22	24.5	37.3	41	33.2	32.4	23.8	33.8	10.5	13.9	4.3	24.5	7.4	3.4	17.1	29.3
B3GNT5	24.4	23	12.1	33.3	42.7	7.7	8.4	2.2	4.7	14.7	10.4	9.2	6	22.2	15.8	2.8
B3GNT6	9.2	13	17.85	24.55	13.15	15.4	14.1	13.7	27.6	7.8	2.75	10.2	19.45	25.6	8.45	3.6
B3GNT7	54.45	74.05	73.15	74.4	65.85	58.45	37.3	45.5	41.15	36.8	54.95	50.4	62.5	93.4	69.2	54.35
B3GNT8	6.5	2.2	1.5	3.6	4	6.1	2.5	5.8	1	1.7	1.4	2.2	2.2	3.9	16.8	3.1
B3GNT9	45.1	5.5	16	15.8	31.1	33.6	18.1	42.2	34.1	28.7	43.3	35.3	25	44.3	39.9	38
B3GNTL1	24.55	11.95	16.45	29.1	33.3	7.05	23.6	21.3	12.25	15.05	14.15	8.45	21.15	32.2	18.2	21.4
B4GALNT1	1.5	4.6	31.35	1.65	11.1	11.85	16.75	10.65	11.8	14.8	12.4	4.15	7.75	29.4	4.6	13
B4GALNT2	9.3	12.3	1.1	33.2	22.5	23	12.2	21.1	4.8	9	2.2	32.3	29.9	41.4	21.9	7.3
B4GALNT3	5.5	3.7	4.7	3.2	5.2	16.9	4.3	4.4	8.9	7.5	14	4.5	2.2	7.4	4.1	3.6
B4GALNT4	8.45	11.15	2.8	2	18.5	1.35	5.7	13.95	18.2	1.95	2.55	12.3	10.7	8.45	6.55	10.95
B4GALT1	14.2	34	172.55	205.7	16.8	25.7	30.85	40.25	24.35	92.65	54.85	16.35	30.35	17.35	28.65	22.95
B4GALT2	47.3	60.7	39.2	52.2	39.7	29.2	37	27.1	21.8	24.7	70.2	23.8	32	58.1	54.8	25.5
B4GALT3	82.2	102.35	76.2	71.45	90.6	97.15	77.95	128.85	83.55	91.8	124.3	95.6	107.1	108.15	128.45	102.75
B4GALT4	70.35	71.05	98.75	61.35	61.5	81.45	64.4	78.95	51.8	66.85	82.85	88.5	64.6	89.1	92.15	84.35
B4GALT5	93.05	137.2	95.7	145.6	92.45	111.45	104.6	77.55	76.1	96.25	129.7	144.6	121.25	59.3	141.7	136.45
B4GALT6	15.45	0.9	5.15	4.8	3.2	5.9	8.6	5.3	6.85	8.45	4.4	7.8	20.15	16	1.95	12.65
B4GALT7	77.3	73.45	44.2	51.35	94.8	113.75	90.4	98.7	93.8	58.55	45.6	69.65	76.95	67.15	73.15	57.1
B9D1	6.1	9.7	5	4.3	3.6	1.4	5.3	17	1.6	1.7	3.4	1.9	7.6	4.3	14.4	5.9
B9D2	33.8	33	15.3	4.8	51.7	34	16.3	23.8	26.5	16.3	24.7	7.7	24.4	22.3	32.6	15.4
BAALC	11.95	8.65	23.6	18.05	8.9	11.65	11.7	14.35	13.4	2.5	18.15	20.6	6.9	23.65	9.25	4.5
BAALCOS	18.1	9.45	15.15	21.2	24.2	3.05	10.35	14.7	16.3	7.35	10.5	2.25	4.45	25.2	7.9	2.9
BAAT	3	12.9	8	1.4	7.7	11.1	1.4	5.9	3.8	16.2	3.1	2.8	2.7	2.4	8.6	2.1
BABAM1	442	388.3	335.6	225.1	405.9	446.8	458.4	468.4	502	408.2	333.7	372.5	396.6	327.6	394.2	291.9
BACE1	4.2	1.95	6.75	19.05	9.5	12.6	9.4	1.95	17.1	4.65	11.55	15.85	9.65	6.7	7.05	7
BACE2	203.5	69.3	198	100.1	166.4	207.1	177.5	255.1	273.3	237.8	217	255.3	188.5	130.6	119.2	158.5
BACH1	18.1	30.4	26	5.5	32.6	18.1	23.7	14.6	11.8	17.4	18.6	22.8	12.9	27.3	41.4	32.2
BACH1 /// GRIK1-AS2	30.4	47.9	138.8	133.4	60.8	32.15	40.8	68.95	41.1	78.35	84.35	58.4	44.25	41.25	48.45	91.15
BACH1 /// GRIK1-AS2 /// LINC00189	12.1	0.6	14.8	9.3	17	3	3.9	3.8	0.5	0.4	8	5.4	11.7	1.5	1.1	6.3
BACH2	732.65	682.5	442.55	486.5	609.05	746.3	645.55	474.15	516.25	651.95	557.1	359.7	713.05	770.65	434	540.8
BAD	56.5	70.8	44.6	41.5	73	71	54	67.7	36.1	48.8	53.8	48.5	61.1	76.7	49.7	23
BAG1	222.6	235.2	169.8	161.4	219.4	254.9	216.7	206.7	189.5	278.5	267.3	153.7	286.3	292.3	244.1	141.9
BAG2	64.9	81.3	37	63.2	57	74.5	74.2	69.5	60.2	56.6	65.1	69	50.2	69.8	82.5	44.7
BAG3	99.6	112.4	98	163.7	95.5	108.5	73.6	118.8	51.3	77.8	150.1	137	67.5	249.8	126.5	45.1
BAG4	85.1	78.2	78	86.7	74.8	97.7	76.1	49.3	56.3	91.4	91.5	71.3	68.4	57.3	79.2	59.8
BAG5	146.2	209.1	216.5	210	131	80.6	161.3	157.5	131.5	179.7	400.8	189.2	70.5	87.8	56.3	253.3
BAG6	1004.1	964.75	564.7	586.5	810.75	988.25	631.5	1002.6	896.55	600.2	598.6	595.65	895.15	792.15	961.1	576.5
BAGE	13.1	10.55	4.55	8.95	13.6	2.5	6.65	11.25	5.85	3.3	9.9	6.65	3.7	3.25	2.95	5.15
BAGE2 /// BAGE3 /// BAGE5 /// KMT2C	6.3	1.4	9.6	5.8	1.1	16.9	7.8	18.2	16.9	10.3	30.2	19.7	1.4	15.3	19.9	6.7
BAGE2 /// BAGE4	15	11.8	20.3	40.1	7.7	2.3	29.7	10.5	30.6	12	12.7	26	13.9	1.4	22.2	8.5
BAHCC1	2.5	3.1	1.7	1.5	2.7	3.3	3.1	1.3	2.8	7.4	1.5	13	8.9	8.9	1.8	2.9
BAHD1	82.5	86.8	42.9	51.1	85.2	67.5	73.9	34.9	94.1	43.1	67.4	7.2	72	38.1	52.6	40.8
BAI1	5.5	10.7	31	11.5	6.4	1.3	4.4	6.2	7.5	4.6	4.6	5.8	6.9	9.4	7.2	2.4
BAI2	3.6	9.5	28.1	3.6	16.4	6.1	12.3	3.1	20.6	1.7	14.6	5.8	2.7	30.5	32.5	3.5
BAI3	3.1	2.45	1.3	1.55	3	3.35	9.2	2.1	0.95	1.55	2.95	10.05	1.15	14.75	12	7.3
BAIAP2	10.25	6.45	13.85	6.15	4.5	9.95	7.7	10.15	19.15	1.9	9.55	4.85	14.1	6.85	10.9	7.4
BAIAP2-AS1	11.7	3.8	9.5	5.1	21.4	22.3	3.8	7.4	5.3	4.2	10.8	15.8	6.9	5.9	9.8	15
BAIAP2L1	6.7	14.4	17.7	5.5	6.2	8	1.8	2.7	5.3	4.9	2.9	1.1	2.6	15.8	3.4	2.5
BAIAP2L2	7.8	9.85	17	12.95	7.55	13.9	14.15	11.45	3.15	4.5	2.9	12.75	10.15	14.7	9.25	14.6
BAIAP3	88.95	59.15	71.25	68.95	81.65	45.8	43.05	100.4	35.45	11	35.5	57.25	14.05	90.9	89	11.4
BAK1	110.3	104.9	128.6	103.8	112	131.4	56.8	73.2	119.7	65	138	64.2	108.9	77.2	175.5	62.1
BAMBI	85.6	68.2	51.6	46	84	101.5	50.6	47.1	52.2	38.2	37.3	16.3	31.1	70.8	41.6	16.4
BANCR	1.2	3.7	1.5	1.8	7.6	1.6	5.8	3.4	3.9	2.1	1.3	4.8	1.3	5.9	2.3	3.2
BANF1	774.1	584.6	587.2	509.3	616.9	752.1	389.4	465.8	466	546	596.2	389.1	883.7	418.2	550.7	409.4
BANF2	2.8	3.7	25.8	10.1	4.4	15.8	0.5	3	31	10	10.1	4.1	1	27	21.5	1.2
BANK1	2752.1	2123	3754.6	2965.7	2235.8	2455.2	3313.6	3591.7	2794	4180	3384	2200.3	2616.6	2236.4	2582.4	2497.5
BANP	411.3	497.9	366.7	503.1	686.2	580.6	748.6	820.1	694.9	507.6	423.4	387.6	487.6	844.9	451.7	438.2
BAP1	163.95	152.15	127.65	132.1	137.75	138.35	132.2	145.15	112.95	83.4	124.4	104.7	163.6	150.6	150.35	79.15
BARD1	68.7	45.2	69.5	63.3	53.5	74.2	53.6	57.4	56.4	88.7	100.4	55.8	48	134.7	75.2	83.9
BARHL1	28.1	6.5	23.3	26.6	11.2	7.3	19	30.9	11.6	14.8	4.5	5.5	24	9.4	23.4	8.5
BARX1	2.5	25.3	0.9	2.2	19.9	9.2	1.6	36.1	12.1	1.9	0.9	4.1	14.9	3.9	2.5	1.4
BARX1-AS1	4	4.1	15.4	10	1.5	15.2	4.3	1.8	22.4	2.5	2.1	8.4	3	10.8	2.9	18.8
BARX2	2.3	3.4	13	1.7	1.9	4.3	3.8	1.6	2.4	3.4	2	5.4	2.6	5.8	2.2	2.7
BASP1	934.6	719.35	515.9	450.55	1012.6	887.35	330.15	777.85	553.95	712.5	696.25	1026.35	1096.1	1244.05	1087.55	1055.35
BATF	95.7	49.8	58.8	68.9	93.7	148.1	60.1	5.8	102.6	116.2	146.7	168.1	174.8	103	111.7	107
BATF2	15.2	24.2	18.3	7	23.7	19	12.6	7	2.8	7.4	4.5	2.8	9.6	21.7	7.7	11.3
BATF3	23.2	19.5	7.8	40	57	51.9	18.5	19.2	20.5	31.4	10.5	25.7	34	56.4	63.9	32.6
BAX	158.1	200.2	125.75	96.9	176.35	161.5	69.4	126.75	101.45	160.15	113.75	152.8	151.4	129.9	146.5	113.7
BAZ1A	456.7	387.55	526.5	402.05	475.2	345.95	558.45	450.15	466.05	583.3	559.45	576.45	627.4	610.9	543.45	761
BAZ1B	12.35	7.45	2.05	16.4	11.8	18.45	4.6	10.2	4.4	12.95	7.25	19.75	11.1	18.3	11.65	15.95
BAZ2A	138.5	155.9	134.75	118.35	112.15	121.5	105.3	128.5	131.35	111.7	121.45	173.2	141.5	141.4	150.2	103.8
BAZ2B	86	112.5	120.7	156.9	90.1	112.3	129.5	70.6	99	120.7	90.7	119.3	144.9	107.1	122	188.4
BBC3 /// MIR3190 /// MIR3191	111.2	62.9	73.7	66.5	76	62.6	57.7	69.2	51.1	40.4	63.8	97.6	65.8	69.8	86.8	105.2
BBIP1	300.7	264.1	322.65	315.05	378.6	323.3	398.15	292.8	310.95	355.45	247.25	263.4	264	237.7	272.55	300.1
BBIP1 /// LOC100130175	16.45	21.15	13.2	52.2	45.65	27.75	42.9	65.4	40.4	34.65	22.5	64.85	43.8	33.25	25.7	35.5
BBOX1	3.6	27.8	7.3	9.1	1.2	6.3	2.2	7.9	1.7	1.2	13.3	6.3	9.3	9.3	12	0.4
BBS1	9.6	16.1	6.5	51.9	17.3	10	9.4	2.9	41.9	5.8	9.9	22.9	15.6	8.4	11	18.6
BBS10	21.9	18	39.9	28.4	24.9	24.5	26.5	15.5	17.3	42.8	35.4	12.9	25.6	39.5	23.5	58.9
BBS12	13.3	8.8	13.6	4.1	15.8	6.2	21.1	10.3	22.5	15.2	7	21.4	1.6	2.3	0.9	20.4
BBS2	156.1	149.9	137.5	142.8	127.8	188.6	199	132.7	193.9	151.3	122.8	194.2	93.6	105.2	112.3	222.9
BBS4	49.6	53.5	47.85	60.05	73.2	69.35	70.7	39.2	56.05	65.65	66.05	74.8	61.35	31.3	40.75	80
BBS5	14.8	1.9	4	8.6	10.6	1.5	16.1	21.6	9.1	11.6	0.5	16.5	2.7	2	3.2	1.5
BBS7	24.5	27.15	41.05	40.45	27.65	21.65	40.15	39.75	31.45	32.4	19.4	30.45	3.35	6.05	23.25	24.95
BBS9	15.2	27	42.8	32.5	22.9	39.8	11.5	19.3	17.4	19	17.2	23.6	30.5	17.2	29.8	27.1
BBX	645.5	669.8	465.8	368.9	517.3	664.7	678.9	769.5	735.1	516	504	803	553.7	564.5	500	857.5
BC005081 /// RP11-284F21.10	1.65	3	5.5	1.9	1.2	2.25	1.4	2.5	3.65	0.95	3.8	1.9	2.2	4.15	2.4	1.5
BC010186	21.1	16.3	28.1	3.6	45.6	38.6	4.4	32.4	17.9	33.5	10.6	7.1	22.1	43.6	17.3	15.2
BC012193	34	30.9	3	17.5	37	10.3	21.1	10.8	36.6	5.5	28.7	23.2	12	22.2	4.8	13.3
BC015159	0.6	1	0.8	13	8.9	26.1	0.8	0.5	9.8	1.4	15.7	11.6	6.8	25.4	1.8	6.1
BC015774 /// SEPT7P2	33.4	54.05	84.5	93.7	50.7	46.15	61.25	52.65	47.25	73.05	85.6	80.65	38.8	60.9	61.95	37.15
BC016361	3.1	16.5	26.3	14.8	18	1.2	1.6	1.8	1.5	1.7	6	1.2	0.6	1.4	0.9	6.3
BC016656 /// RP11-168O16.1	11.65	9.75	15.05	4	8.75	22.95	15.65	7.55	14.35	12.05	10.75	23.55	12.95	13.65	3.5	2.5
BC016972 /// RP11-443B7.1	2.5	0.6	3.6	23.6	1.7	4.9	4.1	10.6	8.8	9.6	2	2	2.2	1.5	8.2	13.2
BC017209	4.2	2.3	2.1	1.3	1.5	2.2	3.5	6.5	3.4	2.9	2.3	1.9	1.3	2.9	1.8	1.4
BC017398 /// CTD-2314B22.3 /// DQ786293 /// DUXAP10 /// LL22NC03-N64E9.1	1.7	8	14	30.1	29.4	3.6	24.3	1.6	7.1	8.8	0.8	31.5	5.7	27.9	93.7	26.8
BC017988 /// RP11-308N19.1	9.3	9.4	12.2	1.7	2.1	1.6	3.5	2.1	7.1	0.8	0.4	6.7	15.8	1.7	11.3	1.9
BC019672 /// USP32P2	3.6	1.3	29.5	3.1	1.6	2.1	1.3	2.7	10	1.4	1.3	3.1	3.1	1.2	3	3.6
BC021061	0.6	11.2	2.7	3.6	1.7	3.7	6.3	11.6	0.9	10.2	3.5	0.6	0.7	18.2	9	4.7
BC022047	217.2	208	288	170.6	262.6	194.6	117.8	168.9	147.6	270.8	180.1	135.1	146	108.5	208.1	103.4
BC022568 /// CTC-265F19.1	241.6	194.4	231.3	268.3	192.7	279.4	261.9	61.1	192.3	74.4	100.3	256.7	221.7	509.6	168.1	193.8
BC022892	27	9.2	88.3	41.9	27.2	10.8	35.2	12.7	20.4	46.9	33.9	77	21.3	32.5	32.3	88.5
BC023201	1.1	2.5	15.1	14.7	0.9	3.2	7.5	2.8	7.6	3.3	1	3.2	5	19.6	1.7	6.4
BC024027 /// RP11-268G12.1	24.2	14.8	1.3	1	3.8	11.6	6.7	4.4	2.5	9.3	8.4	18.4	5.8	14.4	2.1	11
BC024169	1.6	0.5	0.8	17.1	14.4	13.6	4.6	8.3	21.3	0.4	14.1	2.2	11.3	1.8	9	13.4
BC027448	17.6	12.45	24.75	26.55	18.45	18.55	19.15	22.55	43.25	11.3	5.25	19.05	27.05	16.25	19.1	18.65
BC027619 /// RP11-236J17.3	42.1	17.6	4.4	63.3	3.2	3.4	20.1	12.6	27.1	3.3	4.4	4.9	7.3	7.1	15.3	28.2
BC028044	19.7	21.7	44.2	25.9	24.3	14.6	8.9	23.5	18.4	8.9	5.9	12.3	2.4	21.1	2	4
BC028670	2.9	12.5	17.3	14.3	3.1	11.8	2.5	1.5	1.5	1.4	2.1	2.3	17.5	8.2	1.8	2.1
BC030116 /// RP11-716O23.1	10.4	8	0.9	2.9	10.6	9	13.6	0.5	0.6	0.9	14.1	0.4	6.2	8.9	6.1	9.1
BC030152	45.7	29.7	26.4	39.2	36.3	24.1	31	21.5	37.5	39.8	38.4	21.9	31.8	12.1	50.3	44.1
BC031255 /// RP11-260O18.1	7.5	2.6	2.3	10.2	22.2	1.5	1.2	2.6	0.8	1.2	1.5	0.9	3.9	24.4	2.6	12.7
BC031864 /// LOC100507330 /// RP11-588H23.3	7.6	18.1	5.1	4.8	11.8	2	23.5	26.1	37.9	15.6	29.3	4.3	36.4	21.4	29.1	32.9
BC031952 /// RP11-540O11.1	4.8	1.6	5.4	24.8	9.4	13.1	0.9	9.3	2.4	1.5	1.6	9.4	2.5	2	4.1	2.9
BC032026 /// RP11-526I2.1	1.4	10.5	4.2	2.9	14.6	1.2	16.9	7.5	39.6	2.2	11.5	3.5	3.9	4.3	3.6	17.6
BC032415	44.2	35.1	19	14.25	23.2	60.35	36.8	42.95	59.7	10.35	14.25	35	34.9	52.2	18.35	42.75
BC032899 /// RP11-396C23.2	2.85	14.9	4.45	15.35	32	22.3	4.7	16.5	6.55	1.45	8.1	8.75	3.95	11.25	11.7	7.55
BC032916 /// RP11-400D2.2	1.6	1.8	18.8	7.7	9.6	0.7	3	2.1	0.5	1.2	2.7	0.4	0.6	1	3.1	0.9
BC033164	35.8	46.7	44.2	65.3	8.7	65	47.1	60.3	65.5	6.2	21.6	52.1	30.4	77.8	84	25
BC033241	2.1	6	9.6	0.9	15.1	1.3	1.2	18.2	16.8	0.2	4.2	20.1	20.6	2.4	3.3	1.4
BC033323 /// CEP290	7.3	7.9	5.7	1.3	16.4	13.8	13.1	1.2	2.5	27	4.4	42.4	7.4	2.7	8.9	16.6
BC033528 /// U73166.2	35.9	78.5	6.3	54.9	28.2	5.5	38.2	36.7	57	5.4	53.9	27.3	60.7	39.5	57.1	33.6
BC034319 /// RP11-11N9.4	43.3	49.2	34.2	40.6	69.6	32.2	39.5	46.3	42.8	25.7	20.4	31.9	96.2	70.5	62.5	33.2
BC034416	23.4	3.7	16.8	11.1	30.8	4.9	4	6.8	5.5	1.1	3.5	1.8	2.5	13.2	0.9	5.6
BC034423 /// RP11-966I7.2	0.5	13.6	11.1	3	8.4	7.5	9.8	1.3	2.3	2.8	1.1	3.9	2.6	2.3	2.4	2.1
BC034444	27.1	4.9	1.2	11.5	18.1	2.2	6.5	2.6	9.6	0.4	9.3	15.6	0.9	12.9	11.8	0.9
BC034456 /// RP11-229P13.25	21.2	14.3	20.9	8.3	19.9	1	17.7	2.9	20.8	18.9	0.6	10.2	14.1	3.4	21.4	12.2
BC034578 /// RP11-411B10.2	1.8	0.7	6.1	0.8	7.4	4.4	4	12.7	15.8	1	0.8	2.2	0.8	9.3	0.7	3.6
BC034636 /// CTB-113P19.4	1.5	1.6	0.8	1.3	1.7	2.2	11.7	2.4	10.7	14.8	5.9	7.7	7.5	17.2	7.7	0.6
BC034788	6.6	8.9	12.6	0.6	13.6	1.9	1.4	1.7	16.6	17.6	8.6	14.5	0.5	7.7	17.3	7.1
BC035096 /// RP11-433J8.1	2.8	3.1	1	1.3	2.1	1.2	5.7	3	28.6	1.3	0.6	7.6	10.1	0.8	2.1	10.2
BC035247 /// RP11-18H7.1	0.8	4.2	0.3	2.2	1.1	10.4	2	1.1	3.1	11.4	0.7	1.7	17.1	1.8	1.4	3.7
BC035400	3.5	2.3	28.6	0.7	3.7	8	13.1	13.9	3.2	0.8	0.3	19.1	4.9	1	15	20.3
BC036055 /// PREX2	0.3	8.5	18.9	12.2	22.2	1	8.3	5.9	1.1	6.5	4.3	4.1	0.8	4.6	1.2	8.7
BC036209	3.5	2	10.4	0.9	3.7	0.4	0.8	0.8	1.5	1.1	0.2	0.6	0.6	2.5	15.3	10.8
BC036261 /// GS1-18A18.2	5.1	1.1	18	13.2	1.6	13.7	10.1	11.2	1.9	0.4	0.7	14.5	2.4	20.3	1.9	6
BC036308 /// RP1-117O3.2	17.5	2.5	0.7	1.3	0.4	17.3	1.4	2.6	6.4	5.8	7.1	1	7.4	3.5	2.2	2.1
BC036309 /// RP11-298H24.1	9.7	0.3	1.1	2	8.3	2.2	0.5	1.4	0.2	9.4	1.1	2.1	1.7	0.9	0.3	3.1
BC036311	9.3	4.3	16.7	18.6	6.6	12.6	1.7	3.6	0.6	1.8	0.6	23.6	4.4	4.9	1.2	11.4
BC036778 /// NCOA3	1.4	10.9	23.4	27.5	7.7	0.8	32.2	27.3	39.6	17.2	17.1	28.1	11	13.6	13	17.1
BC036830 /// OVAAL /// RP11-522D2.1	1.3	3.3	1.6	9.3	11	0.9	10.9	13.4	2.9	3.6	7.9	1.9	0.7	1.8	1.6	15
BC037214 /// RP11-58G13.1	1.7	9.1	1.5	0.7	3.2	1.1	5.2	10.6	22	2.6	2.2	2.6	2.8	3.3	2.6	20.8
BC037833 /// RP11-492E3.2	53.6	2.7	9	11.1	8	29	44.3	23.9	8.7	8.8	5.4	14.4	20	40.7	33.5	18.9
BC037861 /// CTD-2036P10.3	11.9	21.4	27.8	27.8	19.7	15.4	0.5	11.9	25	12.6	1.6	13.5	19.1	32.2	20.2	20.2
BC037892 /// RP11-1129I3.1	5.2	2.8	0.6	1.8	8.7	1.3	2.2	7	5.5	5.2	0.6	0.7	0.5	0.4	9.9	1.4
BC037970 /// RP11-94M14.2	12.4	11.2	14.2	26.7	22.1	6.1	5.5	10.6	28	1.2	6.4	13.8	8	14.1	16.1	16.1
BC038194 /// RP11-550P17.5	16.8	16.4	17.1	10.1	7.1	12.1	3.9	8.8	21.9	0.2	6.9	0.6	6.1	2.7	14.7	0.8
BC038205	1.4	13.1	0.6	15.5	0.6	11.9	12.5	0.4	7.4	12.7	1.3	14.9	6.2	23.5	1.5	0.5
BC038731 /// CTD-2284J15.1	8.7	16.5	20.3	17.7	34.9	1.6	5.3	0.6	26	2.8	3.3	12.1	16.5	1.4	0.9	3.9
BC038755 /// PRKRIRP5 /// PRKRIRP5	0.7	1.3	0.6	0.7	1	0.5	0.5	7.6	5.5	0.5	9.8	6.6	6.5	3.5	1	13.7
BC039122	9.5	0.5	17.9	1	5.2	14.5	0.8	5.6	6.6	8.3	14.1	1.4	16.2	15.4	3.4	2.8
BC039319	8.8	13.3	9.2	12.6	12.2	2.3	26.1	29.7	22.3	14.2	5.3	10.9	2.6	18.7	25.3	9.5
BC039357 /// RP11-661G16.2	1	3.3	4.8	20	4.8	8.4	7.3	3	5.2	6.5	2.1	3.5	2.6	4.9	13.4	2.2
BC039485 /// LOC284930	29.7	26.4	23.6	25.3	29.4	22	17.1	21.8	4.8	24.4	21.3	20.5	36	35.9	13.6	23.1
BC039487	12.5	7.8	7	0.3	1.1	0.3	0.5	0.7	0.4	5.8	4.6	1.2	1.3	3.1	6.4	10.1
BC039537 /// RP11-30L15.6	2.4	9.9	5.2	15	2.3	6.35	7.8	19	21.85	5.45	13.4	15.1	7.3	2.1	12.4	9.35
BC039545 /// RP11-1008C21.1	3.3	1.9	22	13.1	35.2	10.6	14.3	16.4	26.5	10.6	14.4	8.7	25.6	14.1	16.3	30.5
BC039673	0.6	1.5	3.1	24.2	12.7	1	16.3	0.9	10.7	0.5	18.4	9.6	2.9	3.2	4.1	5.1
BC039681 /// RP5-1157M23.2	42.7	28.3	44.8	35.3	17.6	36.9	28.5	30.8	24.7	23.7	36.3	36.4	22.6	31.9	29.5	21.5
BC039686	37.3	21.1	36.6	34.6	36.6	29.6	16.1	26.4	20.7	31.8	36.3	53.9	29.9	40	39.8	16.9
BC040311	6.7	5	23	1.4	5.4	6.7	11.1	0.4	14.8	0.4	3.7	2.1	1.1	17.6	13.1	9.2
BC040412 /// CTC-400I9.1	26	19.3	35	26.1	35.8	32.6	29.8	22.1	27.2	21.6	33.7	50.7	4.3	38.4	32.6	30
BC040577 /// RP11-10K16.1	22.4	4.3	10	35.3	21.6	19.8	18.5	4.6	23.4	15	21.2	2.5	26.8	23.4	14.4	23.1
BC040624 /// FOXP1-AS1 /// FOXP1-AS1	13.3	10.5	42.8	36.7	35.9	9.7	9.7	29.6	16.2	12.2	11.2	13.1	6.9	4.4	17.2	12
BC040646 /// RP11-732A21.2	1.7	1.9	2.5	5	1	1.4	2.6	0.7	2	0.5	0.5	15.2	1.9	19.7	11.4	1.6
BC040734	0.7	18.2	12	6.4	19.5	2.3	2.9	12.3	15.6	15	0.8	8.9	14.3	41.9	1.9	12.6
BC040833	1.9	6.8	1.1	29.8	2.2	11.2	18	1.2	8	1.2	6.8	10.7	18.9	33.5	4.9	11.8
BC040886 /// RP11-804F13.1	3.85	8.7	8.3	9.6	0.8	7.55	4.15	3.1	3.5	7.35	4.25	7.4	1.3	1.8	1	3.85
BC040898 /// RP11-244K5.6	1.9	3.5	2.6	3.1	24.6	3.2	6.5	18.4	7.2	2.4	1.9	1	0.7	5.1	12.9	11.1
BC040901 /// CTC-241N9.1 /// LOC100996419	13.4	5.7	19.6	5.2	16.65	10.3	11.95	17.05	12.95	10.75	6.6	12.85	23.4	13.1	4.8	13.7
BC041003 /// RP11-495P10.3	11.7	2.1	2.8	12.1	2.6	7.7	1.3	2.6	1.8	0.7	7.4	3.2	9.4	2.7	0.7	3.6
BC041025	147.4	88.3	70	81	73.9	111.3	142.8	107.3	181.8	37.2	133.8	102.4	100.5	94.1	106.1	136.9
BC041347 /// FLNB-AS1 /// FLNB-AS1	3.4	3.2	19.2	1.9	3.5	18.1	2.7	13.3	7.1	8.2	3.6	1.5	16.1	33.9	17.9	1.6
BC041363	4.5	2	28.2	1.8	2.7	16.7	6.7	1.7	0.4	0.3	11.4	24.8	1.4	1.5	6.4	0.9
BC041448 /// RP11-422J15.1	7.5	0.3	3.9	38.6	10.6	0.2	0.2	2.8	0.2	0.9	0.2	0.7	0.4	3.1	16.6	3.3
BC041451 /// RP1-206D15.3	3.4	2.4	1.6	0.4	3.3	0.5	2	1.3	6.1	5.8	0.1	2.8	10.4	1.1	5.1	1.5
BC041484 /// RP11-90K6.1	14.8	0.9	1	16	16.4	9.7	3.3	3.4	11.5	2	0.5	8.3	5.7	1.3	0.3	11
BC041947 /// RP4-630C24.3	0.7	13.1	7	0.8	8.1	16.9	13.2	10.8	12.1	7.4	7	14.3	19.2	20.2	2	0.5
BC041998	6.2	2.9	10.9	15.9	17.7	22.4	13.7	4.4	2.6	5.1	8	14.7	2	12.4	26.5	7.9
BC042022 /// LOC100506331	5	20.9	1.5	13.7	3	7.6	1.5	1.2	1.9	3.6	10.7	10.3	27.6	0.9	1.9	11.2
BC042029	1.7	2.6	1.2	16.1	2.2	0.7	2.1	3.3	22	0.6	4	0.6	1	2.2	2.8	1.8
BC042091 /// RP11-752D24.2	4.1	2.4	1.25	7	17	2.4	2.15	7.3	4.8	6.1	3.95	5.1	1.45	1.05	11.75	5.15
BC042366	20	1.4	2.1	13.9	1.6	1.3	0.9	11.1	12.5	0.2	0.9	3.7	2.5	2.8	2.6	3.6
BC042372 /// RP11-45P15.4	11.7	12.7	19.9	0.8	7.5	23.7	23.3	15.2	20	7.5	21.3	10.4	5.1	6.7	1.3	18.9
BC042374	2.8	21.5	15.8	13.2	4.5	24.4	10.9	2	0.5	1.9	2.9	8.8	13.4	15.1	8.1	1
BC042382 /// RP11-408H20.3	6.35	2.2	9.15	4.55	2.25	10.7	2.25	5.65	21.65	9.65	0.9	10.05	14.4	3.95	3.6	3.6
BC042590	11.7	1	23.2	26.7	27.1	2.5	16.8	20.4	29	12.7	28.5	38.4	16.5	14.4	13.6	11.6
BC042811 /// RP11-340I6.8	15.4	21.8	17.2	2.3	19.7	15.2	4.1	17.3	7.3	1.6	8.4	10.9	3.7	45.3	2.4	20.5
BC042825 /// RP1-179N16.6	2.9	15.5	14.9	1.3	0.4	0.8	11.6	6	6.1	0.7	7.2	34	12.2	32.8	1.1	0.1
BC042855 /// RPS11P6 /// RPS11P6	31.2	35.8	71.8	53.8	46.6	38.4	46.6	32.2	60.6	25.2	14.2	33.9	16.6	48.3	50.8	26.8
BC043223 /// RP1-274L7.1	1.2	1.1	15	12.8	15.5	11.5	1.8	12.3	3.1	0.5	11.6	9.1	0.6	2.7	5.7	2.9
BC043227	0.7	6.9	24.3	0.8	13.3	7.5	0.7	1.1	10.1	7.6	0.5	5.2	1.5	10	2.5	0.7
BC043266 /// RP4-568F9.6	7.55	5.95	2.65	11.2	2.85	6.6	2.75	9.05	3.35	0.95	4.45	16.35	1.75	4.3	6.25	10.05
BC043291	20.3	8	1.5	36.8	8.8	9.9	0.9	17.8	21.9	0.9	2	9.9	14.9	25	1.9	14.1
BC043355 /// RP11-481J13.1	3.6	2.4	5.6	39.5	5.5	22	2.8	16.3	14.1	4.5	3.9	35	25.3	23.8	4.7	39.5
BC043356	13.1	1.7	3.1	1.7	16.5	18.1	17.1	19.8	20.8	1.7	1.4	13.4	3.6	33.4	12.2	1
BC043400 /// RP11-875O11.1	54.4	42.4	51.1	36.8	52.3	42.8	62.5	47.5	48	36.1	35.1	30.2	71.8	75.5	25.8	33.4
BC043540	7.15	18.75	12.9	21.7	16.65	21.6	27.3	11.8	23.55	10.35	6.9	9.55	21.9	15.2	18.5	9.25
BC044596	90.9	54.9	222.3	177.2	122.6	69.4	300.1	51.6	100.4	34.3	75.2	306.4	90.1	97.6	103.7	232.9
BC044611 /// RP13-539F13.3	1.1	6.5	0.7	24.8	9.7	1	5.7	1.3	18.5	1.3	0.9	6.7	21.6	1.8	0.6	1.2
BC044614	18.4	6.5	5.2	26	4.9	9.3	0.8	2.6	0.4	6.6	0.5	3.1	0.6	15.3	8.8	7.9
BC044765 /// RP11-96B5.4	8.4	16.3	1.2	34.1	1.4	3.2	1.3	2	9.4	1	18.3	15.5	1.9	12.4	10	17
BC045559	15.1	14.2	28.1	3	9.1	11.6	0.3	1.6	8.7	7.4	5.4	1.3	20.3	1.6	14.2	8.7
BC045560	0.3	17.6	9.3	10.9	28.3	0.4	17.5	1.7	23.2	0.8	11.9	15.5	15.8	3.4	11.1	31.1
BC045779	6.4	6.9	2.3	43.5	8.3	4.4	2.8	1.1	5	6.6	4.3	16.6	18.6	4.3	7.2	6.3
BC045784	4.2	31.3	6.3	1.7	6.8	22.3	76.6	42.3	65.7	20.1	40.2	115.6	25.2	17.7	11.2	105.5
BC045788	18.9	1.1	18	0.8	18.6	7.5	1	8.6	7.6	1.6	12.7	18.8	17.7	2.6	2.4	0.6
BC045789	16.7	14.9	29.2	4.6	20	13.4	25	38.1	35.6	7.1	12.7	32.5	8.7	26.6	1.4	15.7
BC045791	27.3	4.7	11.4	19.3	9.2	1.6	7.1	4.5	0.6	0.3	1.1	16.1	0.9	3.7	1.4	0.8
BC045805	1.2	14	5.4	3	4.7	2.6	11.3	13.1	12.9	2.3	12.5	2.8	1.2	26.7	2.3	3.2
BC045810 /// RP11-38F22.1	5.6	1.1	1	1.3	18.6	0.4	5	5.6	1.6	2.8	1.9	1.1	1.3	5.2	1.3	0.5
BC047364	0.9	12.4	14.3	0.8	7.7	0.9	12.5	11.9	20.8	7.6	0.3	5.3	10.7	1.1	9.8	4.4
BC047484	138.7	161.8	147.1	97.6	174.5	160.6	124.4	132.2	139.5	162.5	200.1	149.5	177.3	262.6	165.9	210.1
BC047615	0.3	0.9	11.1	0.7	1.4	10.3	4.1	5	0.3	8.5	8.9	0.8	0.8	19.5	7.1	0.8
BC047626	13.3	6.8	25.2	29.7	4.9	1	13	6.3	5.3	2.3	15.3	25.1	2.1	27	17.8	8.6
BC047644	6.8	44.5	9.4	8	7.3	2	23.2	41.6	47.5	26.1	31.9	3.1	8	48.8	36.1	4.8
BC047651	39.8	35.3	24.4	47.9	37.9	19.9	65.2	18.2	38.2	23.8	12.1	38.7	10.3	37.4	15.4	35.4
BC047942 /// RP11-122K13.14	1.7	11.8	2	1.8	3.5	2.2	18.3	2.5	4.2	1.6	1.5	3.5	2.5	3.9	1.7	4.7
BC048103 /// CSGALNACT1	93.7	67	76.1	50.7	85	59.1	170	108.7	152.1	45.8	59.6	92.2	110.8	70.2	39.5	136.9
BC048132	2.4	1	6.8	4.1	0.7	16.1	5.5	12.8	1	7.8	10.6	6.1	3.1	24.6	1	7.5
BC048141	23.1	26.9	6	2.5	28.6	16.1	10	12.6	2.9	7	3.3	10.8	3.2	31.1	20.5	18.2
BC048420	13.2	6.6	1.8	0.9	0.5	0.4	8.6	1.3	0.2	4.9	7.1	6.7	18.5	7.8	6.3	3
BC048982 /// RP11-1102P16.1	6.9	6.6	13.2	13.8	1.5	6.3	8.7	0.5	14.1	11.4	13.7	0.9	14	27.5	9	0.6
BC048997	2.5	1.8	0.7	3.2	2.3	2	6	11.4	2.3	1.7	4.5	11.5	1.7	18.8	2.8	1.7
BC052578 /// RP11-398G24.2	16.4	24.9	40.3	41.3	25.2	13.9	37.5	24.6	43.3	16.5	25.1	30.5	10.2	18.7	26.1	32.1
BC052775 /// FNTB	21.4	9	5.7	16.4	9.2	31	41.2	29.4	26.7	7.3	16.1	26.6	10.8	31.1	18.6	32.2
BC053951	16.1	20	5.4	2.3	2.1	26.7	22.7	3.1	10.6	5.1	1.9	21.9	3.8	21.4	8	1.6
BC062753	79.9	97.2	95.5	90.7	72.5	125.1	93.4	143.3	121.1	128.6	75.5	117.9	64.5	35.8	56.3	103
BC062763	14.8	3.2	11.9	1	25.5	4.1	13	22.6	17.8	15.8	11.4	5.3	8.8	16	11.6	10.2
BC063675 /// CTD-3138B18.5	34.1	3.7	68.6	30.4	22.5	17.6	14.7	19	3.6	11.8	4.9	28.1	17	30.4	3.6	15.9
BC065766 /// MALSU1	81.7	90.8	39.6	67.9	87.7	44.3	70.5	57.8	67.9	71.6	41.1	46.5	44.2	85.7	59.8	44.8
BC069004	12.2	31	32.8	25	44	22.7	36.4	35.1	47	3.8	32.1	43.5	53.7	38.5	21.7	38.8
BC069739	7.7	10.8	1.5	28.2	15.2	12.9	3.6	14.7	1.7	12.2	20.3	0.8	20.5	1.6	23	4.8
BC069756	23.3	26.5	15.2	14.9	9.1	13.7	11.4	6.5	33.6	10.2	4.3	0.7	15.6	0.5	2.7	5.5
BC069776	10.7	30.4	20.4	35.9	34.4	14.6	44.2	21.7	26.8	25.9	13.6	15.7	27.5	16	33.5	20.2
BC069782 /// STAMBPL1	22.2	13.7	24.9	30.9	17.6	11.9	20.5	20.4	24.4	21.6	20.1	15.3	1.7	28.6	23.1	5.4
BC069804 /// SMAD1	0.4	6	14.5	19.9	13.5	26.6	1.3	22.5	0.5	6.3	10.8	2.3	12.8	13.9	6.7	0.5
BC070118	28.2	5.1	62.5	5.6	19.4	19.1	4.5	5.2	20.1	11.6	5.7	7.3	7.6	12.9	22.8	0.8
BC070363 /// RP11-108M9.4	680.2	734.1	350	363.5	792	1396.1	693.3	508.4	571.4	598	326.1	374.6	388.7	340.8	374.8	487.2
BC070490	7.2	3.1	20.4	35.1	0.8	12.6	19.7	19.4	17.1	18.1	13.3	20.5	8.2	10	10.9	9
BC079832	3.4	1.6	1.2	1.7	1.2	1.9	1.8	1.4	2.6	2.7	2.4	4.3	1.3	1.4	1.5	2.8
BC089413 /// IGLVI-70 /// IGLVI-70	17.9	15.5	5.8	38.1	1.3	35.6	4.5	35	9	24.3	48.3	21.4	25.9	45	13.9	2.5
BC113958	27.6	6.4	41.4	24.6	11.9	32.7	39	18.3	48.3	18.5	12.8	96.9	47.9	34	23.1	91.1
BC127192 /// SHANK2	4.4	1.5	1.4	1.1	1.2	2.5	2.8	3.1	13.8	1.6	0.6	1.7	1.4	2	2.4	3.6
BC130595	5.2	15.8	10.8	8.9	6.5	12.5	2.7	17.6	3.6	9.2	14.8	8.1	5.9	8.6	3.5	5.7
BC150507 /// SCAMP5	12.7	12.8	3.5	3.5	23.6	2.6	10.9	3.1	3.3	2	15.5	2	1.8	28.7	4.3	1.2
BCAM	23.45	8.25	18.9	4.35	22.35	14	3.75	26.45	5.85	4.35	19.65	5.35	20.7	8	2.95	28.45
BCAN	16.5	6.2	4.25	28.75	5.6	5.45	12.75	8.95	19.8	8.7	6.95	27.05	9.05	24.25	20.65	4.5
BCAP29	64.25	81.85	80.05	72.65	56	57	65.5	41	49.3	72.7	72.5	46.6	34.2	60.55	36.65	54.45
BCAP31	828.2	725.2	550.8	355.7	788.2	767.2	574.2	693.2	509.7	642.6	541.9	662	669.3	554.3	624.2	376.1
BCAR1	2.65	2.35	18.7	2	9.9	9.25	3.6	1.75	5.4	2.65	2.1	7.25	2.25	10.1	3.35	4.2
BCAR3	26	23	56.2	39.9	28.7	2.4	20.7	28.6	13.7	53.3	55.3	72.7	37.2	37.2	17.8	42.5
BCAR4	12.2	7	4.9	29.1	1.1	25.3	11.7	2.7	23	0.5	9	0.7	3	3.5	21.9	6.1
BCAS1	26.8	16.1	22.3	24.8	44.6	18.5	21.3	29.2	18.9	16	20.1	53.3	12.8	22.2	25.9	25.9
BCAS2	1135.4	1155.7	1135.5	1404.6	1243.6	1260.5	1053.3	1324.1	1171.9	1336.2	1773.8	1585.7	1217	1142.9	1616.2	1320.5
BCAS3	40.7	57.9	58.8	51.3	15	60	40.3	54.4	25.8	54.2	41.8	41.4	37	44	50.3	39
BCAS4	132.8	128.9	46.6	131	107	153.8	97.6	113.5	88.1	183.9	105.7	141.5	134.3	84.2	171.8	97.8
BCAT1	17.15	22	31.2	25.15	30.25	26.55	21.25	26.85	32.45	49.35	30.15	89.05	21.75	28.8	40.5	37.3
BCAT2	97.35	52.95	90.1	52.85	83.35	115.1	60.15	71.85	74.3	60.65	51.2	76.35	82	48.2	78.65	72.8
BCCIP	80.6	95.5	37.9	73.6	85.9	133.9	62.4	67.6	52.2	114.1	104.1	93.3	131.3	65.7	81	92.3
BCDIN3D	77.6	57.9	46.5	28.5	52.2	52.3	55.4	31.5	61.2	63.6	41	30.5	51.2	34.3	34.5	39.7
BCDIN3D-AS1	5.25	11.15	13.25	6.85	2.65	2.45	10.35	20.8	2.7	9.25	7.85	12.6	6.1	10.35	8.15	4.25
BCHE	13.6	0.5	26.3	0.9	2	1.2	2.3	0.4	12	4.6	1	6.9	0.3	0.4	10.7	1.2
BCKDHA	245.3	166.1	174.1	167.9	193.7	196.8	173.4	200.2	176.4	157.3	181.9	174.8	229	202.4	168.3	143.2
BCKDHB	49.55	48.55	44.65	54.55	45.6	44.6	42.65	53.8	39.15	58.35	55.65	41.65	39.55	31.5	41.2	70.7
BCKDK	65.6	69.6	70	58	59.6	56.4	74.3	108.6	61	52.9	71.5	55.3	95.2	86.4	84.3	52.3
BCL10	244.3	366.8	334.8	320.3	381.7	259.1	219.9	264.7	290.3	279.4	388.8	372.9	340.3	398.4	325.5	328.5
BCL11A	1057.85	961.1	983.85	764.45	1095.2	982.95	1113.45	992.5	1164.5	972.85	815.6	1070.65	1022.3	1049.85	645.75	1629.6
BCL11B	85.8	85.5	134.3	304	57.5	165.2	51.5	114	133.1	199.8	193.2	45	118.3	75.4	131.8	52.9
BCL2	68.3	52.15	52.2	70.8	73.75	84.8	72	64.35	62.35	66.9	45.55	100.8	39.8	40.55	71.5	43.65
BCL2A1	1057.2	519	1414.6	1448.1	1022.1	787.4	422.9	439.4	343.2	859.8	2096.9	1489.6	1205.2	622.3	992.6	1114
BCL2L1	8.9	17.25	38.15	15.35	5.2	29.2	15.7	14.15	16.4	18.15	14.6	10.35	16.2	10.8	20.5	21.25
BCL2L10	3.25	9.55	35.25	10.3	9.55	9.7	3.9	7.2	20.8	3.2	8.1	7.65	5.4	6.05	5.1	6.65
BCL2L11	240.8	292.6	469.3	753.6	326.3	243.4	263.4	232.3	200.8	241.5	305	190.3	255.2	332.4	384.2	178
BCL2L12	46.1	47.1	87.1	43.5	85.5	48.9	47.2	63.8	89.7	59.9	48.8	43.8	68.7	63.5	42.3	61.2
BCL2L13	29.9	44.7	17.3	27.6	19.8	29.4	37.7	21.1	50.1	25.9	38.6	42	54.4	51.2	34.2	24.6
BCL2L14	5.1	4.55	2.7	14.05	4.45	2.25	2.1	6	3.5	7.55	7.7	1.95	3.6	6.9	4.1	2.95
BCL2L15	12.9	19.2	15.7	31.1	3.9	3.2	23.2	22	17.7	13.1	12.9	16.1	14.4	11.3	22.7	17.7
BCL2L2	29.85	40.65	62.4	40.2	26.25	29	31.45	46.05	56.15	32.75	40.7	38.35	30.65	32.15	36.25	38.6
BCL2L2 /// BCL2L2-PABPN1 /// PABPN1	1083.8	1073.1	1095.6	989.4	1012.7	1160.8	1029.4	1231	1039.3	855	778	887.3	977.3	1073.9	863.7	1025.9
BCL2L2-PABPN1 /// PABPN1	207.2	184.7	262.9	225.2	180.7	243.2	187.6	214.2	174.7	243	273	234.1	191.7	156.5	139.1	188.8
BCL3 /// MIR8085	265	434.8	249	230.2	173.2	225.1	75.7	165.65	99.5	95.55	109.35	149.05	208.85	443.35	392.65	95.4
BCL6	139.6	169.6	234.2	122.6	94.3	99.3	119.4	213.2	174.5	123.9	92.1	53.1	105.4	181.7	155.2	132.1
[truncated: 21,521 more rows]

## Sheet: GSE4588(CD4T Cell)
SYMBOL	GSM101869	GSM101870	GSM101871	GSM101872	GSM101873	GSM101874	GSM101875	GSM101876	GSM101877	GSM101878	GSM101887	GSM101888	GSM101889	GSM101890	GSM101891	GSM101892	GSM101893	GSM101894
A1BG	20.5	63	71.8	43.7	41.9	34.3	54.3	44.1	21.4	34.4	54.9	58.3	9.5	44.3	40.7	28.9	32.5	50.9
A1BG-AS1	5.5	7.7	33.1	2.7	33.8	2.4	4.3	2.2	22.2	5.4	2	18	13.7	29	14.8	11	41.4	3.4
A1CF	13.4	10.7	12.1	4.45	6.4	15.4	2.1	6.65	13	2.75	28.9	5.15	8.5	8.1	29.35	10.9	10.65	11.65
A2M	7.9	11.3	21.95	22.7	14.25	6.35	20.4	11.1	6.05	18.35	38.6	14.5	13.65	26.4	7	16.85	16.2	15.15
A2M-AS1	29.3	71.5	140.9	115.6	67.3	184	92.2	137.5	90	27.7	28.5	57.9	41.6	33.9	85.8	34.6	50.9	19.4
A2ML1	2.1	2	2.45	8.4	4.6	6.35	26.85	13.1	1.6	2.7	5.55	2.8	0.9	19.15	23.75	1.7	4.3	1.1
A2MP1	19.8	5.5	15.6	1	30.4	10.1	10.2	11.2	1.5	1.2	23.9	2.1	22.3	4.3	9	3.2	21	2.9
A4GALT	6.7	13.5	4.8	31.3	7.9	7	5.7	15.8	34.2	5.4	19.2	4.5	2.7	7.1	21.6	2.4	6.9	7.1
A4GNT	14.8	20.1	24	3.8	22.9	33.4	6.7	21.2	25.1	27.1	28.5	21.5	4.1	40.1	22.6	17.8	22.2	32.6
AA06	28.9	34	9.9	5.8	22.7	15.5	15.9	2.2	22.6	12.5	1.3	6.7	2.6	47.5	1.9	20.5	22.9	22.7
AAAS	58.6	51.6	47.3	37.6	40.2	21.6	42.5	65	42.5	41.8	92.6	44.9	40.8	15.4	52.5	88.3	69.1	45
AACS	142.9	90	97.1	80.8	120.9	109.4	79.1	82.7	89.6	103.9	90.3	131.5	90.2	100.8	92.7	97	96.6	84
AACSP1	1.1	11.5	5.8	1	16.8	7.2	1.6	0.9	0.8	9.4	3.2	1.5	5.8	13.4	12	3	1.3	11.5
AADAC	18.7	10.5	3.4	5.9	11.5	10.2	2.1	2.8	25.6	14.9	1.2	4.1	0.7	1.8	2.5	9.8	3.6	16.7
AADACL2	0.4	0.3	1	0.4	5.7	15	2.3	9.1	2	9.7	23.5	12.5	0.3	1.8	1.8	1.3	4.1	1.8
AADACP1	1.5	10.8	5.3	0.8	0.4	6	11.4	13.8	3.9	7.6	1.8	0.7	0.3	0.6	5.5	0.3	0.2	7.4
AADAT	3	2	2.3	0.7	1.4	0.9	12.8	0.9	20.8	15	5.1	0.9	1	4.1	17.7	0.7	1.8	8.1
AAED1	192.9	259	236.4	248.8	184	133.6	144.5	132.4	211.2	164	108	105.6	182.8	154.1	133.4	146.1	131.1	216.1
AAGAB	44.2	11.6	42.6	37.7	42.6	39.9	24.8	12	47.2	39.7	12.2	46.5	23.9	24.6	37.5	47.8	42.9	21.8
AAK1	27.2	25.4	23.9	13.5	26.4	35.3	5.6	16.3	19	24.6	30	22.2	19	28.4	38.2	26.4	19.2	20.9
AAMDC	55.8	60.2	73.3	21.9	42.2	45	36.9	61.8	39.8	66.4	54.3	40.9	66.2	28	46.2	58.4	49.2	20.8
AAMP	184.4	165.7	227.7	193.2	199.1	163.4	153.2	237	219.3	214.8	206	229.5	214.3	188.3	178.3	230.4	229.3	219.8
AANAT	3.4	2.1	1	1.7	2.2	1.8	1.4	3	6	0.5	1.5	0.9	1.7	0.7	4.9	11.7	0.7	0.7
AAR2	121.2	149.1	170.3	153.8	128.6	171.8	242.9	187.4	139.7	155.8	128.6	170.3	168.5	305	133.2	140.1	162	125
AARS	201.5	169.3	168.1	140.4	218.7	134	221.3	189.5	122.2	202.1	417.6	254.4	231.4	222.3	235.2	305	312.2	257.1
AARS2	104.7	91.2	58.3	59.9	54.85	80	101	107.25	70.3	107.1	89.5	86.6	64.85	115.75	47.95	83	84.95	101.65
AARSD1 /// PTGES3L /// PTGES3L-AARSD1	165.1	154.2	103.6	151.2	136.8	165.9	133	182.4	110.5	117.5	171.5	116.8	130	163.8	81.2	145.8	131.6	91.5
AASDH	97.5	87.05	121.2	87.7	99.4	97.05	103.15	93.4	93.4	97.2	113.75	118.75	93.05	59.7	92.2	108.3	100.5	124.4
AASDHPPT	265.1	257.7	212.9	330.3	276.6	324.1	359.9	265.8	273.6	237.4	165.8	285.6	273	321.8	181.5	311.3	329.1	242.9
AASS	13.55	14.4	24.35	20.45	10.35	3.15	5.05	4.9	6.65	14.1	15.1	6.7	7.2	14.1	0.8	13.45	3.7	26.9
AATF	471.5	453.5	372.1	323.9	344.1	366.5	361.3	446.3	427.1	505.5	411.7	399.5	419.7	501.8	577.8	483.3	456.7	332.4
AATK	44.7	40.6	70.3	84.1	71.1	29.7	67.2	42.6	34.9	10.7	50.7	19.3	34.9	27.4	9.1	34.2	45.8	62.6
AB074162 /// MIR181A2HG	4.6	1.3	0.9	1.1	1.2	2.9	1.7	1	8.2	4.5	2.9	2.4	0.8	1.8	4.5	0.8	2.3	2.2
AB488780	43.4	42.7	11.5	30.2	10.7	43.3	19.4	17.4	5.9	32.6	13.2	47.2	18.8	41.3	34.3	55.2	67.3	34.3
ABAT	28.4	63.6	69.1	12.9	32.2	54.7	36.9	62.9	85	53.2	104	121.5	67.3	55.8	117.3	59.3	89.8	67.7
ABCA1	29.5	30	20.15	84.9	58.15	42.9	62.9	27.95	63.3	12.3	97.1	50.7	61.85	76.65	56.15	55.75	47	33.75
ABCA11P	37	33.8	73.6	28.9	41.2	31.7	33.5	26.3	41.1	18.3	45.1	47.7	24.2	26.5	48.1	19.6	29.7	38.1
ABCA12	0.2	5.6	1	3.2	6.5	0.6	0.9	0.4	16.1	3.9	23.5	7.7	6.9	11.3	2.8	7.5	1.2	2.2
ABCA13	1.3	0.2	1.9	6.6	0.4	0.2	10.8	0.4	11.8	0.5	16.1	0.6	4.8	7.4	1.6	0.2	5	0.7
ABCA17P	35.8	25.3	32.3	14.3	18.8	29.8	35	21.2	12.7	12.5	28.1	21	15.2	14.5	16	19.6	12.9	23.1
ABCA2	51.7	51.5	57.3	32.4	37.4	28.6	23.2	48.3	53.7	58.2	45.4	42.7	32.9	48	55.6	44.8	19.8	34.1
ABCA3	14.3	13	6.3	6.3	24.2	1.9	5.2	32.8	12	27.4	37.1	37.3	1.7	6.7	2.1	4.2	7.5	5.3
ABCA4	2.9	2.25	1.9	2.2	4.05	1.6	12.5	5.1	7.9	1.7	1.55	2.25	2.85	2.8	3.45	1.85	1.05	2.65
ABCA5	150.1	129.5	153.6	149.55	176.65	179	136.9	109.95	129.9	98.3	110.75	146.1	232.15	90.9	70.6	92.75	99.8	113.3
ABCA6	9.6	10.8	10.8	0.9	0.9	1.2	1.2	13.2	2.9	1.1	1.6	1.5	4.4	4.6	1.8	2	2.9	9.6
ABCA7	170.3	167.8	169.6	117	213.1	182.3	119.8	202.9	96.7	167.5	151.5	170.4	137.4	139.1	155.8	193.9	189.9	148.7
ABCA8	1.1	8.9	8.2	2.8	2.9	2.6	2.3	2.3	3.2	2.4	4.9	4.5	3.4	4	8	1.7	8.4	0.7
ABCA9	7.7	8.7	2.5	3.2	1.2	2.9	1	1.3	2.9	0.6	1.1	0.9	2.4	6.8	2.1	2.3	2.5	9
ABCB1	33.05	23.45	66.65	112.1	29.65	90.6	43.55	29.05	61.95	32.9	14.1	40.55	42.45	28.8	17.35	25.35	27.1	45.8
ABCB1 /// ABCB4	26.6	30.4	62.4	125.1	47.9	135.1	47.4	15.9	48.5	35.8	79.2	83.9	73.6	22.7	33	23.2	19.6	56.4
ABCB10	271	261.2	341.3	233.5	291.4	256.4	216.2	298.5	341.1	272.2	295.9	308.2	391.9	275.7	182.8	271.6	316.3	246.7
ABCB11	6.2	14	9.65	9.2	6.4	1.75	2.85	9.75	6	5.7	1.3	7.7	3.95	13	13.1	8.8	9.1	4.1
ABCB4	5.85	3.05	9.45	12.7	3.6	8.85	2.8	4.05	10.8	3.4	10.15	2.5	6.6	14.9	1.85	1.7	9.1	4.05
ABCB5	7.9	3.95	4	4.05	1.65	1.2	1.6	6.7	1.55	4.4	13.3	5.65	1.3	8.3	1.55	0.9	1.8	6.1
ABCB6	4.05	11.25	4.3	21.1	11.05	10.6	10	10.5	4.75	18.8	7.9	24.05	7.9	4.75	19.7	19.95	21.4	7.85
ABCB7	223.3	224.3	157.1	180.6	221.5	232.5	165.1	197.9	213	212.3	145.3	199.4	167.5	192.5	167.6	176.9	198.6	242.5
ABCB8	29.9	39.4	42.45	24.85	31.35	13.85	18.8	35.45	33.1	48.75	75.35	31.8	26.6	50	43.25	45.75	49.05	43.9
ABCB8 /// ASIC3	30.1	18.3	25.6	1	13.1	10	23.9	18.8	23.9	17	2.3	14.8	14.6	25.3	22.5	18.4	9.6	33.9
ABCB9	6.6	7.4	31.4	4	8.3	3.5	26	9.4	8.3	18.4	38.9	6.8	28.2	6	5.7	23.7	18.5	32.4
ABCC1	361.15	366.45	351.6	379.45	407	261.3	304.7	378.05	313.85	381.05	336.3	324.9	346.95	392.65	348.4	369.65	401.1	527.7
ABCC10	243.85	208.6	181.1	119.9	169.6	190.15	121.9	204.9	228.3	236.05	190.6	209.3	255.55	198.2	174.2	282.45	261.3	189.9
ABCC11	4.45	5.35	2	9.25	3.7	6.75	8.1	18.85	15.05	6.15	4.85	0.7	0.7	8	25.85	4.75	3.35	1.75
ABCC12	6.15	1	2.75	3.75	9.45	2.2	1.25	1.35	3.6	0.6	16.3	5.05	3.45	3.15	1.05	1.35	4.7	1.1
ABCC13	9.65	1.75	6.35	7.45	5.5	1.9	2.05	1.8	16.8	3.3	19.05	7.3	2.4	4	11.75	6.3	1.55	6.3
ABCC2	14.1	0.7	12.5	2.4	4.4	19.3	7.6	3.6	1	13.2	1.3	23.9	5.6	23.8	2.3	1.1	1.4	15.3
ABCC3	13	3.4	8.3	18.6	20	4.3	5.2	12.1	15.4	2	33	3.8	2.9	4	6.4	10.6	4.1	3.5
ABCC4	19.5	15.45	50.9	36.3	37	35.05	19.7	19.4	32.25	15	15.05	38.1	27.6	14.65	29.2	15.9	12.55	12.8
ABCC5	67.9	47.9	38.5	43	48	72.3	50.4	67.3	80.5	69.8	88.2	52.1	43.3	59.2	81	76.4	47.2	31.3
ABCC6 /// ABCC6P1 /// ABCC6P2 /// LOC101930322	27.8	17.7	2	40.3	52.1	31.1	34.4	17.9	37.9	20.2	25.8	10	28.3	16.8	75.4	22.7	10.4	16
ABCC6 /// LOC101930322	1.25	9.3	15.9	12.55	10.15	1.4	15.85	2.45	9.7	1.7	2.3	4.55	4.35	3.7	1.35	2.2	2.55	8.4
ABCC6P1	7.6	8	18.4	11.4	10.3	3.4	1	1.6	0.9	4.8	1.5	0.4	5.9	14.5	33.3	1.2	10.5	14.9
ABCC8	3.05	2.1	4.95	4.35	10.1	4.35	3	3.3	5.95	1.75	4.05	1.7	2.4	4.25	3	2.85	3	1.45
ABCC9	2.7	2.3	9.6	3.4	4.5	4.3	11.3	4.6	2.8	1.9	1.4	4.6	5	14.1	13.1	4	1.7	5.6
ABCD1	35.5	40.9	47.4	35.4	48.7	19.6	39.8	58.5	86	47.5	83.6	48.9	27.7	61.7	75	63.1	48.1	36.9
ABCD1P2 /// ABCD1P2	3.5	5.6	1.3	22.2	15	3.6	4.6	15.5	3.2	20.6	1.7	9.8	2.1	1.5	5.6	18.9	9.7	2.7
ABCD2	19.9	20.4	53.3	1.7	90.2	37.8	21.7	15.8	40.7	26.7	49	36.2	29.1	17	42.2	16.6	30.2	14.2
ABCD3	173.2	162.75	278.75	206.95	207.1	205.4	237.65	160.05	214.35	159.25	199.65	229	244.45	180	192.05	161.2	164.25	142.95
ABCD4	94.35	87.4	79.85	103.9	117.45	61.15	57.45	110.65	77	91.25	74.7	110	64.5	105.15	48.8	78.45	111.6	97
ABCE1	296.2	247.85	415.65	516.45	365.4	452.5	471.25	257.2	324.9	268.15	373.25	429.5	390.55	334.75	271.8	303.7	300.75	343.05
ABCF1	314.8	316.8	325.8	428.5	393.7	390.9	411.8	279.3	302.1	331.7	574.2	410.4	429.1	518.7	430.2	408.8	553.7	490.1
ABCF2	114.2	100.1	60.4	76.8	71	93	51.2	89.5	59.1	74.9	55.5	97.5	54.7	88.2	68	59.6	102.1	48.2
ABCF3	117.6	95.6	99.9	166.8	108.2	98.4	123.1	121.2	98.4	128.2	119.5	83.7	106.5	108.9	110.7	95.6	100	135.4
ABCG1	82.6	89.25	64.65	173.6	132.6	101.1	100.25	61.4	53.1	43.7	54.5	97.7	73.5	140.5	48.65	114.5	61.3	164.4
ABCG2	17.4	15	10.5	19.3	24.4	13.6	4.2	18.5	19.7	5.3	24.4	13.1	17.1	16.4	1.9	44.6	20.1	23.5
ABCG4	19.9	27.3	17.7	3.4	2.2	2.3	21.5	7.3	3.2	1.5	28.1	10.8	2.5	11.1	33.2	8.7	6.4	4.1
ABCG5	0.6	0.4	0.8	1	0.6	3.2	0.9	8.2	11.8	0.4	9.2	2	4.4	1.5	1.2	1.2	0.5	1.2
ABCG8	5.6	9.6	0.9	1.3	3	1	1.7	2.5	27.8	3.9	15.6	9.4	1.9	10.8	49.3	1.4	1.7	3.9
ABHD1	22.6	20.2	31.9	8.1	7.7	19.9	22.2	23.5	7	13.9	22.3	12.5	12.8	20.5	4.7	14	15.5	17.6
ABHD10	177.5	169.2	158.9	160.15	157.8	141.35	227.15	95.85	102.45	146.1	135.35	204.95	161.2	156.6	142.55	159.7	125.1	142.4
ABHD11	18.4	13.9	8.2	5.5	9.4	12.8	30	5.5	7.6	27	32.1	4.7	4	18.2	16.9	4.9	6.4	6.7
ABHD12	94.9	98.9	120.3	74.6	87.2	65.5	87	87.9	112.1	96	105.9	53.1	71.8	103.2	138	104.2	79.9	75.7
ABHD12B /// MIR4454	1.3	0.9	1.3	6.15	8.45	2.25	1.5	4.45	7.95	3.05	26.45	4.35	2.7	18.1	1.05	7	3.7	0.8
ABHD13	126	129.15	127.7	238.65	125.05	204.4	163.75	101.85	109.95	105.95	79.75	144.75	146.05	183.9	103.25	120.45	130.85	119.35
ABHD14A /// ACY1	294.4	332.7	244.6	98.7	188.2	132.8	146.1	400.4	229.5	299.1	316.4	274.3	263.3	261	318.1	284	280.8	183.3
ABHD14A-ACY1 /// ACY1	66.3	88.9	28.7	52.6	33.6	37.6	52.1	67.6	65.9	73.4	28.9	44.3	41.8	76.2	58.8	60.2	60.1	20.7
ABHD14B	648	835.2	308.7	258.2	284.6	236.4	348	725.1	444	694.6	336.6	449.7	240.7	538.7	397.5	557	363.9	506.6
ABHD15	119.7	109.6	121.3	80.1	103.4	121	94.9	161.1	125.5	109.5	107.5	85.1	116.3	80.5	103.2	70.8	74.2	103.3
ABHD16A	149.65	94.8	63.05	56.25	95.3	80.5	123.6	124.1	127.15	113.05	159.3	92.5	89.05	160.25	116.25	105.25	142.15	127
ABHD16B	1.1	1.2	2	1.8	1.3	2.9	1.3	2.6	1.3	0.8	2.1	2.5	0.8	1.3	0.9	1.1	0.9	1
ABHD17A	1462.8	1534.3	1223.3	942.1	1063.7	946	1039.2	1711.8	1123.8	1732.1	1767.3	1402.6	1278.7	1673.3	1649.5	1618.6	1657.9	1765.8
ABHD17B	34.7	35.3	177	88.9	128.2	77.9	131.1	42.1	97.5	19.8	45.7	93.8	91.7	28.8	50.9	33.3	28.2	26.4
ABHD17C	8.4	29.4	28.4	29.5	16.7	30.6	2.2	6.9	1	21.7	56.6	15.4	23.8	14.1	39.9	25.6	30.6	19.7
ABHD2	57.8	39	100.75	66.25	56.2	49.85	101.8	51.8	100.1	65.25	66.9	42.5	55	47.45	131.1	59.9	56.8	57.5
ABHD3	461.9	375.3	806.7	407.8	945.2	726.2	186.2	459.3	527	452.6	367.1	488.7	800.3	274.2	634.2	460.2	733.9	684.9
ABHD4	54.15	45.85	54.5	38.45	53.7	51.85	51.05	40.25	73.6	59	45.35	78.75	59.35	63.15	55.75	63.1	62.1	113.2
ABHD5	42.3	36	29.05	52.25	56.6	51.7	56.6	37.8	64.25	32.55	23.45	33.2	33.9	34.95	21.25	23.2	26	22.95
ABHD6	21.15	19.6	32.85	9.95	29.7	13.1	8.7	22.6	15	28.1	36.4	20.95	23.8	30.3	30.75	19	23.15	21.1
ABHD8	21.7	11.1	41.9	23.2	15.8	14	32.6	31.5	8.3	32.6	2.4	20.9	20.9	38.8	36.4	18.9	12.5	27.5
ABI1	473	482.8	547.3	546.8	469.4	680.8	527.8	415.9	398.2	461.1	508.8	501.4	593.5	414.4	260.6	359.6	502.4	454.7
ABI2	46.7	67.9	70	50.1	92	52.4	53.6	46	99.9	76.7	40	73.8	67.4	73.5	64.8	55.5	55.7	76.7
ABI2 /// RP11-363J17.1	5	0.7	6.9	2.8	10.2	12.6	1.2	1.1	15.7	9.6	15.8	19.9	6.5	18.5	2.3	18.5	18.9	16.9
ABI3	80	55.4	82.5	88.6	49.2	60.2	62.7	64	78.1	52.4	183.4	80.6	77	79.9	131.8	73.1	105.1	76.7
ABI3BP	2.7	8.2	3.1	5.6	10.5	6.5	10.7	10	1.2	2.2	24	0.9	1.2	11.2	13.1	0.5	4.8	8.4
ABL1	161.6	109.8	75.3	107.8	127.8	126.9	144.6	129.4	213	101.3	137.1	81.2	119.4	129.9	152.5	100.6	107.4	111.3
ABL2	97.5	68.8	60.5	98.9	85.1	82.6	92.5	75	54.5	73.7	87	96.8	80.5	44.7	65.5	67.8	64.8	74.6
ABLIM1	1632.15	1329.8	1037.95	1062.8	1029.65	1051.65	1234.05	1183	884.65	1262.9	1481.15	1669.5	869.45	1648.7	630	1573.85	1139.5	1547.85
ABLIM2	3.8	17.9	17.8	17.8	22.8	14.2	24.5	18.5	23	24.3	6.3	12.6	20.7	10.6	33.8	17.4	17.2	21.4
ABLIM3	12.3	1	2.1	18.2	10.4	1.2	8.3	2.3	4.8	14	21.1	21.2	18	1.6	53.9	19.1	2	5.5
ABO	12.9	10.05	9.7	3.9	3.2	1.1	15.85	16.55	12.8	15.45	22.4	6.25	8.75	7.25	2.8	7.85	8.45	4.95
abParts /// IGKC /// IGKV4-1 /// IGKV4-1	3.9	5.7	54.8	6.3	65.5	34.9	59.6	43.5	4.1	15.5	660.8	145.1	635.5	209.4	236.1	310.7	240.1	13.3
ABR	165.5	182.5	150.8	109.45	152.1	142.3	154	163.1	170.4	198.65	141.8	159.95	136.55	195.9	222.5	178.15	186.4	149.15
ABRA	2.95	1.8	1.95	4.2	1	1.95	11.85	1.95	14.95	6.6	11.45	3.95	3.8	7.7	9.3	2.35	4	4.9
ABRACL	1169.2	1290.1	1222.9	959.1	1313.9	1260.5	1002	1469.3	1546.2	1429.6	1552.3	1203.8	1426.4	1316.3	1404.7	1353.9	1417.9	1093.2
ABT1	291.3	353.7	288.1	356.6	299.9	286.7	368.6	285.5	244.5	320.5	110.3	338	357.2	274.6	219.1	262.1	286	178.7
ABTB1	20.9	14.8	33.2	12.3	10.9	21.4	38	12.9	20.7	19.1	38.7	30.7	14.2	25	29.5	21.5	14.4	12.4
ABTB2	15.65	13.1	8.25	19.45	12.4	23.85	11.25	10.55	31.95	5.7	30.9	8.05	14.1	26.45	4.4	6.75	12.8	7.55
AC000111.3	9.2	1.4	6.9	5.9	11.2	1.2	2.1	0.7	0.5	0.5	6.6	0.6	0.7	1.8	0.3	3.2	2.1	0.5
AC002059.10	20.5	29.9	9.1	21.6	11.4	6.9	30	1.6	30.2	11.1	51.9	34.1	16	38	24.8	38.6	16.7	4.5
AC002064.5	0.9	0.5	0.7	2.6	4.3	3.9	22.5	0.6	12.4	0.9	2.9	6.3	0.8	9.9	6.6	6.5	0.7	1
AC002310.12 /// AK056973	27.6	16	36.2	30.8	34.9	25.8	31.6	22	12.6	21.8	75.9	28.9	24.1	6.4	28.7	26.7	31.1	54.2
AC002310.7 /// ZNF785	2.7	3.1	19	8.1	11.8	8.7	20.3	29.5	3.5	11.3	22.3	12.5	8.1	4.3	26.1	18.4	10.6	0.5
AC003973.4	7.6	3.9	1.4	15.6	2.4	3.3	42.9	3.8	38.8	3.5	6	2.4	8	19.2	16.8	12.1	1.9	2.5
AC003986.5 /// BC043576	4.4	4.7	26.5	22.9	30.6	22.6	4.1	6.7	4.5	0.7	1.9	12.7	21.4	22.3	3.1	15.1	13.4	4.1
AC003989.4	1.3	2.5	8.6	9.9	2.2	1.1	1.3	5.2	20	3.3	70.6	3	2.8	12.1	8.2	2.9	1.6	3.2
AC004158.3 /// AK055364	0.4	2.3	0.6	5.1	4	3.7	13.1	0.9	9.8	5	10.2	2	0.3	10.8	2.7	0.8	0.5	1.1
AC004490.1 /// AX746733	0.9	1.4	3.3	0.6	0.6	1.2	1.3	0.6	0.7	3.3	1.6	0.7	0.8	5.7	3.7	0.6	3.3	0.8
AC004538.3 /// BC040327	1.9	2.7	16.2	10.2	19.1	29.8	2.1	1.7	18.1	13.1	30.8	16.7	7.7	18.8	1.2	11.4	9.5	10
AC004692.5	372.2	368.8	398	385.9	430.3	424.9	369.2	460.5	356.1	393	174.9	270.6	205.5	453.8	228.5	325.7	285.2	397.4
AC004941.5	61.4	75.5	89.7	76.6	76.7	79.2	83.6	80.3	93.4	74.5	70.1	77	115.5	58.2	54.7	97.3	93.6	62.9
AC004951.6 /// AX747182	174.1	183.8	83.4	158.7	252.5	226.1	155.3	157.2	121.9	161.9	181.6	156.1	125.4	187.6	148.8	174.8	158	205.5
AC005162.4	15.5	6.5	30.8	19.2	27.4	32.5	1.8	5.4	22.2	8.9	2.5	4.7	11.2	26.9	6.3	4.2	3.3	3.5
AC005224.2	12.5	1.8	2.1	26	13.8	13.2	17.2	18.3	25.1	19.4	41.9	25.4	27.3	28.1	41.7	18	27.6	24.7
AC005256.1	4	7.8	2	1.7	2.5	3.8	23.6	1.7	9.7	1.7	2.3	2.8	6.4	2.1	2.4	3.8	1.5	1.9
AC005306.3	71.1	69.1	9.5	77.1	27.5	30	44.2	37.7	12.5	66.3	29.8	52.8	16.9	75	25.3	53	58.9	73.2
AC005498.3	13	2.8	6.7	3.7	11.2	7.4	2	2.7	0.7	0.8	25.7	0.9	1.6	5.4	0.6	17.3	9.6	2.8
AC005523.2	65.1	77.2	76.7	55.8	36.1	39.8	43.3	67.8	37.5	45.4	34.6	47.2	40.4	100	40.6	60.2	64.9	60.6
AC005523.3	2.5	10.2	6.4	8.4	20	1.4	12.1	3.6	5.8	25.9	12.3	1.4	1	1.7	23.4	1.4	11.3	1.2
AC005537.2	0.6	0.4	12.2	0.8	0.7	0.5	6.5	1.4	10.9	0.5	1.3	4.6	0.4	0.5	4.6	0.7	1.6	2.7
AC005592.3	3.1	11	17.8	4.7	8	12.2	24.1	11.8	21.2	8	0.8	10.4	0.5	25.1	25.9	13.2	5.3	8.6
AC005606.14	26.2	1.1	14.3	1.2	2.3	2	6.8	13.9	1.7	1.6	1.1	9.7	1.2	17.6	20	13.4	2.4	8.1
AC005754.7 /// BC016751	0.8	1.2	3.2	1.8	4.9	1.5	0.5	0.5	1.5	0.9	1	0.4	0.9	3.8	1.2	8.5	0.5	0.8
AC005785.2	15.8	28	3.8	24.8	16.1	36.6	1	16.6	43.1	12.9	54.1	2.8	14.3	12	39.8	30.3	19.5	15.2
AC005838.2	16.2	5.1	1.1	30	2.2	2.2	3.6	13.3	1.9	0.8	45.1	5.3	0.6	26.3	9.3	2.2	7.6	22.6
AC006026.13	31.9	24.3	33.5	24.7	11.7	11.5	16.5	39.7	29.2	25.8	43.8	33.5	9.6	28.6	50.1	29.8	37.4	25.3
AC006129.2	35.3	29.8	16.7	32.3	24.7	20	29.4	3.3	15.7	33.7	4.8	27.9	17	2.3	52.6	21.6	13.5	45.4
AC006538.1	10.8	20.5	16.2	1	5.2	0.9	15.6	8.9	3	13.8	2.8	8.7	1	6.4	24.8	6.4	15.3	10.6
AC007228.11 /// BX647249	20.9	11.6	34.3	30.2	19.4	24.1	57	10.4	32.5	24.2	30.7	19.9	18.6	24.9	33.4	29.4	14.4	14.4
AC007255.8 /// BC038570	29.2	20.5	16.6	9	27.2	28	40.7	17.7	1.8	21.1	39.8	4.6	18.8	41.1	53.1	18.3	31.6	3.2
AC007292.3	37.8	29	2.3	25.1	44.8	31	36.5	19.9	38.8	39.3	2.3	33.9	18.2	59	36.9	15.7	5.4	35.4
AC007349.5	11.7	13.2	1.7	3.9	4.8	14.8	26.6	15.4	22.2	4	5.5	10.7	7.9	0.5	30	17.5	0.4	0.9
AC007362.3	2.8	2.5	19.3	3.1	2.3	5.8	3.5	6.8	3.1	1.7	14	4	1.1	17.3	14.7	12	0.9	2.9
AC007364.1 /// FLJ32955	11.9	4.8	32.7	11.4	25.9	3.6	34.3	7.7	10.5	1.5	26	10.2	3.4	8.7	18.3	9.8	11.3	17.2
AC007365.3	14.2	29.9	33.7	16.9	27.6	17.8	19.5	9.3	9.7	14.8	56.5	22.8	19.4	17	29.8	26.4	17.3	7.1
AC007389.3	22.1	25	12.7	35.6	25.3	9.5	62	28.2	30.5	9.7	86.9	20.5	10.9	22.5	58.8	27.5	9.9	24.6
AC007401.2	2.8	3.3	1	0.8	10.1	14.9	15.8	1.4	5.6	2.9	1	4.4	20	2.2	29	3.8	8.6	25.6
AC007557.2 /// BC031974	1.3	14.4	20.5	1.4	1.7	10.1	0.7	1.1	0.6	0.4	27	1	2.3	17.1	4.4	1	0.9	0.8
AC007680.2	1.8	0.6	1	10.7	7.8	1.2	0.9	2.3	18.8	5	5	0.7	9.1	5.5	1.2	1.8	12.8	2.4
AC007787.2	4.3	2.2	3.9	1.9	2.2	3.4	7.9	3.3	3.4	1.3	5.1	2.8	2.1	6.7	1.9	5.1	3.8	9.4
AC007967.3 /// RBMY2TP /// RBMY2TP	7	21.7	3.3	34.3	6.1	6	24.8	28.1	39	6.6	90.4	13.1	6.4	55.1	2.7	14.7	3.5	57
AC008088.4	11	25.4	7.3	18.1	2.5	16.6	27.9	16.6	15.5	9.1	39.7	16.8	7.4	16.1	18.2	15.9	18.8	10.1
AC008746.12	5	17.2	6.7	1.2	1	1.6	3.7	1.1	5.1	13.1	3.7	2.7	3.3	19.4	1.7	13.8	14.7	1.2
AC008753.4	7.3	5.4	26.3	6.9	14.3	13.6	4.2	21.7	1.4	8.5	2.6	10.9	21.5	19.1	4.7	14.9	10.7	22.6
AC009120.6	83.9	90.8	40.8	61.4	85.2	58.1	91.7	65.4	40.7	114.1	85.8	52.1	39.3	68.6	52.3	75.8	47.6	104.9
AC009133.15	37.8	47.2	50.5	49.9	48.4	32.2	38.2	41.2	1.3	43.5	58.2	38.1	6.5	43.1	34.1	16.5	32.1	49.4
AC009237.8 /// AK055967	13	11.2	12.1	19.8	13.5	12.7	4.2	3.5	4.4	7.5	26.3	10.3	1.5	22.8	1.4	7.4	0.8	4.8
AC009502.4	6.1	3	49	3	6.1	9.4	34.5	21.1	23.8	20.9	18.4	16.1	7.6	36	1	2.2	8.7	4.8
AC009947.3 /// RBMY2AP /// RBMY2AP /// RBMY2BP /// RBMY2BP /// RBMY2DP /// RBMY2DP	4.9	11.3	17.6	1	12	20.7	23.5	0.8	5.9	10	59.7	1.2	4	13.8	2.4	0.7	2.3	1.6
AC010095.5 /// RP13-1039J1.3	6.2	6.8	0.8	21.4	1.9	1	9.7	8.1	1.3	2.3	5	1.2	2.8	2.1	4	2.6	7.8	16.5
AC010145.3 /// MYCNUN	8.4	1.9	19.4	14.3	3	13.7	2.4	9.1	20.5	6.4	3.8	11.6	14.9	9.1	37.1	16.6	12.5	6.8
AC010145.4	0.9	4.6	1.8	1	13.1	1	3.5	1.1	3.2	1.3	1.7	1	5.1	29.7	43.4	1.5	1.8	5.5
AC010524.4	15	15.1	26.05	13.25	2.4	20.55	19.2	9.9	29.9	23.55	4	6.4	8.45	20.25	12.3	22.85	9.3	28.55
AC010980.2 /// LOC440934 /// LOC440934	3.3	8.1	30.8	21.6	5.1	11.2	26.4	7.9	0.7	12.6	1.3	7.1	2.5	7.6	6.7	4.5	10.7	7.1
AC011997.1 /// BC021693	22.3	14.2	1.8	10.4	3.6	7.4	3.3	11.9	0.9	13.7	26.7	17.5	21.7	32.6	2.9	17.9	17.4	1.6
AC012065.7	26.1	21.4	28.5	17.7	39.7	5.2	30.8	37.5	5.1	11.5	10.6	20.5	3.4	31.7	7.7	3.1	23.2	9
AC012360.6	21.5	15.4	21.2	3.4	11.3	1.1	18.8	9.5	15.2	0.9	3.4	22.5	11.5	23.3	3.3	4.8	4.6	3.5
AC012499.1	13.7	1.4	2.7	0.7	1.3	0.4	21	1	1.5	2	1.7	1.3	3.8	3.2	4.2	1.1	10.5	0.9
AC012531.25	1.3	5.1	2.7	1.5	9.1	3.7	3	5.6	0.8	2.1	1.6	2.7	1.7	5.5	4.3	1.4	4.5	8.4
AC013463.2	4.8	2.1	4.2	2.4	7.6	4.6	12.9	12.6	2.4	7	30.9	1.8	1.6	2.5	1.5	17	3.8	1.2
AC013733.4	14.95	3.55	3.9	0.65	0.8	0.75	17.95	1.15	1.4	2.2	12.7	4.35	1.05	3.25	11.6	0.8	3.75	1.15
AC016831.7	0.9	8.8	16.9	29	18.5	31.7	1.2	3.8	10.9	7.2	53.9	32.6	25	15.5	15.2	9.6	4.8	14.8
AC016999.2	4.3	16.4	2.5	19.7	2.6	12.6	12.7	16.2	32.5	7.7	36.9	38	5.4	22.8	24.7	1.7	26.3	22
AC017002.2	1.3	4.5	1.4	12.6	14	14.2	4.5	7.5	33.9	1.1	48.3	10	19.5	27.3	36.8	15.6	13.9	13.2
AC017104.6	20	5.4	9.2	12	22.7	15.3	3.5	5.1	7	17.8	4	8	11.3	16.9	4.3	4.8	4.7	2.9
AC018462.2 /// BC071802	38.4	43.4	35.3	40.8	54.2	61.7	53.6	44.4	45.2	58.7	116.6	37.3	16.2	35.6	77.2	48.2	50.5	68.7
AC018755.16	13.2	37.4	54	35.2	37.6	25	47.1	20.4	20	25.5	66.7	32.6	29.4	32.3	26.8	38.8	60.8	7.1
AC018755.17	0.8	1.7	12.9	2.3	0.6	0.3	0.8	1.7	0.6	0.6	2.3	5	0.3	0.9	2.6	0.5	0.5	0.5
AC018766.6	4.6	8.1	6.1	1	14.3	2	6.4	1.9	2.6	1.1	1.9	2.3	3.9	1.3	14.6	14.6	0.7	22.8
AC018816.3	43.4	70.7	60.2	68	43.1	80.9	33	55.4	47.4	71.6	101.8	34	32.5	77.9	67.8	52.1	57.9	58.7
AC024560.2	40.7	16.7	10.9	34	42.7	30.3	5.8	17.2	22.7	20.7	7.7	24.3	2.2	43.3	3.1	21	21.6	28.7
AC025442.3	24.2	14.2	8.65	28.15	12.85	4.3	6.15	14.45	11.15	7.35	16.4	17.35	10.05	31.25	19.15	21.15	21.45	14.5
AC064852.4	5.8	1.3	0.8	0.9	6.1	3.6	1.7	9.8	9.2	0.9	30.3	2.4	1.4	1	29.6	4.7	7.6	11.2
AC067956.1	1.1	0.4	1	13.6	0.3	5.6	4.5	11.7	0.9	0.3	6.8	2.2	0.3	20	1.1	2.8	5.2	11.6
AC068039.4	10	2.1	49.8	22.4	10	9.6	54.4	27	16.8	34.2	50.5	24.1	17.1	21.6	32.6	34.6	45.4	44.5
AC068138.1	14.7	23.9	14.9	14.3	30.8	3.4	21.9	31.2	9.2	2.1	2.6	14.1	12.5	21.3	55.1	9.2	6.6	14.1
AC068831.3	13	1.9	14.4	3.4	2.5	2	18.5	12	2	9.4	4.1	10.1	2.4	4	5.5	17.5	12.9	2.5
AC069277.2 /// AF279782	9.7	0.5	21.2	1.9	4.9	0.3	16.2	8.9	0.6	6.6	1.5	7.5	4.7	1.1	30.4	5.1	16.8	8.9
AC073283.7	2.1	1.3	4.6	38.8	3.1	16.2	4.9	2.6	44.6	13.7	9.9	24.9	38.6	16.2	10.6	3.2	45	44.4
AC073321.4	28.2	33.2	11	21.2	16.8	23	40.3	12.1	26.2	36.3	2.5	16.9	4.3	33.5	15.3	21.5	17.4	7.5
AC074212.6	1.3	3.75	3.55	2.45	1.9	2.85	2.35	3.25	3.3	8.2	21.05	5.7	2.45	3.6	2.65	2.95	5.35	10.15
AC078842.4 /// AK094915	15.1	6	40.2	19.1	2.1	13	29.9	22.2	0.9	14	5.4	1.9	1.9	22.8	45.2	12.7	12	13.8
AC078883.3 /// AC078883.4	14.2	2.1	2.3	3.1	11.2	16.5	5.3	22	7.2	1.9	2.3	3.6	12	19.7	8.1	6.1	1.7	38.8
AC079305.10	44.1	49.5	78	27.6	43.9	18.5	5.7	52.8	44.3	42	4.5	29.7	80.8	22.5	85.6	43.1	52.9	30.8
AC079741.2	10	0.3	22.2	13.8	12.3	20.2	31.9	4.6	19	16.2	3.4	1.9	0.3	10.8	0.8	9.9	1.3	8.4
AC079767.4	11.2	16.5	11.3	26.2	21.9	15.1	20.4	17.9	28.7	27.5	22.6	13.6	17.4	4.8	0.8	15.7	0.8	15.9
AC079807.4	2.7	1.9	13.8	1	5.5	0.8	24.1	0.5	17.9	5.7	27	4	0.5	4.2	2.7	14.7	18.3	17.4
AC083843.1	7.35	9.05	18.15	6.15	8.65	14.35	15.4	9.65	21.95	7.75	34.85	7.65	7.3	6.3	13.6	6.8	6.65	11.35
AC083949.1	165.1	124.2	28	149.7	89.9	185.7	42.7	170	44.4	97.5	25.6	47	51.8	81.2	34.4	112.7	106.5	201.4
AC084219.3	8.5	2.4	11.2	2.9	20.3	12.5	0.9	10.7	14.3	8.5	1.6	0.8	0.8	23.2	2.1	6.3	8.7	9.1
AC087501.1	3	8.5	2.3	8.5	2.9	10.8	23.1	5.4	18.1	8.8	1.9	11.8	14	8	26.9	1.7	4.8	2.6
AC090627.1	0.3	11.3	10.1	8.1	0.7	4.2	2.7	13	0.4	12.2	6.2	2	5.4	0.8	0.8	1.3	1.9	5.6
AC091133.1	34.3	43.3	44.4	16.2	21.4	46.6	29.9	50.4	37.5	48.2	90.2	50.6	20.7	21.3	37.4	41.7	53.7	15.2
AC091633.3	5.8	12.1	24.1	18	4.9	15.6	0.8	6.8	24.2	7.8	1.9	5	14.2	20	3.6	6.2	8.4	10.3
AC092155.4 /// BC038779	0.6	0.6	0.9	1.9	12.6	1.2	1.8	1.7	2.4	4.4	10.4	2.4	0.3	1.1	1.7	5.4	5.9	3.2
AC092192.1	6.3	3.1	7	0.3	1.6	7.7	2.1	8.3	7.7	10.2	1.5	7.6	0.4	12.4	27.8	0.8	10.8	8
AC092620.2	27.5	54.5	3.6	37	32	29.1	25.4	18.9	23.1	19.2	21.8	21.3	21.8	41.4	1.1	37.8	24.3	25.5
AC092660.1	12.3	3.2	9.6	6.8	14.1	1.6	2.4	16.5	1.5	10.7	1.7	14.8	1.9	39	21	7.2	19	14.1
AC092667.2	4.4	4.7	18.4	2.7	19.5	11	23.9	15.3	1.3	1.5	30.1	18.7	3.9	3.6	1.1	17.3	3.6	13.1
AC099684.1 /// BC040634	34.2	7.2	6.8	6.1	8	4.4	10.6	12.1	7.9	9.2	23.7	2.3	7.1	2	39.1	5.8	1.6	2.3
AC099850.1 /// BC017255	6.5	17.1	32.7	1.7	3.8	7.7	27.9	8.5	4.2	12.1	10.1	10.9	13.4	13	25.6	1.8	14.4	6.2
AC100830.4	36.1	11.9	3.8	17.3	39.6	41.7	24	30.9	33.7	23.6	33.8	62	24.5	27.3	15.6	42.5	24.2	16.5
AC104537.2 /// TCEB1P28	5.3	2	15.8	1.3	7.4	5.6	2.7	0.8	1	8.6	23.1	5.6	2.3	3.1	3.2	13.6	1.6	1.5
AC104667.3	5.7	9.6	2.6	1.3	1.7	1.5	3.2	3.8	6.3	2.3	2.6	1.5	1.6	2.3	2.2	4	11.6	1.8
AC106801.1	13.2	17.6	53.1	20.7	30.3	19.4	27.6	3.5	1	26.2	37	13.2	3.3	14.6	18	23.9	2.5	37.7
AC108056.1	7.1	1.6	1.1	1.4	6.2	0.6	14.3	9	1.3	0.8	1.2	0.7	0.6	1.4	3.2	1.2	12.7	7.8
AC112198.1	2.1	12.7	11.6	2.5	1.1	7.6	0.9	1	11.3	8.5	41.6	0.9	2.4	20.9	4.4	6.9	9	10.2
AC114730.11	2	2.4	7	1.2	11.9	1.8	10.4	14.7	0.3	1.5	2.7	17.4	5.2	11.1	1	12.6	3.1	14.1
AC114752.3	14.1	1.4	19.3	0.6	9.7	6.2	6.9	8.5	1.4	1.1	30.5	13.1	3.7	2	17.5	8.7	0.5	9.4
AC124997.1	6	5.9	32.6	0.9	0.2	6.9	5.7	12.7	1.2	9	0.7	6.9	0.5	6.4	1	0.4	0.9	5.8
AC128677.4 /// CH17-132F21.1 /// IGKV1OR-1 /// IGKV1OR-1 /// IGKV1OR10-1 /// IGKV1OR10-1 /// IGKV1OR2-2	68	15.5	93.3	84.1	165.4	33.7	120.1	82.4	160.7	52.7	590.3	182.2	1201.4	626.9	299.6	406.5	401	88.4
AC136289.1	0.4	5.8	0.7	11.7	5.6	11.8	12.7	4.3	10.7	10.5	3.3	1.6	4.3	10.8	1.8	1.5	3.5	0.8
AC139100.2 /// PARD6G-AS1	3.3	4	4.7	25.2	15.6	2.9	3.3	2.2	1.7	1.9	3.3	3	3.5	5.3	3.1	2	3.8	6.5
AC139100.3	2.5	1.7	3.2	2.8	10.2	2.7	6.9	0.5	2.6	2.5	4.1	3.9	3.7	1.2	3.3	1.4	2	2.7
AC141928.1	12.95	9.05	7.9	9.5	9.75	17.85	4.5	20.1	24.85	21.2	7.5	8.35	9.4	8.35	24.45	13.5	1.4	3.85
AC144652.1	128.3	100.2	51.9	70.2	78	89.6	93.5	89.4	68	116.6	71.5	57.6	90.7	107.8	71.9	73.1	47.5	60.4
AC145343.2	4.1	11.6	15.4	19.6	1.2	10.2	2.1	13.7	9.9	8.4	5	16.9	6.1	2.8	2.8	1.8	18.3	27.8
ACAA1	468.2	471.9	342.05	292.15	375.8	297.4	317.5	493.4	421.05	450.25	564.75	321.9	346.45	463.25	429.4	442.5	438.45	462.45
ACAA2	50.5	72.9	49.8	12.3	40.4	30.4	22.9	22.5	46.2	41.7	71.6	42.5	22.4	56.3	49.6	38	44.9	14.8
ACACA	46.45	43.1	30.15	33.05	35.1	30.8	35.95	39.25	21.2	37.85	36.75	49.65	54.55	69.1	52.8	66.9	69.85	50.8
ACACB	103.2	118.1	39.65	64.65	80.5	59.6	88.9	72.4	57.55	91.85	54.6	75.55	52.95	64.4	31.15	80.15	67.55	98.5
ACAD10	29.65	25.85	49.8	36.3	47.75	39.3	20.65	4.35	58.75	21.45	6.15	35.45	19.7	13.5	7.2	29.25	27	19.85
ACAD11 /// NPHP3 /// NPHP3-ACAD11	142.1	143.2	123.3	134.5	210.7	116.8	147.9	147.1	125.6	130.8	102.8	139.7	78	111.8	73.6	123.2	137.1	151.8
ACAD8	156.8	154.9	144	167.6	192.7	191.2	147.5	147.7	161.9	159.4	163.5	198.2	163.8	118.4	125.5	156.9	170.7	123.7
ACAD9	109.8	98.2	136.9	70.1	99.1	78.6	71.3	93.4	146.7	87.3	145	77.9	106	121	198.4	106.2	134.8	140.1
ACADL	9.85	1.25	7.8	2	14.3	1.2	3.15	6.9	1	1.1	4.3	2.75	5.1	15.15	2.45	2.05	0.95	6.35
ACADM	338.2	241.1	383.1	205.8	346.2	353	111.9	295.6	310.1	333.1	493	607.6	571.2	219.6	268	549.7	525.2	330.7
ACADS	51	62.7	42.4	24.1	42.1	37.5	39.9	25.9	52.2	86.9	19.7	47.5	28.9	60.9	44.7	52.5	63.3	50.9
ACADSB	100.35	105	161.75	106.45	104.05	119.15	82.45	103.85	127.8	116.8	81	133.35	114.15	96.75	62	88.5	91.35	52.85
ACADVL	730.7	664.2	325.8	343.9	401.4	426.1	572.6	588.6	538.6	635.1	488.7	444.7	519.3	680.5	737.7	521.8	551.5	453.6
ACAN	18.15	8.25	9	22.15	20.35	16.05	13.05	23.75	8.65	12.25	38.15	11	17.05	28.6	11.6	18.45	8.45	19.4
ACAP1	183.4	209.1	204.5	87.7	170.4	142.9	161.9	198	145.3	250.4	177.2	217.7	110.3	155.4	133.8	205.7	208	180.3
ACAP2	87.6	101.6	236.1	156.3	186.8	191.5	151.6	95.2	264.8	106.8	136.9	194.5	197.5	125.5	188	136	136.7	118.2
ACAP3	61.3	80.75	63.85	27.5	61.55	44.3	56.95	92.8	62.35	66.05	62.45	70.6	58	69.05	80.35	59.6	59	39
ACAT1	4.4	15.3	28.5	15.9	24.4	18	10.6	14.6	20.7	22.3	4.5	26	8.5	10.4	5.1	13.9	24.9	24.3
ACAT2	190.4	215.5	202.4	178.7	238.6	193.5	196.4	200.7	152.7	214.1	293.4	196.5	230.6	169.7	160.5	220.1	199.4	174.6
ACBD3	264.05	233.1	230.8	316	217.1	290.35	335.1	201.6	221.25	261.45	171	193.65	279.15	362.3	161.55	215.85	237.75	218.1
ACBD4	75.8	61.4	85.7	27.8	61.2	47.7	87.1	80.1	50.6	69.2	81.5	83.5	48.3	82.9	49.9	65.2	65.4	76.3
ACBD5	340.8	388	327.15	510	259.65	301.75	339.6	372.25	258.1	358.65	187.15	274.2	321.5	291.6	198.3	275.95	316.45	283.85
ACBD6	300.4	308.1	241.3	200.2	254.5	234.2	245.5	320.1	229.6	288.8	182.9	228.8	211.9	270.9	182.6	248.7	190	186.9
ACCS	52	90.6	2.4	146.1	136	91.3	235.5	108.1	77.1	82.4	66.4	66.7	48.5	82.1	29	91	57.8	105.2
ACD	265.9	239.4	135.6	92.5	121.1	113.8	115.1	201.1	130.7	226.5	344.4	129	179.3	172.8	270.5	246.2	201.7	174.1
ACE	10.95	9.45	14.75	5.5	18.75	17.65	10.95	19.7	11	5.55	5.55	3.8	12.6	3.65	23.65	10.25	11.05	11.1
ACE2	0.75	5.4	4.45	1.05	6.5	4.55	4.25	13.3	10.95	5.2	13.25	6.05	8.8	11.2	10.55	7.65	6.2	7.4
ACER1	3.6	0.9	19.7	2.6	1.4	1.8	1.4	2.8	1.4	5.2	11.8	1.4	1.5	3.8	14.7	2.5	0.7	2.9
ACER3	30.85	27.65	36.8	45.45	40.85	34.05	56.5	27.9	71.6	19.9	37.5	47.4	48.7	37.2	80	37.25	40.75	31.75
ACHE	2.1	1.9	2.4	2.6	4.3	11.3	1.2	2.6	2	3.2	9.5	1.3	1.9	3.1	15.2	5	4.6	3.8
ACIN1	292.4	205.3	240.2	172.7	170.8	126.9	192.4	235.7	158.9	228.4	193	216.6	179.9	180.5	184.1	237.5	230.4	219.5
ACKR1	1.1	1.7	15.7	2.5	1	1.1	5.7	3.3	4	1.2	1.6	1.6	2.8	2.5	7.8	0.8	1.5	2.9
ACKR1 /// CADM3	2	14.3	0.8	4.5	0.5	0.9	1	1.2	0.9	29.1	1.2	16.7	1	1	11	0.6	0.5	2.7
ACKR2	8	14.1	2.2	1.9	1.8	4.8	12.6	5.2	2.5	12.9	3.2	9.6	9	9.8	2.6	9.4	5	12.6
ACKR3	22.85	20.65	33.2	23.6	28.2	27.3	16	23.3	45.35	24.05	13.95	24.6	21.4	5.35	16.25	18	28.5	38.3
ACKR3 /// AK023507	9.5	12.9	29.5	11.3	16	9.7	49.2	1.8	5.5	19.6	48	2.4	7.8	15.2	1.7	10.4	4.3	12.1
ACKR4	3.6	18.8	1.1	0.8	13.4	1.3	2.4	1.3	3.7	1.4	16.4	11.4	0.7	3.9	7.6	0.8	7	0.5
ACLY	111.6	108.4	228	99.9	181.6	190.9	177.3	91	252.9	130.4	241.6	193.1	267.6	123.1	293	131.7	147.4	75.8
ACMSD	8.7	1.5	2.4	10.9	0.9	13.4	1.2	4	10.7	8.3	1.8	9.4	0.9	19.2	10.9	9.5	5.3	4.7
ACN9	88.5	63	166.1	30.7	100.5	61.4	88.5	75.9	90.1	69.5	115.7	99.6	117.8	105.4	127.9	106	98.4	134
ACO1	23.5	17.45	51.15	17.55	45.35	31	24.55	32.9	36	30.6	43.25	24.35	25.15	18.7	28.55	32.7	24.7	28.55
ACO2	170.25	161.65	174.6	123.15	208.35	109.25	130.7	128.55	185.15	179.65	199.25	170.95	169.05	180.65	398.95	166.15	188.5	159.65
ACOT1 /// ACOT2	122.2	96.3	55.3	37	93.4	123.9	175.8	157.1	65.8	116.6	90.9	102.6	106.1	233.8	69.8	122	168.7	122.2
ACOT11	4.65	12.75	11.05	8.7	7	13.1	4.25	5.65	11.7	13.4	16.45	6.15	5.85	2.45	2.8	12.35	5.7	14.7
ACOT12	0.7	6.9	16.5	3.3	0.3	7.9	2.6	0.7	9.6	0.5	6.2	1.6	0.4	2.5	3	9	0.3	1.8
ACOT13	101.6	86.9	103	29	80.3	89.2	46.2	91.1	59.5	100.4	139	119.3	101.8	99.3	128.1	169.2	177.9	98.1
ACOT4	28.1	34.1	51.7	25.1	23.3	20.2	40.2	24.3	32.2	26.4	31.5	18.9	39.8	60.4	61.8	62.4	49.3	35
ACOT6	2.9	1.5	0.5	16.7	11.3	0.8	16.1	0.9	1.3	7.9	1.1	1.4	1.3	1.1	2.1	1.8	1.1	2.8
ACOT7	56.15	63.25	54.35	15.4	23.6	55.65	41.55	61.7	43.55	54.8	123.4	59.65	82.3	76.6	114.9	67.4	67.1	40.75
ACOT8	80.85	65.7	66.2	44.1	60.15	65.15	43.05	90.5	87.25	100.15	101.3	55.7	86.05	107.9	85.9	108.5	99.75	62.95
ACOT9	186.5	181.4	229.8	230	260.2	269.6	165.8	250.4	306.3	210.6	176.7	186.7	211.3	129.9	293.5	134.2	164.5	211.7
ACOX1	17.8	14.5	48.5	33	30.4	39.1	39	32.2	72.2	15.1	3.7	43.2	33.8	25.6	56.9	25.7	54.5	35.9
ACOX2	9.8	6.8	24.1	17.6	3.9	5.4	14.9	18.3	24.9	6.6	1.8	5	15.2	17.9	2.1	21.7	14.1	18.7
ACOX3	33.05	45.75	45.3	30.6	58.25	44.05	42.5	56.6	72.05	26.1	48.05	48.75	43.9	41	28.35	24.75	44.95	38
ACOXL	5.15	2.75	10.15	13.95	3.95	1.5	18.75	12.7	2.8	2.55	13.8	3.65	11.65	1.45	13.95	6.15	2.2	18
ACP1	347.85	296.95	352.45	480.65	386.5	406.3	361.2	402.55	313.7	363.2	525.35	404.05	427.2	291.65	381.15	325.55	350.05	243.7
ACP2	87.4	80.1	105.5	104.3	116.9	102.2	62.8	89.8	131.7	119.7	186.1	133.1	100	77.6	208.3	135	100.7	70.5
ACP5	158.6	118	133.9	116.2	135.4	82.1	87.9	184.5	109.7	216.7	129.3	221.2	179.7	232.5	100.9	235.4	215.7	203.8
ACP6	86.4	71.95	41.1	50.6	99.1	49.25	44.8	105.75	65.85	62.95	76.1	66.15	54.3	77.85	36.65	87.4	68.7	96.95
ACPP	5.3	11.5	3.3	11.9	5	2.8	12.5	2	13.4	5.3	5.5	1.5	2.5	7.3	30.1	11.4	14	3.1
ACPT	29.6	46.1	18.5	50.8	37.7	68.6	79.2	41.2	36.1	34	79.5	11.2	21.2	76.2	6.1	47.4	43	45.4
ACR	2.2	10.6	0.9	17.9	3	7.9	7.4	3	27	1.9	21.2	2.8	4.6	19.7	5.8	1.5	18.8	29
ACRBP	53.9	30.1	37.1	20.6	46	5.8	29.1	18	12.4	5.9	92.2	178.7	26.4	2.3	93.2	19	12.4	27.2
ACRC	89.3	61.3	81.9	154.5	142.4	125	65.8	86.3	71.3	84.8	50.5	105.9	63.8	101.6	44.1	83	102.2	86.3
ACRV1	9.75	13.55	24.6	10.4	16.6	12.3	15	7.15	21.55	8.3	25.15	11.45	10.6	12.25	22.45	10.55	14.3	11.6
ACSBG1	7.1	0.8	8.55	10.25	12.4	7.5	4.45	5.55	2	3.3	26.6	8.4	5.4	13.85	19.7	3.05	3.8	20.85
ACSBG2	22.5	10	33.5	4.1	4.3	3.2	4.4	14.3	4.3	1.3	2.9	2.3	2.9	23.1	2.2	3	7.4	15.7
ACSF2	46.3	70.1	11.6	29.3	46.9	29.9	43.3	60.9	49.1	66.6	37.6	32.5	40.6	51.4	46.9	45.8	44.8	40.6
ACSF3	32.9	27	39.7	38.2	33.3	31.4	44.4	20.3	39	30.6	27.2	31.9	23.1	32.5	39	40.8	24.9	23.9
ACSL1	152.25	95	298.85	686.5	466.2	404.65	572.5	166.25	698.45	115.15	121.05	146.95	403.95	114.75	416.6	171.6	219.65	129.3
ACSL3	171.2	127.4	90.8	149.1	160.7	179.8	122.9	138.5	143.6	138.9	127.6	179.9	163.2	156.4	112.1	168.7	183.4	172.9
ACSL4	32.8	38.5	51	91.6	62.6	86.8	74.3	37	66.8	26.3	27.5	45	45.1	53	43.4	38.1	52.2	53.9
ACSL5	257.1	224.95	310.05	162.7	251.5	261.15	182.3	268.35	284.65	276.95	415.55	278.45	333.9	197.8	431.05	321.55	325.85	153.55
ACSL6	17.3	36.3	80.6	27.3	107.3	76.9	41.2	35.5	64.1	36.1	52.9	80	81.1	33.5	28.9	38.2	37	17.5
ACSM1	2.4	3.6	11.45	2.05	7.3	6.3	5.45	4.45	6.85	1.9	6.55	7.6	0.7	2.35	11.25	7.25	5.4	1.95
ACSM2A	10.6	9.2	16.9	1.55	0.5	2.8	12.1	0.9	0.8	4.45	1.95	0.35	4.2	3.05	1.85	1.65	1.1	0.45
ACSM2A /// ACSM2B	7.9	9.35	3.45	7.95	8.05	5.15	0.9	10.1	16.75	3.65	23.15	13.55	2.3	8.9	11.45	6.55	10	15.5
ACSM2B	1.8	0.7	2.8	1	2.4	11.2	9.5	0.8	10.3	1.2	1.7	2.1	0.4	1.7	1.2	2	0.8	1.5
ACSM3	35.55	35.65	55.75	40.8	46.95	36	46.85	43.8	28.45	47.2	38.9	54.7	25.3	35.5	28.5	25.2	21.85	28.45
ACSM5	4.4	10.7	14.7	4	12.5	5.7	2.2	1.2	1.8	2.6	2.6	2.3	1.2	18.3	14	5.3	12.8	5.9
ACSS1	3.4	9.2	22.4	6.9	5.6	1.8	27.2	4	8	10.5	6.7	7.2	4.7	21.8	33.7	4.2	11.4	22.9
ACSS2	101.5	95.1	87.3	59.9	125.8	72	95.6	129	163.9	73.7	71.1	96.4	71.6	89.6	79	114.8	78.2	114
ACSS3	7.05	7.15	1.55	11.15	11.25	5	12.85	11	12.1	8.35	22.6	1.9	5.85	14.9	2.4	6.05	6.35	13.4
ACTA1	13.6	4	10	14.1	2.1	12.8	8.6	4.7	24.9	19	3.7	14.6	2.8	10.7	32.1	12.5	9.8	28.1
ACTA2	31.55	34.85	31.15	19.25	44.35	40.25	48.3	39.4	39.9	56	53.55	27.6	34.6	48.4	104.6	46.6	81.9	31.45
ACTA2 /// ACTA2	1.7	1.5	26.7	2	2.7	1.4	1.8	7.8	1.3	0.7	2.8	1	12.4	2.5	23.6	7	1.6	0.7
ACTA2-AS1	9.7	11.5	44.5	9.2	12.9	13.4	23.4	17.8	29.3	11.1	4.3	12.1	0.8	3.4	17.5	5.2	10	13.6
ACTB	15131.5	14794.8	16143	10864	13429.5	11429.5	14056.1	15242.8	13432.6	15338	26335.5	11979.6	9861.55	16348.8	18652.8	13293.7	13549.2	12734.2
ACTB /// ACTG1	8966.7	8940.9	9887.9	8725.9	8448.8	7676.5	9296.5	9670.2	8695.7	9673.3	11516.8	7531.9	7217.9	9161.8	9558.6	7256.4	7361.5	7434.1
ACTBP9 /// ACTBP9	66.5	68.4	215.4	124.2	176.1	126.1	73.3	101.1	268.4	84.2	184.1	136.9	188.5	53.4	223	89.3	115.2	33.6
ACTC1	19.9	45.2	25.4	34.6	17.7	20.1	29.2	42.8	64.7	19.7	23.1	27.3	8.4	46.3	59.5	10.9	28.4	39.2
ACTG1P4 /// AMY1A /// AMY1B /// AMY1C /// AMY2A /// AMY2B	270.3	260.7	305.6	259.4	310.5	259.9	223.1	265.4	190.9	288.3	251.1	318.3	241.8	154.5	51.8	214.2	175.3	206.5
ACTG1P4 /// AMY2B /// RNPC3	160.8	159.2	252.7	269	256.8	269.1	233.5	157	141.1	108	265.5	268.2	175.6	153.3	148.6	161.5	136	113.3
ACTG2	11.4	15.9	14.6	16.6	19.25	12.2	6.1	19.1	2.35	9.6	9.95	9.4	17.25	19.35	24.15	20.85	11.7	5.75
ACTL10	8.2	9.7	4.9	3.4	20.8	32.5	32.6	1.3	6.5	18.3	4	2.9	22.4	36.9	1.8	31.1	23.4	12.3
ACTL6A	130.4	116.3	180.9	132.7	171.2	165.2	136.3	199.1	152.9	154.5	156.6	171.6	199.2	141.4	135.2	244.9	260.4	125.2
ACTL6B	2.1	1.55	2.3	1.05	0.65	1.1	5.1	1.7	2.5	0.8	21.95	2.95	0.6	1.75	11.7	1.2	1.7	0.9
ACTL7A	1.9	1.9	2.8	23.8	2.1	1.5	1	2.6	2.8	1.2	24.3	1.5	1.5	3.2	3.1	2.3	2.6	3.3
ACTL7B	5.7	4.3	39.4	3.3	2.6	1.8	3.6	1.3	2.7	1.1	5.9	2.2	1.2	2.8	31.5	1.4	4	4.5
ACTL8	2.1	1.2	7.3	2.1	4.1	1.5	1.6	2.1	2.2	1.4	2.2	3.6	8.2	22.9	2.4	3.2	6.8	2.2
ACTL9	12.5	1.1	9.2	1	8.7	5.3	1.4	9.1	39	1.3	2.3	9.4	0.6	1	0.9	0.8	20.3	7.6
ACTN1	326.45	250.55	199.75	204.9	231.25	186.7	323	207.1	230.95	220.55	351.1	440.5	151.35	263.4	200.05	283.45	254.95	343.4
ACTN2	2.85	2.35	3.45	1.5	6.05	6.35	9.05	2.2	9.85	5.25	15.7	1.5	3.15	10.4	6.9	1.6	7.9	2.9
ACTN3	18.4	28.7	19.9	15.3	21.7	16.2	4.1	21.1	1.3	4.9	44.8	11	16.4	24.4	19.2	17.9	13.3	16.6
ACTN4	249.4	304.4	200.6	180.7	227.1	224.2	170.6	341.2	343.2	317.4	217.4	146.9	174.3	310.5	306.4	288.5	422.3	253.1
ACTR10	521.5	659.7	511.9	438.4	513.9	431.5	506.3	494.7	567.4	624.1	646.7	643.4	558	495.5	588.4	548	512	434.6
ACTR1A	154.85	191.5	170	181.2	168.85	163.9	176.15	175.1	213.4	210.6	226.55	201.35	167.75	174.4	198.95	176.2	205.9	225.65
ACTR1B	487.3	391.1	339.7	248.1	362.5	247	304.9	449.2	282.9	438.8	278.5	378	255.7	520.9	254.3	418.3	352	501.9
ACTR2	123.5	127.9	803.6	586.8	719.1	567.6	719.7	136	786.4	118.6	300.9	465.9	636.6	91.3	393.8	90.4	113	83.2
ACTR3	1160.7	809.6	1534.3	660.4	1095.3	1084	968.9	1157.8	1524.1	1192.7	1635.9	1404	1913.8	1162.5	1813.7	1431.2	1908.1	1166.6
ACTR3B	48.25	48.45	54.2	40.15	43.4	56.2	30.4	46.1	47.35	63.95	50.2	52.15	43.45	48.45	44.7	44.8	39.55	46
ACTR3BP2	18.9	29.8	36.6	10.9	13.4	32.1	3.1	5.6	32.2	9.4	1.8	1.9	8.9	2.8	3.1	11.6	15.2	20.3
ACTR3BP2 /// ACTR3BP5	11.45	5.2	2.7	15.45	8.25	12.8	27.35	9.55	16.1	16.5	16.4	9.15	10.6	14.1	9.15	7.65	2.55	1.45
ACTR3C	12.2	23	30.8	14.8	23.2	25.1	34.4	21.4	21	13.8	1.8	18.1	9.6	27.9	8.1	26.6	14	20.7
ACTR3P2 /// ACTR3P2	14.5	15.4	2.2	21.7	11.7	7.8	29.3	4.6	14.4	2.3	5.2	0.7	10	21.7	5.7	7.8	10	19.6
ACTR5	117.9	150.85	109.3	119.15	131.45	80.05	135	120.15	88.7	146.05	72.6	78.6	87.8	102.85	102.4	97.25	96.35	103.4
ACTR6	246.9	207.85	212.5	272.2	234.65	304.55	245.3	198.9	181.3	228.3	245.5	265.65	313.7	249.45	246.15	271.75	278.7	215.95
ACTR8	74.95	67.55	89	116.85	76.7	79.75	112.75	74.25	102.95	57.75	85.7	102.8	80.55	90.75	103.3	67.85	70.5	91.7
ACTRT2	1.2	1.8	3.5	2.1	8.4	4	3.2	7.2	2.3	1.9	3.1	10.3	2.7	4.7	19.6	1.2	1.8	1.5
ACTRT3	8.7	6.1	0.8	2.4	1.9	2.2	20.6	0.8	10	21.2	1.4	9.8	1.9	3.1	1	9.4	8.4	44.9
ACVR1	336.2	333.8	398.4	203.4	448.8	431.3	215.7	392.8	348.8	344.4	405.6	335.9	441.6	365.9	461.4	432.6	397.3	261.3
ACVR1B	7.7	13	14.7	36.95	17.15	13.85	35.5	14.6	15.5	13.05	21.95	21	10.55	9.7	15.2	14.8	18.1	12.9
ACVR1C	176.65	106.55	88.3	128.3	140.5	119.95	60.05	151	128	102.95	71.3	146.95	63.6	86	27.2	89.05	80.25	138.55
ACVR2A	86.75	135.7	163.1	127	151.75	100.2	102.15	103.3	94.45	83	51.2	52.15	91.55	75.45	92.15	77	50.25	88.6
ACVR2B	87.7	77.8	20.3	60.7	30.4	37.5	54	75.3	20.4	53.8	55.9	66.7	23.3	73.2	17.8	96.3	70.1	110.1
ACVR2B-AS1	22.4	2.6	60.5	36.4	3.9	26.6	15.9	13.8	28.9	17.9	30.2	15.4	12.1	5.1	32.5	30.3	20.1	7.7
ACVRL1	3.15	5.4	6.4	3.65	4.7	3.7	1.2	8.2	1.05	7.65	3.5	1.4	1.75	6.05	3.3	8.1	3.25	16.1
ACY1	1.5	2	25	7.6	2	1.1	4.3	1.1	7.8	1.8	1.6	2.2	1.4	3.4	1.7	3.9	1.8	2.8
ACY3	17.7	17.05	30.65	19.55	2.75	9.65	4	16.05	24.3	16.75	16.8	8.95	3.1	19.95	5.65	8	11.75	7.95
ACYP1	194.9	153.5	42.5	48	87.2	143.8	73.3	181.1	116.3	253.2	221	138.7	130.1	88.6	103.8	290.8	270.1	183.4
ACYP2 /// LOC101927144	143.9	163.8	155	108.2	132.7	111.8	118.2	121.5	137.2	171.5	134.5	150.2	122.6	204.4	135.2	163.4	160.5	117.8
ADA	274.55	247.05	239.8	153	226.5	160.6	173.05	391.15	232.1	184.25	411.65	285.15	303.75	308.85	501.5	403.95	385.25	348.25
ADAD1	17.2	4.55	26.15	26.45	16.65	10.05	13.9	6.1	17.55	11.45	24.7	13.1	13.55	43.05	19.25	13.45	13.3	22.3
ADAD2	2.4	22.8	53.9	31	4.6	7.1	31.6	26.1	2.3	4.1	8.3	23.1	1.5	12	2.4	6.3	23.7	9.2
ADAL	11.7	16.8	26.5	13.7	18.8	25.7	17.7	21.1	18.9	16.8	52.7	16.2	7.6	23.6	30.7	23.1	16.7	31.3
ADAM10	61.5	71.4	278.1	229.7	307.5	389.2	280.1	123.8	246.7	76.9	201	307.1	311.6	54.5	236.3	78.1	106.4	57.9
ADAM11	6	10.95	2.3	9.8	15.75	8.15	17.6	2.45	2.05	2.85	13.65	4.2	7.9	3.2	2.25	11.1	4.6	13.85
ADAM12	11.2	2.4	21.5	8.9	14.9	15.7	11.5	10.7	20.3	15.5	15.6	10.4	14	17.1	5.2	11	11.5	16.8
ADAM15	42.1	39.35	68.05	63.75	76.5	46.35	39.9	44.35	104.8	27.8	53.5	33.5	56	38.4	129.4	43.55	51.95	47.1
ADAM17	225.3	173.5	182.3	282.9	245.3	302.3	226.5	242.6	287.3	164.8	167.3	214.3	285.2	236	168.7	221.8	258.7	251.1
ADAM18	13.05	1.3	18.15	1.2	6.5	7.85	6.85	7.1	10.4	0.9	1.45	11.3	5.1	5.15	1.6	7.55	7.8	3.1
ADAM19	121.05	211.45	113.15	81.55	134.3	100.5	101.7	221.3	151.75	190.55	90.95	66.55	147.7	149.25	225.15	123.55	229.9	211.15
ADAM1A /// ADAM1A	61.5	46.7	61.6	41	45.3	36.8	36	83.7	36.2	64.9	52.2	99.2	31.9	32.4	39.5	66.5	30.5	33.7
ADAM2	1.3	9.7	1.7	8.3	0.2	2.7	23.6	14.7	4.2	5	4.5	0.8	1.2	8.2	2.9	0.9	11.5	2.4
ADAM20	12.6	4.35	15.25	12.65	5.05	10.35	7.35	2.4	5.3	4.85	42.45	2.3	5.1	12	15.4	7.3	8.2	1.55
ADAM21	4.75	5.05	17.9	5.1	12.55	14.05	13.5	10.6	11.8	8.8	29.05	5	4.3	16.1	15.9	6.05	4.3	10.9
ADAM22	6.7	6.9	6.5	11.5	6.6	10.25	19.25	9.05	9.85	4.65	3.15	9.6	3.75	5.15	8.15	6	6.45	5.2
ADAM23	22.1	30.4	5.5	32.55	28.7	39.2	23.2	14.45	24.65	11.8	1.85	18.9	14.55	8	20.4	12.25	6.55	15.2
ADAM28	11.45	8.1	18.3	23.35	44.15	15.65	23.45	6.6	33.8	9.75	28.15	12.4	22.7	11.55	1.75	10.05	5.1	4.9
ADAM29 /// LOC101928551	1.1	22.6	4.7	5.6	2.1	4	1.9	2.5	4.7	4.3	4	1.5	0.7	3.7	35	1.2	7.7	3.1
ADAM30	4.45	6.95	8.95	4.55	3.45	8.2	1.65	4.25	1.7	2.65	3.4	19	5.65	12.5	2.65	4.45	4.85	6.05
ADAM32	2	11	31.7	3.7	7	0.8	10.4	13.1	3.1	14	28	14.2	0.9	2.3	16.9	12.2	5.9	3.5
ADAM33	60.65	49.05	82.1	101.7	52.7	81	33.1	73.65	58.2	57.1	62.3	69.75	50.25	122.6	52.25	55.7	31.3	72.95
ADAM3A	8.8	13.2	2.4	2.9	0.3	5.6	28.5	1.1	20.9	2	1.8	1.5	0.5	11.8	14.7	2.1	4.3	3.9
ADAM3B /// ADAM3B	1.6	4.9	1.5	1.2	2	8.3	2.6	1.6	0.9	2.8	5.1	2	4.2	11.3	36.5	3.9	15.4	2.6
ADAM5	2.1	7.55	13.1	8.25	17.9	12.95	4.5	11.7	18.25	6.95	5.2	5.25	4.05	15.6	1.9	7.3	1.7	15.55
ADAM6	9.5	2.1	3.4	4.4	20.2	11	10.1	16	37.5	5.9	6.6	8.8	2.4	12.3	32.4	11.3	6.5	5.3
ADAM7	4.4	1.7	2.3	1.4	6.5	1.6	2.6	11.3	1.1	8	1.9	2.8	1.4	5.9	2.1	1.4	0.9	6.9
ADAM8	114.6	99.45	142.25	36.5	124.05	101.9	107.75	143.15	130.85	99.4	138.45	51.5	129.9	78.75	172.3	117.55	166.9	87.9
ADAM9	7.2	11.6	28.2	49.1	18.8	13.3	42.1	17.7	37.5	21.3	41.5	11.2	22.1	18.4	45	19	15	16.3
ADAMDEC1	1	1	20.5	1.3	13	4	0.5	1.2	16.7	19.2	24.6	4.5	23	4.9	15.2	5.7	9.7	1.2
ADAMTS1	2.35	3.35	1.7	4.35	11.7	1.45	3.9	2.55	2.1	2.95	2.2	2.45	4.55	1.45	18	0.75	0.85	2.45
ADAMTS10	72.95	63.6	41.2	40.25	60.2	52.55	34.35	61.35	54.05	42.05	30.1	56.45	51.15	74.2	61.15	59.55	44.9	56.3
ADAMTS12	15.45	15.35	25.45	19.2	14.25	10.05	8.6	10.1	9.55	11.3	19.8	14.5	7.9	18.95	25.45	17.6	14.35	13.7
ADAMTS13	8.1	8.65	28.25	19.35	13.1	11.5	2.9	5.65	31.6	9.5	11.85	21.45	3.3	14.45	3.45	13.95	12.9	18.2
ADAMTS14	1	24.1	2.7	13	8.3	2	22.4	7.2	32.3	10.9	2.9	3.7	2.4	1.7	31	11	9.8	2.6
ADAMTS15	5.5	3.8	13.4	7.45	13.55	9	5.5	6.85	2.6	3.3	32.95	12.6	7.2	4	19.25	3.75	12.95	1.8
ADAMTS16	2	1.9	17.8	1.4	2.6	0.8	8.8	2.4	10.8	1.2	2.1	1.6	1.6	23.7	2.2	1.2	2.1	1.1
ADAMTS17	7.4	28	25.1	8.1	50.8	21.3	12.4	9.2	22.5	17.6	25.3	27.3	19.3	21.6	2.2	14.8	32.1	23
ADAMTS18	3.85	2.9	17.35	15.2	7.35	8.1	2.05	15.55	13.05	9.95	14.95	7.25	7.6	10.45	12.75	11.4	12.75	14.4
ADAMTS19	3.9	1.25	5.15	3.7	11	3.4	1.05	3.15	10.15	3.65	1.7	0.6	1.6	7.4	5.5	4.35	5.4	3.95
ADAMTS2	2.8	4.9	5.8	2.3	6.1	3.1	8.3	3.8	16.5	1.6	5.6	8	2.1	3.5	1.7	8.4	1.4	1.7
ADAMTS20	0.7	6.25	1.9	3.75	8.1	4.6	6.65	7.55	13.05	7.85	15.35	3.55	3.75	10.1	16.45	4.55	3.1	2.95
ADAMTS3	12	7.8	0.8	14.6	7.9	1.2	24.2	10.8	2	15.4	27.4	5.2	6	13.7	0.6	11.8	5.5	8.7
ADAMTS4	23.2	19.6	34.7	26.9	19.6	3.7	2.1	16	53.5	21.5	1.9	4.7	2.8	46.5	2.9	13.2	20.8	13.1
ADAMTS5	2.4	1.5	4.1	4.2	4.1	5.7	9.05	7.3	12.65	4.3	14.1	5.45	6.25	13	1.35	8.6	3.5	9.25
ADAMTS6	19.6	11.1	21.6	9.9	16.1	16.4	17.5	15.6	3	16.7	19	16.9	16.3	25	11.4	7.4	9.7	10.3
ADAMTS7	5.1	3.9	1.9	2.3	3.8	4.6	4.8	2.6	5.7	14.8	3.2	2.6	1.9	15.9	17.5	3.8	11.9	8
ADAMTS8	3.2	2	1.2	3.2	2.3	3.6	3.6	2.3	3.6	3.1	4.2	2.7	2	4.9	16.4	1.3	2.3	2.8
ADAMTS9	5.2	9.65	9.6	2.25	4.85	1.6	9.3	1.85	10.7	5.15	22.45	7.15	5.1	8.55	2.85	6.25	2.75	15.2
ADAMTS9-AS2	2.6	2.7	2	3.9	8.2	5.7	4.3	2.1	2.2	2.6	18.4	5.6	2	2.4	1.8	1.8	7.1	6.7
ADAMTSL1	3.3	2.4	18.45	3.25	2.6	1.6	1.4	2.8	3	1.8	2.15	0.85	1.85	6	2.85	1.75	3	3.3
ADAMTSL2	2.2	1.9	1.1	11.4	1	0.9	3.8	1.1	1.4	2.7	3.8	1	2.2	1.4	1.7	2.5	9.1	4.6
ADAMTSL3	1	5.6	4.3	9.35	6.35	5.6	23.85	3.15	11.8	4.35	24.1	3.8	3.35	12.1	1.25	8.5	9.75	8.7
ADAMTSL4	14.7	24.65	53.6	29.45	37.55	16.45	16	21.15	77.8	9.2	13.1	12.2	20.45	24.6	48.95	21.15	28.7	17.05
ADAMTSL5	9.3	21.7	28.8	26.6	2.2	3	37.3	4.3	1.9	3.7	3.9	14.7	7.3	2.1	5.1	3.6	9.3	27.2
ADAP1	111.45	79.95	127.8	97.7	113.2	73.05	112.2	98.75	161.3	117	131.35	75.55	120.75	107.55	217.25	109.8	125.8	67
ADAP2	45.1	32.85	34.6	29.8	40.5	38.25	42.6	36.5	117.9	43.85	39.25	29.3	43.65	30.65	112.65	43.85	63.6	30.45
ADAR	2324.4	2056.7	1557.3	1797.8	1373.5	1514.1	1695.9	1927.1	1445.4	2117	4029.8	2507.1	2350.5	2544.4	3526.6	3330.7	3293.3	2672.8
ADARB1	22.5	22.3	43	33.7	20.1	21.1	17.3	18.5	25.1	10.9	30	15.9	13.1	26	16.3	7.7	16.9	23.7
ADARB2	8.6	8.15	11.15	1.75	8.2	3.5	13.25	1.35	2.8	2.55	33.6	2	6.55	5.3	3.65	4.75	3.8	10.85
ADARB2-AS1	11.9	12.4	56.3	5.9	21.6	12	66.8	5.3	6.6	16.5	6.9	7	21.2	51.7	32.3	42.8	10.1	43.5
ADAT1	108.5	143.2	118.3	100.6	107.3	101.5	83.8	94.6	52.1	139.3	85.2	83.5	99	107.4	63	101.1	97	97
ADAT2	64.3	48.9	70.4	56.7	79.6	61.95	48.4	62.75	40.3	57.1	61.95	54.95	55.35	58.15	40.95	70.95	53.1	49.5
ADAT3	48.1	36.85	82.6	43.55	42.05	44.25	70.95	42.6	45.5	19.25	56.3	35.45	23.55	75.75	44.45	35.45	48.65	47.75
ADAT3 /// SCAMP4	25.7	23.7	55.3	1.3	20	22.7	29.4	25.1	36.6	33	60.5	29.1	36.7	48.9	58.5	33.7	31.1	60
ADCK1	79.1	48.6	59.6	39.4	52.5	38.5	79.9	62	85.6	37.3	63.9	90.9	38.4	55.7	61.9	51.9	53.3	50.6
ADCK2	93.6	81.3	72.7	47.85	51.15	82.3	92.25	96.1	94.55	78.55	84.4	53.6	64	72.95	51.95	56.3	67.45	69.9
ADCK3	240.1	209.75	201.4	195.1	167.9	152	266.6	187.05	146.55	209.35	149.9	189.1	143.7	210.9	143.25	158.9	167.85	177.15
ADCK4	43.25	49.55	22.6	19.6	30.8	20.1	2.85	47.05	22.25	39.65	23.7	30	18.65	25.55	43.85	34.5	18	26.5
ADCK5	29.6	21.9	42.3	20.1	32.6	3.5	12.1	28.2	8.1	34	41.9	35.5	19	8	33.7	27.2	25.8	20.5
ADCY1	10.2	13.1	4.4	2.1	9.7	6.2	4.5	1.8	13	1.7	28.6	2.6	7	4.5	1.8	2.9	2.8	1.4
ADCY10	0.95	1.95	22.75	5.95	15.15	8.2	5.2	9.95	10.95	4.45	1.6	4.3	3.6	11.75	20.5	6.05	2.6	10.4
ADCY10P1	44.75	44.5	39.1	49.75	60.65	62	62.95	47.55	21.6	60.55	35.35	69.95	46.7	48	47.2	69.6	26.65	64.9
ADCY2	2.9	2.8	1.5	2.6	2.4	7	11.7	1.6	5.7	4.3	33.6	9.1	11.9	36.3	1.7	3.1	3.3	3.5
ADCY3	78.25	109.95	51.55	58.85	60.05	73.95	66.15	142.55	91.95	104.15	53.55	68.1	77.85	121.95	56.75	106.2	81.25	67.75
ADCY4	8.3	7.7	3.3	71.9	23.8	5.7	11.6	35.6	4.9	46	18	2.9	2.9	29.1	35.5	14.9	20.5	5.9
ADCY5	11.4	1.75	9	3.75	11.35	3.7	1.6	1.65	2.35	3.1	21.3	9.35	2.25	3.55	1.5	5.15	5.4	2.2
ADCY6	9.3	16.9	21.5	30.4	5.8	2.5	27.5	31.6	13.5	18.3	60.2	2.8	13.6	5.8	2.6	6.2	27	25.7
ADCY7	298.25	327.5	429.3	305.65	293.75	275.85	213.05	391.7	269.2	296.1	462.45	289.95	396.9	202.05	376.7	334.75	308	336.35
ADCY8	1.5	2.5	1.6	5.4	7.7	3.3	1.5	9.7	10.2	2.7	1.7	2	3.6	2.2	2	1.5	5.7	18.6
ADCY9	30.1	37.7	25.1	10.7	40.5	24.4	32	25.4	33.1	26.6	6	18.5	17.3	18.5	34.6	16	29.1	38.9
ADCYAP1	5	3.8	16.45	0.5	1.45	8.75	17.8	8.45	1	1.2	24.25	3.45	3.65	10.35	1.15	1.4	3.15	1.35
ADCYAP1R1	1.85	11.75	33.3	9.65	9.6	7.95	2.2	21.3	13.35	4.9	8	8	8.05	18.05	22.85	16.3	14.65	6.9
ADD1	360.1	409.3	400.5	292.1	326.95	345.9	362.5	355.95	346.25	388.25	355.9	393.35	353.9	294.55	448.1	367.05	373.15	323.95
ADD2	19.1	11.95	18.6	15.05	10.8	7.2	4.95	4.35	21	16.05	4	18.9	20	24.55	5.3	16.15	12.85	15.85
ADD3	2696.3	2348.95	3812.85	2594.9	3286.65	3598.85	2862.9	2664.2	2641	2907.75	4078.1	3610.5	3556.85	2596.6	3551.85	3075.1	2483.45	2700.85
ADD3-AS1	12	11.2	4.9	2.8	19.1	5	2.2	24.6	3.2	7.8	2.3	14.5	7.3	18.6	10.2	15	16	11.6
ADGB	0.8	6.2	0.8	1.8	7.1	0.9	2.8	1.2	11.2	8.6	26.1	5.8	11.2	10.5	17.3	3.8	1.7	4.9
ADH1A	1	2.7	10.5	9.9	7.8	7.3	0.8	11.4	20	0.6	2.6	0.3	0.8	14.5	0.9	13.8	1.1	13.3
ADH1B	2.15	2.45	16.55	1.9	0.75	7.1	7.05	2	9.55	1.75	1.85	1.85	1.05	2.45	6.45	0.45	0.9	3
ADH1C	0.3	17.3	2.1	1.2	3.6	0.5	1.7	1.1	2.1	0.5	7.2	1.7	0.6	3	3.9	1	8.6	0.8
ADH4	4.8	2.3	3.35	2.2	6.25	4.55	2.8	2.05	1.9	3.8	14.75	2.1	4.4	8.25	11.75	5.8	5.95	7.1
ADH5	534.75	434.6	374.95	350.25	363.95	360	395.5	418.6	328.25	411.3	436.2	429.65	495.85	410.9	526.6	444	460.3	314.5
ADH6	9.9	1.95	23.9	7.55	10.8	11.25	7.25	6.05	6.6	12.6	15.2	8.9	6.3	3.3	25.55	2.5	10.2	10.15
ADH7	17.9	13.7	25.5	22.5	0.7	22.5	18.4	18.2	9.5	6.2	2	10.5	3.3	8.6	3.1	9.3	1.9	11.8
ADHFE1	121.9	188.7	128.5	124.4	123.6	94.4	116.9	178.3	98	122.1	69.7	128.8	100.4	133.6	100.5	97.3	104	126.6
ADI1	704.4	700.3	672.1	410.9	690.8	614.7	532.7	546.6	471.7	485.5	389	245.2	455.5	612.1	395.2	711.1	478.8	486.3
ADIG	3.25	3.3	11.55	10.9	3.1	12.85	1.25	2	2.95	3.3	52.3	16.25	2.85	4.45	2.6	2.2	11.05	3.45
ADIPOQ	9.4	10.6	2.9	11.9	7.4	3.4	10.9	8.4	26.5	3.5	8.8	16.4	1.9	5.2	28.6	2.3	0.6	12.8
ADIPOR1	296.7	271.3	405.7	477.4	436.4	409.3	500.9	245.6	584.4	286.4	423.9	412.7	417.9	288.8	465.2	245.2	220.2	242.3
ADIPOR2	176.5	254.4	225.9	298.1	230.8	250.5	200.9	196.7	247.4	247.7	191.6	190.6	242.8	226.5	300.7	249.4	182.7	182.3
ADIRF	11.9	10.4	1	6.8	11.2	0.7	1	0.8	1.1	6.7	1.7	1.7	1.4	1.3	1.3	0.9	2.3	1.5
ADIRF-AS1	24.2	24.7	55.6	39.8	30.8	11.1	28.7	27.4	11.9	24.7	50.5	23.5	15.1	35.7	59.4	25.6	28.2	7.6
ADK	204.7	185.5	195.4	211.45	214.6	200.9	211.4	202.05	177.65	191.35	197.15	178.3	188.9	254.6	217	228.25	172.65	179
ADM	88.4	119	53.1	124.4	209.2	95.7	145.6	60.8	414.1	71.9	36.3	50.3	135.8	35.2	322.3	72.3	93.4	106.5
ADM2	19.3	6.9	18.1	36.2	6.4	4.7	2.2	5.1	5.8	28.7	56	4.4	20.5	37.8	6	12.5	36.2	20.4
ADM5	7.3	47.6	1.7	1.7	17	1.8	7.7	26.8	23.3	2.7	68.4	23.5	4.2	8.5	31.8	5	27.4	36.9
ADNP	340.05	424.75	409.9	496.2	399.25	435.1	415.75	379.85	322.35	358.75	380.1	385.6	398.25	321.65	250.3	338.1	368.55	370.15
ADNP2	300	312.7	373.45	617.05	330.1	423.6	474.85	344.95	316.55	245.4	205.35	311.25	316.55	284.5	264.5	214.35	272.9	252.2
ADO	175.95	205.25	182.7	198.6	147.1	202.7	214.7	175.55	165.3	162.35	134.05	146.5	190.9	218.55	121.95	163.5	166.95	169.75
ADORA1	8.35	9.25	10.3	25.5	5.6	19.75	21.9	24.6	1.5	15.05	12.65	18.1	8.6	12.8	11.8	17.05	14	20
ADORA2A /// SPECC1L-ADORA2A	172.2	115.5	117.6	78.9	137.2	138.4	91.2	162.8	166.1	163.5	228.7	132.7	126.7	98.8	99.2	130.6	157	116.8
ADORA2A-AS1	0.9	1.35	3.1	10.65	1.75	2.25	1.7	5.2	4.15	6.65	2.45	1.4	1.25	2.2	18.55	2.35	7.05	11.6
ADORA2B	7.1	20.9	0.9	16.4	11.3	19.6	37.5	8.6	10.8	19	15.6	26.7	35.2	24.7	30.2	13.1	1.8	22.2
ADORA3	9.5	9.05	19.3	6.25	6.1	9.65	13.7	10.4	19.2	5.8	3.7	8.9	7.1	2.75	28.25	8.45	1.65	3.25
ADPGK	349.05	326	406.8	409.35	482.2	366.3	503.3	283.75	524.3	324.55	323.4	434.6	404.8	335.2	494.55	365.8	341.45	352.95
ADPRH	22.1	3.3	1.1	16.1	23.4	4.3	7.9	14.7	32.3	18.2	29.8	7.7	19.1	5.5	35.4	15.8	26.8	1.9
ADPRHL1	10.1	16.7	39.95	11.4	14.6	6.95	4.4	8.25	14.05	9.1	4.7	3.55	3.1	26.7	24.95	21	19.1	18.25
ADPRHL2	241.2	322.8	279.8	266.1	280.1	280	258.2	315.4	154.5	260.3	218.1	239.1	247.2	392.5	183.2	206.2	221.6	228.4
ADPRM	705.3	499.35	336.6	305	409.1	309.05	461.1	444.5	261.45	421.05	258.2	613.35	361.15	414	221.9	403.05	302.85	577
ADRA1A	4.95	12.4	4.75	6.8	8.75	6.5	2.75	1.9	2.45	3.1	8.55	1.95	2	8.65	11.9	3.55	7.3	2.45
ADRA1B	1.8	14.2	4.6	17.5	5.5	15.5	1.6	1.3	2.2	7.9	8.1	4.9	1	21.6	2.1	2.7	12	11.4
ADRA1D	7.75	2.1	2.55	6.15	5.8	11.55	21.55	8.75	1.55	16.25	6.65	2	1.7	9.15	16.1	2.65	12.65	7.25
ADRA2A	8.8	8.6	1.1	10.3	9.8	1.2	1.7	1.6	0.6	3.2	51.6	22.1	3.2	9.3	0.8	1.3	4.2	1.6
ADRA2B	3.2	15.8	12.3	6.1	10.7	26.3	1.8	22.7	18.9	1.7	54	1.5	1.5	5.6	67	10.9	7.7	1.4
ADRA2C	5.1	4.5	2.1	2.1	2.7	2.8	5.8	22.2	1.5	2.9	21.6	18.9	1.9	5.4	3.5	10.7	1.3	5
ADRB1	0.6	7.1	4.3	2.6	1	5.5	2.2	3.6	8.2	11.7	4.1	4.5	3.4	11.1	3.3	8.5	0.8	7.5
ADRB2	119.5	120.4	56.5	147.9	82.3	147.3	74.3	80.1	130.2	134.9	3.6	48.5	97.2	44.3	82.5	44.6	107.4	47.4
ADRB3	16.95	11.6	17.65	18.65	6.7	6.95	10.1	13.7	20.6	6.55	31.8	8.2	3.6	5.1	32.6	9.15	2.3	4.1
ADRBK1	87.6	85.1	122	130.4	121.9	104.8	96.9	83.6	92	88.1	100.4	90.1	99.2	128.7	118.5	90.9	126	97.9
ADRBK2	24.6	21.2	68.6	32.9	40.2	32.6	51.3	34.2	117.3	20.1	35	30.5	33.3	41.8	61.2	30.6	43.5	36.4
ADRM1	405.2	407.9	266.1	272.4	212.4	233	165.8	426.3	232.9	396.4	416.6	308.4	391.1	553.4	472.4	493.8	544.3	401.2
ADSL	1139.4	1119.55	645.35	552	720.1	589.85	760.1	1108.1	654.85	1186.7	871.5	745.6	755.35	983.75	856.2	842.85	884	896.95
ADSS	157.5	134.45	235.1	309.25	188.65	245.5	183.4	143.6	205.95	152.8	173.4	183.8	250.85	179.7	133.95	180.8	171.35	162.35
ADSSL1	32.65	22.15	28.75	21.7	23.85	20.85	14.55	32.75	28.95	23	23.95	14.85	26.95	28.8	2.4	16.05	17.5	24.05
ADTRP	245.45	236.45	205.95	179.3	271.65	286.35	263.85	325.95	280.95	364.2	247.85	511.2	183.65	403.35	177.35	478.8	253.35	736.3
AEBP1	39.8	28	9.3	5.6	38.8	59	50.5	31.7	22.9	33.6	18.7	66	5.4	21	34.5	35.4	58.3	84.8
AEBP2	176.8	177.6	189.15	200.15	169.75	224.85	143.6	155.1	138.4	169.55	201.5	220.6	222.05	211.3	108.35	187.55	197.8	198.3
AEN	159.7	100.4	85.4	60.5	93.6	101.2	100.3	177.6	61.8	170.4	61.8	125.3	158.9	73.7	68.5	133.6	149	106.7
AES	1434.9	1728.6	1134.9	718	686.2	710	1125.7	1068.1	1084.1	1173.6	1480.1	1462.1	1051.6	1123.7	1283.8	1341	1071.7	1135
AF001548.5	149.7	131.6	78.8	63.6	36.9	77.3	114.7	121	41.3	77.3	79.9	73.1	46.4	76.9	148	63.6	81.2	81
AF007147	258.9	217.3	146.1	173.4	165.9	156.1	161.6	349	71.4	216.4	140.9	223.9	133	78.4	103.1	95.1	135.6	225.6
AF067845.1	12.5	10.8	2.1	0.7	1.1	5.5	13.2	9.1	6.9	21.3	1.6	12.1	13.6	20.6	0.9	5.6	8.4	14
AF070581	9.65	16.55	13.4	21.35	12.2	22.2	3.35	7.05	16.05	5.35	5.5	3.6	10.05	14.05	1.55	5.8	4.95	14.15
AF075036 /// OR7D2	1.7	3.3	3.85	9.75	3.55	2.2	12.85	7.8	12.8	4.95	7.15	6.9	9	2.45	11.7	1.85	0.95	7.7
AF086102 /// RP5-994D16.3	11.3	2	27.1	1.1	7.9	11.7	4.5	4.2	1.7	3	2.4	12.7	4.4	18.6	1.7	1.2	2.1	22.5
AF086125 /// RP11-61A14.1	1.2	2.4	12.1	0.5	1.2	0.5	1.6	2.1	0.6	2	3	0.4	7.1	18.8	15.6	0.8	0.8	17.6
AF086126 /// C16orf52	16.5	16.9	45.8	24.6	37.5	34.2	29.5	21.4	46.2	31.9	34.3	18.5	26.4	4.4	25	23.2	19.5	25.9
AF086154 /// RP11-432J24.5	14.7	9.3	2.2	0.5	5.3	9.1	16.1	1.4	1.2	9	32.4	14	11.2	1	3.4	9.6	2.6	22.5
AF086184	2.7	2.4	6.2	12.7	10.1	2	13.9	10.8	11.5	12	4	3.3	0.9	4.6	5	3.9	7.8	14
AF086219 /// CTD-2647L4.1	12.6	2.6	12.6	11.9	9.6	15.9	4.3	13.4	23.9	1.4	5.1	9.2	0.8	18.4	27.7	14	1.3	3.2
AF086288 /// RP11-768F21.1	1	1.2	22.3	13.3	3.3	12.3	4.2	7.3	19.8	20.1	2.1	15.1	2	8.9	13.8	2.9	3.1	1.8
AF086294 /// RP11-485M7.3	14.4	11.5	2.6	4.1	8.3	3.4	2.8	2.3	3.7	23.6	4.5	1.1	7.6	2.7	5.7	4.2	2.8	22.8
AF090939	48.5	50.6	78.4	267.7	127	147.3	115.7	86.2	44	47.4	33.5	61.2	94.1	113	14.3	63.9	37	85.5
AF131215.3 /// C8orf15	8.2	19.7	20.8	24.1	16	20.5	36	2.7	37.6	23.4	18.3	15	13.3	1.5	15.4	21.3	3.4	7.8
AF131215.4	13.5	12.9	22.6	28.1	14.1	22.2	38.3	12.1	16.7	13.1	0.7	13.1	18	15.8	17.4	1.4	19.1	7.6
AF131215.8	12.2	1.7	25.4	16.6	20.8	19.2	0.2	9.2	2.3	19.9	27.8	22.6	3.9	18.3	3.6	7.9	9.7	29.2
AF186192.1	15.8	9.7	11.3	2	2.4	3.8	1.5	2.4	2.7	2.6	3	7.8	2.7	3.7	40	3.6	2.6	3.8
AF198444	12.1	6	12.5	1.5	12.1	5.4	1.2	2.2	52.9	0.4	51.8	12.6	1.2	10.7	2.8	6.6	0.8	3.4
AF213884.2	33	3.9	9.1	52.9	18.5	39.1	60.5	32.1	62.1	35.4	50.2	42.2	38.6	16.6	26.8	19.8	35.7	35.7
AF279780	9	1.8	1.7	10.1	12.9	11.5	0.6	4.3	18.2	5.6	1.1	10.6	5.5	0.8	2.1	9.7	12.3	14.9
AF289551	68.5	59.6	29.5	30.1	24.3	46.3	31.1	31.9	10.1	46	51.8	27.7	39.5	11.2	27.8	30.5	30.9	39.2
AF520793	109.3	80.9	143.1	84.6	82	161.7	83.9	112.9	119.2	97.7	80.4	183	111	63.3	74.4	128.3	125.5	82.6
AFAP1	31.6	22.2	45.7	22.5	23.2	28.2	48.8	36.3	33.7	24.2	73.4	18	17.3	11.1	23.3	32.1	18.4	30
AFAP1-AS1	8.15	7.05	13.8	3.2	5.35	6.6	3.9	6.85	2.2	7.2	12.35	1.9	6.6	14.4	10.8	3.65	2.65	2.5
AFAP1L1	14.15	1.15	4.25	12.85	14.5	11.7	11.45	14	15.3	16.25	29.35	7.1	10.5	3	19.45	10.05	6.05	23.45
AFAP1L2	4.8	20	2.3	0.7	9.4	15	29	29	2.5	6.6	20	2.3	3.7	17.6	1.3	0.7	8.9	6.4
AFF1	26.6	14.2	44.2	32.9	38.1	30.8	25.6	12.9	52.2	10.5	69.6	46.2	27.3	30.5	33.1	27.6	19.8	33.9
AFF2	14	6.8	5.4	2	4.7	10.9	19.9	3.6	3.3	8.3	1	8.9	1.6	2	1.4	1.9	1	2.7
AFF3	2.15	4.05	8	6.35	3.4	2.95	12.15	2.45	6.3	1.65	2.55	4.85	5.35	3	8.05	3.9	3.95	5.55
AFF4	25.7	42	49.35	70.9	46.6	55.55	50.35	25.05	39.25	40.9	34.4	50.55	35.3	40.15	25.7	21.8	33.8	44.85
AFG3L1P	81.2	82.7	134.8	119.4	122.5	109.1	72.5	81.4	61.8	95	123.9	80.6	39.1	81.1	32	98.2	68.4	68.3
AFG3L2	120.6	103.1	100.6	180.3	107.1	116	69	132.4	60.4	116.8	113.8	100.3	143.2	190.9	101.1	141.2	131.8	84.1
AFM	15.1	6.4	10.3	15.5	5.1	20.5	2	2.1	0.6	3.2	3.5	1.3	0.3	30.5	13	8.4	1.4	1.1
AFMID	1.9	1.8	5.2	2.2	17.4	6.6	15.5	10	2.2	4	2	3.3	1.8	3.4	7	21.8	20.3	11.4
AFP	13.2	18.4	21.1	18.1	16.6	16.7	19.2	11.1	0.7	9.6	1.6	11.8	11.2	27.4	6.6	4.4	12.4	7.8
AFTPH	440	424.55	338.2	345.25	294.15	312.55	380.85	393.1	329.2	439.55	447.95	379.05	390.2	371.65	406.65	346.25	443.1	392.35
AGA	190	155.9	143.4	232.3	190.3	183.4	225.4	204.3	178.6	130.6	186.7	210.7	209.4	178.1	202.4	129.4	133.4	106.3
AGAP1	6.3	25.6	37	34	16.5	27.1	31.8	16.5	24.3	35.7	30.9	18	19.5	10.6	44.4	10.8	12.3	11.5
AGAP10 /// AGAP11 /// AGAP4 /// AGAP5 /// AGAP9 /// BMS1P5 /// CTGLF12P /// LOC101060581	200.4	223.3	139.7	194.4	215.4	201.6	200	217.6	169.8	191.1	189.1	231.8	150.6	182.1	142.3	206.4	199.3	207.4
AGAP11	5.2	4.6	3.2	9.5	3.45	15	1.7	1.8	11.65	0.85	17.75	13.75	1.85	5.5	9.6	1.15	8.1	3.6
AGAP11 /// AGAP4 /// AGAP6 /// AGAP7P /// CTGLF12P /// LOC101060581	204.9	220.9	201.5	197	275.5	232	197.6	239.2	215.1	157.2	172.3	249.5	167.3	217.2	110.3	220.2	214.6	223.5
AGAP2	34	25.4	30.9	15.2	12.9	2.1	14.9	34.7	13.8	43.7	82.3	10.3	10.6	9.9	24.5	33.8	50.8	35.7
AGAP2-AS1	3.4	1.8	4.2	3.3	2	2.1	3.6	1.4	2.2	3	3.5	1.5	1.1	3.8	16	9.2	0.7	1.3
AGAP3	45.1	7	90.5	25.6	46.7	33.1	68.2	37.3	66.5	20.4	23.2	4.8	16.2	10.5	47.9	13	19.5	44.5
AGAP4	46.3	52.3	51	35.5	32.2	33.7	38.3	51.1	40.2	40.1	50.8	58.7	13.9	26.7	47.3	13	39.8	41.2
AGAP6	21.3	20.65	61.5	48.35	46.05	33.7	49.5	24.9	12.9	17.6	48.5	50.9	31.85	26.7	69.95	6.45	38.65	12.7
AGAP6 /// AGAP9 /// BMS1P5	1.8	19.6	74.5	42.2	17.9	21.6	25.5	10.6	33.2	10.6	37.1	16.1	16.8	17.6	35	15.7	17.4	14.8
AGAP9	20.2	19.8	17.6	36.5	35.5	27.9	23.9	24	18.6	12.6	92.8	34.8	31.6	13.8	17.4	18.9	26.4	19
AGBL1	2.8	1.8	30.3	2	1.9	4.4	0.9	8.6	13.2	13.2	2.1	7.9	7.2	5.7	20.3	0.9	0.9	1.6
AGBL2	43.8	33.8	20.9	21.9	9.2	25.5	25.6	39	20.3	10.6	65.2	29.1	25.2	20.5	60.7	17.9	32.1	35.3
AGBL3	0.6	13.1	1.1	5.1	6.3	0.6	0.7	9.3	2	6.5	2.8	1.5	2.2	0.6	0.8	6.4	0.7	16.9
AGBL4	5.6	4.95	2	1.5	7.85	9.55	10.35	15.7	0.7	9.6	3.95	1	9.15	12.1	8.35	1.85	7.6	15.45
AGBL5	35.8	31.3	14.8	6.7	23.2	9.6	32.6	42	3.4	39.9	30.2	37.3	13.3	14.6	28.8	29.8	23.6	20.5
AGER	29.2	34.95	20.95	23.2	22.35	22.7	43.5	22.8	57.25	46.3	30.6	48.1	18.15	29.9	59.9	42	39.1	45.65
AGFG1	90.6	95.3	179.8	232.6	214.3	168.9	198.5	102.7	214.9	106.4	81	160.4	177.6	144	194.8	161.7	178.9	118.8
AGFG2	16.55	6.95	18.05	2.85	10.55	9.7	8.15	6.05	7.6	4.9	36.55	11.3	6.6	18.05	8.4	4.05	15.85	25.35
AGGF1	80.6	89.5	158.75	148.05	128.15	141.45	124.85	105.75	131.25	71.05	174.25	116.3	169.9	77.2	117.9	87.8	96.8	80.9
AGK	107.1	52.2	111.5	101.6	137.6	123.3	61.7	84.8	53.4	99.5	101.6	118.3	166.6	129	146.8	100.8	144	79.7
AGL	352.5	291.8	411	306	295.5	335	255.1	338.2	280.4	300.4	197.1	327.5	350.4	300.9	232.7	389.1	389.1	228.8
AGMAT	56.3	33.3	74.9	31	43.2	28.8	67.6	69.2	42.1	23.3	145.5	74.5	66.1	63.3	47.5	60.1	58.1	44.3
AGO1	69.45	65.5	73.75	87.2	55.9	82.3	65.5	56.8	110.2	76.55	52.4	73.65	56.45	72.45	60.1	71.4	59.4	86.75
AGO2	326.3	346.4	546.7	861.4	495.6	555	541.3	350.1	389.3	260.3	268.7	431.8	355.3	347.7	325.9	439.9	310.5	692
AGO2 /// CASC7 /// CASC7	261.95	202.25	270.75	347.75	202	241.15	251.4	179.95	147.85	176.35	89.75	168.3	174.35	171.2	73.8	183.6	215.9	282.2
AGO2 /// CASC7 /// CASC7 /// DQ574852	37.7	30	62	105	60.1	57.3	71.6	13.9	42.2	37.9	55.8	41.7	45	47.4	34.4	50	24.6	83.3
AGO3	109.15	88.95	56.7	37	74.6	78.25	85.6	103.6	77.4	92.95	77.8	116.15	55.6	38	50.35	99.3	72.55	32.45
AGO4	30.35	26.45	50.5	61.8	62.9	56.6	55.35	38.45	67.6	43.25	36.1	33.75	60.6	27.55	38.25	25.4	31.35	27
AGPAT1	271.2	260.45	149.3	71.4	118.1	129.4	109.3	203.35	143.55	206.5	254.25	182	132.4	263.1	243.35	236.75	220.2	164.4
AGPAT2	55.3	56.75	68.1	50.05	64.2	51.95	62.4	62.6	55.6	45.65	69.15	37.6	46.35	65.45	49.7	46.65	48.2	68.95
AGPAT3	122.05	116.05	89.9	97.05	83.45	93.6	83.05	119.1	77.1	145.55	133.85	122.65	96.7	87.2	127.45	101.65	138.45	78
AGPAT4	32	51.45	49.55	46.25	48.7	47	33.5	42.25	65.15	33.7	11.6	31.1	37.7	23.3	13.55	15.25	37.1	39.85
AGPAT4-IT1	24.1	24.1	4.5	31.1	26.4	40.3	32.5	42.7	47.1	19.2	66.6	19.7	30.4	40.6	67.2	19.4	38.9	53.1
AGPAT5	79	86.55	132.75	246.8	140.3	190.7	197	83.3	106.25	75.65	78.5	156.4	218.15	149	79.05	96	111.25	132.75
AGPAT6	74.9	54	54.7	62	77.8	37.5	84.1	74.4	42.9	40	58.2	79.2	56.1	60.9	74.8	53.8	56.9	66
AGPAT9	106.4	53.8	167.3	87.8	86.9	106.9	100.8	39.5	187.5	53.6	62.4	46.6	57.9	47.1	128.1	62.9	58	39.6
AGPS	77.75	85.9	81.65	90.45	102.2	112.3	88.5	87.55	136.3	81.8	84.65	149.6	170	75.1	130.55	116.55	106.55	54.25
AGR2	4.05	8.4	20.1	10.45	8.8	2.25	6.2	15.7	10.15	8.8	7.95	2.9	6.45	5.65	19.55	8.25	5.15	9.1
AGR3	3.2	0.4	1.3	2.2	1.8	2.3	1.6	9.2	0.4	2.2	9.9	0.3	1.7	2.5	1.4	9.3	0.9	1.8
AGRN	12.2	10.65	33.95	19.4	11.8	9.5	39.6	13.95	21.25	12.65	42.8	34.9	21.15	21.85	35.45	19.3	28.35	31.55
AGRP	7.1	2.5	23.3	3.5	1.3	19.4	34.5	13.3	2.6	15.7	8.7	2.9	11.9	23.5	2.6	3.7	8.5	14.5
AGT	21.2	8.8	7.5	24.3	9.5	1.6	25.6	21.3	2.5	12.5	51.3	12.7	20.4	14.9	30.3	20.5	4.1	2.8
AGTPBP1	287.4	307.55	305.65	293.25	334.5	298.4	303.15	250.4	449.7	297.05	188.3	301.35	291.8	271.15	149.15	209.3	188.5	173.85
AGTR1	8.3	17.3	25.65	6.2	7.9	8.1	11.1	18.55	3.1	8.35	4.5	4.1	9.9	15.85	20.3	14.7	12.25	17.5
AGTR2	2.1	5.8	18.4	7.6	1.7	1.2	1.6	1.3	1.3	1.8	11.1	2.1	1.2	14.9	1.2	8.7	12.3	0.9
AGTRAP	102.5	170.1	186.5	122.1	186.3	123.9	188.5	104.8	495.7	141	213.1	148.6	190.2	98.9	424.7	140.9	178.5	53
AGXT	0.9	1.7	1.3	2.7	3.9	2.3	3.7	2.2	4.6	8.8	1.7	5.5	2	11.7	1.4	3.7	3.4	3.2
AGXT2	1.9	1.3	3.6	1.2	1.5	1.1	14.4	0.9	20.4	3.1	20	1.3	0.5	3.2	25	11.8	2.6	1
AHCTF1	196.5	174.5	222.15	302.05	176.85	234.45	234	165.45	200	176	127.2	192.25	194.25	200.9	132.5	143.4	146.65	133.85
AHCTF1 /// AHCTF1P1	5	1.7	43.1	85	51.2	86.3	36.6	20.6	34.4	2.4	22.9	45.1	44.7	11.1	3.7	1.8	22.2	10.6
AHCY	168.3	158.4	184.1	130.6	151.9	162.5	146.7	172.2	289	171.2	277.3	211.6	137.8	189.5	292	171.3	145.4	155.2
AHCYL1	123.55	127.15	153.95	90.65	128.9	119.85	110.65	146.05	176.7	139.9	171.6	125.9	120.55	124.05	213.45	161.8	151.55	153.45
AHCYL2	70.2	60.8	94.6	41.7	62.4	64.05	56.3	56.55	59.45	61.05	53.35	69.75	44.15	67.7	68.9	70.95	74	54.6
AHDC1	16.3	1.7	20	2.6	3.4	2.4	6.4	3.7	2.4	6.7	26	10.2	8.7	4.8	4.1	16	5	3.2
AHI1	20.1	19.3	25.7	44	10.4	29	29.2	42.2	22.2	19	17.1	18.3	28.7	23.8	30.7	27	33.6	18.9
AHNAK	8.6	47.55	130.75	44.85	63.9	81	60.5	37.55	90.6	59.35	10.3	27.4	31.15	63.05	54.45	20.95	31.1	36.05
AHNAK2	1.65	4	15.6	2.05	10.2	0.95	18.25	11.4	17.45	7.2	6.35	5.95	3.75	10.95	13.5	9.75	4.6	6.6
AHR	259.3	254.7	229.4	209.1	276.2	326.4	338.9	305.8	380.4	261.7	334.3	151.1	217.3	290.5	320.7	125.7	274.4	222.9
AHRR	21.4	2.2	38.6	17.5	6.7	31	12.3	34.5	78.4	8.4	5.7	90.7	14.7	48.4	10.2	2.1	14.8	11.3
AHSA1	368.2	328.1	333.7	193.1	258	249.1	300.7	380.1	252.2	379	583.6	432.5	418	351.8	487.3	623.9	483.5	628.6
AHSA2	322	327.35	227.45	240.35	389.5	315.75	269.95	299.6	217	324.6	163.15	288.95	182.25	88.35	189.7	225.05	181.7	219.3
AHSG	13.65	4.4	4.35	7.8	4.25	3.15	2.65	1.9	4.5	10.05	42	8.4	4.2	6.7	3.1	1.75	1.75	1.9
AHSP	4.9	7	25.5	17.3	3.3	51.7	10.6	4.3	16.7	18	29.2	2.6	15.1	34.4	32.1	5.3	33.1	3.3
AICDA	5.75	0.75	16.45	2.7	9.9	4.35	1.15	1.45	2.95	3.65	23.8	9	4.55	1.35	1.25	7.2	1.85	4.6
AIDA	829.15	808.75	929.5	702.8	824.55	802.8	728.95	825.5	783.3	945.95	1195.4	1232.45	1073.8	720.55	1171.8	1034.8	998.35	1193.25
AIF1	606.55	404.05	431.7	603.35	557.85	219.9	901.95	524.85	2085.85	562.7	227.4	319.2	504.5	292.75	1101.9	444.85	528.6	268.75
AIF1L	9.85	6.2	13.45	6.7	5.65	8.7	12.15	1.6	2.6	10.2	22.85	3.5	6.8	6.85	24.35	12.1	1.75	6.85
AIFM1	116.4	141	145.1	68.3	152.3	90.1	97.2	121.7	139.2	131.1	163.5	129.2	139	119.2	123.3	138.1	161.7	84.2
AIFM2	18.45	11.55	2.1	11.05	16.45	7.25	27.05	21.2	24.75	24.45	33.05	13.45	32.2	29.35	19.7	15.6	23.1	21.55
AIFM3	30.6	15.5	1.7	3.5	27	16.8	31.3	19.3	43	21.3	32.8	7.4	2.6	35.5	22.7	6.6	24.1	24.4
AIG1	27.7	23.4	57.6	27.9	42.2	28.2	25.3	16.1	32.3	25.9	23.4	36.6	12.5	20.8	7.1	20.2	25	6.3
AIM1	1122.6	1033.5	1197.5	3266.7	1897.8	1656.9	1366.7	1622.9	819	1323.8	811.8	1079.9	1364.8	1716.5	787.7	1157	1132.2	1815.9
AIM1L	26.7	24.65	35.85	29.35	22.25	24.3	31.4	16	30.75	21.5	40.95	3.55	13.75	10.2	3.55	14.65	15.4	10.5
AIM2	80.6	66.5	46.8	40.4	51	49.8	25.3	80.6	46	69.3	157.5	60.6	121.4	113.6	99.9	167	172.3	104.8
AIMP1	386.6	344.3	323.3	490.8	416.3	449.9	437.1	334.6	275.1	350	228.3	360.8	460.4	338.3	232.2	324.1	331.4	183.8
AIMP2	121.4	136.6	156.2	144.5	142	133.6	143.2	191.3	189.2	130.5	162.2	155.1	173.4	168.4	250	195.4	182	93.3
AIP	548.7	570.3	411.65	412.7	451.65	434.25	583.55	523.75	419.2	549.05	610.25	483.4	488.15	592.7	496.85	562.4	616.25	516.3
AIPL1	5.4	2.65	7.35	7.3	6.3	10.7	15.95	15.5	11.05	6.7	48.7	8.65	8.3	12.8	19.75	11.35	11.55	3.2
AIRE	35.2	33.7	21.4	18.4	3.4	1.3	36	32	51.9	27.1	12.1	36.6	12.6	21.5	7.5	25.1	1.7	33.7
AJ011981 /// DPY19L1	15.1	6.9	11.7	14	2.2	7.3	31	4.1	31.2	2.8	29.1	22.8	12.2	21.9	16.1	10.4	1.4	13.9
AJ420595 /// GOPC	31.2	23.3	20.6	115.1	53	73.7	60.8	38.7	3.3	24.5	4	54.7	35	14.3	65.6	24.8	41.3	23.1
AJ606316 /// LOC644135	22.8	25.6	2.3	5.3	30.3	14.9	33.8	33.2	31.7	24.6	26.6	11	29.3	3	3.2	29.2	27.5	19.7
AJAP1	3.1	7.8	15.8	8.7	7.65	4.3	17.9	10.15	2.1	4.9	9.85	4.2	1.95	13.05	16	5.95	6.8	4.6
AJUBA	7.55	2.15	9.9	3.55	6.1	6.3	16.25	7.3	6.8	9	15.75	5.9	3.7	2.5	6.2	3.95	6.5	12
AK000798	2.9	16	6.3	20.7	7.7	15.7	2.5	8.3	2.4	18.2	1.5	7.7	10.4	2.6	22.6	15.4	13	2.6
AK021537	25.7	46.6	47.2	33	34.5	31	37.4	15.1	44.3	24.5	48.5	23.1	30.3	19.5	40.1	11.1	42.9	34.2
AK021804	8.4	3.25	20.45	14.75	3.05	6.3	6.65	0.7	8.75	5.75	3.5	5.7	0.45	8.5	12	7	9.15	3.75
AK021933	5.35	4.95	16.5	6.55	4.45	11.8	9.4	8.25	16.05	0.85	4.05	8.95	1.1	10.6	1.35	2.75	4.5	2.1
AK021977	17.6	0.9	32.9	7.1	2.2	1.4	21.4	3.6	3.9	1	1.4	6.6	0.8	9.4	10.6	1.1	0.6	21.1
AK022030 /// TROVE2	322.5	361.3	294.1	380.3	269.2	393	356.2	283.6	332.5	366.3	247.9	334.3	309.5	246.5	260.8	390.4	400.9	193.1
AK022793 /// BC043213 /// CTB-175P5.4	3.6	15.1	15.8	10.7	30.4	15.4	1.9	8.2	0.9	0.5	38.1	1.3	7.5	7.9	12.5	7	0.8	1.5
AK023627 /// TCTE3	22.4	18	57.2	19.4	27	19.3	19.8	25.5	39.2	18.7	28.8	28.1	16.3	13.6	13.2	28.9	16.5	27.8
AK024119 /// CTC-378H22.2	66.4	36.2	5.8	2.3	21.8	8.8	1.5	28.9	38.7	53.6	26.3	12.8	18.4	2.3	18.8	33.9	41.2	27.1
AK024134 /// PPM1H	2.9	8.4	3.3	9.3	0.6	0.9	1.3	1	15.6	1.9	27.5	0.5	1.3	1	0.8	2.5	5.4	9.1
AK024242 /// RP11-758M4.4	4.4	1.8	1.7	12	12.9	4.1	1	0.8	0.3	2.8	77.6	1.4	9	1.4	15	15.6	5.4	3.8
AK024936	18.6	12.8	7.9	1.2	15.9	12	1.6	6.5	22.3	8.7	1.5	4.4	7.2	11.5	18.5	2.1	9.1	2.1
AK025117 /// GPATCH2L	35.1	41.3	41.9	39.3	52.6	37.5	30.3	11.8	22.5	9.4	1.5	28.5	24.4	11.8	19.9	26.3	12.8	33.8
AK025288	38.4	35.1	48.9	67.4	56.4	63.1	26.3	13.8	37.2	25.9	26.5	29.3	32.2	28	0.7	26.7	17.9	42.3
AK025975 /// RP1-74M1.3	6.9	4.7	14.7	1.4	6.5	4.2	36.4	5.7	20.1	2.9	29	2.3	1.1	10.6	32.1	3.7	20.2	11.3
AK026714 /// PELI1	684	785.5	393.2	539.2	563.8	498.6	611.9	1150.7	467.7	853.7	511.4	782.2	652.2	567.3	532.8	750.4	840.2	1006
AK026905	21.9	40.8	18.9	7.2	19.2	15.1	39.6	34	46.7	21.2	40.5	17.1	19.3	14	37.3	20.5	23.9	15.3
AK054708 /// RP11-547D24.1	1.4	1.4	4.8	2.9	5.45	10.4	0.95	1.7	0.85	3.3	2.1	2.8	1.55	3.65	9.25	10.35	5.85	6.35
AK054988	1.8	2.2	2.2	11.4	6.8	3.1	13.1	0.3	9	1.6	1.3	4.5	0.7	0.5	0.9	0.8	1.1	0.7
AK054988 /// TPTE2P1 /// TPTE2P1	3	13.9	1.2	12.8	16.7	12.7	17.5	5.2	4.2	0.6	1.1	13.5	6.9	21.8	18	8.7	7.3	14.4
AK055055 /// RP11-752D24.2	3	13.5	32.9	2.8	1.3	11.1	1.6	13.7	17.7	0.6	46	12.2	5.7	13.9	1.7	15.8	14.2	11.9
AK055458	8.15	5.6	4.85	8.25	9.3	9.05	26.6	0.8	1.9	12.9	0.85	4.05	0.8	2.9	16.75	3.5	5.95	7.25
AK055910 /// ZBTB1	45	55	39	141.9	81.4	96.6	86	37.3	50.7	51.6	34.9	58.7	70.2	30.3	24.6	49.7	69.4	73.2
AK055981	54.8	56.7	43.8	61.9	46.1	81.6	64.8	62.9	34.3	65.2	90.1	74.3	51.4	46.1	20.1	72.6	60.4	56.7
AK055981 /// RP11-617F23.1	112.7	127.75	119.6	112.35	101.4	128.7	92.8	137.3	85.85	124.4	66.75	107.7	74.35	99	60.75	95.15	93.5	136.45
AK056098	19.8	13.6	4.4	6.1	15.6	17.9	17.5	2.1	21.5	5.3	2.3	6.1	1.2	5.6	2.1	3.4	3.7	39.1
AK056982	28	28.7	48.6	34.1	34.6	36.2	34.1	38.9	44.6	25.6	60.3	30.7	25.3	28.3	29.3	27.8	17.9	29.8
AK057259 /// AK096803	2.7	2.2	3.8	9.3	4.2	2.7	0.9	20	3.7	1.3	5.2	16	1.6	26.4	1.7	3.1	1	1.4
AK057554 /// RP11-144L1.4	0.9	4.55	7.15	6.35	1.2	4.95	13.45	1.4	10.65	7.5	7.75	12.6	4.5	1.95	2.15	5.2	0.85	7.4
AK057657 /// RP11-473I1.9	1162	1452.8	815	1497.1	1152.6	1202.6	1462.9	1052.4	982.6	1141.1	721.3	1045.1	1095.9	1099.5	935.5	1304.4	1264.1	969.6
AK057978 /// MKLN1	152.2	120.5	70.5	128.9	113.4	119.6	105.6	155.2	62.5	132.7	90.8	120.4	79.4	103.1	85.1	91.4	107.6	121.6
AK074476	7.8	17.8	6.1	16.4	2.6	21.5	3.9	5.4	13.2	12.7	29.7	8.1	12	26.6	24.6	17.9	9.5	20
AK090844	142.6	143.1	235.4	213.5	274	179.4	171.3	112.7	223	100	244.8	183.9	117	147.2	201.9	129.7	109.1	84.4
AK091028 /// GMDS-AS1	20.5	3.3	31.2	20.1	26.8	29.6	17.9	19.4	22.2	7.6	75.7	20.9	5.2	20.2	22.5	4.3	5.6	19.3
AK091729	2.4	25.4	21.8	19.4	23.6	31.8	17	19.8	14.5	15.4	46	17.8	25.9	37.2	14.9	16.6	18.5	24.2
AK093205	14.5	3.45	1.55	5.45	3.85	3.55	10.35	2.95	10.6	2.05	10.15	2.6	2.9	12.4	23.2	5.3	5.55	2.55
AK093256 /// RP3-486I3.7	1.2	1.9	2.3	1.2	1.4	0.5	16.3	13.9	4.9	0.4	10.2	0.5	4.2	5.7	1	11.9	5.2	3.7
AK093301 /// RP11-862G15.1	8.55	1.75	17.3	8.3	8.75	10.8	2.75	14.8	7.9	6.85	15.15	10.15	10.25	6.95	12.1	9.5	6.35	5.15
AK093356 /// RP11-10L12.4	7.4	2.9	6.3	4	3.3	3	19.6	11.7	1.6	1.9	3.7	3.4	8.5	3.6	23.8	3.3	3.7	10.8
AK093362 /// RP11-774D14.1	0.5	0.5	1.8	1.6	0.5	6.7	12.8	0.8	2.4	12	33.2	0.4	2.1	3.7	1.1	9.8	15.3	4.3
AK093370 /// CTD-3046C4.1	0.6	4.6	1.4	0.7	9.5	5.9	10.6	5.3	2.8	3.2	3.9	13.3	0.9	8.6	0.6	0.7	10.8	12.4
AK094644	10.1	16.9	10.4	10	6.2	9	38.5	9.3	13.8	18	49.6	1.6	5.6	11.8	18.8	3.1	7	2.5
AK094733 /// RP11-114G22.1	13.7	7.8	10.4	9.6	15.2	12	12	20	15.1	3	1.6	17.5	12.8	13	23.5	0.8	1.7	11.9
AK096159	0.8	0.7	6.1	0.4	5.7	13.6	0.6	0.6	17	1.7	26.8	2.4	0.3	16.5	0.9	8.3	3.1	5.6
AK096335 /// AP000662.4	7.8	0.6	25.4	0.8	1.9	10.2	0.8	1	13.5	1.5	20.4	0.6	0.4	2.9	1.1	0.7	2	2.1
AK096592 /// YLPM1	38	37.7	60.7	61.2	102.3	101.1	68	63.8	91.4	46.5	85.9	72.6	37.9	26.5	88.7	40.6	42.4	57.6
AK096803 /// RP11-395B7.2	21.5	29.7	27.4	14.5	3.7	20.8	13.8	12.9	7.8	34.5	78.9	12.5	6.7	2.9	15.3	9.9	20.9	18
AK097119 /// RP11-73M18.6	2.9	13.5	22.1	17.1	35.4	38.7	75.4	13.6	26	11.5	36.2	30.2	15.8	10	19.6	17.9	1	19.3
AK097242 /// CTB-127C13.1	7	9.5	2.9	0.6	1.7	5	1.2	2.4	13.5	12.1	2.9	0.5	13.9	1.1	1.2	0.7	0.7	1.8
AK097370	0.9	1.3	1.7	1	1.6	0.8	4	1.1	1.2	1	2.1	0.8	0.9	1	1.1	0.8	2	1.1
AK097453	33.9	8.5	32.4	7.3	13.8	18.1	4.9	15.1	18.6	8.9	5	13.8	0.3	23.5	32.1	2.6	12.8	15.6
AK097836 /// RP5-971N18.3	18.8	2.7	2.5	5.6	8.6	1.1	26.9	1.9	1.6	0.6	3.3	2.3	1.4	12.7	4.8	0.7	0.4	1
AK098263	4	1.6	27.1	11.1	0.2	3.7	1	0.6	7.4	0.3	1.6	5.7	6.2	2	7.5	0.7	3.9	5.7
AK1	104.85	211.4	90	97.3	159.45	114.55	79.4	159.7	90.65	126	111.95	128.05	107	135.45	131.55	119.3	164.2	194.2
AK123826 /// RP11-510M2.2	15.6	9.4	16.6	46.1	12.7	15.8	24	17.1	16.2	23.1	3.3	16.1	12.3	30.5	30.1	19.5	13.6	5.4
AK125860 /// RP11-582J16.4	12.2	2.5	7.5	4	9.4	6.9	1.4	1.8	1.9	2	2.6	8.2	2	2	3.9	2.9	4.7	5.1
AK126278 /// CUL4A	68.4	121.1	92.5	124.5	105.8	101.2	106.2	137.6	45.2	105.4	76.6	66.3	67.4	139.5	107.6	75	100.5	82.5
AK128734 /// JAK1	43	45.2	54.9	70.7	19.9	67.4	40	62.1	25.3	63	2.2	20.7	31.4	33.4	25.4	41.8	45.1	58
AK130486	39.1	32.05	52.15	29.95	35.3	32.9	26.35	23.5	41.65	31.8	32.6	20.3	18.45	43.7	38.95	24.4	34.95	45.15
AK131021	8.9	6.4	40.5	24.4	4.1	9.6	8	2	21.9	2	48.9	15.8	5.7	2.9	24.5	1.8	12.4	13.8
AK2	191.55	144.75	278.35	152.95	250.85	199.3	212.1	156.5	303.55	160.5	307.35	302.25	264.9	165	256	180.6	207.9	143.5
AK291611 /// TRGV7 /// TRGV7	1.8	1.3	29.9	2.6	15.8	17.5	20.8	2.4	17.5	11.3	2.9	18.1	24.2	2.6	3.9	1.3	5.9	2.2
AK3	558.15	572.85	490.8	816.55	466.45	724.9	767.1	591.8	447.6	606.05	516.6	560.05	474.7	519.5	406.75	581.05	474.6	538.6
AK311120 /// LSAMP	1.5	17.1	3.4	1	0.7	3.5	0.7	15.3	0.8	1.3	29.3	2.6	0.5	1.1	15.5	6.6	1.1	10.2
AK4 /// LOC100507855	10.95	8.45	10.6	4.1	13.8	5.45	14.55	7.7	18.4	6.35	20.7	7.4	6.95	8.7	26.45	6.65	3	9.35
AK5	125.85	129.95	91.15	69.1	89.7	53.85	106.7	64.85	48.45	122.6	109.5	170.3	59.6	151.2	29.45	86.6	62.65	140.9
AK6	399	380.8	169.5	384.2	299.8	352	326.5	310.6	217	354.6	167.2	377.8	233.1	434.9	216.7	359.3	339.9	244.9
AK6 /// TAF9	680.5	787.7	459.7	391.8	535.8	536.6	646.5	733.9	503	634.2	624.6	528.3	617.3	783.8	625.5	844	639.2	516.3
AK7	5.6	4.05	8.5	5.25	4.5	6.15	6.1	10.4	2.65	2.35	21.7	3	1.3	28	7.3	11.45	10.45	9.75
AK8	5.85	8.95	39	36.1	12.8	17.6	24.55	8.35	11.55	14.05	26.1	13.55	8	23.45	23.25	16.3	15.3	21.15
AK9	12.2	11.2	15.8	9.1	2.4	18.6	3.8	14.7	3.8	14.6	31	23.9	23.1	11.8	17.2	16	16.8	17.1
AKAP1	130.65	116.35	163.7	94.7	118.3	113	178.05	182.4	135.35	147.75	174.7	168.9	109.05	130.05	153.3	120.75	93	118.8
AKAP10	176.4	139.75	121.95	154.85	178.3	172.2	156.2	156.55	120.45	168.2	141.35	190.25	178.95	136.5	144.3	165.8	156.15	160.85
AKAP11	281.85	328	373.95	217.65	316.4	363.2	288.45	289.25	271.9	301.9	281.4	327.95	276.5	195.45	198.65	273.05	294.6	174.6
AKAP12	4.3	3.1	3.8	7.5	14	2.9	4.7	4.7	1.4	1.6	15.9	2.4	7.4	3.9	32	15	7.3	11.3
AKAP13	368.8	306.9	258.2	215.8	197.8	218.9	284.9	357.2	241.5	414.9	163.5	218.5	163.6	246.9	203.2	379.2	358	252.4
AKAP14	4.5	1.1	16	6	8.3	9.7	13.6	8.5	0.8	1.6	28.6	6.9	0.5	1.1	1.8	7.1	0.8	1
AKAP17A	182.6	192.4	171.7	197.9	209.9	165.2	209.8	161.4	196.9	204.2	108.2	232.4	157	162.1	151.4	146.1	128.4	197.9
AKAP2 /// PALM2 /// PALM2-AKAP2	14.1	1	3.3	13.7	4.6	12.4	6.2	5.4	10.7	0.8	28.5	4.4	5.5	1.2	18.6	1.8	0.4	5.4
AKAP2 /// PALM2-AKAP2	160.8	182.9	155.4	67.5	167	158.5	95.7	222.8	151.6	149.5	624.7	290	423.3	255	361.3	327.1	386.7	133.7
AKAP3	1.5	1.5	2.5	1.9	2	1.2	2.7	3.1	3.1	3.9	7.2	1.7	2	2.5	1.4	2.7	2.2	1.2
AKAP4	2.7	11.1	4.8	12.2	6.4	6.7	2.2	10.6	20.4	2.5	2.4	12.2	3.4	3.2	21.3	1.2	15.9	12.5
AKAP5	8.65	2.05	9.1	15.75	3.6	12.6	3.95	4.85	10.85	11.45	14.95	16	17.85	9.6	1.9	3.3	8.5	16.4
AKAP6	7	10.55	15.9	10.35	7.55	6.1	15.25	10.45	16.2	11.45	3.65	10.8	6.5	12.95	1.2	6.75	9.5	11.55
AKAP7	192.35	183.65	228.1	114.4	218.25	158.75	132.45	200.45	163.65	225.65	136.6	250.25	175.9	157.85	121.5	177	162.85	182.5
AKAP8	328.7	387.1	294.8	412.35	318.35	363.15	439.5	285.45	289.55	339.75	186.15	273.7	331.25	394.6	195.55	232.7	229.45	218.75
AKAP8L	42.4	45.1	54.4	66.3	65.4	65.3	64.7	43.5	24.8	57.8	48.6	53.6	40.1	43.4	33.9	30.8	39.6	59.2
AKAP9	147.9	160.7	156.7	283.8	207.7	230.6	134.2	126.8	96.6	33.3	186.6	170.2	49.9	111.5	82.7	206.4	132.1	20
AKIP1	99.2	76.05	66.6	65.85	106.45	66.7	68	129.4	69.45	92.05	72.95	91.95	168.95	85.4	93.3	131.1	140.7	96.3
AKIP1 /// NUAK2	242.7	315.2	113.8	113.5	140.9	103.3	170	111.6	168.6	127.4	165.2	123.1	135.7	164.1	146.3	147.2	164.9	280.8
AKIRIN1	258	314.6	573.2	570.8	352.9	374.2	423.2	228.8	411.9	376	391	365.3	307.4	476.3	489	374.6	258.8	482.5
AKIRIN2	158.6	165.2	232.2	285.9	245.8	307.1	265.4	184.1	456	217.9	157.3	217.7	250.1	166.1	302.8	198.1	180.5	181.8
AKNA	646.15	528.75	427.65	367.1	267.4	335.9	404.75	638.6	412.05	674.1	718.55	575.95	351.4	555.55	725.6	634.95	760.4	658.65
AKNAD1	0.5	11.1	6.7	3.2	17	0.8	1.3	5.1	1.9	7	4.9	6.3	2.9	1	1	0.5	1	6.1
AKR1A1	481.4	437.1	290.3	222.5	405.8	339.2	259.9	381.4	530.7	407.1	501.8	375.1	382.6	429.8	651.1	429.5	374.3	240.5
AKR1B1	616.9	685.7	529.1	392	541.8	441.5	550.1	585.6	494.7	721.7	1313.7	645.1	563	690.5	561.1	657.5	591.6	494.2
AKR1B10	11.3	15.4	3.9	18.8	20.2	25.3	11.4	19.1	10.5	16.5	1.6	12	7.6	4.7	2.7	12.7	0.7	1.4
AKR1C1	11.2	17	5.9	16.1	13.7	19.3	5.3	15.3	6.8	12.1	1.9	14.4	8.5	32.3	15.7	21.6	12.7	25.1
AKR1C1 /// AKR1C2 /// LOC101930400	0.5	2.6	13.5	1	7.2	8.2	2.6	6.9	2.2	0.4	1.1	18.3	3.8	10.5	3.8	8.8	2.4	10.3
AKR1C2 /// LOC101930400	49.7	18.7	5.5	7	17	17.2	27.5	4.4	1.8	6.6	2.6	8.7	2.9	42.8	2.6	15	11.5	40
AKR1C3	75.7	117	88	67.7	28	53	60.7	144.7	92.4	114.9	129.4	209.2	182.1	166.6	76.7	66.1	76.8	106.2
AKR1C4	0.4	4.5	16.7	19.3	3.1	12.9	1.4	4.6	0.4	8.6	1.9	14.8	12.8	13.6	32.4	6.2	4.5	7.2
AKR1C6P	30.4	34.3	16.1	12.9	30.2	12	34.3	9.5	3.9	18.6	36.6	2.9	13	42	3	25.7	32.9	26.6
AKR1D1	3.6	3.6	1.1	11	1.1	3	0.9	1.1	0.7	1.8	17.9	0.2	7.2	4.7	17.8	1.9	1.8	1.3
AKR1E2	10.1	14.7	4.3	22.9	8	19.7	31.1	29	7.5	37.6	20.8	30.2	21.3	25	21.1	8.2	13	39.8
AKR7A2	339.7	299.9	291.5	138.55	276.25	263.1	239.6	322.95	325.6	347.3	291.7	328.2	282.15	245.45	238.25	294.9	280.8	265.15
AKR7A3	46.5	48.15	23.45	28.45	27.3	48.3	46.15	48	60.15	51.1	58.85	50.65	37	30.2	46.5	57.5	55.2	39.1
AKT1	251.8	266.3	150.4	112.9	161.7	133.6	211.8	262.7	238.4	261.4	154.6	198.7	188.7	215.9	275.7	247.3	248.5	182.6
AKT1S1	23.8	21.45	8.15	9.75	22.85	12.25	33.8	21.2	54.65	30.05	28	33.7	34.2	19.1	41.5	32.15	8.1	13
AKT2	91.9	95.8	77.2	52.7	65.15	68.9	80.85	69.8	60.1	81.75	29.15	69.9	52	62.8	64.6	67.1	46.2	53.75
AKT3	31.8	34.2	77.5	49.2	57.3	83.1	74	31.6	73.4	35.8	64	38.2	38.8	44.6	52.3	23.8	28.8	40.6
AKTIP	364.8	358.3	301.5	161.95	278.55	235.3	289.4	297.7	253.15	335.5	210.65	328.3	261.95	182.05	177.2	243.5	264.3	311
AL022341.3	12	1.2	1.6	2.3	2.3	1.1	3.4	0.8	11.1	3.2	1.9	1	2	1.7	1.6	5.7	0.9	2.8
AL022344.5	8.9	16.8	3.9	2.3	9.5	6.8	11.2	1.8	3.8	0.6	36	20.7	18.6	13.4	20	4	4.8	13.6
AL109706	3.8	0.8	0.6	13.5	18.1	12.7	17.9	3.9	27	12.8	30.2	9.4	14.6	11.3	1	1.9	15.9	13.3
AL110181 /// RP11-390E23.6	19.6	28	5.7	23.8	22.5	2.5	30.7	5.7	6.9	39.9	53.3	36.3	12.2	27.1	27.7	20.1	4	13.9
AL132709.8	5.9	8.2	1.5	4	0.4	2	2.7	1.5	2	0.8	2.3	3.3	1.1	7.7	8.8	1.1	5.5	9
AL133493.2	9.5	0.3	1.4	10.7	12.5	4.9	1.4	4.6	1.3	0.7	24.1	0.4	7.7	12.1	3.2	10.5	8.7	17.6
AL590762.11	25.8	36.2	51.8	18.9	27.5	23	15.1	24.4	31.9	38.4	24.8	2.9	43.5	52.5	61	29.8	70.8	33.4
AL831948 /// RP1-197B17.3	3	3.1	5.1	2.4	2.8	0.9	18.6	3.1	37.1	2.9	8.2	5.3	1.1	2.5	7.3	3.4	3.3	2
AL832163	1.2	10.5	4.6	4.2	1.1	0.7	1	4.1	2.5	0.5	1	2.4	2.4	2.3	1.9	6.9	7.2	18.9
AL832615 /// AX747639	11.6	1.7	1.4	9.5	13.7	5.3	27.6	2.1	2.6	0.6	27.6	4.9	15	7.5	13	1.4	2	5
AL832909 /// LINC00984	66.7	86.3	34.5	75.9	104.3	63.9	65.4	78.1	92.2	65.6	79.5	122.5	60.2	60.5	94.6	58.5	63.1	73.6
AL832909 /// LINC00984 /// LINC00984 /// LINC00984	82.6	32.6	75.4	102.8	114.3	36.4	98.9	60.2	107.5	75.8	93	81	55.6	80	135.8	53.6	72.3	39.5
AL833181	22.9	21.7	19.5	34.8	44.4	29.6	58.3	28.7	32.6	25.8	25.7	39	18	32.8	19.4	16.6	16.6	83.4
AL928742.12	1.4	5.3	11.9	3	11.1	3.2	1.5	2.2	1.2	1.2	1.6	6.8	4.7	0.8	2.9	0.5	0.8	1.4
AL928768.3 /// Ig alpha 1-[alpha]2m /// IGH	17.1	17	54.4	0.7	15.9	29.1	30.1	9.5	49	15.5	107.6	16.5	45.3	82.1	66.6	47.9	60.8	27.1
ALAD	161	128	105.8	67.3	80.85	94.5	58.3	127	116.35	113.5	91.8	123.8	90.95	76.1	102.2	135.85	153.4	75.75
ALAS1	125.8	118.9	72	95.9	88.2	72.2	88.9	112.1	137.7	95.9	169.7	105.8	157.6	132.4	228.8	160.2	243.2	154.7
ALAS2	6.05	3.75	3.45	1.3	6.85	4.1	1.45	7	1.45	9.9	21	5.3	5.6	3.15	4.75	1.9	5	3.35
ALB	3.7	5.95	6.25	2.1	6.8	1.75	10.8	6.95	9.2	5.5	16.4	8.3	5.65	5.55	0.85	4.75	7.55	4
ALCAM	42.6	46.4	82.6	54.3	69	77.3	76.3	39	92.9	38.2	52.9	31.1	96.3	17	38.4	48	41.9	52.6
ALDH16A1	67.7	123.6	98.5	40.6	84.8	81.4	97.1	66.9	152.6	87	189.9	109.4	106.5	78.1	128.1	78.6	96.7	44.2
ALDH18A1	162.4	154.65	187.95	75.85	180.25	208.85	97.9	125.55	135.4	148.45	288.4	292.75	274.55	167.35	206.15	212.25	194.4	90.45
ALDH1A1	36.4	39.2	39	84	64.7	52.1	54.8	18.6	131	29.2	5.5	21.8	46.3	1.7	131.1	14.7	21.2	0.9
ALDH1A2	16.2	6.7	21.7	3.7	27.3	2.8	33.6	4.5	5.3	16.2	20	0.7	11.6	6.6	1.6	2.7	11.6	4.5
ALDH1A2 /// LOC101928635	1.1	0.6	3.6	0.8	0.7	0.7	0.8	0.7	0.9	12.2	2.5	2.1	2	2.4	3.4	3.6	5.8	1
ALDH1A3	12.25	9.45	9.3	3	4.4	6.25	12.8	7.8	6.6	6.35	2	1.7	0.8	4.4	16.15	3.1	1.8	13.95
ALDH1B1	8.6	5.4	49.65	26.6	21.9	29.3	25.3	11.35	17.45	16.55	20.9	18.5	22.45	19.95	31.9	14.6	8.6	15
ALDH1L1	17.8	24.55	7	19.7	15.4	23.4	20.1	38.25	27.45	19.75	12.9	19.55	23.7	43.35	37.05	22.95	30.6	21.6
ALDH1L1-AS2	11.7	21.3	15.9	5.5	19.7	13.1	38.8	15.7	27.1	0.9	36.1	18.1	7.1	30.3	13.7	13.3	10.4	28.3
ALDH1L2	4	2.6	8.3	1.5	0.7	1.2	19.3	1	1.3	11.3	12.7	1.4	0.9	2.5	2.1	2.2	1.5	1.7
ALDH2	268.2	205.9	275	393.3	285.5	268.6	571	213	1152.6	249.1	79.6	148.9	186.9	120.9	635.5	173.9	205.1	228.9
ALDH3A1	3.7	1.8	7.7	7	7.9	4.3	8.8	16	2.5	5.8	35.4	0.9	1.2	13.1	16.3	13.5	9.4	9.5
ALDH3A2	107.4	99.6	128.3	108.6	136.5	116.6	121.4	135.1	172.1	115.7	142.2	136.3	104.6	62	153.9	82.9	91.3	102.2
ALDH3B1	20.5	4.8	27.7	35.8	33.2	25.8	41.8	23.4	94.5	30.1	6	16.6	32.2	18	50.8	20.3	10.6	14.7
ALDH3B2	12.5	9.25	11.45	7.05	5.05	7.8	14.45	10.3	7.75	6.9	1.6	15.8	3.35	16.1	1.4	1.9	9.8	10.7
ALDH4A1	5.5	18.3	27.3	6	23.6	13	3.3	5.5	4.55	4.45	39.7	12.8	11.3	40.55	9.5	8.85	2.65	6.35
ALDH5A1	79.55	68.35	87.95	41.1	64.6	63.95	60.45	51	56.2	85.45	92.55	89.05	75.75	55.9	57.95	95.1	75.35	71.7
ALDH6A1	116.6	105.5	100.4	56.8	87.6	114.6	58.2	78	102.9	111.6	136.5	129.1	81.1	72.5	92.9	97	91.2	74
ALDH7A1	24.4	19.4	27.6	10.6	17.2	18.3	15	17.6	25.5	21.4	50.6	6.7	30.1	34.5	3.3	9.1	15.1	20.6
ALDH8A1	33.6	45.6	43.4	36.1	23.3	28	25.2	20.5	22.3	36.3	87	60.1	42.8	47.5	39.8	44.1	35.4	31.4
ALDH9A1	569.4	408.2	398.8	425.6	466.1	551.7	283.1	491.2	537.4	697.4	515.1	716.8	721.7	643.4	465.3	529.3	739.9	326.3
ALDOA	2878.7	3089	2901.4	2373.4	2746	2203	2818	3301.3	3692	3390.9	3297.5	3177.1	2854.7	3247.6	4321.9	3065.6	2885.2	2379.5
ALDOAP2	1.9	0.9	24.4	9.7	0.8	1.2	18.4	8.3	3.1	0.8	24.3	5.3	1.5	7.6	2.7	0.8	0.7	2.4
ALDOB	4.9	1.9	6.4	11.6	3.5	4.2	8.8	2.5	7.3	5.6	5	9.7	3.2	10.5	6.1	2.6	7.1	2.9
ALDOC	315	300.1	268.8	141.1	240.7	171.9	192.1	286.2	173	283.3	280.8	219.9	146.5	202.9	239.1	240	203.2	204.2
ALG1	22.1	9.6	55.6	28.1	28.4	22	44.4	50.5	59.7	29.7	176.9	44.3	40.1	52.4	53.9	29.3	36.2	39.5
ALG1 /// NAGPA-AS1	33.3	48.3	0.7	19.1	22.9	17.5	18.3	30.7	25.3	22.4	5.1	9.8	12.5	12.9	30	25.1	21.3	12.9
ALG10	1.2	12.25	30.9	12.5	15.7	9.75	15.05	10.6	24.1	10.75	38.25	12.4	12	12.85	8.55	10.45	11.7	0.65
ALG10 /// ALG10B	24.8	23.7	61.6	25.8	29.6	58.2	52.6	30.5	36	28.2	25.9	26.1	29.5	16.3	16.3	32.9	23.1	25.8
ALG11 /// UTP14A /// UTP14C	93.6	99.2	178.3	126.5	95.2	109.7	130.9	93.4	134.9	105.3	220.3	142.7	121	108.1	119.1	113.5	123.5	87
ALG11 /// UTP14C	165	139	98.9	152.8	106.2	148.5	152.5	166.8	86.1	148.5	148.5	139.3	124.1	162.1	93.6	135.6	217.2	120.1
ALG12	113.5	110.9	90	47.3	62.2	49.1	57.7	45.7	45.8	75.4	106.6	38.1	27.4	57.5	30.5	66.7	79	54.8
ALG13	308.2	247.9	333.6	223.6	328.4	386.8	218.8	226.2	226.7	277.8	176.3	265.9	318.4	282	136.9	287.5	204.6	283.5
ALG14	55.35	56.85	32.05	32.1	48.85	31.55	41.15	52.65	42.35	47.25	29.1	40.95	48.7	65.75	32.75	53.6	50.75	39
ALG2	77.85	113.9	127.35	112.65	99.9	145.95	128.1	101.85	127.05	85.25	90.75	114.35	95.95	124.9	101.85	82.35	96.2	110.95
ALG3	108.1	137.4	108.6	69.5	98.1	109.9	84.3	138.6	89	108.9	94.6	128.6	152.8	130.8	207.2	186	173.4	88.3
ALG5	27.4	28.9	17.6	44.5	17.4	40.6	26	40.8	33.8	23.8	48.8	24	18.7	22.9	19.6	24.4	16.8	18.1
ALG6	265.4	189.9	191.2	170.8	247.6	249.1	224.6	193.1	222.3	201.7	294.9	232.2	285.4	172.3	163.3	269.4	217.8	209.6
ALG8	217.3	165.2	208.8	100.6	157.9	162.6	133.4	238.7	158.2	174.7	326.4	195.7	208.8	200.2	261.2	217.5	164.6	140.1
ALG9	78.6	90.65	64.85	100.9	86.75	96.15	95.4	104.05	49	92.9	68.75	92.15	62.85	76.95	63.45	75.9	80.3	68.5
ALK	5.35	9.75	18.3	17	4.95	6.35	16.05	8.85	14.6	14.25	51.35	18.65	6.25	26.7	27.9	3.05	11.75	4.1
ALKBH1	79.8	52.55	77.75	107.65	50.75	92.65	113.95	73.9	61.25	60.2	84.9	63.15	41.15	80.8	46.05	55	69.35	67.25
ALKBH2	100.9	90.5	40.1	43.2	53.3	82.8	96.8	80.3	79.3	74.6	87	75.2	40.5	91.9	69.8	80.7	76.2	49.9
ALKBH3	183.5	131	170.7	135.9	129.1	110.3	126.2	195.2	143.6	137.7	197.4	162.7	150	146	166.5	191.9	207.2	149.1
ALKBH3-AS1	7.7	4.05	18.1	1.15	3.4	1.4	1.05	9.85	1.45	1.5	15.25	1.25	0.9	8.45	11.9	2.45	2.6	1.35
ALKBH4	28.2	48.9	67.6	27.7	31	32.5	48.5	31.6	51.4	39.4	1.8	36.6	49.8	29.4	6.3	47.7	57.4	47.4
ALKBH5	255.1	277.8	368.8	378.5	311.8	354.9	431.1	269.8	364.5	284.1	357.1	369.4	342.9	257.5	386	266	229	231.1
ALKBH6	262.4	226.3	188.9	194.5	218.6	185.2	226.8	243	199.3	261.1	209.5	207.2	180.8	241.4	191.7	268.1	280.8	238.9
ALKBH7	194.25	182.6	103.15	118.85	121.45	136.8	112.8	244.55	114.95	197.35	99.35	120.4	90.95	179.6	99.15	128.95	127.5	215
ALKBH8	63.45	54.05	57	52.7	57.05	52.1	51.6	55.5	44.65	59.4	90.45	56.45	56.6	64.6	36.8	51.3	79.95	28.95
ALLC	12	9.6	4.6	12.8	23.4	2.9	30.5	4.3	10.1	14.3	6.6	6	0.6	49.2	64.6	18.8	19.8	14.7
ALMS1	110.5	112.5	114.7	90.7	127.8	165	114.2	98.2	73.5	144.3	68.4	112.3	81.9	95.7	119.5	98.7	77.7	97.2
ALMS1-IT1	42.9	61.7	47.9	65.6	33.6	70.8	44.4	13	51.7	39.3	26.7	21.6	21.9	26.3	21	27.6	13.7	43.7
ALMS1P	13	6.7	37.3	15.7	11.8	19.5	26.6	13	6.8	23.8	41.5	3.3	19.4	23.3	14.5	9.6	16	1.9
ALOX12	46.7	17.6	32.4	26.3	31.9	6.3	2.8	15.9	63.3	11	31	104	10.6	13.3	51.3	27.9	10.4	12.1
ALOX12B	1.7	1.9	16.5	2.2	17	2.8	1.8	7	1.6	16.3	1.8	2.6	5.7	2.6	28.6	2	2	2.9
ALOX12P2	5.5	3.9	2.2	3.2	21.3	20.3	17.6	19.6	1.3	27.1	60.9	13.5	9.2	6.7	1.1	11.4	3.3	3.4
ALOX15	1.1	13.7	35.9	8.1	2.1	2.3	1.5	16.2	21.9	1.7	13.3	9.9	0.8	16.6	4.7	11.9	6.7	11.6
ALOX15B	13.85	7.15	21.55	11.75	11.3	2.3	8.25	3.9	3.6	8.55	16.45	5.15	4.4	8.1	23.3	6.65	4.9	10.85
ALOX5	34.45	46.1	70.9	51.25	74.8	48.1	67.9	27.9	164.6	46	44.3	42.9	54.25	24.65	121.85	43.95	35.2	15.8
ALOX5AP	1848.4	1535.1	1132.6	1444.7	1303.9	1303.9	1180.6	2245.2	2147.5	1289.6	2338.3	1354.4	1849	1582.2	2510.1	2071.1	2471.9	2013.4
ALOXE3	0.95	13.85	17.15	13.9	10.3	8.45	17.5	9.3	1.85	21.15	3	5.65	4.85	21.7	1.75	19.6	9.4	13.95
ALPI	1.45	1.5	1.35	2	1.45	0.95	2.8	4.15	1	2.1	4	1.15	1.45	2.4	1.45	3.1	1.1	1.6
ALPK1	39.3	13.75	35.1	39.6	28.55	35.35	24.5	28.3	28.25	18.85	7.7	17.55	37.65	29.55	25.25	43.5	41.6	25.75
ALPK2	5.2	23	0.9	11	13.6	7.5	0.9	9.1	21.1	18.5	44.8	3.1	15.8	7.7	2.5	5.6	21.7	3.2
ALPK3	1.25	2.6	25.45	1.85	11.55	4.25	2.65	2.2	13.75	2.7	2.5	9.05	3	3.8	18.2	8.1	5.45	2.4
ALPL	18.6	11.95	11.5	8.25	13.45	8.15	12.65	5.05	28.75	17.35	27.95	1.9	5.2	9.4	13.8	7.05	16.3	13.35
ALPP	0.8	0.8	1.4	0.9	0.7	0.7	1.2	0.8	0.8	0.6	1.7	0.8	0.7	3.3	1.6	0.6	0.7	0.9
ALPP /// ALPPL2	4.3	7.6	25.9	15.4	10.3	26.8	30.8	0.9	34.1	20.3	26	10.5	4.4	2.3	2.3	10.8	10.6	1.2
ALPPL2	14.95	17.75	13.5	19.85	3.9	15.95	19	17.45	2.65	19.7	9	7.45	8.65	26.5	5.2	10.6	26.05	21.5
ALS2	9.1	20.7	22	29.2	29.2	26.5	25.5	32.2	30.7	9.2	12.2	16.1	21.2	31.5	19	19.9	23.3	19.3
ALS2CL	111.5	63.6	80.5	25.7	56	59.2	14.4	63.4	66.8	52.7	69.4	68.3	33.6	89.3	90.3	55.9	51.5	66.5
ALS2CR11	6.05	2.9	1.4	2.85	0.75	5.8	1.7	3.55	3.9	1.25	11.15	2.65	1.35	1.85	6.5	0.6	1	1.4
ALS2CR12	14.8	4.7	14.15	17.95	19.55	15.6	20.35	7.9	17	14.7	27.5	10.35	13.35	20.15	34.1	16.6	17.85	21.9
ALX1	14.7	2.2	2.3	3.9	7.3	1.3	4.1	1.1	3.9	2.2	2.3	2.4	1.6	9.7	4.4	1.4	2.1	2
ALX3	1.9	3.8	5.2	4.9	3.3	1.2	1.7	1.3	4.7	1.2	4	1.1	6.1	23.3	1.7	10.2	1.3	8.5
ALX4	0.6	2.7	1.7	14.2	12.1	12	38	12.1	3.1	27.8	67.8	10.7	16.6	16.7	14.1	11.2	3.4	20.4
ALYREF	233.45	214.2	495.35	538.85	567	481.3	499.45	218.4	599.6	239.6	573.3	521	796.95	296.15	704.25	285.05	255.75	224.6
AMACR	9.4	11.2	5.6	3.3	2.7	3.5	29.8	4	3.1	10.9	7.4	4.2	0.5	7	10.2	7.6	9.2	18.1
AMACR /// C1QTNF3-AMACR	22.9	17.4	30.7	20.1	24.8	21.2	25	20	1.8	28.2	45.4	24.5	24.4	17	34	18.7	31.5	16.5
AMBN	10.1	1.6	7	8.9	2.7	3.3	3.3	1.5	4.4	2.3	22.9	2.6	3.9	21.5	20.3	1.1	1.2	36.1
AMBP	3.4	3.45	10.6	6.1	9.9	1.75	3.95	5.3	2.05	3.85	27.35	2.3	0.6	2.3	11.65	3.75	2.2	11.05
AMBRA1	63	86.75	87.45	53.95	69.75	43.8	61.9	67.25	40.95	76.45	47.65	81.05	68.1	49.85	48.45	81.85	84.45	62.1
AMD1	556	649.35	537.6	832.6	732.2	881.4	677.55	473.65	627.65	488.6	458.55	578.85	741.55	414.3	336.15	404.1	545.2	462.5
AMDHD1	18.7	9.7	15	10.9	26.8	20.9	14.7	7.9	23.2	16.2	1.3	17.4	8.2	3.9	22.8	30.5	25.7	14.4
AMDHD2 /// CEMP1	54.2	50.7	25	39.2	53.45	39.8	48.95	52.6	45	45.15	18.75	41.5	40.65	54.65	6.55	44.25	43.85	49.75
AMELX	6.8	7.8	15	14.3	7.3	11.7	1.7	11.8	22	7.1	24.5	9.3	11.8	8.5	14.9	15.9	14.4	16.3
AMELY	19.6	6.7	4.7	15.5	9.6	16.4	32	2.2	2.5	17	5.8	23.3	1	28.9	25.8	2.9	12.7	2.8
AMER1	7.9	24.6	2.6	0.7	14.4	1.5	4.6	19.6	2.6	1.6	1.7	1.5	7.2	8.1	1.6	3.9	2.2	20.5
AMER2	6	4.3	0.8	3.9	15	4.1	0.9	4.8	21.4	1	5.7	2.4	1.6	2.9	2.6	3.7	6	5.9
AMER3	2.5	2.2	1.6	2.7	8.5	5.3	6.9	1.7	5.1	2.7	6.8	4.2	4.9	2.6	3.9	2.8	3.7	3.2
AMFR	80	48.4	135.3	137.55	180.55	177.7	221.7	81.15	181.85	74.55	125.05	173.6	214.65	70.1	145.65	77.35	58.35	71.5
AMH /// MIR4321	4.1	1.8	43.9	14.3	12.4	1	4.9	24.7	2.4	1.7	6.5	9.2	11.9	27.2	44.9	20	6.7	15.6
AMHR2	1.5	2.9	3.8	2	1.2	2.1	2.3	2	4.3	3	4.7	2.2	1.2	2.1	2.1	1.6	1.5	2.4
AMICA1	656.1	501.2	521.3	426.7	622.8	465.5	437.5	528.5	1106.5	460.1	400.6	378.9	444.8	329	779.2	422	381.5	435.4
AMIGO1	149	110	122.1	98.6	80.7	110.5	196.6	120.3	115.7	134.3	191.2	145.8	81.3	80	73.8	91.6	106.8	199.9
AMIGO2	398.3	425.8	247.3	270.4	316.2	360.7	161.2	312.8	247.8	383.4	518.8	475.2	438.9	290.8	238.2	366.7	445.3	446
AMIGO3 /// GMPPB	29.7	28.5	54.7	52.9	36	19.8	31.4	50.8	35.9	26	3	39.5	35.2	43.3	31.7	49.5	32.7	39.6
AMMECR1	116.05	101.75	64.7	64.25	101.95	103.1	52.85	107.05	77.5	140.5	103.35	112.4	104.6	72.8	95.1	105.5	120.05	63.9
AMMECR1L	211.4	230.1	233.8	190.6	215.6	213	213.9	215.3	182.9	234.6	219.8	190.9	201.2	255.1	113	219.7	209.7	253.8
AMN	22.1	31.7	3.1	12.4	9.4	13.9	8	25.5	26.7	5.7	38.5	15	12.5	26	18.3	6	20.9	33.7
AMN1	59	53.7	31.7	30.3	29.3	43	33.9	44	29.5	54.3	17.3	63.9	36.7	9.7	30.3	60.3	51.1	53.2
AMOT	6.8	6.1	19.5	1.4	6.8	3.7	24.7	7.2	1.7	4.9	1.6	6.1	3	4.5	3.6	5.4	0.9	13.4
AMOTL1	2.4	2.4	2.55	4.8	3.75	2.55	12.35	3.05	3	11.7	6.65	6.25	1.75	10.05	11.5	2.25	2.45	5.35
AMOTL2	1	3.1	2.1	1.2	1.6	1.1	3.3	1.6	0.9	2.1	64.2	1.7	10.8	24.1	2.8	1.8	4	6.2
AMPD1	0.4	6.9	1	19.4	9.1	12.1	4.4	1.1	10.2	0.5	2	15.4	14.4	10.3	4.1	4.1	7.5	1.6
AMPD2	323.5	278.6	260.3	302.7	320.4	256.3	328.8	318.4	535.3	310.3	131.4	194.1	255.6	254.5	283.9	274.7	250	383.8
AMPD3	201.4	213.8	212.6	109.8	181.5	131	226.4	176.7	190.2	178.3	155	147.9	75.7	104	190	164.7	154.8	162.6
AMPD3 /// CAND1.11	8.5	13.1	26.4	24.2	26.2	17.5	9.9	1	30.2	2.5	3.6	4.4	9.8	13.2	5.8	10.6	3.6	3.3
AMPH	3	3.6	14.2	9.3	3.8	7.8	9.7	16.6	13.5	2.1	3.3	14.9	3.7	9.8	2.2	2.7	5.4	18.7
AMT	163.7	144.6	117.5	99.9	142.6	123.1	176.8	163.4	158.6	189.6	141.7	138.1	89.1	102.8	87.6	127	101.5	141.7
AMZ1	26.2	26.3	7.5	43.25	18.8	27.9	22.3	12.65	27.9	15.05	44.7	24.35	15.65	21.75	19.2	12.4	26.9	20.6
AMZ2	825.9	994.4	658.3	614.9	752	723.7	571.7	963	941.8	854.1	623.5	716.6	793.4	814.5	759.8	994.5	916.6	810.5
AMZ2P1	184.5	252	129.4	141.1	102.7	85.9	142.6	168.5	272.7	98.3	159	97.2	130.8	111.3	127.6	202.6	90.5	119.9
ANAPC1 /// LOC101930107 /// LOC285074 /// LOC730268	302.1	318.7	296.8	300.7	495.1	329.4	384.9	350.9	323	352.1	186.5	296.8	391.2	344.6	184.5	250.3	267.9	280
ANAPC1 /// LOC730268	164.45	161.9	149.95	96.55	134.05	149.4	136.85	130.3	141.5	172.45	145.25	187.55	190.05	110.55	121.8	153	124.4	147.9
ANAPC10	96.45	86.8	91	142.8	77.25	97.25	77.35	90.7	90.15	91.4	90.2	95.55	99.55	102.55	93.9	95.6	115.15	117.95
ANAPC11	357.55	409.95	242.95	179.05	281.95	232.75	231.05	451.15	304.5	477.8	316.1	264.6	281.25	380.15	225.6	364.65	326.2	252.15
ANAPC13	573.8	356.6	415.65	377.25	370.65	412.45	377.5	493.05	371.1	378.85	454.55	398.65	334	517.55	590.6	571.65	535.35	312.8
ANAPC15	201	239.3	272.2	213.6	198	169	261	185.6	318.9	189.2	276.5	215.5	261.4	329.3	285.5	325.4	217.1	255.6
ANAPC16	1487.25	1317.7	1034.45	701.65	1070.05	988.25	807.6	1371.95	959.3	1259.95	932.7	1289.95	1048.4	1250.5	940.25	1159.1	1039.9	1058.85
ANAPC2	147.4	145.7	183.2	108.8	86.6	78	169.2	164.9	164	160.8	94.9	121.1	110.1	173.1	113.6	157.4	128.8	157.5
ANAPC4	600.25	533.85	392.05	416.3	506.75	475.85	357.35	616	373.55	534.8	332.25	511.45	584	398.25	345.4	498.9	532	343.15
ANAPC5	365.7	420.05	382.55	357	419.75	376.6	338.35	378.05	384.45	363	277.95	382.4	359.35	293.75	308.4	339.25	304.05	277.9
ANAPC7	138	115.6	82.15	72.9	77.6	98.3	102.65	109.95	96.1	114.35	142.2	120.35	103.6	89.15	122.5	142.05	141.85	91.2
ANG	6.7	16.5	2.3	14.5	25.2	3.5	19.1	18.9	47.7	16.3	1.6	16	12.6	1.7	50.1	27.2	16.2	7.9
ANGEL1	73.7	90.5	63.4	31.7	75.9	55.1	42.3	47	69.1	72.7	75.7	92.1	48.5	66	66.5	77.7	59.3	112.5
ANGEL2	108.2	102.5	90.6	234.2	139	213	219	105	96.5	114.4	107.8	129	156.1	101.5	88.4	89.4	91.4	134.3
ANGPT1	11	4.5	19.7	9.5	9.7	11.5	1.5	9.9	10.7	18.6	30	8.8	9.7	25.5	16.1	0.8	1.4	6.8
ANGPT2	4.7	4.6	2.95	0.65	7.5	1.7	20.45	0.75	4.35	6.75	14.3	7.4	1.55	2.05	26.2	5.05	4.35	3.55
ANGPT4	28.2	13.2	122.4	22.7	29.7	27.7	7.1	15.9	11.3	5.6	9.2	28.6	9.8	1.6	37.3	2.3	4.5	12.3
ANGPTL1	1.2	2.1	15.6	4.8	5.2	1.5	1.7	4.3	10.4	6.4	3.2	0.8	0.8	2.7	1.1	0.4	1.1	1.5
ANGPTL2	15	15.8	21.7	18.9	7.3	14.1	2.8	12.1	15.7	4.2	14.7	9.5	8.7	23.4	4.1	26.5	13	28.9
ANGPTL3	0.8	10.7	4.3	1.7	2.9	1.4	3.2	9.1	2.8	1.2	4.3	7.6	6.6	2.6	1.5	5.8	1.1	2
ANGPTL4	8.8	3.55	9.15	4.5	4.45	10.85	8.4	11.55	7.45	11.5	4.75	2.7	2.15	6.4	24.8	13.05	2	9
ANGPTL6	37.6	12.1	15.9	2.1	1.5	16.9	1.7	43	30.4	27	18.6	29.7	0.9	26.8	4.9	19.3	24.5	1.2
ANGPTL7	0.9	16.2	3	16.2	2.6	12.5	0.7	7.8	1.3	2.5	5.9	2.8	6.9	3	3.4	2.4	19	8.8
ANHX	5.2	24.25	4.05	3.95	10.75	4.6	29.15	17.65	17.5	19.55	29.85	3.5	3.1	10.55	38.5	13.1	14.1	25
ANK1	40.8	38.1	29.6	10.4	17	23.8	26.2	17.2	19.8	15.8	5.6	22.9	21.5	32.5	14.8	22.4	16.9	18.1
ANK2	5.8	3.7	2.4	7.8	9.45	2.65	2.6	1.1	6.85	4.9	14.85	3.3	1.15	8.15	1.7	8.85	1.2	2.05
ANK3	44.6	51.3	67	80.7	72.7	91.2	104.3	42.7	72.5	73.9	64.8	134.7	74.8	109.4	48.4	92.7	78.1	76.7
ANKAR	4.25	5.35	10.25	2.55	2.6	6.75	1.7	5.75	11.05	4.3	17.5	0.6	6.35	16.65	12.1	7.5	3.85	2.7
ANKDD1A	70.15	14.25	33.15	44.9	15.75	14.6	17.85	103.65	42.5	28.25	27.4	35.25	34.25	58.5	32.1	55.4	9.55	24.15
ANKEF1	21.25	39.1	37.15	29.95	35.7	24.25	39.7	24.1	25.5	35.2	67.3	53.55	24.2	19.65	37.15	13.1	15.85	24
ANKFN1	9.6	5.2	16.65	2.2	12.3	2.85	22.4	9.05	1.1	5.55	47.6	7.8	6.05	20.7	17.8	4.1	2.35	5.2
ANKFN1 /// BC037494	1	7.7	1	4.2	6	13.8	0.2	0.4	0.3	4	1	0.4	0.9	3.9	18.1	1.8	3.9	6.3
ANKFY1	42.5	40.7	65.5	60.2	85.8	68.65	97.8	23.4	43.1	45.25	58.7	94.35	77.6	29.45	51.7	57.15	57.45	45.6
ANKH	46.1	48	68.4	53.1	59.3	84.5	76	56.6	61.1	54.3	48.6	64.8	50.6	33.2	25	30	36.9	60.5
ANKHD1	31.3	22.5	41.5	41.7	32.9	51.2	67.5	23.3	19.4	31.7	42.7	40.4	20.4	35.4	58.5	27.8	30.5	43.7
ANKHD1 /// ANKHD1-EIF4EBP3	460.15	449.3	419	457.7	409.05	392.5	454.25	397.2	346.95	450.3	291.35	365.25	373.35	369.35	275.6	382.8	345.4	378.35
ANKHD1 /// ANKHD1-EIF4EBP3 /// EIF4EBP3	243.6	221.8	172.8	160.1	194.7	173.3	183.4	236.6	251.3	264	402	205.6	127	286.2	127	254.3	215.6	288.7
ANKIB1	271	256.2	262.6	221	212.7	266.1	155	279.5	243.3	214	238.8	255.6	297	239	250.2	271.9	255.1	220.5
ANKLE1	7.6	1.7	2	3.6	5.9	3	0.9	3.6	0.6	0.8	7	13.8	0.8	12.4	15.6	6.8	3	22.3
ANKLE2	127	126.6	140.2	209.3	170.7	149.6	174.3	136.9	147.9	123	101.4	155.4	143.6	126.1	126	118.3	139.3	109.7
ANKMY1	35.6	31.4	36.5	28.1	30.7	4	30	36	21.9	11.4	44.8	20.1	24.2	35.1	29.4	15.7	3.1	25.6
ANKMY2	215.6	280.5	139	131.5	198.7	160.6	202.4	223.2	177.2	255	270	244.5	235.6	187.7	182.8	238.5	259.7	144.6
ANKRA2	477.5	400.5	383.3	473.6	443.9	478.9	387.3	418.9	322	367.5	305.3	385.1	428.2	290.2	218.5	394.1	322.6	440.8
ANKRD1	17.6	0.6	2.6	4.5	2.4	0.4	0.7	1.8	0.8	10.7	3.5	2.6	3.5	12.1	0.9	8.2	12	6.3
ANKRD10	129.45	157.1	119.55	143.7	141.65	137.1	149.75	147.3	131.35	174	151.8	158.9	149.7	132.9	168.45	160	184.15	159.55
ANKRD10-IT1	173.85	124	251.45	155.05	221.85	196.85	188.35	150.15	145.2	151.45	172.7	186.25	122.75	163.4	327	123.9	134.75	165.65
ANKRD11	97.15	86.85	58.05	63.05	47.95	56.2	71.2	72.95	56.85	65.6	102.1	61.4	42.3	71.55	142.8	88.05	94.55	104.55
ANKRD12	355.15	318	407.6	725.25	606.05	475	314.35	370.95	269.8	322.5	144.45	297.25	340.95	349.95	202.5	322.95	297.4	364.4
ANKRD13A	702.05	699.35	700.5	682.95	666.85	668.75	575	839.6	607.6	792.2	542.5	613.4	673.85	619.6	574.55	634.3	655.05	609
ANKRD13B	25.7	64.7	20.5	21.9	5.1	26.4	20.2	28.4	21.6	23.4	77.8	50.1	11.4	26.7	18.8	37.7	29.1	46.1
ANKRD13C	66.5	61.2	115.8	108.5	101.5	76.4	83	73.7	84.4	72.7	83.6	73.7	65.2	82.7	65.4	81.6	69.8	73.1
ANKRD13D	120.4	134.7	90.6	84.9	77.8	67.5	98.2	168.7	92.5	112.7	91.6	89.6	54.5	144.6	116.7	80.3	116.5	137.6
ANKRD16	31.9	20.7	36.3	20.05	17.85	12.05	18.75	25.1	28.35	30.3	31.4	52.85	34.6	17.65	51.55	28.95	26.1	18.35
ANKRD17	327.8	259.15	255.75	190.55	251.2	206.15	228.1	291.95	237.75	267.75	304.15	333.6	258.55	234.35	312.55	339.2	367.5	262.6
ANKRD18A	22.35	23.15	18.2	11.75	32.35	24.9	22.5	25.05	19.75	31.2	18	26	8.95	20.85	30.65	24.15	16.85	23.35
ANKRD18B	1.1	2.3	33.3	1.4	12.8	1.7	10.7	12.9	3.3	9.6	4.5	15.6	8.9	1.2	20.6	7.4	8.9	18.1
ANKRD19P	2.4	1.6	3.8	2.5	22.6	20.9	2.1	2.4	1.1	4.3	5.5	3.2	2.3	3.2	34.9	11.3	3.3	8.6
ANKRD2	4.3	21.6	1.7	15	3.3	11	1.3	9.2	22.9	1.6	26.3	1.1	5.4	32.2	1.7	7.9	2.7	12.7
ANKRD20A1 /// ANKRD20A11P /// ANKRD20A2 /// ANKRD20A3 /// ANKRD20A4 /// ANKRD20A5P /// ANKRD20A9P /// LOC102723891 /// LOC102725051	21	34.4	71.2	25.6	48.3	23.2	59.5	63.2	6.3	86.9	81.3	93.6	66.6	70.2	27	125.5	54.3	56
ANKRD20A1 /// ANKRD20A12P /// ANKRD20A2 /// ANKRD20A3 /// ANKRD20A4 /// ANKRD20A5P /// ANKRD20A8P	4.6	1.1	6.3	1.2	7.6	0.3	7.3	13.2	10.5	3.2	0.9	7.6	5.1	11.1	14	13	0.5	2.1
ANKRD20A1 /// ANKRD20A2 /// ANKRD20A3 /// ANKRD20A4	10.8	0.4	2	0.4	0.9	5.8	25.2	0.3	2.4	9.7	26.9	13	5.6	8.1	2.1	0.7	1.3	3.5
ANKRD20A11P	38.7	32.4	53.7	32.8	41.4	35.5	38.8	96.9	23.1	67.4	34.6	59	45.1	81.3	33.6	73	63.5	86.2
ANKRD20A12P	13.1	9.35	27.4	12.15	14	7	13.6	16.8	22.4	8.75	20.6	13.75	10.25	29.25	23.55	16.9	6.75	15.9
ANKRD20A12P /// LOC101059949 /// LOC101060632 /// LOC101927345	1.1	1.7	21.8	1.8	0.7	4.5	12.4	1.6	8.9	1	26.8	10.8	13.7	10.8	1.8	10.6	6	2.9
ANKRD20A5P /// ANKRD20A5P	35.8	9.6	28.2	17.9	18.3	7.2	0.8	9.6	9.1	19.4	43.1	21.4	14.9	15.9	2.6	18.7	18.6	0.8
ANKRD22	27.95	27.85	15.4	42.75	36.3	24.25	8.35	27.8	23.15	25.35	27.25	30.35	59.7	37.95	60.95	70.65	39.7	13.35
ANKRD23	63.2	73.3	31.4	32	43.2	26.3	4.9	52.6	39.9	60.1	30.5	72.5	24.2	48	56.5	41.3	41.1	31.1
ANKRD23 /// ANKRD39	19.25	31.1	8.55	40.65	16.65	19.55	17.85	13.55	19.8	22.45	48.25	12.15	36.6	8.05	25.05	19.45	30.6	45
ANKRD24	3.7	13.6	6.9	12	15.1	14.1	33.4	3.1	9.9	6	6.6	9.2	4.1	18.9	3.4	8.4	11.7	15.2
ANKRD26	29.05	27.45	42.65	16.8	36.3	18.2	27.3	24.75	33.2	26.75	21.95	30.4	36.9	23.6	16.05	39.3	24.2	53.9
ANKRD26P3	1	3.8	21	1.2	6.8	1.5	47.3	3.9	21.9	8.3	1.1	13.7	8.1	13.4	8.6	7.9	3.1	2.6
ANKRD27	353.5	310.3	298.6	155.1	249.7	269.4	203	270.3	287.3	294	235.5	281.8	254.6	213.5	186.9	284.5	340.3	307.6
ANKRD28	147.05	189.4	94.8	122.7	159.9	177	152.55	136.55	163.05	152	114.7	157.55	132.05	117.8	112.05	141.6	112.15	105.65
ANKRD29	2.9	11.5	12.4	14.2	6.2	2.85	6.05	6.75	6.45	5.35	14.95	6.25	0.75	9.35	9.3	0.3	5.7	11.3
ANKRD30A	6.7	3.8	2.8	0.5	0.6	0.2	1.8	0.3	24.3	0.5	16.2	0.5	7.7	1.6	24.7	1.6	9	10
ANKRD30B	4.5	8.15	22.85	2.35	3.95	5.55	6.15	2.45	6.85	3.15	11.6	8.15	3.75	1	8.15	0.55	2.55	1.55
ANKRD30BL /// ANKRD30BP2 /// LOC100132004 /// LOC100132154	4.6	18.7	32.7	21.2	14.3	8	7	8.8	0.7	4.5	26.8	12.9	7.3	18.1	27	3.6	3.6	1.9
ANKRD30BP2	11.4	13.6	2.3	12.7	2.3	10	25.1	2.6	20.8	12.3	31.9	7.3	14	15.5	21.9	6.9	17.1	9.5
ANKRD30BP3	7.1	1.8	2.5	2.5	4.4	7.2	6.2	15.7	22.5	6	25.8	10.1	5.7	2.1	7.3	2.9	5.6	2.5
ANKRD31	0.5	1.2	0.9	0.5	0.8	0.9	0.9	1.7	3.1	6.3	2.7	0.5	1.3	1.7	1	1.6	0.2	0.6
ANKRD32	63.75	78.6	88	68.05	81.6	89.8	64.45	77.4	58.45	57.85	69.2	60.65	84.05	57.65	38.2	48.3	70.9	40.65
ANKRD33	1	0.7	1.1	3.1	1.4	4.2	3.5	4.8	12.3	4.2	30.7	4.5	1.9	14.4	31.4	5.8	2.5	12.5
ANKRD33B	4.1	2.3	2.1	8	3.3	2	1.6	3.7	28.4	5.9	7.1	1.8	5.4	5.3	14.1	19.7	28.1	3.8
ANKRD34A	11.5	11.1	30.6	10.1	1.6	24.7	0.7	5.2	1.9	20	2.2	19.8	1.1	1.6	2.6	11	3.1	2.9
ANKRD34C	1.3	12.1	25.3	5.7	12	2.7	5.4	8.7	1.2	1.8	3.2	9.7	1.2	5.3	0.9	0.7	8.2	9.4
ANKRD35	9.8	12.9	4	11.5	28.9	8	11.9	22.7	23.6	30	26.9	12.6	27.3	36.3	18	9.4	2	9.6
ANKRD36	43.35	45.3	116	81.95	121.8	103.1	104.2	55.45	40.9	56.45	69	71.3	99.5	54.3	39.95	35.05	47.15	82.1
ANKRD36B	237.3	233.4	401.2	373	506.8	433.9	241.9	330.6	261.9	271.8	353.2	392.2	236.2	176.4	499	277.3	357.7	411.1
ANKRD36BP2	33.9	39.3	12.3	24.2	23.7	72.9	26	32.5	30	40.5	41.8	51.4	52	35.3	12.9	44.9	43.8	24
ANKRD36C	35.6	16.7	27.4	49.6	40.3	35	24.3	38.1	34.5	29.1	2.2	34.3	28.1	52.9	42.2	39.7	23.3	26
ANKRD37	82.4	51.25	69.3	116.4	109.5	103.45	66.3	117.2	117.35	67.9	81.7	79.6	129.7	144.45	64.85	81.55	65.35	197.6
ANKRD39	130.3	164.8	126.7	141.7	129.3	101.7	143	189.9	85.9	136	85	92	115.7	172.3	68.7	132.8	109.2	150.9
ANKRD40	56	60.3	92	107.4	100.1	98	31.5	61.7	68.4	91.7	101.6	76.7	53	87.5	67.7	96.2	74.6	90.6
ANKRD44	84.5	64.8	142.8	182.3	175.7	189.9	163.5	48.4	102.6	52.1	69.3	104.9	93.7	78.8	111.5	76.1	52.6	246.3
ANKRD44-IT1	7.8	17.9	13.5	11.3	20.8	17.3	22	15.1	13.5	18.5	1.2	8.3	12.6	10.6	3.3	6.8	14.8	12.5
ANKRD45	4.6	8.5	13.5	0.5	2.7	5.2	6.4	3.7	12.4	1.5	2.2	5.2	4.8	1.4	34.5	1.8	4.9	2.2
ANKRD46	134.7	88.1	85.8	59.9	88.4	126.9	117.9	112.9	48.7	102	79	119.2	61	119.2	38.2	56.9	71	61.9
ANKRD46 /// GAPDHP62	169.8	188.4	127.9	129.2	178.7	152.7	145.5	199.4	86.4	217.4	135.2	185.6	123.5	234.8	158.4	217.8	174.6	224.5
ANKRD49	713.1	681	455.5	484.2	474.3	410.2	565.7	599.3	394.4	537.5	419.1	495.2	386.9	489.9	370.5	500.9	482.7	441
ANKRD50	8.4	1.4	20.3	3.6	3.4	7.5	2.2	11.7	28.1	13.1	2.7	9.6	5.2	1.6	10.4	11.4	1.2	13.8
ANKRD52	49	84.8	4.9	30.8	5.7	39.8	65.8	64.3	25.1	54.5	68.8	39.3	19.1	59.4	13.6	68.4	63.7	35.7
ANKRD53	15.95	22.15	19.3	8.35	12.95	8.1	10.25	9.5	14.8	3.9	19.05	3.8	3	9.15	10.1	12.9	8.5	13.85
ANKRD54	31.5	47.25	20.55	17.3	32.4	28.1	29.1	42.5	41.8	30.5	45.2	27.55	25.45	34.15	11.7	45.6	53.9	30.9
ANKRD55	416.6	184.9	278.1	85.8	388.3	155.2	123	381.5	130.9	336	352.2	291	150.9	273.3	168	343.7	130.2	382.3
ANKRD6	37.45	26.7	32.45	32.2	28.5	39.75	26.6	30.95	34.9	34.7	24.35	20.3	17.5	20	29.2	15.6	26.15	24.7
ANKRD60	0.8	2	1.7	1	2.2	0.9	2.7	2.7	5.3	1.1	52.9	1	1	3.3	3.1	1	0.8	3.6
ANKRD65	8.2	9	3	13.95	7.1	2.3	11.05	5.7	25	2.1	25.4	3	10.6	21.25	12.6	3.2	7.7	8.75
ANKRD7	9.4	4.1	4.8	9	8.5	0.7	0.8	13.8	14.7	4.6	13.5	3.3	5.6	1.4	18.6	12	9	7.3
ANKRD9	13.8	13.1	4.3	19.8	1.5	9.7	3.2	7.9	12.8	18.1	38.7	14.5	6.4	26.6	62.4	6.3	17.7	7.8
ANKS1A	125.4	97.7	143.9	55.2	102.4	125.2	98.1	139.4	120.2	106.7	96.3	116.3	85	122.3	48.3	141.7	119.3	115.9
ANKS1B	8.8	10.3	2.9	7.3	1.2	2.9	0.9	2.8	1.8	3.2	23.6	5.6	2.6	13	1.1	1.9	7.4	10.5
ANKS3	38.9	42.2	18.1	39.2	19	22.7	66.3	50.4	3.7	60.6	80.2	40.8	34.8	32.1	61	54.1	51.6	46.4
ANKS4B	0.8	3.7	1.9	2.8	8.1	9.1	20.1	15.5	0.8	17.1	2.6	2.3	1.6	2.1	19.4	1.6	2.9	1.5
ANKS6	19.35	12.85	2.75	16.25	5.6	13.2	21.8	18.5	16.7	12.2	38	13.5	7.45	32.2	11.2	10.55	8.5	22.85
ANKUB1	14.8	8	3.4	3.5	6.1	12.1	2.4	2.6	11.6	16.5	2.8	8.4	4.2	2	15.2	13	16.4	2.5
ANKZF1	228.5	229.4	179.1	174.9	280.7	130.7	117.6	210.5	154.2	165.9	102.4	192.7	91	120.9	181.8	184	184.1	273.4
ANLN	0.8	8.05	18.35	1.7	18.65	7.2	5.25	17.75	13.15	13.65	22.55	8.75	37.6	19.25	14.85	10.9	14.75	11.4
ANO1	6.1	13.05	23.95	2.65	12.55	5.35	10.4	2.65	14.55	3.3	15.1	8.7	11.75	7.05	6.25	7.75	4.95	6.7
ANO10	15.7	42.7	56.2	21.4	46.4	41.1	40.1	54.9	94.5	54.1	36.9	39.8	32.5	36.8	27.6	43.1	25.5	47.7
ANO2	5.55	0.9	12.95	5.8	0.8	1.4	11.45	4.2	1.55	1.4	16.15	2.85	4.7	1.95	5	4.45	1.05	12.1
ANO3	1.4	12.7	27	0.5	4.3	9.8	0.7	6.7	10.8	13.5	1.2	5.6	7.6	9.8	17.8	0.3	7.5	5.5
ANO4	4.9	2.6	15.5	13.3	2.5	5.2	20.1	1.8	2.8	2.3	1.4	4.6	3.4	4.5	1.3	3.2	7.2	2.5
ANO5	2.7	0.8	5.6	15.3	10.4	1.3	0.9	10.7	31.1	2.7	32.7	1.6	2.3	3.5	2.1	1.7	2.7	1.5
ANO6	196.45	178.3	252.05	185.55	228.8	216.3	151.8	165.5	310.05	221.5	153.7	147.2	224.8	181.75	257	198.8	198.2	117.9
ANO7	7.7	6.1	8.4	2.8	6.4	5.8	41.4	6.1	4.5	3.8	5.4	5.9	3.2	11.1	2.8	9.3	5.1	9.2
ANO8	52.6	48.4	43.4	34.6	51.8	38.8	65.3	72.4	12.1	42.9	89.2	37.8	29.7	41.3	82.1	38.3	43.2	72.1
ANO9	373.2	399.8	163	135.6	206.2	170.9	105	300	129.8	302.1	94.8	148.4	141.6	180.3	161.1	298.6	229.4	284.5
ANP32A	439.1	418.4	457.4	523	451.3	444.1	358.5	401.1	464.2	444	333.6	476.3	494.2	445.7	385.1	499	427	312.6
ANP32A-IT1	10.9	15.8	32.7	30.7	43.3	15.6	12	14.9	13.8	14.4	61.2	22.1	21	22.4	39.2	6.9	14.7	30.2
ANP32B	4593.25	4222.65	3434.6	3465.3	3621.55	2947.5	3912.1	4297.95	3139.65	4230.85	3476.15	3210.65	3175.05	4163.7	2444.55	3731.75	3462.25	4409.55
ANP32C	3	0.7	1.3	0.9	0.7	1.7	0.9	0.6	2.7	1.2	1.7	1.6	0.3	1.2	10.8	2.6	0.4	2.3
ANP32D	9.8	10.2	3.4	12	7.8	14.4	25.7	0.8	20.6	10.9	3.4	0.7	12	2.6	7.5	0.5	9.3	0.5
ANP32E	891.2	892.5	855.3	559.7	680.7	847.4	457.2	965	532.4	751.6	978.2	769.9	963	967.9	715.3	1050.3	1075.9	972.1
ANPEP	9.9	12.9	2.2	27.7	8.8	8	12	11.4	2.2	10	7.2	12	1.6	9.5	30.3	1.1	3.3	4.4
ANTXR1	3.55	6.2	18	8.35	7.15	3.7	9.4	8.1	5.75	7.1	2.7	1.9	4.25	11.85	5.15	5.5	3.1	3.35
ANTXR2	126.9	124.85	192.1	72.55	125.75	186.65	83.5	125.6	153.3	162	90.9	176	133.2	87.5	153.2	97.7	88.85	50.5
ANXA1	1868.1	2281.05	2368.05	1298.55	1810.2	1969.35	1683.65	2165.3	3021.45	1921.9	1004.4	819.6	1577.4	988.2	1847.55	1080.3	1330.2	1004.1
ANXA10	0.6	4.5	4	1.7	14.5	0.3	1.2	19.8	14.5	1.9	6.9	1.9	1	30.3	4.4	3	5.9	12.9
ANXA11	398.3	226.1	220.9	159.5	188.5	241.3	268.9	351.6	207.7	306.7	276.6	225.3	165.3	199.1	436.1	276.3	237.9	302.3
ANXA13	3.6	13.6	29.4	3.2	11.7	1.3	3.7	1.3	2.4	3.1	35.3	1	1.7	3	30.6	5.8	1.4	3.7
ANXA2	2171.55	2266.1	1669.75	1054.8	1958.75	1585.8	1110.2	2897.9	3134.55	2290.95	2233.15	1178.55	2691.85	2760.65	4505.9	2561.8	2877.95	1648.35
ANXA2 /// NHP2L1	1418.1	1441.2	1354.9	1891.8	1356.1	1416.2	1543.6	1591.7	1133.2	1575.9	1353.1	1329	1566.1	2012.1	1364	1806.7	1623.4	1696.4
ANXA2P1	25.6	0.9	41.6	1.7	7.2	6.7	5.7	14.6	2.8	6	36.6	4.7	15.5	32.3	47.6	23.3	10.8	12.6
ANXA2P2	376.1	567.6	453.5	497.6	461.7	370.9	272.7	787.9	922	570.2	493.6	277.1	523.1	603.3	670.7	830.6	710.7	387.7
ANXA2P3	19.5	17.6	42	27.5	38	26.6	12.7	61.8	30.6	18.7	25.9	12.3	23.4	6.4	79.2	45.2	51.3	51
ANXA2R	612.4	541.4	454.1	367.2	448.3	328.8	436.3	414	323.5	458.8	206.9	385.8	266.8	323.5	132	345.6	210.6	491.9
ANXA3	2.1	1	1.4	1	14.3	0.4	0.2	8.2	3	11.2	0.8	21.5	7.1	1.4	2.6	1	7.5	16.9
ANXA4	137.75	130.4	116.85	90.45	164.8	134.15	135.75	210.55	278.1	187.2	324.7	187.45	345.7	162.3	469.9	215.1	263.15	106.3
ANXA5	655.5	728.5	874.7	673.3	918.8	887.3	756.3	718.6	1588.6	597	960.9	673.8	1085.4	585.1	1619.4	517.2	710.3	629.9
ANXA6	662.05	1014.4	891.6	241.7	674.05	553.65	526.9	861.5	669.5	839.9	797.65	836.25	779.35	711.5	718.3	836.9	714.15	532.45
ANXA7	827.85	875.85	1091.7	1383.15	1032.5	1059.65	1056.3	908.8	1048.05	927.45	982.25	943.4	1099.6	950.3	953	878.3	860.35	735.8
ANXA8 /// ANXA8L1	2.9	19.3	7.1	5.7	33.1	20.7	3.8	24.7	60.2	11.1	8.5	20	18.1	43	48.8	45.5	22.6	4.9
ANXA8 /// ANXA8L1 /// LOC100996760 /// LOC102725207	0.7	4.9	1.3	11	10.6	16	1.2	2.2	21.3	2	1.8	9.2	7.5	11.8	1.8	3.1	14.3	20.4
ANXA9	8.9	9.3	17.05	12.3	7.15	1.35	3.2	14.15	2.35	5.6	18.15	9.15	1.55	9.15	10.95	13.35	11.3	2.9
AOAH	85.8	102.7	135.7	114.3	170.5	118	240.4	132.5	296.9	135.2	110.5	119.4	146	38.5	225.8	91.7	151.6	55
AOC1	2.3	2.1	20.9	0.9	2.4	1.6	2.5	5.8	25.4	2.7	5	8.6	1	15.1	3.1	2.2	2	11.6
AOC2	11.4	10.1	2.1	13.7	29.1	11.3	12.1	27.9	14.8	5.9	42.3	13.8	24.1	34.2	29.3	10.5	28.7	17.8
AOC3	12.6	4.4	19.5	5	26.3	18.5	3.8	9.8	15.9	7.4	32.5	13.9	1.7	31.5	5.7	2.2	6.5	25.6
AOC4P	2.7	3.8	5	7.6	5.6	25.4	3.4	4.5	9.1	5.9	41.6	7.9	1.6	6.7	2.3	8.4	11.6	11.2
AOX1	1.65	12.1	4.05	8.45	10.5	7.05	1.15	6.35	8	11.7	14.9	2	2.1	12.6	17.25	5.15	5.65	8.85
AOX2P	9.5	15.1	39.3	0.9	2.7	1.4	12.3	15.8	21.2	9.2	1.7	5.8	1.2	5.7	9.8	1	5.3	3.2
AP000230.1	1.3	1	2.5	14.6	5.9	1.2	1.8	4	3.6	12.6	1.9	9.1	4.2	15.3	20.1	25.7	11	2.9
AP000253.1	4	0.5	27.7	5.1	7.1	8	12.6	7.5	9.3	7.5	1.2	1.2	0.8	18.7	7.4	1.7	1.3	2.8
AP000265.1	12.7	13.6	0.8	8.5	5.9	6.6	13.1	1.4	7.8	0.6	56.6	10.2	3.5	0.9	29.6	9	15.4	0.6
AP000266.7 /// BC034802 /// LOC100128198	11	5	2.1	1.7	0.9	1.6	1.2	11.4	15.6	12.8	25.6	1.4	1.6	10.7	21.1	3.9	5.6	3
AP000347.2	58.9	55	62.2	54.1	49.9	59.9	25.6	26.7	30.9	59	45.8	52	26.5	53.6	29.2	60.6	57.3	28.5
AP000462.1	2.9	3.1	3.8	7.2	4.8	3.5	3.4	4.2	1.9	2.7	1.9	0.8	9.5	3.1	16.8	4.2	3.9	16
AP000473.8	3.3	4.8	6.3	1.7	2.3	2.2	2.6	0.9	1.4	1	3	1	3.2	2.8	2.9	3.3	4.2	1.8
AP000525.9	3.3	1.1	40.9	4.3	18.7	12	32.3	5.7	5.8	16.7	32.2	2.1	5.3	19.7	32.4	28.9	12	16.8
AP000696.2	3.8	11.9	2.1	24.5	3.4	2.6	4.6	19.3	24.2	8.8	55.9	8.1	2.9	24.9	1.9	3.6	13.6	13.1
AP001062.7 /// C21orf2	22	16.1	39.8	8.6	24.9	4.9	17.5	36.3	8.8	30.8	21.9	17.6	6.2	27.1	22	24.9	28.5	16.3
AP001063.1	13	25.4	17	22.4	24.4	40.2	3.1	4.2	31.6	9.9	54.4	7.6	17.7	50.3	4.2	14.6	15.6	23.6
AP001171.1	19.3	6.3	0.9	14	12.9	2.4	21	17.9	1.6	3	7.4	19.6	7.1	22.1	2	3.5	2	3.9
AP001189.4	36.2	2.6	3.4	2.8	3.2	3.7	1	2.7	1.6	2.2	20.4	1.9	11.5	3.7	17.2	2.3	7.8	2.6
AP001347.6 /// BC024173 /// BC048201	2.5	8	15	15.6	2.2	0.9	12.5	2.6	0.9	4.6	34.6	2.2	15.1	3.3	1.8	6.4	7.3	13.4
AP001462.6	27.5	37.3	38.5	17.7	36.8	11.4	30.7	24.1	33.8	30	29.3	20.6	8.6	26.5	1	17.1	32.8	17.9
AP001604.3 /// BC043580	0.7	4.9	2	0.9	5	0.8	2.1	0.6	2.6	0.7	15.7	9.4	4.4	1.8	1.9	1.1	5	0.8
AP001605.4	0.7	1.7	12.1	1.3	1.1	2.1	2.5	1.3	1.1	2.1	44.3	2.2	1.4	2.1	5.9	0.7	1.5	0.9
AP001630.5	17.5	2	7.3	1.9	2.6	2	1.6	2.2	1.8	1.8	7.7	2.3	0.8	3.5	1.7	1.7	3.3	1.5
AP006216.10	34.3	35.6	17.3	18.1	29	34.6	19	17.5	9.6	17	37.9	3.1	20	31.3	28	14.3	13.8	15.7
AP006216.12 /// APOA1-AS	4	3.1	1.8	11.6	4.3	3	19.3	3.2	1.6	1.1	7.8	1.5	0.8	10.7	17.1	15.3	13.2	7.2
AP006222.2	55.5	50.7	46.7	58.1	24.8	47.3	65.4	74	68.3	53.2	21.3	47.7	34.4	47.3	30.9	57.7	27	59.5
AP006547.3	15.3	12.1	44.2	32.5	8.1	5.4	5.3	4.4	18	18	121.3	21.9	11.7	3.9	5.6	2.4	5.1	9.8
AP1AR	20.4	7.2	57	21.5	16.2	23	24	11.8	29.1	15.2	40.1	13.3	17	14.4	21.3	10.6	9.2	0.7
AP1B1	110.7	55.9	33.1	63.2	73.8	44.6	62.6	95.7	128.3	77.1	180.7	115	77.5	62	141.1	115	98.7	89.1
AP1G1	166.7	201.5	181	326.6	184.3	243.7	296.3	163.1	158.7	125	153.3	165.4	209.7	152.3	123.6	139.5	182.7	194.5
AP1G2	436.85	317.5	269.7	151.1	215	255	235.8	258.55	168.5	347.75	217.8	193.75	200.05	249.6	389.3	391.8	388.6	345.25
AP1G2 /// JPH4	2.4	8.3	12.9	2.1	3.2	1.7	14.2	9.4	32.1	12.7	6.1	11.9	0.5	8.6	19.7	2.4	17.7	2.5
AP1M1	286.9	285.4	297.65	157.15	184.75	190.4	235.55	321.65	263.8	355.45	281.55	309.8	237.95	358.3	325.35	311.8	291.95	189.8
AP1M2	1.85	3.25	13.95	4.1	7.25	3.75	4.3	10.15	3.25	8.05	25	6.6	2.6	10.05	12.7	10.35	2.35	10.55
AP1S1	26.2	19.2	45.7	29.8	40.8	36.6	10	19.8	19.3	9.1	74.1	26	49	16.2	4.1	34.3	13.3	9.9
AP1S2	249.2	246.5	537.2	376.15	638.7	404.45	600.9	264.45	1049.15	281.35	351.35	312.5	524.5	192.75	940.35	275.5	280.7	191.35
AP1S3	2.7	7.5	16.5	5.1	3.8	8.4	23.2	4.2	13.3	3.5	17.2	7.5	4.6	0.8	2.5	6.7	2.8	9.9
AP2A1	34.15	34.55	42.05	18.95	26.75	16.4	37.7	33.05	45.7	41.4	27.1	34.75	36.35	26.1	53.8	38.6	35.3	36.15
AP2A2	198.05	199.4	196.95	118.45	146.5	144.15	162	160.95	183.85	212.3	186.1	178.45	134.4	201.95	180.25	189.8	167.5	189.9
AP2B1	326.2	223.55	342.2	139.75	207.25	230.5	156.15	216.05	243.1	213.1	325.55	196	213.35	224.45	312.35	256.2	326.3	185.15
AP2M1	1199.5	1316.4	754.1	511.2	661.7	581.4	679.1	1217.8	886.8	1339.6	1075.7	892.7	737.9	911.6	1335.8	1009.6	940.5	761.1
AP2S1	424.8	445.6	324.1	267.6	340.4	265.7	375.6	524.9	662.4	493.6	548.4	500.6	522.4	360.8	804	500.2	418.6	261.9
AP3B1	80.85	85.65	113	105.05	113.3	119.45	91.75	83.25	103.35	100.8	121.6	88.5	108.25	100.75	134.65	94.8	86.85	62.2
AP3B2	9.3	2.35	46.85	1.65	22.45	10.65	18.9	19	6.95	4.55	5.25	0.9	4.25	13.3	30	1.15	6.7	4.25
AP3D1	68.4	93.4	34.2	12.9	46.2	26.2	12.6	28.2	25.8	71.8	114.7	58.3	48.1	27.4	136.7	59.8	79.3	20.6
AP3M1	148.35	137.4	129.7	125.4	108.3	114.65	126.85	129.5	122	150.95	124.9	133.8	134.15	138.7	120.25	140.7	153.75	118
AP3M2	449.8	465.55	567.5	592.85	658.4	602.1	460.35	595.05	279.6	610.85	169.1	492	346.05	512.65	282.1	524.2	393.6	795.55
AP3S1	1229.6	1361.9	1029.8	1054.8	1005.6	1034.6	995.3	1214.9	1105.7	1251.6	870.6	934	1386.2	1199	1227.6	1130.3	920.6	996.8
AP3S2 /// C15orf38-AP3S2	51.9	108.6	51.7	46.5	56.6	41.2	37.7	133.7	125.4	72.5	64	71.6	47.3	113.9	54.6	69.3	78.1	72.6
AP4B1	18.5	16.1	30.6	45.2	36.5	40.2	45	13.5	11.7	19.5	19	30.6	20.2	21	39.3	19	9.6	11.8
AP4E1	13.2	6.9	16.05	9.9	13.65	10.05	14.5	19.35	16.5	9.6	42.55	10.95	3.55	25.8	11.3	5.9	5.65	11
AP4M1	27.3	29.2	41.2	9.5	55.1	25.6	39.7	21.5	56.1	18.5	40.2	50.1	27.6	26.2	58.3	28.4	28	25.3
AP4S1	66	62.55	67	74.8	75.2	100.8	60.85	63.5	74.85	69	80.9	94.35	67.5	97.8	39.3	85.35	62.4	84
AP5B1	59.6	74	71	48.9	43.5	45.9	57	63.3	86.2	63.4	4	43.6	37.9	35.5	146.7	87.1	41.4	59.1
AP5M1	135.8	126	123.8	92	75.1	71.6	55.4	118.6	107.8	110.4	78.2	105.6	68	124.3	47.6	120.9	113.7	57.1
AP5S1	80.4	53.9	89.3	55	58.6	83.8	57.9	72	74.3	81.5	145.3	84.4	80.1	103.9	157.6	82.6	83.6	71
AP5Z1 /// MIR4656	71.1	83.45	69.65	66	65.65	68.6	76.65	95.55	67.6	91.3	85.1	88.3	66.4	93.25	83.5	79.25	90.65	96.5
APAF1	20	36.7	41	33.9	50.5	47.8	42.3	37	64.1	14	57.9	30	37.8	30.6	27.1	10.9	25.1	51.3
APBA1	6.75	20.2	4.35	13.25	9.35	8.6	2.1	16.55	13.55	11.95	19.85	8	9.7	6.7	5.1	5.95	20.45	24.65
APBA2	259.35	229.2	209.35	225.7	214.4	162.6	228.55	202.45	161.25	222.7	222.7	344.2	174.4	297.35	114.1	209.2	249.4	296.35
APBA3	149.25	152.1	119.8	36.65	87.35	69.3	96.05	155.9	100.25	159.2	202.25	179.4	102.6	186.5	210.95	231.7	244.7	179.95
APBB1	124.1	92.4	88.6	103.4	92.8	63.9	118.3	110.9	88.5	103.1	66.4	69.9	35.3	108.6	51.7	118	85.5	190.1
APBB1IP	98.1	99.7	110.7	90.8	123.6	121.7	149	82	181.2	79.7	118.6	111.5	104.6	62.7	98.9	72.3	78.1	87.8
APBB2	11.4	2.3	3.6	4.8	8.1	7.1	9.3	11.8	10.5	2.8	14.6	3.8	6.1	13.4	3.1	1.8	6.3	2.8
APBB3 /// MIR6831	89.9	76.7	114.8	35.3	74.7	51.9	102.6	71	95.4	79.8	87.4	68.2	51.1	54.4	49.6	81.8	80.3	115.1
APC	39.5	36.1	45.9	63.7	47.2	58.4	57.9	37.4	39.4	41.7	62.6	58.7	32.2	21.2	55.3	44.2	26	25.5
APC2	7.1	12.5	17.35	13.8	19.3	15.05	26.35	10.2	14.6	7.3	12.4	18.55	7.1	14.65	4.6	10.6	7.4	8.3
APCDD1	13	14.7	22.2	5.5	9.7	3.7	30.3	3.2	1.7	1.4	37.4	13.5	0.8	1.4	1.3	5.8	1.1	13.2
APCDD1 /// LOC100130468	5.8	1.4	2.4	11.2	18	0.7	17.7	14.6	2.5	2.6	1.5	11.5	8.4	14.3	1.4	11.5	5	11.8
APCDD1L	2.8	20.8	7.2	2.6	1.6	3	24.7	4.5	2.8	3.2	38.4	1.3	1.6	6.1	7.4	3.6	11.1	5.3
APCDD1L-AS1	7	3.5	3.7	1	5.4	6.8	1.8	7.8	19.8	2.6	9.3	7.9	4.2	13.8	13.4	1.4	11.4	12.2
APCS	17.3	23.6	48.2	8.2	12.3	10.6	2.9	9.7	19.5	16	55.2	14.1	8.5	26.2	42.2	12.5	3.8	8.2
APEH	138.6	136	126.7	64.75	89.05	73.8	63.55	152.3	152.2	151.55	153.85	128.75	112.95	124	173.6	167.1	154.2	116.7
APELA	4.6	2	14.2	7.7	4.4	2.6	1.9	0.4	15.5	0.4	1.8	4.9	4.2	1.5	0.9	0.5	0.3	5.7
APEX1	1548.2	1708.5	1045.5	1292.5	1174.7	1004.8	1482.2	1603.3	1077.5	1740.9	1433.6	1388.6	1077.3	1272.1	1380	1357.2	1203.2	1525.2
APEX2	60.85	62.35	75.65	45.65	51.1	27.35	67.4	53.3	65.85	56.65	100.45	62.35	71.8	57.8	58.1	71.3	69.55	91.15
APH1A	42.5	46.4	96.7	181.6	146.2	106.6	142	53.1	177.4	30.4	141	174.6	121.6	33.1	149	37.3	33.7	31.4
APH1B	64.15	62.35	73.9	79.2	62.55	64.8	77.2	56	64.85	54.45	63.7	68.7	63.25	71.7	34.05	61.5	56.15	69.4
API5	70.7	80.4	141.1	172.2	136.4	173.7	102	72	94.2	65.1	108.5	130.5	127.2	67.6	118.6	60.2	69	59.4
APIP	71.45	78.25	69.75	91.15	85.3	95	68	82.05	120.75	71.25	113.4	129.05	134.7	88.25	93.35	118.2	97	120.65
APITD1 /// APITD1-CORT	40.3	48.7	8.1	2.1	42.2	43.7	49.6	45.8	37.6	25.6	110.8	37.6	53	41.6	33.6	62.1	49.3	23.4
APLF	14	15.9	9.75	16.1	16.35	21.8	15.45	19.25	18.85	23.9	9.35	13.25	9.45	12.1	14.65	12	22.65	19.4
APLN	4.5	5.6	5.1	23.2	16.2	19.8	6.8	8.7	1	24.2	54.7	11.5	14.3	33.3	5.6	22.6	16.8	13.2
APLNR	2.7	1.5	11.8	1.4	1.5	2.3	16.4	3.1	1.7	1.6	4.6	1.3	6.2	2.3	1.5	1.3	2.8	2.3
APLP1	3.7	13.1	1.8	3.3	2.6	4.3	10.8	1.1	1.9	1.9	5.1	0.9	1.1	3.4	2.1	4.8	1.5	11.4
APLP2	187.55	179.05	400.55	387.2	385.45	312.25	554.65	156	1097.1	164.6	249.75	210.25	395.2	120.15	986.25	178.4	191.85	91.1
APMAP	489	539.4	345.9	361.7	420.6	439.3	353.6	534.7	407.3	520.7	310.1	350.8	395.9	401.3	350.8	405.5	452.9	388.7
APOA1	19.3	7.45	14.9	5.05	12.55	6.45	7	10.6	11.6	11.05	2.5	5	3.7	3.5	24.2	2.35	6.9	8.45
APOA1BP	408.6	413.8	385.9	245.8	357.3	342.2	337.8	489.4	339.9	439.8	595.7	414.7	396.9	442.6	444.2	426.3	389.6	288.6
APOA2	5.75	1.4	8	4.4	1.95	12.7	7.2	0.55	21.35	1.35	9.9	4.5	5.4	7.9	8.65	3.2	5.1	1.6
APOA4	36.6	7.9	27.7	3.8	7.4	15.8	32.3	2.3	36.6	24.8	1.6	4.7	7.1	8.1	26.9	16	15.6	13.6
APOA5	5.45	6.15	28	14.05	2.45	7.45	2.85	13.55	11.6	2.8	7.9	20.2	10.55	38.1	16.35	9.8	10.3	19.75
APOB	8.45	4.4	25.8	18.3	5.4	3.3	28.6	7.5	1.75	10.95	3.45	0.75	2.05	19.55	13.3	14.4	8.35	8.85
APOBEC1	13.6	2	1.3	14	0.8	14.1	11.9	14.1	0.5	12.4	2.5	5.6	5.1	26.5	1.8	6.2	7.5	8.1
APOBEC2	16.8	2.2	14.5	6.1	13.1	8.1	3.1	9.8	25.8	2.7	2.2	11.1	14.6	30.8	46.1	10.1	13.6	15.3
APOBEC3A /// APOBEC3A_B	375.3	210.3	23.8	760.8	870.5	450.6	495.9	319.7	1797.2	274.3	566.9	348.4	634	198	2895.6	739.2	867.5	305.2
APOBEC3B	24.3	32.7	113.7	17.2	33.3	19.8	32	117.4	33.9	17.1	14.2	31.3	538.2	108.3	63	107.3	95.2	27.3
APOBEC3C	193.9	280.5	281.5	163.8	236.8	147.1	109.6	301.7	316.9	286.6	381.6	293.6	360.3	224.5	548.6	323.2	370.8	131.1
APOBEC3D	22.4	33.1	27.5	30.2	26	20.6	26	14.4	26.1	9.7	58.5	27.9	6	39.4	32.3	29.2	25.7	25.8
APOBEC3F	3.45	16	13.4	29.65	16.25	13.95	8.65	11.35	33.8	11.5	32.15	15.9	11.9	11.25	3.15	13.65	20.4	3.4
APOBEC3F /// APOBEC3G	92.1	136	224.3	170.9	219	190.6	89.8	177.6	227.3	158.5	256.1	256.1	290.1	113.5	448.3	154.8	203.6	62.3
APOBEC3G	303.55	332.9	345.65	276.05	268.15	262.2	115.9	439.55	332.55	423.4	671.35	361.25	461.35	407.4	826.75	424.7	646.6	287.25
APOBEC4	13.1	14.6	24.4	1.6	11.2	15.7	7.8	14.6	29.1	16.3	46	0.9	10.3	5.4	22.3	15.5	11.6	18.7
APOBR	86.9	98.4	79.4	45.7	94.4	54.6	74.4	94.1	104.7	115.6	83.6	64.7	47.8	55.7	95.9	74.4	92.9	67
APOC1	18.65	7.45	19.6	19.05	29.25	20.6	5.25	18.5	27.35	14.55	12.3	27.25	10.5	9.2	23.75	16.9	17.25	22.75
APOC2	19.35	15.7	28.8	14.2	16.3	3.3	19.7	22.1	10.5	15.4	27.65	18.95	11.15	6.8	19.25	9.4	6.55	4.75
APOC2 /// APOC4 /// APOC4-APOC2	1.5	29.15	21.5	12.35	11.65	15.55	23	12.1	17.75	12.15	5.6	6.8	17	14.25	5.55	12.25	9.45	8.75
APOC3	6.25	10	8.4	3.3	1.65	3	9.4	1.85	3.9	13	2.2	2.3	1.75	21.4	5.95	2.6	3.45	4.6
APOD	10.8	5.1	32.9	24.3	10.8	19.2	32.3	7	37.6	21	1.9	1.8	5.2	20.8	29	17.6	25	18.9
APOE	34.7	23.3	35.9	19.3	21.6	8	7.7	7.7	39.8	19.5	4.2	26.6	11.6	22.2	8	17.3	20.1	5.8
APOF	5.1	4.6	22	11.7	0.4	7.8	2.1	5.2	22	4.8	1.1	1	4.5	8.3	1	0.6	6.8	9.8
APOH	1.8	2.55	15.25	14.35	10.2	7.65	2.5	2.05	12.85	2.3	20.4	2.6	3.45	17.75	7.45	3.85	9.75	13.75
APOL1	86.6	49	51.5	31.6	67.3	46	40.4	81.1	94.8	28.3	71.8	109.4	140.5	81.6	90.4	58.6	107.9	27.8
APOL2	100.55	54.8	62.3	92.25	64.6	75.5	92.55	83.05	77.6	79	129.7	74.4	64.85	120.95	105.5	105.3	118.65	77
APOL3	371.3	335	196.7	447.2	280.9	298.1	329.3	280.1	242.8	303	259.3	404.3	270.2	343.1	260.1	480.4	677.1	560.5
APOL4	3.2	1.2	15.1	1.6	1.1	2.7	4.3	3.4	2.1	8.7	5.3	4.2	2.6	2.6	14	1.8	15.1	14.7
APOL5	2	1.1	0.6	1.9	3.2	1.8	4.6	7.7	2.2	4.9	7.1	2.2	2.1	4.4	1.8	0.7	2.2	1.2
APOL6	66.35	56.9	125.3	156.5	130.8	114	125.6	70.05	115.85	49.95	244.25	101.6	127.15	67.35	166.5	108.4	108.3	52.5
APOLD1	18.3	24.5	12.2	18.8	21.5	2.4	15.7	22	16.1	37.9	45.1	19.9	8.8	8.3	2.3	13.6	9.8	24.3
APOLD1 /// DDX47	1374.4	1735	892.8	1696.5	1263.4	1152.3	1526.2	1523.1	598	1406.9	909	1317.9	1133.4	1503.9	533.6	1314.4	1322.3	1270.2
APOM	39.2	41.1	53.95	61	47	29.8	53.45	47.05	61.6	34.5	86.5	37.7	42.6	75.05	34.05	38.5	36.55	29.9
APOO	141.5	87.5	114.4	109.4	137.4	76.4	87	94.7	79.7	145.7	102	126	111.2	170	148.5	146	102.6	112.2
APOOL	68.35	68.2	65.7	69.3	52.7	64.05	61.25	71.2	62.35	58.85	72.15	69.6	76.2	76.55	84.55	85.95	72.15	48.05
APOPT1	212.25	193.4	231.8	223.8	218	309.6	184	205.4	208.1	174.2	294	209.1	201	201.9	263.05	181.1	190.75	219.75
APP	167	164.8	238.4	174.3	184.7	176.1	160.9	132.6	296.2	90.8	85.5	115.3	118.7	107.7	188.3	100.6	112.3	250.2
APPBP2	117	109.85	132.3	171	113.55	128.75	143.25	81.8	87.2	128.25	114.85	126.95	109.6	124	48.65	101.85	123.55	140.7
APPL1	110.15	85.1	184.1	162.75	130.45	111.85	91.8	76.9	107.8	113.1	123.6	121.55	104.45	58.9	80.2	68.8	68.45	85.95
APPL2	129.3	109.4	258.2	212.6	144.6	188.1	204.4	124.1	118.5	113.3	91	135.3	127.1	119.7	66.1	94.9	93.5	119.9
APRT	640.75	664.25	430.05	417	432	442.7	543.35	706.05	588.85	761.05	455.35	603.75	537.1	619.7	417.15	621.35	507.7	532.5
APTR	33.6	22.4	21.8	21.85	18.95	20.1	20.35	27.95	25.05	29.25	24.6	23.2	12.8	19	33.35	22.75	26.05	20.1
APTX	85.8	90	82.1	74.5	88.9	77.4	88.7	81.6	87.7	84.5	87.9	115.7	95.2	109.1	108.9	108.6	114.3	123.4
AQP1	7.2	15.3	1.25	1.15	5.95	3.6	12.75	21.05	11.95	12.75	21.65	4.55	10.85	24.2	8.6	8.45	13.3	4.9
AQP10	26.1	20.9	40.6	2.8	14.4	2.2	1.7	4.1	7.9	7.2	1.3	49.7	9.6	4.5	7.9	20.8	3.6	26.9
AQP11	5.2	6.8	3.7	2.4	11.2	1.9	44.6	5.1	13.7	6.9	3.7	3.5	11.3	5.2	1.5	4.4	8.9	4.1
AQP12A /// AQP12B	51.85	44.75	64.6	38.25	48.3	59.8	65.3	42.65	53.05	44.85	38.1	44.3	44.15	64.4	34.25	47.15	41.5	40.8
AQP2	12.5	12.3	8.9	26.9	2.7	18	43.1	13.1	28.4	8.9	28.5	17.9	14	6.2	14.5	13.1	4.7	17.3
AQP3	193.3	206	216.1	231.7	227.3	250.3	91.1	194.6	198.8	227.4	163	254.6	168.3	210.2	276.4	172.4	161.7	216.1
AQP4	2.5	8.7	1.1	5.7	1	2.3	1.7	0.9	5.3	2.4	8.8	1.9	2	1.1	10.8	1	0.9	2.9
AQP4-AS1	4.65	7.3	6.55	6.2	7.05	6.4	7.4	4	5.4	0.6	26.3	6.05	1.35	10.25	0.9	2.85	8.3	0.95
AQP5	1.4	1.8	6.3	2.5	1.8	1.7	1.9	1.7	2.7	2.7	9.1	1.3	1.5	1.6	5.3	3.5	1	4.2
AQP6	14.05	12.2	2.2	15.7	17	12.2	15.35	3.9	3.9	12.6	15.6	2.85	2.35	4.95	20.1	6.25	7.45	26.7
AQP7 /// LOC100509620 /// LOC101930168	17.1	7.3	3.5	7.9	22.7	39.2	40.5	2.7	6.6	18.9	2.2	10.4	4.3	20.9	26.8	5.8	10.2	14.4
AQP8	2.2	1.7	6	4.5	3.5	3.1	1.9	1.1	8.3	7.4	1.7	2.6	5	2.5	13.5	3.7	18.7	6.7
AQP9	51.5	47.2	132.8	168.3	105.5	108.7	325.1	63.5	703	51.1	83.4	60	84.7	7.1	148.7	70.3	101.7	34.5
AQPEP	10.2	1	2	1.1	0.5	0.9	0.9	0.5	21.5	3.3	1.1	0.5	0.8	1.5	32.4	7.3	0.5	0.8
AQR	98.85	72.1	102.25	104.5	71.65	94	67.85	81.15	70.95	84.35	86.2	104.7	78.6	67.05	66.25	112.9	103.7	57.2
AR	6.05	9.5	4.05	12.1	10.55	18.7	2.55	12.9	14.05	20.85	8.1	9.3	8.05	18.7	21.45	11.9	3.7	17.8
ARAF	107.6	144.45	167.65	179.35	191.7	172.55	216.75	154.5	222.55	137.8	193.3	208.1	189.6	187.8	231.6	182.45	158.85	156.55
ARAP1	96.7	88.1	91.7	77.5	59.8	69.4	29.5	75	116.6	119	115	86.9	61.1	79.7	189.3	93.7	80.6	103.9
ARAP2 /// LOC101928667	10.8	26.8	28.7	18.9	5.9	19.4	27	15.3	3.8	14	37.3	20.6	12.2	7.4	19.2	24.2	9.9	3.8
ARAP3	23.55	29.95	30.85	19.65	26.5	22.9	32.75	29.15	57.5	29.7	6.9	19	30.25	24.6	26.35	22.85	29.65	40.8
ARC	3.1	2.7	4.6	1.7	2.2	0.8	1.1	3	10.9	5.8	2.3	8.3	2.4	1.8	1.1	2.7	2.8	3.6
ARCN1	699.6	879.2	610.9	787.9	404.3	560.9	661	571.4	509.6	739	603.3	590.1	532.2	685.2	599.3	555.1	590.1	556.2
AREG	45.9	22.4	65.7	56.9	77.5	45.3	37.4	18.6	44.4	70.1	49.8	28.1	36.4	24.8	33.6	39.4	35.5	72.8
AREL1	30.2	31.6	13.1	49.9	33.4	38.7	66.9	26	30	37.6	47.3	28.4	28.9	42.5	51.9	20.9	11.8	29.1
ARF1	165.2	156	79.9	128.3	146.5	167.5	280.5	173.2	153.6	171.7	81.8	154.7	179.9	118	139.8	170.9	196.5	178
ARF1 /// MIR3620	405.3	483	952	1048.8	972.2	851.5	1188.6	392.4	1022.3	496.1	731.6	909	979.4	396	909.8	442.8	392.7	348.7
ARF1P1 /// ARF1P1	30.9	13.1	52.2	12	18.9	21.2	31.7	23.4	42	35.3	30.7	6.7	3.4	15.8	35.9	31.4	16.2	9
ARF3	370.5	426.3	318.8	156.9	214.8	211.2	200.9	374.2	415.4	320.9	413.7	343.9	311.3	446.5	652.9	418.6	454.8	365.4
ARF4	722.1	654	1075.25	1077.45	963.15	907.05	835.45	657.75	992.6	646.15	664.45	833.1	1043.8	897.9	763.05	742.95	754.3	952.4
ARF5	332	290.6	283.3	237.4	287.3	352.8	303.5	346.6	396.8	300.8	335.8	297.3	350.8	374.2	291.8	282	327.4	223.1
ARF6	1098.6	730.6	1431.4	1267.7	1308.4	1495.3	891.6	1048.6	1199.4	814.1	1434.6	836	1406.2	1057.3	922.4	808.2	1088	1088.3
ARFGAP1	111.6	105.25	96.5	88.5	131.2	116.6	72.45	139.75	116.6	101.6	81.95	103.65	80.2	100.25	102.95	101.05	99.25	111.1
ARFGAP2	197.4	227.45	181.75	214.3	210.05	192.15	229.75	217.15	195.15	223.65	191	205.95	181.35	228.25	142.05	201.85	209.55	148.4
ARFGAP3	346.6	425.2	522.8	517.9	415.8	604.3	287.1	329.9	499	363.2	374.3	401.8	490.9	314.2	418.9	336.2	398.9	284.1
ARFGEF1	132.2	138.1	246.8	361.6	257.4	296.6	358.8	140	237.1	145	144.9	246.7	235.6	136.2	228	139.2	136.2	119.1
ARFGEF2	61.5	70.9	142.25	213.8	125.95	203.65	133.8	63.35	186.95	49.15	153.55	109.65	95.1	59.85	114.75	79.25	53.95	63.75
ARFIP1	74.65	53.35	107.6	29.05	78.45	73.65	57	50.45	91.2	62.7	121.15	94.45	91.55	62.25	138.25	54.65	94.55	57.45
ARFIP2	206	166.8	164.2	176.5	176.3	182.6	196.7	195.7	195.3	180.3	219	112.9	174.1	206.3	252.6	185.4	199	270
ARFRP1	84.75	90.1	171.25	56.45	102.75	68.05	97.8	92.15	121.45	106.75	74.75	128.9	88.7	57.95	93.4	120.15	72.9	82.7
ARG1	3.35	5.65	19.75	12.1	9.55	5.5	12.95	2.75	4.1	6.7	18.1	4.55	5.45	7.75	12.8	3.4	7.7	5.15
ARG2	17.15	21.7	19.75	24	28.6	30.55	20.2	26.55	33.7	19.2	43.5	25.7	21.65	24.35	37.6	33.1	26.25	50.4
ARGLU1	786.2	506.65	335.8	433.2	537.65	538.8	293.5	686.75	350.75	519.55	967.6	359.65	473.7	490.05	640.65	590.6	680.2	790.85
ARHGAP1	37.6	24.2	73.75	47.75	72.25	47.95	56.65	27.65	74.45	42.45	43.65	65.9	53.15	63	73.05	41.15	34.75	29.55
ARHGAP10	63.9	80.7	30.2	59.4	47.2	27.2	32.2	75.3	105.2	45.1	66.1	33	72.7	85.7	68.2	52.1	87.8	52.4
ARHGAP11A	19.5	10.3	14.1	1.7	9.9	14.2	0.8	0.9	0.7	8	14.4	9.6	17.5	2.3	18.7	6.6	7.7	8.1
ARHGAP11B /// LOC100288637	43.6	35.7	14.9	0.7	23.4	22	10.7	28.5	22.2	43	5.8	32.9	25.9	39.5	34.1	45.2	43.9	22.2
ARHGAP12	133.4	122.2	164.2	231.9	198.9	173.5	116.9	133.5	91	146.9	108	205.1	188.7	120.3	73.3	98.2	119.4	132.4
ARHGAP15 /// LOC101928361	1137.5	1071.2	766.3	1133.2	939.25	1255.55	932.45	1206.45	777.45	1185.2	1061.9	970.4	924.9	1070	878.35	1125.2	1012.1	1002.2
ARHGAP17	190.9	138.6	277.9	142	228.7	240.3	302.8	240	376.5	177.9	363.9	372	266.8	287.3	341.5	247	273.7	252.9
ARHGAP18	42.3	48.7	50.2	18.2	41.5	50.4	38.2	63.5	45.3	34.5	59	55.4	75.2	19.3	62	49.8	49.6	36.9
ARHGAP19	134.4	101.1	99.1	64.5	108.9	97.1	117	115.7	77	147	58.7	71	82.4	89.6	57	108.3	117.4	61.9
ARHGAP20	2.85	5.8	2.7	11.4	10.35	3.55	4.7	8.9	5.65	6.05	1.85	2.9	8	3.5	1.75	1.05	1.9	13.5
ARHGAP21	85.25	86.2	67.3	123.55	130.85	65.3	81.15	74.05	60.45	90.8	50.7	80.4	86.15	43.7	86.3	49.8	77.1	64.35
ARHGAP22	9.9	3.6	1.6	4.05	5	6.25	2.45	5.5	14.7	0.75	13.15	4.6	8.4	9.15	6.05	1.2	5.65	9
ARHGAP22-IT1	9.75	3	32.7	23.55	7.75	2.05	12.85	8.7	6.85	15.45	11.5	10.6	4.6	10.2	2.15	9.8	4.7	13.15
ARHGAP23	22	13.65	10.3	19.65	4.4	13.25	5.75	3.35	26.8	18.05	8.2	8.15	5.35	12.15	13.6	12.65	14	8.9
ARHGAP24	11.95	12.15	23.05	18.75	17.15	18	16.8	13.1	63.8	14.15	18.7	12.65	15.3	6.8	28	8	12.25	11.25
ARHGAP25	424.2	341.5	240.4	148.8	331.7	222.8	187.3	339.9	275.4	379.9	468.3	418.5	318.3	184	318.6	384.2	459.9	276.2
ARHGAP26	47.7	33.4	45.45	48.55	37.6	71.9	38.8	36.75	94.35	35.6	30.75	37.05	59.8	40.45	66.05	45.5	40.5	24.85
ARHGAP26-AS1	15.5	1.9	37.1	16.1	10.7	1.3	0.8	0.6	16.6	13.1	1.7	1.9	8.9	1.3	1.4	1.5	5.1	17.1
ARHGAP27	16.2	4.6	14.9	9.4	33	13.8	24.5	14.8	21.9	2.2	34.9	11.3	20.3	6.1	36.6	6.6	13.2	13.9
ARHGAP28	1	3.7	2	1.3	1.8	1.6	1.9	8.5	4.5	0.9	1.8	4.9	9	18.4	2	2	1.9	1.4
ARHGAP29	6.35	8.55	1.7	10.85	5.6	1.5	9.4	3.3	16	9.9	13.85	4.1	3.1	2.05	15.1	1.85	2.2	4.3
ARHGAP30	702.3	674	401.9	243.55	249.45	330	511.2	531.05	585.75	787.45	556.2	623.95	442.5	498.65	811.75	689.1	733.9	568.05
ARHGAP31	29.05	23.3	27.05	26.8	25.55	17.1	26.05	14.95	23.1	31.6	49.2	27.3	13.9	39.25	51.3	16.25	40.15	25.65
ARHGAP32	17.35	11.3	19.3	11	19.8	14.1	25.25	8.2	15.4	16.8	4.45	11.5	11.55	15.15	9.2	5.65	5.1	8.95
ARHGAP33	17.8	22.5	3.4	28.3	3.5	3.8	7	29	22.4	19.6	10	27.7	13.3	31.3	3	15.3	14.4	14.5
ARHGAP35	32	28.5	31.5	28.7	20.3	24.4	19.8	32.8	8.5	39.3	47.9	19.9	24.7	27.7	28.7	35.3	28.9	16.6
ARHGAP36	1.9	0.5	14.3	3.3	9.6	0.9	0.9	0.9	2	0.5	19	1.8	3.4	4.5	2.8	1.1	0.7	13.3
ARHGAP39	8.4	25.5	6.2	2.9	11.1	22.8	4.9	20	15.4	4.6	76.8	15.9	11.6	15.9	5.5	21.1	3.7	20.5
ARHGAP4	416.2	419	248.6	200.8	286.9	226	312.4	430.7	321.8	439.6	136.2	306	251.5	358.6	301.2	411.4	345.8	349.6
ARHGAP42	1.2	0.8	1.5	0.6	1.5	1.2	0.7	10.6	0.7	0.5	11	1.2	0.4	1.9	0.8	1.8	1.2	1.8
ARHGAP44	10.05	6.35	18.75	13.7	18.35	11.55	9.05	14.7	14.05	4.9	13.1	1.85	15.3	3.05	18.4	10	17.2	1.25
ARHGAP5	77.9	73.3	95.7	99.8	88.8	52.7	47	45.6	59.7	79	37.4	62.9	28.8	56.5	45.8	76.4	33.1	50.7
ARHGAP5-AS1	1.9	15.7	18	23.8	19.2	30.9	11.5	18.6	16	2.9	18.7	18.5	5.8	23.3	29.8	8.1	16.1	4.8
ARHGAP6	9.6	4.8	14.15	16.3	6.05	5.4	12.9	12.55	13.75	17.2	20.7	33.45	7.15	6.5	10.4	9.5	4.2	1.7
ARHGAP8 /// PRR5-ARHGAP8	8.65	5.6	2	30.6	8.05	14.2	20.95	6.15	9.3	8.25	17.65	3.05	7.6	22.5	14.55	1.95	12.5	10.15
ARHGAP9	939.6	1126.6	732.7	460.2	947.1	594.8	645.4	720.1	724.6	1079.6	857.3	741.3	596.5	865.1	879	939.2	987.8	1080.4
ARHGDIA	249.25	310.05	247.75	161.7	150.9	179.65	160.5	322.45	209.95	294.35	239.6	179.55	232.65	386.1	312.9	296.35	305.55	214.1
ARHGDIB	5692.1	5808	6259	4356.4	5470.4	5036.4	5469.2	5965.2	5910.2	4997.7	5581.2	5305.8	5241.9	5332.2	6191.1	5289.1	5048.7	4670.9
ARHGDIG	17	23.2	25.9	17.8	19.4	38.3	22.9	13.1	35.7	27.6	29.4	12.8	17.8	26	42.9	27.5	18.8	10.6
ARHGEF1	108.1	124.6	71	107.4	78.5	103.6	64.2	98.9	91.4	95.6	45.5	86	64.3	141.7	88.3	99.4	54.9	115.7
ARHGEF1 /// LOC100505585	587.7	531.6	444.3	266.7	291.6	326.2	353.6	444.6	381.9	609.9	355.6	402	319.1	488.7	356	566.4	458.7	510.3
ARHGEF10	37.75	18.7	34.25	15.65	21	14.55	16.25	36.6	18.35	31.55	21	12.1	11.3	14.95	24.1	16.8	17	39.75
ARHGEF10L	23	19.6	58.4	21.25	19.8	12.15	24.7	30.55	49.35	28.6	39.95	19.2	15.4	22	59.05	29	20.6	29.7
ARHGEF11	22.6	18.6	17.6	15.9	26	25.7	21.6	22.2	19.6	23.4	74.5	30.5	12.5	21.6	34.6	46	27.6	31.4
ARHGEF12	2.3	2.5	3.4	2.5	2.3	5.9	2.2	4	3.5	1.7	2.7	2.4	2.4	8.8	5.6	4	2.4	2.4
ARHGEF15	30	28.3	24.75	32.05	13.4	21.25	13.6	28.8	9.95	17.6	15.5	24.85	19.1	46.4	3	31.35	33.15	29.3
ARHGEF16	3.8	17.9	6.1	5.7	16.9	3.7	11.2	20.8	26.4	26.3	32.9	12.4	30.3	7.9	69.2	20.9	12.7	3.2
ARHGEF17	3.9	5	16.7	3.1	3.8	3.1	4.6	3.4	19.2	6	50.1	4.8	5.6	3	13.1	2.4	5.2	9.4
ARHGEF18	3261.4	2946.8	2747.5	898.8	2046	1796.2	2341.6	2790.4	1761	3058.2	2184.3	2486.3	1744.8	2726.8	2149.4	2605.6	2431.3	1705.1
ARHGEF19	26.5	46.3	49.3	7.6	13.8	33.5	31	31	39.8	35	65.7	34.2	20.5	56.7	6.3	38.3	32	23.3
ARHGEF2	70.9	67.65	82.25	80.3	62.8	58.45	70.4	33.25	82.2	51.45	125.55	93.2	53.55	55.5	88.85	50.3	46.15	82.65
ARHGEF25	15.2	19.8	42.1	47.6	36	24.6	47.4	42.3	10.6	30.9	52.7	30.6	19	50.9	25.1	31.5	26.5	54.7
ARHGEF26	2.3	8.7	24	3	7.8	12.4	1.5	7.2	11.6	7.6	1.3	14.9	7.7	15.7	0.7	6.5	13.6	10.7
ARHGEF26-AS1	2	2.1	3.2	0.6	0.2	4.9	14	10.8	9.7	7.8	6	7.2	6.1	0.4	3.3	0.5	9.1	13.1
ARHGEF28	15.25	5.25	11.15	2.15	6.6	8.35	6.1	4.85	1.95	7.3	8.8	7.75	4.9	9.1	19.55	3.1	3.9	10.05
ARHGEF3	1212.3	1007.4	947.1	910.8	846.6	686.7	638.4	1143	752.6	1265.3	1061.5	1200.1	1123.8	736.4	919.9	1248.9	1545.5	1061
ARHGEF33	13.8	0.5	9.5	10.4	1.6	6.6	4	0.5	11.1	29.4	66.7	1.4	11.1	13.4	16.2	12.4	13	11.4
ARHGEF34P /// OR2A4 /// OR2A7	1.6	5.6	1.6	19.6	3.7	10.2	9.2	1.2	2	0.9	33.6	2.7	15.7	3.3	28.9	16.4	1.8	4.2
ARHGEF37	7.85	11.9	16.25	4.3	1.8	4.8	18.75	16.15	2.85	4.35	36.65	14.45	4.1	14.9	27.6	11.15	9.35	5.7
ARHGEF38	7.4	2.3	1.8	18.7	19.6	19	12.4	19.5	1.6	1.9	50.9	10.4	8.9	1.3	16.7	2.6	20.7	2.4
ARHGEF39	7.9	6.4	2.8	1.6	5.4	6.8	1.9	4.5	23.9	3.6	2.3	10.7	2.4	9.1	1.2	3.3	3.5	5.4
ARHGEF4	4.6	3.8	1.5	1.2	1.3	0.9	3.5	2.2	2.1	1.1	1.9	3.2	2.1	1.7	1.4	2.2	2	1.3
ARHGEF4 /// LOC101930241	19.65	13.95	36.2	14.65	20.7	12.6	17.1	28.1	12.6	16.45	26.05	23.8	12.55	15.5	2.7	12.4	12.15	16.1
ARHGEF40	20.6	14.2	26.3	21.4	25.8	16.6	34.3	16.6	56.75	16.1	15.2	8.55	11.55	20.85	44.3	11.35	12.8	19.2
ARHGEF5	26.35	31.75	16.1	29.1	36.7	37.55	23.25	28.95	16.5	37.15	30.6	55.35	33.3	32.15	46.6	18.3	22.85	34.75
ARHGEF6	1370	1389.5	1063.1	603.2	956.5	1035.1	870.8	1259.4	990.2	1384.3	1144.3	1343.4	1043.8	1104	973.5	1297.2	1322.3	881.1
ARHGEF7	52	37.5	85.9	153.5	99.8	106.5	88.3	39.4	92.2	43.7	66.7	107.8	69.2	54.5	45.3	56.2	37	64.3
ARHGEF7-AS2	4.4	6.8	3.4	0.9	0.3	0.6	0.7	14	0.6	1.7	15.5	7.4	1.7	1.3	1.2	5.2	13	10.8
ARHGEF7-IT1	1.1	1.6	9.3	13	0.8	0.7	3.6	14.2	8.9	1.2	1.1	0.9	1.2	17.2	25.1	1.6	12.2	2.3
ARHGEF9	54.4	57.45	79.6	44.65	55.95	56.3	64	51.2	80.25	67.2	33.65	55.6	55.8	32.65	28.8	54.45	47.6	46.2
ARID1A	725.6	567.25	446.95	273.85	423.4	386.5	493.9	636.3	559.25	707.35	594.8	634.5	490.55	497.75	627.3	706.2	694.5	418.95
ARID1B	111.7	86.3	165.3	173.8	112.7	111.8	151.2	92.4	110.2	80.3	71.3	167.7	130.5	88.4	110.4	180.1	116	88.2
ARID2	173	191.2	165.4	225.2	237.9	187	204.5	142.1	129.4	151.7	138.3	171.3	143.3	173.5	186.1	163.2	139	194.8
ARID3A	37.65	37.55	51.65	40	43.05	39.95	51.8	37	56	43.6	43.9	51.15	45.7	45.05	70.4	41.65	47.05	76.65
ARID3B	125.6	154.2	73.6	63	99.2	63	61.6	152.4	108.4	158.6	155.6	103.9	60.6	112.6	104.7	128.5	125.4	138.5
ARID4A	194.8	216.7	204.55	335.9	240	262.2	261.95	199.45	171.3	176.6	99.95	209.4	229.25	169.2	105.75	123.35	160.15	154.6
ARID4B	79.05	56.95	91.3	121.65	121.35	118.3	119.9	67.65	74.9	70.6	69.05	101.75	72	65.1	85.05	59.7	75.4	91.15
ARID4B /// RBM34	443.9	587.5	415.4	832.05	481.4	533.3	703.65	548.1	327.9	486.85	529.1	461.45	532.55	626.5	321.7	468	455.5	523.65
ARID5A	340	444.5	411.9	593.7	401.9	320.3	405.2	468.3	308.8	334.6	148.5	275.5	282.1	877.5	130.8	564.6	374.1	786.1
ARID5B	15	17.9	87.5	14.2	31.9	23.5	28.7	12.3	43.4	10.2	31.7	20.6	33.9	25.6	63	9.1	13.7	20.3
ARIH1	152.55	183.75	208.7	379.2	258.4	295.1	249.6	157.3	220.05	187.3	111.15	174.15	201.4	138.4	146.45	140.65	144.25	138.3
ARIH2	217	270.7	231.9	257.2	230.8	265.2	248.7	279.2	224.9	283.8	194.6	207.5	197.9	290.1	200.6	269.5	215.4	249.5
ARIH2OS	49.3	48.8	20.8	17.9	31.9	14.2	38	28	29.9	41.2	85.1	56	40	40.5	54	55.7	60.4	47.6
ARL1	119.7	116.9	110	166	83.2	139.4	78.3	102.3	141.9	138.6	167	165.5	153.2	131.3	100.7	156	137.3	85.7
ARL10	13.6	23.3	21	23.8	30.5	16.85	39.6	12.5	25.6	20.75	47.2	17.25	11	23.7	25.75	23.4	16.4	9.85
ARL11	5.7	12.95	1.25	17.25	4.25	7.85	19.95	12.95	20.15	13.55	30.1	7.5	9	8.8	26.55	13.25	14	17.75
ARL13B	65	32.2	52.6	39.5	63.4	73.2	42.9	45.9	37.3	54.5	55.4	56.1	61.5	35.3	49.5	61.6	41.4	19.8
ARL14	8.3	0.2	1.1	1.3	9.8	5.5	0.7	1.4	16.3	0.7	3.9	0.5	2	2	18	6.5	7.6	2.5
ARL14EP	240.5	200	227.3	247.9	184.9	297.8	188.1	210.2	158.5	263.8	85.9	293.1	196.6	176.5	133	240.5	269.7	222.7
ARL15	161.55	132.25	98.45	97.75	92.55	116.65	70.5	121.05	79.1	135.6	55.55	88.45	96	148.1	51.75	109.5	162.6	130.9
ARL16	91	104.9	52.7	77.6	106.5	76	84	110.3	79	98.8	126.1	58.4	84.7	52.7	34.1	100.2	94.5	92.5
ARL17A /// ARL17B	10.4	3.9	18.7	11.4	31.7	20	18.9	15.5	42.8	17	5.7	28.2	16.1	17.5	43.5	25.5	14.1	12
ARL17A /// ARL17B /// LOC100294341	33.9	11.4	10.4	24.2	22.1	21	48.1	20.5	7.1	19.8	31.4	33.3	18.6	9.3	58.4	11.8	30.4	14.7
ARL2	168.7	168.8	160.4	75.4	109.6	125.4	112.3	212.4	145.2	196.5	203.7	211.2	140.2	207.3	210.4	202.6	146.4	165
ARL2BP	225.9	254.9	331.5	299.7	247.7	265.5	385	189.4	357.9	265.7	390.1	372.7	349.1	200.8	324.7	169	214.7	174.9
ARL3	30.8	32.5	42.6	13.6	29.8	23.1	45	15	22.7	36.8	70.5	31.5	23	29.7	44.8	17.2	19.1	16.7
ARL4A	465.3	429.9	501.7	388.3	502.3	503.1	451.3	468.9	636.8	474.8	288.7	369	697.1	582.2	497.4	344	381.7	576.1
ARL4C	1886.95	1926.3	2931.05	2072.85	2649.25	2226.6	2720.75	1807.25	2182.55	2127.45	1786.9	1380.3	2077.1	1759	2099.35	1568.7	1250.55	1702.7
ARL4D	44.1	24.25	30.75	24.1	25.45	24.8	35.1	26	43.45	29.75	28.85	32.6	35.75	32.65	11.45	27.2	41.85	28.6
ARL5A /// LOC101929356	425.5	391.8	418.2	263.8	350.4	361.4	292.6	409.8	454.1	411.1	464.8	410.6	587.3	430.5	584.7	484.7	454.6	334
ARL5B	190.55	213.9	207.45	318.4	319.1	383.8	220.9	209.4	194.8	273.6	93.15	196.4	236.05	182.6	151	190.75	229.45	87.05
ARL5C	23.6	5.2	32.9	2.8	19.6	21.8	6.5	2.1	32.3	0.8	55.9	20.2	20.6	7.6	55.3	28.6	33.4	8.7
ARL6	24.05	22.05	24.65	14.1	14.45	15.85	1.8	17.95	27.1	13.4	24.05	27.2	12.4	8.05	18.2	16.35	23.65	14
ARL6IP1	792.7	899.3	1163.2	1653.3	1265.2	1169.4	1299.5	683.4	1163.3	907.7	1562	1497.7	1749.3	912.2	1171.9	771.8	892	600.7
ARL6IP4	524.05	657.25	359.75	441.85	386.5	353	423.5	590.45	372.6	568.75	422.75	439.35	386.05	520.15	422.25	496.7	416	495.6
ARL6IP5	2737.55	2462.6	3020.05	1974	3474.05	2670.05	1895.15	3150.95	2647.45	3211.45	4058.3	2875.85	3375.35	2642.85	3758.9	3205.15	3708.3	3551.2
ARL6IP6	98.6	70.2	65.6	44.9	94.3	91.9	66.6	119	71.5	67.1	77.2	71.7	170.2	76.3	88.4	104.1	127.1	56.9
ARL8A	175.5	148.6	48.8	105.6	69.6	87.3	65.3	155.9	132.2	144.9	137.5	42.1	83.3	109.6	157.3	85.1	128.1	149.5
ARL8B	488.6	501.8	607.1	869.6	516.1	612.95	826.4	401.8	645.05	492.9	483.15	564.75	534.3	448.85	491.3	401.45	492.05	415.95
ARL9	22.3	24.6	23.6	29.9	3.6	18.8	4.8	21.9	2.9	10.1	6.6	12.6	15.5	24.9	18.7	22.1	11.4	27.1
ARMC1	234.45	289.95	380.45	352.15	349.05	352.25	337.35	284.75	291.1	288.95	423.95	337	321.25	275.7	191.7	256.85	293.25	231.75
ARMC10	134.35	137.45	156.55	57.6	162.7	134.25	136.25	138.35	178.15	146.05	205.55	170.85	153.3	105.8	162.85	159.2	168.3	117.45
ARMC12	29	21.1	20	20.7	4.3	16.3	20.6	40.2	18.1	18.5	5	21.8	16.5	26.2	19.4	19.8	6.4	24.6
ARMC2	21.5	11.4	3.8	10.8	8.4	14.2	20.8	18.4	1.3	1.4	1.6	11.4	10.4	28.6	18	8.5	15.5	1.1
ARMC2-AS1 /// ATP5J2	1406	1422.9	889.4	650.9	1079.7	884.5	776.6	1713.9	1021.1	1454.6	1465.3	1454.1	1394.9	1733.8	1304.6	1700.3	1674.9	1214.7
ARMC3	1.1	0.8	25.7	13.8	1.2	1.9	0.8	2.1	8.9	3.6	26	3.2	2	3.5	0.2	0.4	0.6	2.8
ARMC4	16.55	16	5.15	4.15	10.95	14.6	19.65	13.35	16.7	6.65	8	13.9	4.1	4.65	38.35	17.5	6.6	7.2
ARMC5	51.4	60.4	3	31.4	51.1	48.8	47.6	49.1	60.1	50.1	73.4	40.4	30.1	35.5	44.6	40.9	32.6	47.4
ARMC6	46	73.6	32.4	42.2	40.3	28.6	9.2	70.7	33.5	57.7	62	66.7	54.1	43.3	91	51.9	80.1	61.8
ARMC7	72.9	69.45	53.3	28.65	45	30.4	63.3	69.75	32.15	65.2	93.05	65.6	44.1	70.6	75.9	58.2	55.5	67.05
ARMC8	110.15	96.3	112.45	196.1	136	133.65	153.1	89	116.5	98.5	85.85	132.8	134.6	113.7	80.2	88.9	158.7	111.3
ARMC9	2.2	2.1	2.9	6.6	1.3	3.6	6.8	3.6	2.1	2.5	2	10	2.7	9.6	24.4	2.4	1.9	4.6
ARMCX1	30.7	15.3	30.3	36	36	27.6	35.6	11.5	67.3	17.3	61.4	32.6	35.8	68	26.7	57.4	21.1	39.5
ARMCX2	65.3	39.6	33.6	20.9	50.5	26.1	31.1	19.3	33.1	43.8	118.1	110.7	33.7	76.5	83.4	54	73.1	39.9
ARMCX3	155.5	176.95	172.3	232.7	228.9	230	209.55	169.5	148.5	180.45	196	210.3	216.5	166.15	167.55	172.55	206	419.15
ARMCX4	42.2	15.5	5.5	32.8	31.7	14	35.6	13.4	24.3	14	25.7	27.8	17.4	19.2	3.5	9.7	10.1	24.1
ARMCX5	93.65	103.4	86.55	81.9	77.2	89.55	90.65	88.5	78.95	89.4	83.1	90.65	91.35	114.65	74.5	69.35	80.75	97.6
ARMCX5-GPRASP2 /// GPRASP2	46.6	42.7	22.3	63.5	44.1	50.6	35.7	54.2	6.5	49.9	52.3	67.8	29.6	28.7	32.9	26.9	15.1	41.6
ARMCX6	483.1	569.8	305.7	313.8	362.4	266.45	321.9	487.7	319.75	550.45	448.2	403.8	319.5	511.35	353.35	439.5	446.3	581.6
ARNT	43.15	39.95	51.45	30.85	45.25	35.25	22.5	44.8	27.45	48.9	26.75	28.4	42.85	42.25	49.3	56	51.65	54.85
ARNT2	1	1.8	1.4	1	9	2.5	1.5	10.5	0.9	9.9	2	6	1.5	1.9	1.8	3.5	19.5	1.8
ARNTL	246.3	256.3	321.5	666.1	380.55	490.85	358.8	225.75	293	228.3	126.6	321.2	233.45	263.55	145.75	222.1	222.5	254.8
ARNTL2	5.9	6.7	4.5	5.7	1.5	1.8	1.7	2	1.2	10.7	21.9	2.8	9.9	8	18	1.3	9.1	1.6
ARNTL2-AS1	1	0.5	3.3	0.5	0.5	5.8	1.6	1.9	1.3	0.8	28.9	1.6	0.3	12.2	0.4	7.7	0.5	1.5
ARPC1A	216.2	166	153.6	224.1	227.6	169.7	193.8	201.2	257.2	190.4	253.1	344.9	268.2	131.2	325.6	198.8	219.6	179.5
ARPC1B	1987.8	1891	2079.8	975.5	1817.5	1398.6	1268.7	2417.5	2667.4	2003.5	2743.1	1941.2	2114.7	2049.9	2981.2	1932.6	2316.5	1293.5
ARPC2	2975.8	2991.9	3085.4	2515.5	2683.5	2653	2220.1	3434.4	3116.9	3035.9	3206.1	2234.6	2881.1	3397.4	4004.1	2972.6	3297.3	3464.2
ARPC3	3157.5	3482.8	2084.6	2326.7	2445.1	2191.4	1928.9	3494.1	3720.7	3601.7	2448.7	2160.8	2574.2	3928.2	2756.6	3951.6	3827.6	3256.1
ARPC4	337.5	321.7	549.6	401.6	505.7	490.5	408.95	411.9	699.95	451.7	553.35	612.8	665.9	319.35	705.3	293.55	253.7	267.05
ARPC4 /// ARPC4-TTLL3	109.2	106.1	517.7	313.2	486.8	369.4	450.3	196.1	682.7	178.5	477.4	658.3	612.8	148.5	499.4	126.2	113.3	116.4
ARPC4 /// ARPC4-TTLL3 /// TTLL3	59	55.1	58.3	55.4	94	63.2	99	37	72.1	41.6	98.8	52.3	61	30	36.3	43.5	39	45.5
ARPC5	374.8	399.6	762.2	472.6	756.6	570.6	474.7	363.1	942.5	502.8	739.5	680.5	725.3	369.8	640.5	459.3	418.2	249.3
ARPC5L	348.35	419.85	196.9	293.15	241	299.8	230.2	333.4	258.2	371.6	394.25	335.45	379.25	336.7	359.65	407.75	447	323
ARPIN	16.1	13.7	57.6	38.7	17.1	22.4	18.6	30.2	71.6	21	9.3	15.1	12	13.8	35.1	18.1	16.2	10.3
ARPP19	305	361	378.5	544.4	425.5	362.9	490.9	297.7	289.6	273.2	257.5	266.9	384.5	394.6	189.5	294.2	337.5	487.9
ARPP21	5.65	0.8	8.85	2.75	0.4	1.7	1.2	1.05	9.7	1.15	5.35	1.45	2.05	1.6	4.05	1.05	0.8	3.45
ARR3	14.4	17.3	41.8	16.5	18.7	11.4	17.4	13.4	4.2	21.1	33.8	16.2	15.1	31.4	1.5	12.2	13.8	32.5
ARRB1	80.1	83.4	134.2	71.8	126.2	86.5	109.5	138.5	112.8	80.8	82.7	77.5	83	45.9	128.3	62.2	87.1	78
ARRB2	539.8	551.3	405.6	298.3	349.5	259.6	490.3	411.2	746.9	476.8	385	327.5	374	425.5	562.7	505.9	451.8	406.5
ARRDC1	106.25	112.15	66.2	46.25	86.55	69.9	60.25	114.25	94.6	122.7	73.05	94.95	79.1	91.2	115.15	118.95	121.8	117.9
ARRDC2	1793.9	1859.4	2397.3	1952.2	1854.6	1934	1884.2	1391.2	1005.2	1483.6	344.6	1156	1079.7	2929.8	433.6	1556.3	1324.1	2652.1
ARRDC3	457	436.4	635	921.1	887.6	731.7	657.6	524.6	698.9	289.4	210.8	602.6	563.6	346.6	219.4	268.8	565.1	1006.6
ARRDC3-AS1	5.2	32.7	33.5	42.4	25.8	29.4	2	20.3	12.7	19.1	8.4	24.1	35.6	39.3	42.2	16	29.5	35.1
ARRDC4	29.6	28.1	64.4	67.2	71.9	42	137.2	59.6	248.7	42	3.3	37.6	61	7.5	80	37.8	30.1	23.5
ARSA	42.2	38.55	37.45	18.25	23.65	8.35	45.2	30.95	18.15	44.7	42.25	24.1	30.05	23.9	49.9	39.75	25.2	31.5
ARSB	14.75	15.95	33.9	16.4	19.7	17.35	29.85	16.55	37.2	10.15	36	10.35	11.7	15.5	20.2	13.95	10.8	11.95
ARSD	21.4	13.55	27.55	16.25	13.45	23.95	26.8	25.15	47.85	16.05	24.4	15.5	17.1	11.8	50.6	20.25	20.3	18
ARSE	17	7.7	25.5	12.6	0.8	11	2.3	1	16.8	11.1	2.2	2.8	8.5	18.1	1.6	5.7	17	3.8
ARSF	4.6	15	12.8	1.6	2.8	5.4	11.1	4.8	5.7	3.2	49.4	5.6	15	1.8	31.2	2.8	4.7	12.3
ARSG	50.35	68	62.6	38.35	55.7	63.45	64.05	67.45	61.05	63.7	76.2	63.5	51.25	43.35	63.3	57.9	63.5	75.45
ARSI	2.2	1.5	1.2	13.9	3.5	1.4	4.5	2.4	3.2	4.3	1.2	2.2	1.1	12.2	9.9	1.4	10.8	1.3
ARSJ	4.6	6.5	28.6	6.5	0.4	2.5	22.7	6.1	2.3	6.1	18.2	4.3	3.2	0.4	0.5	1.1	0.6	0.9
ARSK	33.5	21.7	41	25	23.3	24	24.7	19.3	36.4	19.6	25.3	31.4	14.3	13.1	8	15.5	25.6	27.2
ART1	11.7	13.4	28.5	12.7	9.6	15.9	2.1	2.4	1.6	22.9	18.4	27.3	2	5	1.5	15.4	16.5	25.2
ART3	12.6	11.7	1	8.6	11	10.2	11	12.1	5.8	1	2.7	16.1	0.3	2.4	11.1	5.4	1.2	9.9
ART4	8.3	5.55	8.45	4.9	10.85	2.7	1.5	2.3	4.5	5.55	5.5	5.8	1.4	9.55	6.3	1.05	4.6	5.35
ART5	3.7	3.8	4.5	2.5	3.9	5.1	1.5	3.8	11.6	3.4	2.4	1.8	6.7	4.6	2.1	3.3	2.5	5.4
ARTN	2.7	3.4	3.8	9.6	0.8	2	4.4	2.3	5.9	1.4	3.4	2	7.4	4	15.7	2.9	3.3	2.3
ARV1	75.75	70.5	59.25	35.15	60.25	49.55	52.35	76.2	86.3	76.8	84.25	80.2	65.55	103	79.5	107.5	127.05	83.3
ARVCF	3.1	3.2	5.6	6.5	16.6	3.5	8.2	29.8	3.9	4.4	5.1	6.3	4.7	13.4	3.5	11.2	6.2	3.4
ARX	16	7.4	9.2	4.3	9.05	7.55	2.25	8.9	4.05	2.7	26.5	6.9	4.1	16.05	1.35	1.1	12.4	3.05
AS3MT	33.3	19.7	0.7	26.4	30.9	25.9	23.2	14.7	27.3	8.7	50	24.2	21.2	23.6	2.1	28.4	34.2	24.7
ASAH1	323.5	287.1	594.4	604.2	640.9	421.9	620	402.1	1318.8	321.4	285.9	365.7	423	303.6	654.3	302.6	217.3	262.6
ASAH2B	28.3	30	29.55	41.1	23.05	44.2	25.65	24.65	34.7	22.25	51.05	44.25	23.75	31.5	17.85	21.7	28.2	48.3
ASAP1	151.5	202.9	279.3	134.4	199.5	207.9	161	201.9	219.8	150.3	164.2	156.7	206.2	126.9	258.5	215.6	237.9	147.7
ASAP1-IT1	26.8	45.5	72	64.5	89.6	86.2	13	40.1	21.8	29.8	48.8	43.8	43.7	71.5	33	32.6	48.8	30.3
ASAP1-IT2	32.8	47.2	53.5	18.2	37.9	27.2	3.5	75.9	18.1	29.7	53.9	54.9	29.9	23.4	1.2	38.9	27.7	67
ASAP2	14.9	13.9	8.9	4.1	11.9	11	0.7	1	10.5	0.5	17.6	30.1	15.2	2.6	18.4	21.7	0.7	1.9
ASAP3	2.7	5.25	12.75	4.4	14.2	8.65	8.35	21.85	31.9	5.85	19.15	3.2	10.8	11.45	21.9	2.55	3.5	8.5
ASB1	31	19.8	48.1	34.2	42.5	31.2	23.3	25.9	53	29.7	35.6	30.5	25.2	42.6	3	44	25.6	46.1
ASB10	0.6	1.3	6.1	2.9	0.8	1.5	1.6	1.6	6.1	2.7	1.9	1.2	2	2.8	1.6	5.7	3	2
ASB11	1.5	30.2	2.7	5.5	18.6	8.7	3.1	0.6	17.5	1.7	10.3	2.6	0.7	5.5	20.8	2.2	0.6	9.7
ASB12	1.5	2.5	3.2	2.4	3.4	2.4	3	4.1	2.7	4.6	37	9.4	4.7	5.3	4.3	4.2	2.3	5.3
ASB12 /// MTMR8	2.85	12.35	2.95	6.4	4.7	7.35	11.15	4.15	6.25	2.4	21.3	7.7	1.35	6.75	14.25	10.25	7.2	5.45
ASB13	144.4	83.8	77.6	61.9	105.2	94.5	103	92.3	146.1	60.9	99.3	106.4	89.6	45.4	65.1	72	87.5	72.4
ASB14	9.15	14.8	7.85	15.2	11.95	25.9	18.45	5.25	9.4	9.55	16.75	2.55	2.7	15.9	2.35	11.25	8.1	5.95
ASB15	1.1	1.6	2.1	0.9	1.5	10.3	2.8	15.5	1.3	1.4	50.6	2.1	1.7	2.5	1.5	2.4	12	2
ASB16	7	5.8	38	13.9	8.2	2.4	4.4	28.8	6.4	35.4	11.9	34.3	3.2	86.3	1.5	6.3	30.9	25.9
ASB16-AS1	61.8	42.9	78.9	36	63.3	33.4	41.5	90.8	55.6	65.7	76.7	98.3	56.6	67.6	105.3	83.4	73.7	71.9
ASB17	11	1.9	13.9	3.2	0.8	6.5	2.1	7.2	4.7	6.6	19.1	0.4	1.2	3.1	0.8	5.9	5.5	6.4
ASB2	20.6	13.25	19.15	8.9	8.75	10.8	12.15	15.8	39.1	3.2	25.55	10.25	13.1	35.4	11.45	27.2	19.7	2.45
ASB3 /// AX747197	1	2.6	44.9	5.3	19.5	31.6	18.5	20.5	13.2	0.7	19.5	1.6	16	15	9.9	25.1	12.7	11.6
ASB3 /// GPR75-ASB3	263.1	230.1	245.2	252.5	263.6	212.3	270.7	247.6	242.5	271	266.2	242	258.4	239.8	183.3	240.2	270.3	283.4
ASB4	7.65	1.4	7.15	4.75	1.75	1.25	9	7.35	1.15	6.65	25.05	0.9	1.95	8.25	4.6	1.65	2	8.4
ASB5	11.9	5.3	2.3	1.1	0.2	0.3	0.2	6.9	0.3	0.6	0.7	10.6	4.7	6.6	0.4	2	1.5	2
ASB6	129.7	159.3	97.55	126.95	82.6	98.85	95.85	127.6	76.4	149.05	82.6	76.75	90.85	158.35	146.75	129.5	145.65	135.1
ASB7	150.8	180.95	111.55	155.15	112	123.6	125.1	162.95	125.2	144.85	149.05	190.55	188.5	161.5	109.65	194.55	196.85	143.1
ASB8	157.6	189.85	134.35	159.25	167.95	157.25	159	135.95	100.35	151	130.95	129.9	130.05	150.95	109.3	157.75	126.1	143.5
ASB9	11.3	13.5	18.4	9.1	18	14.2	6.9	6.9	22.6	7.1	30.1	18.5	10	2.7	3.5	19.5	10.5	15.1
ASCC1	118.25	111.8	154.95	175.5	126.8	115.25	187.1	120.75	122.6	127.7	112.1	220.65	158.25	115.65	109.85	118.8	118.5	152.5
ASCC2	151.9	158.1	142.7	73.5	109.4	95.5	97.6	152.1	99.9	158.2	204.2	129.6	88.1	127.4	188	148.6	171.9	138.3
ASCC3	140.35	135.8	162.1	121.25	172.2	189	181.25	122.55	130.45	154.5	142	132.55	143.7	140.7	181.25	155.7	152.4	102.05
ASCL1	8.15	6.95	10.6	4.65	1.65	1.55	14.3	4.55	2.05	3.8	13.15	3	1.45	6.95	4.2	5.25	8.75	3.3
ASCL2	8.75	10.7	14.85	1.7	2.4	4.1	14.3	11.5	32.05	16.9	35.65	26.1	20.1	6.55	44.15	6.8	49.6	8.3
ASCL3	17.4	19.4	2.6	23.2	12.1	5.2	28.6	27.9	19.3	14	4.5	4.6	10	31.8	26.2	2.1	2.2	16.2
ASCL5	0.8	1.6	2.6	3.9	6	0.9	2	16.8	3.5	4.3	15.1	5.4	16.1	3.8	1.3	1	3.8	3.6
ASF1A	285.6	339.75	368	410.7	322.7	323.75	363.4	372.15	239.6	300.1	282.05	271.05	311.45	337.1	159.95	304.85	347.8	346.05
ASF1B	33.7	33.3	71	36.4	41	32.9	10.3	40.6	9.5	48.4	127.6	40.3	88.3	77	77.9	66.2	83.4	37.5
ASGR1	27.1	23.1	29.5	30.2	40.1	13.5	50.3	18.3	98.9	25	38.6	9	19.7	1.2	36.3	29.2	10.1	3.1
ASGR2	76.3	34.8	23.4	51.9	47.6	38.6	192.3	37.5	303.4	44.4	135	41.4	40.7	38.4	182.1	46.7	60.3	4.4
ASH1L	395.1	373.1	253.9	252.3	334.6	366.1	154	346.4	228.1	292.6	154.3	286.3	322.9	283.5	168.7	340	343.7	238.8
ASH1L-AS1	199.4	229	133.3	142.3	167.1	147.7	164.2	184.4	106.4	164.5	128.4	127.1	187	238.2	124	199.5	160.5	192.8
ASH2L	221.4	218.9	262.1	175.2	256.7	226.1	226.8	242.4	289.3	318.5	403.3	332.7	282.3	250	313.1	328.7	375.7	264.5
ASIC1	7.9	12.35	31.1	14.95	15.45	12.2	4.1	11.65	7.65	6.75	18.1	9.95	8.7	18.5	15.8	5.7	2	20.3
ASIC2	3.5	4.3	5.6	5.1	2.3	1.8	11.2	17	1.2	4	7.6	14.9	0.5	4.9	6.3	24.8	3.3	40.3
ASIC4	1.5	2.1	1	4.8	2.9	4.1	11.6	3.7	6.1	0.9	38.1	4.3	1.7	3.8	2.8	11.9	17.4	1.5
ASIC5	2.1	8.9	2.9	10.6	11.4	9.3	1.2	2.2	2.2	0.8	28.3	0.6	3.3	1.9	14.9	2.2	1.4	10.9
ASIP	17.7	5.3	30.2	0.8	16.9	6.5	1.4	4.5	3	1.9	1.5	0.9	4.9	2.1	13.5	0.9	12.2	3
ASL	78.5	110.4	152.5	65	98.3	61.3	74.6	122.2	149.4	78.5	124.5	93.3	118	93.5	155	119.8	98.4	91.6
ASMT	6.45	6.95	9.6	3.3	11.4	8.45	20.35	3.4	20.15	9.15	31.95	5.15	2.9	8.65	8.95	6.55	11.15	17.05
ASMTL	186.3	188.8	171.9	110.2	140.8	132.3	188.8	237.4	169.3	190.6	283.9	208.3	159.7	235.7	174.5	227.9	208.4	196.4
ASMTL-AS1	3.9	11.3	25.6	31.1	33.2	7.5	6.6	6.4	13	6.1	12.3	29	3.8	7.2	2.4	18.9	23.7	9.7
ASNA1	223.5	216.8	163.9	162.1	164.9	165.8	115	244.5	309.4	254	269.9	247.5	266.2	280.8	366.4	282.7	291	125.5
ASNS	233.1	231.4	191.25	231.9	248.05	180.95	180.8	211.8	147.95	157.1	186.4	240.9	204.55	155.7	165.45	199.05	238.2	195.5
ASNSD1	617.4	638.9	374.4	788.3	526.5	761.8	840.1	481.4	441.2	551.9	646.4	659.8	552.9	712.5	349.5	544.8	605.1	684.2
ASPA	1.4	3.55	13.8	1.95	0.75	3.75	9.1	1.6	1	3.3	2.4	4.75	0.45	1.55	1.9	1	1.1	1.4
ASPDH	25.4	13.1	17.7	3	21.8	3.3	26.7	2.9	22.7	26.1	2.2	3.1	1.4	11.9	12.2	5.9	3.5	16.2
ASPG	3.8	3.45	11.35	6.7	3.95	1.4	16.8	14.9	5.25	15.8	14.3	3.7	6.6	4.15	33.95	7.55	3.45	10.15
ASPH	14.8	9.3	22	12.1	18.5	17.7	30.4	14.6	37.7	14.9	39	19.2	19.3	14.2	14.3	10.4	13.4	10.8
ASPHD1	16.6	8.45	22.9	16	2.3	21.8	35.9	2	4.1	22.5	44.95	8.5	14.65	14.55	10.5	16.35	10.2	18.9
ASPHD2	44.8	44.4	14.7	53.55	36.1	36.85	34.25	50.4	59.15	50.65	27.45	56.85	66.7	49.45	53.75	56.75	49.45	51.85
ASPM	17.8	7.3	12.7	0.8	11.7	0.8	2.5	3.2	2.5	4.9	25.5	12.4	12.1	22.8	31.5	17.7	4.8	13.3
ASPN	3.7	5.6	2.25	1.3	3.25	1.3	5.65	2.8	9.25	0.9	2.5	1.35	0.7	6.4	10.95	1.8	5.2	1.9
ASPRV1	24.3	35.3	19.7	39.6	30.8	48.2	38.1	44.1	29.9	47.6	1.9	34.3	27.4	37.7	43.4	33.5	44.5	11.6
ASPSCR1	91.3	85	110.7	43.2	55.4	37.4	37.8	83.1	84.6	49.3	73.9	90.6	71.2	105	98.7	115.6	92.9	75.3
ASRGL1	42.2	27	57.35	30.5	54.25	24.2	39.9	9.95	47.7	45.05	40.9	41.65	39	52.35	85.9	47.85	46.75	12.55
ASS1	1.4	3.6	1.5	37.6	19.3	1.7	32.2	1.6	5.6	3.6	34.9	32.3	15.3	8.5	8.4	10.9	18.9	10.6
ASTE1	111.1	121.2	109.5	116.9	93.9	93.6	140.6	118.7	69.1	106.8	76.3	79.8	60	121.2	39.5	44.3	102.7	134.7
ASTN1	0.7	1.3	2	0.3	2.1	6	0.5	1.2	12.6	0.2	33.7	12.3	1.4	2.1	14.5	12	0.4	0.3
ASTN2	20.6	6.1	26.6	8.4	11.1	18.5	16.5	13.7	8.7	16.5	33.3	10.9	14.1	19.2	19.4	7.4	1.1	28.8
ASUN	263.7	200.6	265	294.2	293.5	244.7	203	237.8	268.3	248.7	534.5	316.2	390.4	249.7	182.3	346.2	405.4	341.5
ASXL1	227	235.45	279.95	256.55	297.3	285.05	301.4	240.85	248.25	221.55	247.45	299.4	248.9	234.95	197.1	228.7	222.5	252.9
ASXL2	36.3	32.65	79.65	31.7	49.95	51.95	36.25	44.9	54.3	44.8	61.6	66.3	49.55	43.75	54.5	43.6	46.2	48.6
ASXL3	4.45	1.75	15.55	10.35	11.05	3.1	2.25	9.75	6.35	9.4	5.4	1.55	4.15	13.05	6.8	4.1	4.9	23.15
ASZ1	0.4	12.5	7.4	0.2	2.6	0.3	21.1	0.5	9.6	0.2	45.4	6.1	6	15.5	7.5	0.2	8	6.7
ATAD1	203.4	200.35	267.45	400.5	281.25	311.55	277.1	173.55	249.05	218.35	190.5	252.55	273.35	178.15	231.35	215.5	183.7	199.2
ATAD2	59.95	91.3	77.15	186.15	106	125.65	103.5	70	78.3	65.35	87.75	90.4	124.9	89.1	66.3	55	91.25	87.95
ATAD2B	20.6	15.7	48.7	76	46.9	117.3	78.3	26.1	60.9	25.8	49.6	62.4	66.1	27.7	36.7	12.8	22.5	52.4
ATAD3A	73.1	95.8	119.7	53.3	78.2	58.8	77.8	91.8	73.5	88.7	94.8	74.8	83.9	114.9	91.1	95.2	74.4	84.5
ATAD3A /// ATAD3B	56.85	59.95	32.9	29.8	49.95	41.85	29.55	67.1	37.35	50.95	50	56.8	62.1	89.45	49.1	66.1	51	58.95
ATAD3B	69.9	112.7	89.8	78	113.8	78.7	94.4	136.7	107.4	121.8	89.2	95.4	93.7	139.2	55.7	95.7	105.6	123.6
ATAD3C	13.1	21.3	38.7	2.9	8	4.3	6.2	18.6	8	5.9	49.1	1.3	3.6	38.5	32.9	6.2	3.7	12.4
ATAD5	3.6	20.6	21.9	42.8	38	26.3	44.6	8.2	34.9	22.9	4.8	3.7	33.1	18.9	3.3	17.7	27.4	21.1
ATAT1	19.1	29.2	26	27.8	10.1	26.3	14.7	30.8	17.75	15.85	58.95	24.2	11.7	15.2	4.45	18.3	33.5	24.6
ATCAY	3.9	2.9	1.9	1	4.9	1.1	6	3.7	17.8	3.9	11.9	8.6	3.8	4.1	1.6	2.3	5.3	5.3
ATE1	24.65	20.25	41.65	33.7	41	46.95	40.15	17.35	49	21.65	43.35	33.95	37.45	30.55	21.55	17.95	29.85	30
ATF1	117.8	94.2	184.1	165.8	178.3	200.1	118.2	137.6	165.6	122.1	192.1	210.6	245	117.1	199.4	141.6	185.2	177.3
ATF2	30.2	44.9	100.8	154.3	136.9	111.2	114.5	52	93.4	60	112.9	94.4	135.9	44.9	96.8	55.5	62.4	50.5
ATF3	30.3	17.5	117.5	125.1	69.1	64.9	87.9	33.6	121.2	27.6	73.7	26.4	55.3	56.9	89.5	23.9	27.9	48.4
ATF4	4788.1	4196.8	3426.2	4030.8	3888.8	3306.1	4395.3	3964.6	3234.5	3742.7	3010.8	3610.9	3686.4	4888.5	3071.5	4029.2	3296.7	3913
ATF5	21.7	18.05	32.15	14.9	14.55	10.35	18.15	20.8	22.95	24.1	50.45	18.2	9.6	30.3	24.15	16.3	20.3	17.8
ATF6	163.2	190	164	142.3	121.55	170.4	135.8	135.85	170.4	129.1	207.3	208.15	174.7	136	249.85	223.15	170.7	152.2
ATF6B	30.7	15.4	46.5	42	33.5	32.4	3.7	34.9	39.5	33.3	62.3	56.7	42.7	39.9	59.7	32	44.7	44.8
ATF6B /// TNXB	3.7	2.5	13.5	14.8	33.1	33.8	15	12.9	20	8.7	2.6	21.4	28.7	13.5	51.4	4.8	10.9	15.2
ATF7	90.9	78.3	27.1	33	34.1	37.1	29.6	49.7	80.5	68	75.3	61.8	43.8	45.6	39.3	41.2	49.6	34.5
ATF7IP	505.55	423.8	338.25	293.3	429.15	366.7	410.6	355.25	360	416	394.35	468.65	416.7	362.05	307.1	423.15	468.2	473.35
ATF7IP2	566.7	495	226.15	185.35	246.2	416	238.65	479.6	206.05	347.6	338.2	182.6	311.45	462	220.3	266.2	239.75	282.4
ATG10	34.25	22.95	27.65	19.2	38.85	39.1	9.65	37.6	49.7	24.75	40.95	26.5	34.5	26.55	19.15	35.85	27.55	28.5
ATG101	174.8	176.1	244.7	194.6	214.2	169.3	205.9	180.4	269	216.1	206.3	216.8	286.7	315.4	319.9	260.4	247.5	318.9
ATG12	108.8	103	129.4	198.2	166	142	179.3	83.3	112.9	127.2	154.4	183	237.3	97.2	128.8	106.1	127.5	148.9
ATG13	136	147.2	180.5	211.4	194.9	181.9	227.8	147.6	195.4	150.9	171.2	205.5	175.7	176.7	213.1	169.5	158	165.1
ATG14	316.5	400.2	272.5	574	331.8	423.8	390.4	327.6	212	300.7	149.2	319.9	342.2	329	153.4	278.5	310.6	321.1
ATG16L1	140.25	145.75	128	165.2	156.55	207.4	215.3	130.15	111.55	114.55	60.95	187.5	115.45	123.9	74.8	101.5	109.95	147.5
ATG16L2	184.8	157.45	140.95	108.1	188.95	122.35	104.85	215.25	189.6	201.8	135.75	137	88.1	116.85	247.85	187.3	206.9	138.7
ATG2A	297.4	587.5	197.6	477.2	239.3	332.8	412.1	360	274.7	347.6	233	194.3	290.7	575.7	294.3	347.3	316.9	620.2
ATG2B	43.1	35.7	74.15	88.75	75.95	67.6	81.6	40.45	53.75	63.85	65	49.8	57.1	33.15	44.55	34.6	40.75	78.9
ATG3	446.1	458	461.4	538.65	518.15	433.65	536.95	489.5	620.15	500.1	618.95	400.4	605.05	521.05	700.3	610	620.6	491.15
ATG4A	143.8	147.1	164.5	86.6	108.6	93.6	77.8	137.6	135.4	133.7	122.6	146.1	145.6	147.2	128.5	155.2	170.9	106.4
ATG4B	248.9	176.8	227.8	132.4	184.5	157.6	181	229.1	199.6	228.8	196.2	219.6	171.1	221.6	170.2	190.6	210.8	233.7
ATG4C	14.8	18.8	46.2	2.2	19.5	14.4	1.2	17.5	11.9	32.3	81.9	54.3	33.9	31.5	15.3	30.1	28.4	27.2
ATG4D	111.2	121.3	68.9	60.9	64.5	94	92.7	92	68.5	97.5	100.3	75.1	63.1	132.1	30.2	110.8	117.8	101.9
ATG5	179.4	156.8	261.5	281.7	252	257.6	216.1	198.7	250.9	188.9	216.2	237.6	305	178.1	217.9	199.3	207.5	160.9
ATG7	50.2	51.65	48.75	30.15	48.1	48.05	41.95	61.1	87.85	45.6	64.15	56.3	44.25	47.5	83.95	46.5	57.95	31.4
ATG9A	135.2	134.1	108.8	131.3	112.4	80	104.7	139.1	105.9	127.6	161.9	98.1	70.8	175.1	93.5	136.4	118.3	162
ATG9B	31.35	28.8	42.9	19.6	29.55	16.9	28.65	36.4	37.3	29.15	23.1	33.7	25.05	22.45	50.6	24.45	28.55	29.9
ATHL1	1196.3	778.6	390.6	487.6	789.5	589.9	534.7	542.8	420.3	749.9	399.5	616.9	174	502	381.2	564	299.3	686
ATHL1 /// LOC101930595	5.9	22.7	30.1	15.1	21.6	12.8	4.2	1.3	3.4	2	58	5.2	1.8	4.1	1.4	6.7	2.4	15.1
ATIC	490.7	556.5	483.8	390	511.2	535.4	542.7	685.8	419.9	700.2	772.8	735.7	667.8	786.5	624	868.3	787.4	553.2
ATL1	36.8	41.9	15.9	3.8	37.5	37.7	45.2	26.3	19.2	36	46.2	62.2	53.9	34.4	40.6	37.8	34.4	29.9
ATL2	23.5	23	72.7	83.8	56.6	59.9	85.9	25.7	50.8	38.6	18.3	42.1	36.9	38.6	15.8	18.5	20.6	34.8
ATL3	70.9	70.3	45.5	86.4	64.2	34.4	93.7	66.2	77.4	71.3	63.5	51.3	98.3	72.3	94.4	59.3	79.8	58.9
ATM	80.55	92	291.55	131.25	305.9	254.8	312.25	76.05	206.75	102.75	567.6	275.25	185.1	96.25	324.8	126.95	60.8	109.75
ATMIN	155.8	182.5	164.4	210.6	184.3	211.9	235.6	192.6	223.2	194.9	265.5	202.3	178	196.4	247.5	170.4	181.3	182.1
ATN1	25.3	17.9	38.65	12.2	19.35	22.25	7.4	13.9	27.05	23.35	31.65	23.25	5.2	21.6	27.7	23.8	19.4	16.95
ATOH1	4.7	1.2	7.1	14.9	15.1	1	4.5	18.6	5	7	2.3	0.8	2.3	6	3	1.7	4.3	1
ATOH7	3	0.65	4.95	6.15	8.9	3.1	16.7	3.85	6.45	4.65	3.45	2.9	6	10.25	10.6	5.15	3.4	7.55
ATOH8	12.3	12.4	3.6	5.8	4.6	17.1	16.5	13.8	10.8	15.8	32.3	9.1	16.8	25.3	22	10.6	9.2	12.9
ATOX1	183	125	129.9	124.6	122.7	112.4	120.8	145	141.6	162.2	122	118.6	164.7	219	278.7	246	255.9	147.4
ATP10A	17.1	15.9	24.3	30.8	35.3	17.7	45.9	17.2	34.9	26.1	2.1	5.3	4.5	27.2	60.3	13.7	18.6	27.1
ATP10B	13.05	7.8	21.95	15.3	17.1	8.5	20.35	7.35	9.75	26.65	34.5	8.05	11.05	21.75	37.05	11.3	8.45	11.05
ATP10D	37.9	43.8	19.2	9	42.2	30.1	15.8	44.7	57.2	19.1	74.2	44.5	42.3	26.7	84.3	48.5	23.6	12.5
ATP11A	23	14.65	32.3	34	25.4	25.9	29.3	25.15	32.65	11.85	30.9	27.75	20.7	12.35	24.95	29.15	21.25	18.4
ATP11A-AS1	3.7	2.3	14.4	3.2	2.4	1.3	2.6	1.9	3.1	4.5	7.1	3.7	2.3	3	6.6	3.3	3.9	3
ATP11B	45.35	53.75	105.95	136.05	93.45	114.6	85.25	57.35	65.1	54.3	71.7	79.7	91.7	57.8	85.05	50.75	57.75	93.1
ATP11C	121.75	79.25	122.8	61.15	101.25	109.9	108.05	95.9	102.65	108.75	70.2	111.3	112.1	82.7	87.4	112.9	87.45	105.55
ATP12A	0.9	4.7	23.1	17.5	2.9	10.7	4.6	5.6	13.8	1.4	66.4	11.2	1.4	26.3	1.4	13.1	2.8	8.8
ATP13A1	383.8	287.2	263.1	198.7	290	246.2	323.7	334	386.9	313.4	517.3	336.9	354.3	372.7	595.4	408.6	357	348.6
ATP13A2	72.6	95.6	42.5	15.6	30.4	38	34	74.3	53.5	55.6	72.4	61.6	43.4	82.1	95.7	69.9	67.7	56.9
ATP13A3	159.05	133.95	240.65	208.5	222.5	225.25	198.05	162.45	244.7	143.35	103.25	132.35	197.75	107.55	79.45	121.1	173.35	130.1
ATP13A4	1.1	1.4	16.4	14.4	7.1	2.4	18.3	1.2	1.6	1.4	2.6	9.3	2.9	12.5	1.2	10.4	1.6	3.5
ATP13A4-AS1	0.5	0.6	0.7	0.4	0.3	0.6	0.8	3.2	0.5	0.4	1.4	1.3	0.3	0.5	1	1.7	2.4	3.1
ATP13A5	11.4	9.65	21.3	13.55	6.95	8.15	1.9	6.65	7.9	3.85	13.5	16.65	2.1	14.4	16.95	8.65	2.35	1.8
ATP1A1	1361.2	1469.9	1344.6	846.8	1172.6	1093.5	1120.1	1353.4	1137	1353.2	1056.1	1194.5	1085.2	1295.5	897.3	1270.2	1067.7	1245.9
ATP1A1-AS1	19.75	16.75	20.65	5.55	12.45	2.2	30.05	30.35	8.45	8.1	28.8	19.25	2.15	9.85	15.95	21.55	22.3	13.2
ATP1A2	1.9	3	34.3	7.4	2.2	4.8	6.35	4.85	16.75	8.85	17.35	3.7	0.85	2.95	15.35	4.65	6.75	1.75
ATP1A3 /// LOC101927137	13.2	4.5	25.8	1.5	0.9	5.5	6.2	26.3	17.9	11.7	3.2	1.7	15.7	3.9	36	1.9	20.8	15.5
ATP1A4	2.6	6	17.6	4.5	1.8	4	4.3	0.6	11.6	4.3	24	5.9	2.7	25.9	31.2	4.6	11	2.3
ATP1B1	94.7	101.25	49.7	119.15	79.8	92.4	46.05	74.2	102.9	79.6	49.35	53.15	39.85	99.8	62.95	70.7	78.4	81.4
ATP1B2	9.4	8.9	15.1	8.3	7.6	12.9	5.1	8.5	20.5	2.5	52.7	12.1	13.7	9.2	2.7	3.5	6.4	3.2
ATP1B3	15.6	11.2	13.3	33.4	32.6	24.5	26.1	16.8	11.1	26.5	26.9	18.2	17.9	27.5	15.9	24.6	22.6	22.8
ATP1B4	0.8	7.65	15.4	4	7.35	6.7	10.6	7.8	19.5	9.7	14.8	6.65	2	2.2	0.9	3.3	5.95	2.85
ATP2A1	4.1	11.7	13	1.65	5.25	9.5	5.55	9.15	2.85	3.3	17.6	7.55	2.2	10	9.8	3.6	12	19.05
ATP2A2	74.8	50.85	110.35	78.35	77.05	96.25	67.5	62.35	86.4	58.15	99.45	95.75	82.65	65.05	82.8	55.3	102.35	45.3
ATP2A3	46.5	32.7	86.3	53	90.2	55	68	33.5	110.8	71.7	126.8	221.3	81.5	42.7	116.2	51	49.9	41.7
ATP2B1	220.9	336.4	769.1	658.8	866.5	1025.9	645	337.2	841.7	328.5	150.6	285.7	597.9	111	349.7	193	187.5	143.1
ATP2B2	1.85	1.75	14.6	4.5	5.95	2.95	6.6	2.2	3.15	3.55	4.9	2.85	2.9	3.3	2.1	3.05	1.9	2
ATP2B3	6.8	7.1	2.25	6.95	3	6.35	7.75	4.25	5.95	4.7	20.8	1.2	7.85	10.4	3.6	1.65	7.75	11
ATP2B4	467	464.6	487.5	219.2	304.6	467.3	162.1	501.5	494.9	498.5	185.9	327.4	498.8	226.6	337.7	429.7	501.3	232.8
ATP2C1	99.1	93.6	94	79.45	95.4	103.45	70	109.3	84.45	94.5	117.2	94.6	120.35	88.55	81.6	131.3	117.05	81.65
ATP2C2	11.6	11.2	18.7	12.6	11.5	9.9	20.5	7.7	2	17.7	6.4	7.5	5.1	17.4	14	4.3	9.2	15
ATP4A	14.9	12.4	9.4	1.2	1.3	1.9	24.7	2	1.8	1.1	21.8	2.2	2.3	16	12	1.6	2	4.2
ATP4B	4.5	3.1	5.2	5.3	3.1	1.7	1.5	7.1	3.2	3.2	12.6	2.1	6.1	3.3	2.6	3.8	8	3
ATP5A1	2160.8	2266.5	2305.45	2251.85	2164.25	1916.05	2325.65	2253.6	1990	2339.05	2530.2	1993	2018.15	1868.4	2107.5	1881.4	1919.2	1745.9
ATP5B	1591.9	1491.2	1543.6	1808.4	1589.9	1460.8	1521.4	1753.9	1776.5	1691.8	1966.8	1699.5	1874.3	2078.3	2174.7	1624	1749.2	1612.8
ATP5C1	2273	2026.35	1464.6	1458.25	1464	1297.45	1584.95	2262.3	1589.75	2194.95	2748.8	1941.65	2097.85	2681.55	2615.35	2436.65	2260.35	1993
ATP5D	343.7	373.25	243.25	209.6	220.3	212.1	302.45	467.65	354.05	364.35	368.2	264.1	246.2	407	391.6	353.65	279.85	375.3
ATP5E	3947.65	3478.75	2566.9	2370.2	2702.65	2404.4	2074.7	3644.05	2685.7	3677.95	2906.95	2207.45	2856.1	2847.4	2639.05	3179.6	3111.2	4149.75
ATP5F1	1585.45	1557.05	1407.9	1189.35	1259.2	1020	1186.3	1863.1	1369.2	1740.8	1535.5	1278.95	1495.55	1512.6	1479.1	1453.5	1679.65	1214.95
ATP5G1	242.1	182.7	169.8	118.3	178	176	109.9	231.1	188.3	239.7	343.5	206.5	216.4	258.8	251.7	292.9	240.7	106.5
ATP5G2	1873.5	1975.3	1570.95	1796.85	1549.35	1400	1696.2	2080.4	1572.7	2062.4	1950.75	1613.15	1394.1	1736.75	1756.85	1543.2	1583.2	1851.65
ATP5G2P1 /// ATP5G2P1	37.3	39.8	61.5	49.7	53.1	53.1	47.8	85	80.8	41.7	85.5	43.5	35.1	48.5	54.3	40.9	58.3	41.7
ATP5G3	1497.3	1432.5	1196.9	1250.7	1259.7	1029.1	1062.9	1457.9	1389.9	1359.4	1419.6	1345	1552.2	1536.7	1201.6	1693.7	1475.3	1168.1
ATP5H	2158.35	1987.05	1245.85	882.95	1347.45	1102.7	1157.6	2191.7	1333.55	2300.75	1577.45	1414.2	1430.45	2232.3	1571.5	2041.45	1859.65	1990.55
ATP5I	1741.15	2020.9	909.95	940.25	1061.05	955.8	872.2	1779.6	857.8	1834.25	1050.25	1058.8	1012.35	2052.9	911.4	1876.9	1758.6	1541.45
ATP5J	2027.2	1791.8	1374.5	1004.7	1242.6	1238.1	1052.3	2051.4	1563.3	1830	1505.1	1386.1	1538.2	2034	1403.2	2072.8	2016.1	1553.6
ATP5J2	0.9	9.6	2.5	4.1	2.7	4	4.5	1	2.2	8.6	1.7	2.8	2.3	7.6	6.5	10.9	1.9	4.8
ATP5J2-PTCD1 /// PTCD1	60.5	49.8	37.8	28.6	54.1	49.4	50.85	51.75	50.6	58.8	101.55	57.85	30.65	57.9	61.5	63.05	57.35	43.95
ATP5L	5121.15	5250.1	3941.2	3973.35	3954.7	3393.55	4090.85	5309.35	3553.75	5062.9	3545.3	3454.1	3633.95	5234.3	3380.3	4163.85	4151.95	4276.05
ATP5O	437.3	477.7	367.8	735	907.6	972.7	390.9	655	388.3	721.6	434.1	308.7	682.6	513.6	446.7	508.6	461.5	613.2
ATP5S	53.3	74.8	68.9	32	41.7	75.2	62.2	49.9	53.5	57.6	54.2	77	69	70.5	61.8	50.9	78.3	33.7
ATP5SL	116.9	133	69.2	87.5	50.8	75.8	186.6	68.6	42.4	116.9	208.3	108.2	84.9	108.8	125.5	151.3	80.3	81.3
ATP6	8571.55	7555.55	8698.15	6945.9	7108.85	6202.3	8320.35	7746.2	7277.4	8020.85	10507.9	5804.35	4270.75	6854.95	10343.6	6036.95	5605.6	9458.6
ATP6AP1	490.2	522.8	409.3	281.2	445.9	330.7	474.8	583.9	612.6	522.6	633.9	467.9	452.6	456.5	605.7	482.1	452.8	355.3
ATP6AP1L	13.45	15.8	21.4	12	1.65	16.3	18.65	6.5	20.4	9.05	8.8	12.5	12	15.45	22.65	2.7	17.65	3.85
ATP6AP2	509.2	535.3	974.8	1085.4	941.8	950.3	1144.7	557.4	1245.7	499.1	528.7	873.7	804.8	415.7	1262.3	580.9	455.5	404.7
ATP6V0A1	28.35	55.85	58.35	39.7	57.35	49.05	49.4	36.45	71.05	40.45	48.5	51.1	42.65	42.85	88.4	49.6	48.55	51.4
ATP6V0A2	17.6	25.9	48.5	48.8	41.4	42.1	33.7	31.4	41.7	22.5	39.1	55.4	35.7	36.2	29.4	24.9	17.2	27.4
ATP6V0A4	5.1	2.6	18.8	1.7	0.6	0.5	3.5	2.3	2.6	3	48.4	11.5	10.3	18	4.1	0.3	0.9	0.7
ATP6V0B	552.9	592.5	595.9	531.7	584.3	491.4	709.1	665.2	1011.8	624.6	708	509.8	701.4	759.6	803.9	633.6	624.3	557
ATP6V0C	814.1	845.8	842.55	826.35	733.3	661.15	1025.9	934.15	1239.55	921.8	912.75	814.65	785.95	1080.75	1303.3	937.55	855.3	891.85
ATP6V0D1	526.8	522.8	642	701.8	630.9	494.8	807.6	525.4	1061	570.7	700	607.9	663.6	502.6	1445.8	580	602	441.1
ATP6V0D2	15.3	6.4	28.5	17	19.1	19.7	4.5	14.6	2.4	9.6	3	16.1	11.6	25.4	3.9	1.7	9.3	10.8
ATP6V0E1	232.2	172.6	101	172.1	168.1	216.1	108.7	227.5	87.1	172.1	143.9	137.1	128.3	144.3	152.1	193.2	218.6	189.3
ATP6V0E2	550.2	474.2	281.3	162.1	219.8	150.8	285.5	471.7	187.5	547	539.2	317.7	263.8	403.4	274.1	434.1	427.1	332.2
ATP6V0E2-AS1	22.6	10.2	3	1.7	22.9	5.6	23	3	1.8	10.2	8.9	34.6	9.5	10.1	4.5	26.1	13.2	23.8
ATP6V1A	194.35	204	221.1	231.9	269.35	197.85	191.4	229.05	467.85	227.45	223	254.1	232.2	212.35	363.35	226.45	213.2	211.4
ATP6V1B1	4.85	6.75	20.25	4.05	3.2	9.8	18.95	12.95	13.35	9.7	17.3	7.6	4.55	17.05	18.45	3.95	1.75	6.7
ATP6V1B2	234.6	267.4	401.8	432.4	412.4	317.6	546.3	219.3	689.1	287.3	272.1	394.4	361.7	178	420.9	244.5	300.5	210.3
ATP6V1C1	69.4	63.35	99.55	73.5	94.35	96.55	86.4	84.75	96.7	65.6	91.4	103.95	112.35	78	77.6	106.55	101.45	95.8
ATP6V1C2	1.6	1.5	8.2	2	6.3	1.3	25.8	4.25	6.55	5	1.7	1.55	0.8	4.9	18.8	0.9	1.55	7.9
ATP6V1D	118.7	63.9	111.45	71.1	90.85	85.65	84.2	109.1	167.4	95.55	144.3	116.15	142	86.5	191.75	109.75	140.1	66.2
ATP6V1E1	798.7	768.2	355.8	749.8	513.7	602.7	570.3	798.8	525.6	674.6	770.4	629.9	657.2	866.2	860.9	813.6	894.4	538.6
ATP6V1E2	92.1	123.3	143	49.3	85.6	96.1	48.3	83.8	77.8	104.6	146.9	95	90.7	83.9	32.6	100.6	81.5	57.3
ATP6V1E2 /// FLJ41757	16.5	29.4	23.4	18	32	28.3	34.3	26	33.2	17	52.2	30.2	13.3	19.9	33.6	18.3	28.6	16.5
ATP6V1F /// LOC101927180	1006.8	1054.2	516.6	749.7	682.6	595.8	705.7	1088.2	1010.5	1118.2	869.9	821.5	781.7	1019.2	1313.5	949.9	1096.3	854
ATP6V1G1	1544.85	1334.75	1348.35	1357.45	1234.6	1154.7	1667.7	1276.75	1207.25	1148.4	1082.2	1303.9	1193.6	1168.05	1278.1	1358.5	1096.5	1259.05
ATP6V1G2	34.8	25.9	21.2	4.8	16.5	16.1	16.3	24.8	24.4	25	49.3	14.4	27.6	28.3	39.2	6.6	6	13.8
ATP6V1G2-DDX39B /// DDX39B /// SNORD84	1558.75	1364.1	924.25	840.85	924.05	721.2	1196	1087.75	967.15	1357.8	1119.1	1106.95	904.15	1235.9	963.85	1481.2	1413.35	1527.5
ATP6V1G3	6.5	13.1	9.6	1.6	12.2	8.2	3.1	7.6	18.3	13.7	54.6	1.8	11.7	18.4	15.3	9.6	9.8	11
ATP6V1H	43.3	86	52	83.8	53.8	97.2	89.8	54.7	59.7	58	67.5	71.9	60.6	66.4	42.1	30.9	55.7	44.8
ATP7A	53.1	93.35	78.5	97.65	73.75	83.1	68.3	72.85	58.1	98.3	80.7	67.95	69.25	57.35	64.75	91.85	95.7	66.05
ATP7B	15.7	18.9	45.8	0.7	9.6	17.9	19.9	15.6	11.4	28	38.8	4.2	8	5.9	35.3	14.3	14.3	25.6
ATP8A1	9	10.9	19.2	41.8	34.1	19.7	54	14.3	23.9	3.5	29.6	32.4	39.9	20.7	50.1	15.8	7.5	18.8
ATP8A2	22	22.3	23.9	8.1	19.1	18.7	14	22.1	5.3	11.7	20.6	4.1	14.6	18.7	5.2	20.4	2.1	17.5
ATP8B1	120.65	145	143.95	138.9	127.5	151.4	126.45	115	107.8	90.5	74	102.75	63.5	242.25	121.4	131.65	128.7	166.9
ATP8B2	1077.55	1106.15	908.55	242.45	665.45	549.7	521.9	1071.05	634.25	1092.85	631.15	784.6	557.9	579.4	618.2	843.1	857.4	685.15
ATP8B3	6.3	3.6	2.2	4.6	4.2	1.8	12.1	10.4	12.4	18.6	3.2	10.9	13.8	4.2	2.6	10.9	9.9	2.2
ATP8B4	12	21.9	46.7	23.2	16.4	9.7	28	4.1	30.8	16	43.4	22.5	17.6	14.4	70.5	9.8	15.9	6.3
ATP8B5P	8.05	6.2	5.15	1.1	1.85	3.25	4.95	0.8	16.6	2.25	16.1	2.65	1.7	12.75	1.8	7.3	1.7	0.5
ATP9A	23.7	22.05	19.05	7.2	15.75	28.95	22.95	15.2	21.2	21.25	36.3	28.7	25.2	9.3	33.6	4.1	18	13.7
ATP9B	19.8	18	19.05	19.2	24.7	24.35	31.75	22.3	41.2	12.2	32.85	22.2	15.15	17.55	16.4	9.05	8.9	13.8
ATPAF1	210.6	214.2	216.3	89.6	145.5	174.1	85.45	225.15	148.85	187.75	212	231.45	185.8	167.5	195.2	223.55	221.25	117.05
ATPAF2	46.4	38.8	39.45	34.3	36.7	31.15	56.75	41.05	42.4	35.15	36.4	65.9	36	35.05	51.4	39.35	40.8	43.7
ATPIF1	699.7	649.6	401.3	393.4	533.7	444.7	422.2	736.1	534.7	595.9	430.6	471.1	476.3	637.1	325.7	704.9	602.4	641.5
ATR	122.5	124.3	161.2	157	194.9	253.8	173.1	127.3	112.3	87.1	163.4	214.9	218.4	107.9	112.4	175.4	165.7	151.7
ATRAID	1420.7	1440.4	1112.7	920.4	1031.4	1074.3	969.4	1445.6	1122.3	1552.6	1321.3	1179.2	1135.4	1247.9	1309.6	1202.5	1065.5	1020.5
ATRIP /// TREX1	104.4	110.9	91.3	72.3	64	72.3	118.1	60	116.7	123.2	518.7	134.2	167.9	124.3	312.3	170.7	246.1	168.1
ATRN	73.5	74.7	65.85	46.25	84.7	94.65	63.45	72.75	79.1	46.1	32.55	72.95	57.1	58.25	79.85	45.6	46.25	32.05
ATRNL1	1.2	5.8	2.9	4.5	2	11.6	1.3	2.7	2.4	1.7	16.2	6.1	2.8	3.5	2.8	1.5	1.7	2.2
ATRX	261.65	225.35	238	175.35	275.65	278.85	225.5	221.45	217.45	278.55	232.5	266.25	256.05	189.2	219.9	260.3	257.35	210.35
ATXN1	154.9	158.8	143.6	128.1	80.4	170.6	123.4	311.2	82.3	137	101.4	139.5	112.8	117.5	103.1	118.2	64.8	70
ATXN10	663	613.55	543.7	257.7	457.45	427.3	548.1	503.7	571.15	585.9	775.9	706.7	553.35	584.8	806.25	600.95	550.55	467.45
ATXN1L	474.85	443.45	364.05	549.8	317.25	411.95	549.35	442.3	274.65	440	198.75	305.65	315.4	403.4	171	319.15	306.4	262.25
ATXN2	155.9	99.6	121	88.5	82.5	85.7	136.7	177.7	93.3	130.8	130.8	153.7	90	85.5	105.7	110.3	147.7	68.4
ATXN2L	61.55	96.1	100.75	60.5	51.5	36.15	51.95	66.9	59.85	81.2	119.55	58.2	64.45	44.6	106.75	74.85	70.9	76.05
ATXN3	30.1	27.8	58.3	55.7	40	59.2	42.3	35.1	38.2	32.5	30.3	25.7	29.6	33	68.8	28.4	42.3	42.8
ATXN3L	3.2	1.7	1.6	2.2	2.5	1	44.7	13.7	1	14.9	12.9	1.6	1.9	13	24.5	0.4	4.5	3.2
ATXN7	435.1	443.2	508	456.6	403.3	492.4	662.3	534.1	304.9	526.9	219.4	451.2	421.2	806.2	240.4	409.2	398.5	526.9
ATXN7L1	52.9	48.25	63	22.35	38.9	34.05	27.8	55.15	32.6	42.6	47.35	40.8	29.1	23.35	64.45	45.4	48.45	58.45
ATXN7L2	20	4.9	49.1	6.1	29.5	23.8	28.3	21.6	43.3	25.1	72.2	13.3	13.9	16.4	15.8	21.4	18.3	24.4
ATXN7L3	252.4	301.2	197	184.1	186.6	133.1	233.4	273.7	209.6	286.7	124.6	196.1	154.6	204.1	243	275.5	175.8	192.5
ATXN7L3B	369.15	397.3	266.7	283.3	224.25	281.8	375.2	367.7	324.35	378.4	313.55	383.6	269.25	321.4	283.35	391.3	332.25	279.9
ATXN8OS	3.2	6.2	17.8	7.2	2.2	1.4	3.4	1.2	35	12.1	4.3	2.6	1.5	36.2	25.7	2.5	12.6	11.2
AUH	178	144.3	189.1	64.7	132.1	173.9	109.2	161	111.7	167.7	160.1	166.5	171.5	163.8	144.4	152.9	202.8	156.5
AUNIP	14.95	6.45	22.8	11.55	10.3	4.35	7.05	8.5	8.3	9.85	36.2	9.1	12.45	17.8	1.55	16.55	14.35	21.55
AUP1	722.4	664.4	574.6	422.3	500.9	426.5	537.5	590.2	487.2	625.3	485.1	463.6	477.3	588.7	846.6	572.4	541.3	510.9
AURKA	35	18.1	10.4	13.1	20.7	22	3.1	34.5	20.4	30	51.2	24.1	58.2	42.4	27.2	56.4	39.3	28.4
AURKAIP1	99.3	122.1	159	90.4	124.6	146.6	126	136.8	152.3	217.8	170.3	121.5	153.6	160.9	166.8	166.9	181.9	131.8
AURKAPS1 /// RAB3GAP2	204.85	184.1	197.7	217.6	191.45	273.55	164.95	180.2	139.45	183.8	152.3	222.6	228.4	142.85	174.65	192.2	187	159.85
AURKB	15.65	11.7	17.1	13.65	11	20.45	2.7	19.25	13.9	12.45	44.2	12.15	25.75	31.4	31.25	25.55	25.3	24.95
AURKC	18.3	7	12	7.6	6.7	13.3	1.3	4.3	1.3	10.7	2	20.8	6	23.5	1.3	11.8	7.1	13.8
AUTS2	15.9	17.2	20.9	12.8	6	5.4	19	8	7.3	16.5	47.6	13.8	6.9	5.6	1.5	17.1	7.7	1.5
av27s1 /// TRAV39 /// TRAV39	40.5	65.4	74.3	48.2	63.5	49.6	40.8	44.4	53.6	66	110.8	71.5	95.1	37.8	34.9	30.3	62.9	91.2
AV2S1A1 /// TRAV12-2 /// TRAV12-2 /// YME1L1	53.8	37.1	96.1	52.9	114.3	114	64.4	98	68.9	88.9	102.3	156.7	124.6	23.5	80.8	83.2	107.1	53.5
AV4S1 /// TRAV26-2 /// TRAV26-2	91.1	66.2	92.9	97.7	183.7	116.1	104.5	81.4	122.3	81.8	147.6	92.5	165	81.4	55.9	66.2	85.8	69.3
AV8S2 /// TRAV13-2 /// TRAV13-2	147.1	137.8	138.1	118.6	181.9	174.4	76.2	106.1	88	104	188.2	111.3	134.3	118.8	174.4	134.7	122.6	133
AV8S2A1N1T /// hADV36S1 /// TCR-alpha /// TCR-alpha /// TCRA /// TRAC /// TRAJ20 /// TRAJ20 /// TRAV36DV7 /// TRAV36DV7 /// YME1L1	32.7	30.1	52.7	52.7	51	74.7	55.1	36.3	53.3	39.7	62.3	28.6	69.5	35.8	43.3	43.1	47.3	60.5
AVEN	114.4	114.3	139.6	80.7	55.7	87.3	69.6	96	89.4	108.2	111.1	134.6	96.7	133	89.7	108.9	96.7	116.5
AVIL	18.1	8.2	42	25.2	40.9	19.6	2.5	10.9	11	25	49.5	14.1	19.9	15.1	23.2	24	20.1	26.2
AVL9	22.1	33.05	43.75	38.45	43.6	36.4	33	32.55	30.7	25.65	41.85	49.25	38.7	36.85	41.65	27.7	26.9	35.15
AVP	18.7	4.9	6.2	2.4	1.7	1.8	2.8	2.7	6.9	3.5	6.6	7.3	1.8	3.9	4.9	22.3	3.7	4.1
AVPI1	122	152.2	200.8	204.2	209.4	163.9	236.3	190.1	157.3	184.4	34.1	84.9	161.7	273.7	153.6	98.1	77.7	195.5
AVPR1A	2.6	8.6	18.2	2	3.4	5.2	18.8	3.3	2.9	7.1	5.6	17.4	7.7	6.3	25.3	8.3	9.8	4.5
AVPR1B	5.3	32.4	54.3	7.1	17.3	61	116.7	54.7	100.3	3.5	25.9	7.3	24	51.6	14.6	22.4	7	38.1
AVPR2	9.2	5.05	8.6	9.4	9	1.4	3.25	15	1.95	6.85	7.35	3.1	0.8	7.8	1.9	1.45	8.75	13
AWAT1	11.4	4.7	24.4	2.4	3.8	6.3	11.3	5.6	7.9	1	19.1	2.6	9	5.5	8.2	12	2.6	3
AX746492 /// TNPO1	22.8	18.8	23.7	24	25.8	14.9	29	20.4	10.2	12.4	27.1	25.1	21.6	29.5	3.6	8.1	13.8	1.1
AX746627	1.4	1.9	15.8	4.3	8.9	13.2	9.3	1.5	0.8	14.4	8.1	1.7	5.2	2.4	1	1.6	10	1
AX746670 /// RP11-171I2.2 /// TTN	26.7	31.2	23.7	21.1	32.8	30.2	62.2	16.3	21.5	38.8	24.8	37.7	22.1	34.6	45.8	29.5	45.1	31.3
AX746690 /// RP4-564F22.5	1	1	1.2	2.8	1.8	2	7.5	3	1.1	1.1	15	3.3	0.9	1.8	1.3	0.8	10.6	3
AX746699	9.4	1.6	1.1	9.7	1.6	1.4	3	1.5	1.3	10.3	0.9	1	3.8	5.1	3.6	4	4.3	0.7
AX746710	16.6	5.4	1.7	6.1	0.5	1.8	10.2	2.3	19.9	3.5	23.1	0.1	0.9	1.3	18.6	2.3	9.7	3.7
AX746755 /// RP11-774O3.3	47.6	25.4	33.1	18.2	25.9	32.4	38.7	34.4	11.9	48.4	22.6	39.8	14.2	28.9	49.2	37.8	38	32.1
AX746823	146.3	139.8	127	20.4	180.3	38.5	143.7	167	86.1	143.3	117.2	134.9	20.9	75.4	87.1	129.7	149.5	164.2
AX746830	17.7	8.9	29.7	17.9	16.7	15.8	19.3	7.5	2.4	3.5	31.4	4.9	4	0.8	24.3	10.9	2.2	6.5
AX746903 /// PDE5A	12.75	3.5	15.15	8.65	6.6	6.9	16.25	9.4	8.55	2.35	8.9	8.6	4.85	13.6	29.65	5.95	2.8	12.5
AX746968	11.6	2.1	6.2	5	1.8	19	36.3	13	3.1	3.4	2	9.8	21	19.1	21.6	7	2.2	2
AX747031	1.9	10.2	1.6	35.3	8.9	18.5	31	2.1	3.5	15.8	32.9	12.2	2.3	21.4	24.4	1.4	16.7	20.9
AX747064	28.5	59	26.2	42.3	16.2	37	23.7	43	2.9	33.1	41.7	22.8	7.7	33.5	26.4	33.3	33.2	31.8
AX747132 /// RP11-458D21.1 /// RP4-791M13.3	49.3	53.2	63.5	37	67.1	39.2	17.6	70.3	44.5	63.9	3.9	92.6	38.6	28	40.4	41.6	59.3	95.3
AX747135 /// RP11-863K10.7	28.2	39.1	7.7	29.6	1.1	2.9	33.9	6.7	3.9	2.5	2	2.7	3	42.6	2.9	2.4	4.7	19.9
AX747140 /// TMEM198B	22.5	10.4	26.2	5	53.6	19.8	50.5	25.7	26.5	21	39.4	41.2	24.7	14.3	35.5	19.7	26.6	26.2
AX747191	4.2	17.9	24.6	8.8	2.1	3.6	9.2	19.5	31.9	2.7	8.2	0.9	2	11.8	18.4	3.3	2.2	2
AX747192 /// RP11-783K16.14	15.1	1.3	14.4	0.6	1.5	0.8	13.7	2	19.4	7.2	34.3	12.6	5.2	3.1	37.4	1.3	0.9	10.8
AX747250	0.5	20.3	8.4	16.8	13.5	2.6	22.1	16.5	12.7	9	0.5	7.2	13.2	28.7	0.4	8.2	10	11.5
AX747261	4.35	9.45	40.25	6.85	10.15	10.95	15.15	20.9	25.8	19.65	28.1	1.05	11.95	11.45	25.75	7.7	16.35	4.3
AX747405	1	7.4	26.1	10.7	8.9	0.8	14.3	5.9	13.1	6.6	29.3	2.7	12.6	16.7	3.5	0.9	2.4	0.9
AX747444	3.3	13.4	5	1.6	4.2	9.7	1.7	6.6	30.3	18.7	5.3	8.2	4.8	35.7	14.6	0.4	3.7	1.7
AX747507	6.2	8.8	0.6	0.5	4.2	6.5	13.9	0.7	10.5	5.9	67.5	12.6	0.3	0.8	13.2	11.8	0.3	5
AX747517 /// CST6	11.4	1.1	3	3	1.7	1.3	0.7	2	1.7	4.8	2.1	3.2	1.5	3.4	8.7	16	9.2	4.9
AX747544 /// JRK	19.6	6.1	19.6	17	8.8	0.4	18.1	12.9	2.6	22.7	23.6	8	8	21.7	1.6	25.3	19.6	3.3
AX747630	1.4	0.5	2.7	0.4	2.8	0.7	0.5	0.7	12.1	0.5	12.3	7.5	0.4	0.8	16	0.9	6.3	1.8
AX747652	43.2	60.1	55.4	42.2	55.8	38.4	54.7	69.4	33.3	48.5	20.9	42.9	27	33.2	32.7	30.8	37.1	32.3
AX747730	17.4	3.5	28	32.5	29.5	22.9	22.4	18.4	11.2	10.4	2.7	25.8	18.7	24.9	4.9	9.1	7.5	18.7
AX747750 /// RP11-532F6.3	30.9	5.9	3.3	11.6	34.8	11.7	0.6	11	3.1	10.3	11	14.7	1.9	27.5	6.5	1.1	28.5	2.8
AX747826	62.2	104.9	260.4	132.9	253.2	180	218.3	134.2	83.7	138.9	59.2	126.3	210.9	106.7	79.2	70.3	109.1	167
AX748066 /// RP11-709D24.6	11.6	14.1	3.6	14	13.3	15.5	5.3	19.3	14	2	43.5	2.5	2.5	2.8	1.9	6.7	2.1	14
AX748157	9	12.1	1.4	25.9	14.4	14.1	51.4	1	39.9	11.3	32	1	17	15.6	18.1	18.4	23	20.7
AX748267	17.1	12.1	0.9	12.9	3.6	2.3	19.7	2.5	9.7	8.2	2.1	6.8	2.3	14.1	32.5	0.6	6.5	1.3
AX748273	1.3	6.3	30	4.5	0.3	1	1.1	5.3	2	10	0.9	1	0.4	11	3.4	5.7	11.9	9.2
AX748292	5.3	2.2	12.9	7.8	3.9	13.4	2.9	3.5	1.9	2.6	2.9	12.2	1.6	18.6	16.3	7.3	13.3	17.8
AX748294 /// RP11-1006G14.1	9.9	6.55	9.65	9.7	2	2.5	13.25	1.25	1.75	9.2	2.45	4.5	3.35	3.85	22.8	4.95	9.9	5.85
AX748339	36.6	39	3	28.3	32.5	29.9	46	37.2	34.4	24.3	24.9	23.5	15.2	30.4	46.1	26.5	23.8	29.1
AX748417 /// CAMK1	19.1	24.2	10.2	5.9	23.1	14.6	5	8.3	0.5	9.3	1.9	27	5.6	26.5	2.3	18.2	19.1	17.9
AXDND1	9.8	4.05	26.45	5.05	6.1	5.95	1.7	2.95	1.8	3.2	4.9	0.65	1.7	12.2	4	7.35	4.65	2
AXIN1	137.5	99.9	86.9	51.1	57.6	77.3	109.9	121.1	75	110.5	83.3	97.3	66.7	102.2	110	97.4	81.1	94.6
AXIN2	33.9	15.7	52.55	29.75	70.5	32.75	52.2	29.2	34.5	33.25	13.7	39.65	52.6	17.7	5.15	23.5	19.1	37.45
AXL	12.45	8.45	36.95	7.2	8.3	17.45	16	15.9	21.9	2.5	17.85	5.4	8.7	11.8	89.1	11.45	14.35	15.9
AY927499	56.2	18.5	3.1	0.8	0.7	2.6	24.1	1.1	2.9	3.4	0.8	23.4	10.1	1	16.9	34.6	21.9	4.5
AY940074	94.5	101.8	98.6	108.3	127.1	168.3	65.1	118.3	54.5	100.2	67.2	91.4	64.7	73.6	30.6	100.4	72.7	130.3
AZGP1	7.1	13.1	1	7.6	4.4	15.7	6.7	6.2	0.5	2	34.6	1.1	0.6	5.4	5.1	3.9	8.4	5.2
AZGP1 /// AZGP1P1	16.3	31.1	33.6	4.3	40.1	11.5	23.7	8.3	39.1	18.2	48.9	4.8	18.6	27.9	29	16.9	26.7	18.3
AZGP1P1	0.5	1.8	3	1.1	2.4	3.4	3	2	3.1	1.6	2.4	1.3	1.6	3.7	14.3	1.4	1.4	1.9
AZGP1P1 /// RP4-604G5.3	1.6	15.3	37.1	4.5	2.8	25.3	4.7	3.1	38.9	13.7	42.4	9.5	9.4	1.9	33.1	15.3	8.6	25.3
AZI2	53.35	50.75	44.7	59.05	49.65	50.95	49.55	69.3	78.15	50.75	78.45	57.1	88.85	60.1	98.7	65.8	72.25	64.95
AZIN1	676.55	623.25	748	943.8	737.75	927.15	834.75	625.6	732.95	571.1	592.35	574.2	859.65	669.1	733	560.4	640.3	668.8
AZIN2	18.2	29.65	4.95	27.7	37.95	12.25	30.7	38.45	33.5	42.2	46.35	29.25	26.75	20.25	19.7	23.55	13.6	57.5
AZU1	19.5	0.9	8	7.9	3.1	3.6	1.9	4.9	3.5	16.8	12.2	2.7	10.4	32.2	5.7	7.9	5.1	0.7
B2M	16996.2	15581.4	17625.7	16784.4	16601.7	15143.2	14576.9	17017.7	13744.8	16355	28035	12209.5	10597.2	15920.5	18778	13846.4	14266.8	17994.4
B3GALNT1	0.5	11.6	1.9	11.3	0.4	1	7.9	13.7	2.7	1.9	26.3	14.4	8.1	7.4	14.3	3.5	2.5	8.8
B3GALNT2	6.1	8.35	19.8	21.4	19.5	21.85	20.05	12.5	18.15	14.25	28.55	22.05	12.3	25.85	9.65	13.25	10.1	8.55
B3GALT1	4.7	9.75	11.95	10.3	1.3	8	2.15	2.7	2.85	0.7	3.15	4.45	0.45	8.2	1.9	1.8	7.65	14.9
B3GALT2	6.55	8.2	24.25	5.35	0.5	8.7	0.6	1	7.35	11.75	14.1	9.75	6.8	5.8	1.3	1.05	1.7	4
B3GALT4	48.8	73.15	57.7	62.35	65.65	51.75	53.4	61.1	63.45	62.85	54.9	53.35	48.95	64.1	77.25	69.8	74.45	69.35
B3GALT5	0.7	1.4	2	2.3	1.9	1.9	1	1.1	4.2	1.6	1.7	1.8	1	16.9	2.2	1.3	0.7	1
B3GALT6	123.3	80.1	82.2	55.7	66.7	71	70.6	149	78.7	111.3	164.5	80.9	71.1	84.4	82	110.5	78.3	41.8
B3GALTL	68.85	50.25	76.55	83.55	63.3	60.1	46.35	52.15	47.7	58.65	31.2	40.2	71.3	36.3	9.55	43.3	38.05	38.4
B3GAT1	3.8	9.8	4.9	3	1.7	1.3	1.9	2.6	1.5	14.6	51.7	23.8	23.4	2.1	61.5	5.5	7.9	2.1
B3GAT2	15.7	19.25	22.05	29.95	28.95	22.95	3.2	11.6	11.95	18.95	38.45	23.55	21.25	13.9	24.2	21.9	14.1	19.2
B3GAT3	73.75	78.65	24.55	37.15	39.55	42.35	42.1	64.3	49.85	83.6	118.35	70.85	62.85	102.5	65.6	93.55	66.7	83
B3GNT1	32.6	48.5	46.65	21.95	42.6	35.55	29.45	20.25	29.8	49.25	46.25	39.85	40.4	36.15	28.4	45.05	40.5	41.9
B3GNT2	58.3	84.9	180.8	252.5	164.2	266.9	275.4	50.8	168.4	81.8	304	233.8	314.9	49.9	203.3	79	101.2	53.2
B3GNT3	1.8	29.1	4.6	5.2	5.7	34	2.1	27.5	32.8	2.2	53.6	8.8	1.4	5.6	4.9	3.5	16	5.9
B3GNT4	2.7	6.7	4.3	27.2	28	5.2	40.2	9.1	21.1	13.3	10.5	5.3	2.3	28.6	10.7	9.8	25.5	16.6
B3GNT5	20.5	1.8	61.9	58.8	25.2	20.4	49	16	67.8	8.2	6.7	18.7	27.2	13	56.2	4.5	1.7	18.8
B3GNT6	1.6	4.8	19.8	7.75	10.85	9.15	8.9	8.8	13.6	16.6	20.9	2.3	4.3	22.5	22.3	11.75	16.1	19.35
B3GNT7	32.9	17.85	52.2	45.75	24.15	30.15	39.95	44.85	30.45	36.9	39.55	20.2	39.35	23.55	6.75	33.35	24	36.75
B3GNT8	7.7	1.5	6.8	12	3.8	1.4	14.8	10.7	28.6	29.5	50	2.6	23.3	3.3	46.8	3.8	3.1	1.8
B3GNT9	43.8	36.5	40	47.9	32.4	34.8	38.9	76.1	46.3	71	34.1	34.3	40.3	46.4	25.3	46.5	51.6	61
B3GNTL1	21	22.3	29.65	32.35	19.35	23.5	15.25	40.4	23.45	40.45	39.95	31.8	14.9	28.75	26.55	35.95	41.95	16.3
B4GALNT1	10.55	1.2	1.85	7.3	1.75	7.75	10.6	8.3	8.5	6.15	23.6	11.75	6.15	11.55	10	10.45	13.05	7.15
B4GALNT2	16.6	9.3	14.2	3.4	17.1	10.1	1.2	8.3	22.1	16.5	16.1	2.7	5	20.7	30.8	2.2	4.7	3.2
B4GALNT3	2.8	4.1	4.7	4.5	5.5	4.5	1.7	4.9	3.5	11.4	8.5	1.8	6.1	2.1	14.6	3.2	1.6	3.9
B4GALNT4	5.9	5.8	25.75	1.4	6.7	3.9	5.65	1.3	9.1	1.75	3.45	1.1	1.65	5	7.65	5.9	2.8	2.8
B4GALT1	15	19.95	90.5	58.35	58.8	60.2	78.7	16.75	66.7	11.65	11.3	41.1	23.1	24.85	47.8	14.95	18.45	13.65
B4GALT2	8.5	30.9	27.6	25.1	24.4	19.7	39.8	35.1	48.1	49.1	25.9	45.5	33.9	34.9	57.3	32	25.8	19
B4GALT3	118.55	117.35	141.9	63.5	123.3	110.7	148.75	126.3	158.05	154.2	202.15	134.25	149.85	119.85	115.1	147.9	155.45	142.85
B4GALT4	91.85	72.2	78.4	107	76.5	94.25	82.65	114.25	63.7	88.6	191.45	104.2	89.4	82.8	94.15	89.85	103.6	97.25
B4GALT5	98.5	111.65	132	163.35	115.6	139.6	176.05	163.35	249.55	133.8	166.3	101.25	269.95	152.6	209.65	175.25	253.05	87.5
B4GALT6	18.3	1.7	12.75	14.4	12.1	18.85	7.25	8.25	10.4	10.7	14.3	9.65	7.35	4.85	37.8	4.55	3.95	12.95
B4GALT7	54.3	63.1	34.7	47.55	35.7	40.4	28.25	46.1	51.25	79.65	75.9	45.85	54.4	57.2	107.35	62.45	53.75	57.25
B9D1	1.3	2.6	24.5	3.6	1.4	4.4	17.6	12.6	5.6	2.8	10.4	5.5	2.7	3.5	3	2.3	3.3	2.1
B9D2	37.2	46.6	6.2	13	30.8	23.6	47.9	35.9	20.3	41	49.8	43	41.3	46.9	40.2	33.2	53.7	18.3
BAALC	9.65	2.05	22.25	9.3	7.9	7.5	6.3	15.35	9.35	4.3	24.25	5.7	11.5	17.4	8.45	5.2	11.65	9.1
BAALCOS	13.5	2.35	22.25	8.75	3.2	9.6	15.2	26.95	2.1	8.1	40.3	6.25	4.3	16.9	3.45	6.4	5.75	7.8
BAAT	1.2	12.3	30.7	1.9	1.7	1.7	1	2.2	2.4	24.8	49	2	1.3	3.2	1.9	3	3.5	1.3
BABAM1	499.6	439	369.8	233.8	340.2	365.1	314.2	529.7	340.9	520.1	524.3	451.7	430.4	477.1	413.3	587.1	506.3	510.8
BACE1	6.65	6.05	8.85	10.75	19.45	17.75	13.2	12.05	24.45	15.8	45.6	9.7	11.35	7.55	49.3	10.5	2	10
BACE2	15.9	13.9	21.4	7.8	8.4	12.6	6.1	3.9	7.1	2.3	5.1	16.1	12.1	6.9	2	9.9	3.4	12.2
BACH1	1.3	13.2	14.5	18.1	35.9	22	16.9	20	17.9	16.2	57.8	11.8	12.8	2.8	24.7	17.1	9.4	25.5
BACH1 /// GRIK1-AS2	22.85	11.55	55.15	34.9	28.1	36.95	46.35	25.35	68.7	28.45	39.45	25.35	30.8	17.45	65.4	27.6	23.3	19.6
BACH1 /// GRIK1-AS2 /// LINC00189	9.3	7.9	14.4	5.7	0.1	14	13.6	0.6	11.1	1.7	32.5	1.3	3.9	0.5	12.6	8.5	10.5	0.4
BACH2	281.4	199.55	189.05	355.25	272.65	310.85	338.05	252.4	124.35	225.6	198.3	345.5	196.45	260.05	114.25	256.3	179.3	319.6
BAD	59.6	88.6	67.6	72.8	42.6	51.1	67.8	78.2	66.4	73.9	54.4	60	62	46.2	68.4	57.3	68.9	57
BAG1	200	246.6	238.3	154.8	169.7	190.9	193.2	288.7	296.4	237.8	255.9	212.9	316.9	271.8	301.3	282.1	220	320.4
BAG2	43.2	30.4	2.8	36.4	65.6	75.6	37.4	37.4	33.1	41.5	77.5	43.3	43.2	64.3	56.2	36.7	51.9	65.7
BAG3	622.9	663.5	578.2	624.4	543	478.9	602.1	634.7	443.6	609.9	302.7	583.6	432.2	640.1	341.4	551.6	471.4	2008.6
BAG4	81.5	88.5	73	91.6	69.3	87.9	72.3	75.3	81.3	83.9	57.6	61.2	115.6	61.8	85.5	55.4	90.3	55
BAG5	151.9	174.5	196.7	375.8	227.4	297.4	215.2	85.7	188	95	138.4	132.8	226.1	105.7	147.4	134.4	98.6	80.5
BAG6	863.8	859	604.15	320.2	435	381.45	468.3	730.65	598	792.35	919.95	585.95	488	771.65	858	782.05	684.95	566.5
BAGE	3.5	10	22.75	3.65	10.75	15.8	1.5	1.3	7	12.35	19.05	10.8	2.2	8.85	6.65	9.15	1.35	0.9
BAGE2 /// BAGE3 /// BAGE5 /// KMT2C	1	1.9	4.9	22.2	10.2	15.5	2.2	14.2	30.3	2.8	4.7	13	10.1	10.5	16	1.9	3	14.5
BAGE2 /// BAGE4	1	8.4	19.7	27.1	29	19.9	10.2	0.9	14.7	0.9	12.5	11.3	14.8	1.2	60.4	11.3	0.6	1
BAHCC1	1.4	1.6	1.6	1.6	4	13	3.3	2	1.8	0.8	8.3	2	2.4	4.8	5.6	1.6	1.6	2.4
BAHD1	104.7	75	85.4	54.4	60.3	80.8	45.1	101	61.1	115.2	47.6	90.9	65.1	107.9	30.2	97.9	76	90.7
BAI1	1.3	5	2.6	22.4	3.3	2.2	12.8	19.5	6.1	1.8	4.8	5.3	1.2	2.6	2.7	6.8	4	6
BAI2	21	23.7	27.5	5.1	13.6	11	8.8	14.1	42	25.8	2	0.9	1.9	22.9	4.1	20.3	13.6	19.5
BAI3	2.6	0.85	12.15	1.7	1.95	0.95	6.55	2.5	10.35	1.25	22.05	1.5	1.25	7.5	8.7	3.9	7.9	3.45
BAIAP2	16.6	14.1	11.65	6.55	3.05	5.95	18.45	17.2	2.25	1.3	7.3	12.7	5.5	17.05	14.5	9.7	12.2	7.95
BAIAP2-AS1	7.3	22.4	21.4	17.6	29	23.9	9.9	8	50.9	42	29.2	14.3	12.4	12.2	68.5	18.8	21.4	33.3
BAIAP2L1	4.5	3.1	17.5	11.3	4	3.6	16.2	2.4	1.9	2	17.1	2.4	8.5	13.8	2.4	4.2	2.1	19.4
BAIAP2L2	3.5	9.05	15.5	11.55	13	2.2	4.75	14.2	6.3	10.8	23.5	11.85	2.4	24.75	2.65	12.05	12.3	18.4
BAIAP3	36.65	16.8	28.6	12.95	11	12.6	29.6	9.05	22.45	8.45	13.6	6.45	27.45	33.7	3.3	4.1	8.95	7.4
BAK1	86	76.2	89.4	117.2	71.6	86.8	111	90.5	72.7	127.3	144.1	96.9	127.3	97	103.2	79.3	120.7	123.8
BAMBI	80.9	72	72	95	78.3	48	82	26.1	53.1	69.6	64.3	55.5	39.9	56.1	35.5	46	37	81.4
BANCR	2	14.6	2	4.4	3.5	10.9	1.8	1.7	2	1.5	2.7	1	1.8	3.1	1.3	2.4	9.6	1.1
BANF1	658.9	481.7	446.2	229.6	494.5	357.2	437	558	490.2	594	1223.4	825.8	780	684.9	1143.5	935.7	929.9	385.3
BANF2	0.5	0.7	21.7	9.7	9.1	1.6	2.6	5.3	1.6	18	77.2	3.4	2.2	17.9	35.4	1	2.1	1.1
BANK1	16.2	11.3	51.6	27.7	120.5	40.9	70.4	23.2	65.8	54	105.4	69.6	105.1	27	64.6	43.7	27.2	14.6
BANP	351	320	295.8	300.6	398	385.8	228.6	364.5	234.6	359.8	232.4	333	246.3	275.5	182	281.6	191.3	278.5
BAP1	143.8	165.35	140.25	109.8	154.75	135.85	144.25	171.05	140.75	174.5	129.55	144.65	100.05	171.4	172	172.05	141.55	141.05
BARD1	47.1	28	15.9	34.6	30.9	48.1	31	48.7	30.9	49.5	45	35.2	46.3	39.1	33	35.9	52.1	46.8
BARHL1	14	18.3	30.2	11.5	12.6	20.2	10.1	23.3	31.8	9.6	61.4	21.5	4.5	8.9	5.8	41.9	38	14
BARX1	2.3	12	12.6	1.6	9.3	8.3	2.4	25.2	3.1	1.4	39.2	13.3	7.7	10.8	9.5	13.3	13.1	5.6
BARX1-AS1	2.9	3.4	20.2	2.4	7.7	1.3	2.2	1.7	4.9	3.2	34.8	1.8	1.8	2.9	10.8	2.9	11.8	11.9
BARX2	1.6	2.3	2.3	1.4	3.4	4	2.6	5.3	4.5	1.3	19.8	2.3	2.9	4.6	1.8	2	1.1	24.4
BASP1	88.85	70.95	134.35	172.65	164	90.8	266.45	99.55	561.15	80.75	118	50.3	88.5	128.9	235.1	124.6	96.3	81.8
BATF	201.6	227.1	93.6	80.1	144.6	121.5	4.6	216.5	106.1	250.4	492.8	225.8	239.9	296.5	264.1	321	414.9	236.5
BATF2	16.5	10.4	1.4	24.5	7	9.6	5.5	4.3	44.7	2.4	40.7	2.5	14.1	18.4	8.8	4.9	10.1	26.4
BATF3	51.5	30.9	28.1	21.9	50.5	39.8	52.9	40.2	43.1	27.1	49.6	19.2	26	46.7	69.9	57.5	52.3	22
BAX	127.05	125.7	146.65	99.2	152.15	111.25	94.1	106.35	160.1	131.05	193.8	120.7	151.1	73.6	214.1	105.15	143.8	92.7
BAZ1A	620.55	564.45	734.85	1151.4	780.15	779	678.4	608.3	585.15	548.5	509.65	551.4	723.15	832.75	572.95	777.2	762	1502.4
BAZ1B	18.5	12.9	8	11.15	3.3	5.55	16.8	5	21.9	11.55	18.45	12.2	2.05	3.3	46.4	9.35	14.5	16
BAZ2A	98.6	101.45	71.5	102	67.45	75.5	128.35	52.2	82.5	86.1	48.8	89.3	78.5	117.75	93.85	69.25	80.95	112.2
BAZ2B	73.8	101.5	105.4	111.9	133.1	167.3	119.3	66.5	171	77.3	92.5	96.7	85.6	72.8	78.7	52.5	124.2	104.2
BBC3 /// MIR3190 /// MIR3191	59.6	101.1	55.6	45.5	64.4	57	83	97.5	42.1	84.1	26.3	48.4	44.2	112.9	80.1	72.9	86.9	110.7
BBIP1	511.9	486.2	490.45	502.6	453.25	579.45	407.05	430.8	360.45	480.1	414.7	505	359.1	530.75	346.4	453.85	432.2	492.3
BBIP1 /// LOC100130175	26.7	19.8	14.7	13.95	36.55	24.8	13.6	20.3	13.75	8.45	35.65	19.85	10.8	10.45	15.65	17.55	18.9	13.15
BBOX1	0.7	1.3	18	3.6	2.8	3.4	1.7	1.1	10.5	6.8	1.3	8.6	0.7	4.5	17.3	2.3	1.2	1.5
BBS1	1.3	5.1	3.4	18.8	4.4	3.1	33.5	3.1	16.4	28.4	56.9	3.9	16.9	23.6	44.4	21.2	6.1	11.5
BBS10	46.2	39.8	30.6	35.2	41.9	34	22.9	33.2	25.5	61.5	14.6	55	24.3	22.4	13.9	32.5	37.7	39
BBS12	29.2	16.4	19.9	16.6	22.3	16.1	39.2	8.2	12.5	13.6	33.7	22.9	8.1	17.2	2.7	14	16.8	28.9
BBS2	226.4	303.9	217.7	157.9	228.6	204.5	231.2	214.5	181.6	278.6	219.7	264.8	213.4	159	166.2	244.9	152.9	190.2
BBS4	51.6	64.3	71	40.65	71.75	83.9	65.85	55.6	74.65	73.6	46.5	66.65	73.75	67.55	57.8	47.3	55.05	50.95
BBS5	8	1.8	24	6.9	6.3	13.5	32.2	4.9	11.7	1	27.2	10.4	10.5	1.4	2.2	1.1	0.4	18.6
BBS7	30.7	25.95	32.5	22.3	34.95	32.35	26.2	26.8	30.05	33.15	43.25	32.25	33.6	21.4	25.1	25.35	42.8	31.65
BBS9	12.7	19.7	40.5	15.2	21.6	26.4	16.9	32.4	35.3	15.3	26.1	16.6	14.2	16.7	28.4	13	15.5	19.4
BBX	421.5	421.6	308.8	383.4	409.2	401.6	432.4	361.2	283.7	399.8	243.5	375.7	332	346.7	278.2	429.1	369.4	401.1
BC005081 /// RP11-284F21.10	9.4	7.6	1.65	13.75	4	1.4	1	2.45	1.55	1.6	2.95	1.55	0.9	4.85	3.95	1.7	1.25	2.9
BC010186	41.4	33.2	33.2	42.3	44.2	48.6	19.6	33	26.1	58	37.7	28.3	30.1	78.2	36.3	42	35.6	29.8
BC012193	30.5	16.8	4.4	11.6	13.5	10.4	10.6	2.5	14.6	19.2	55.4	4.7	30.3	30.6	45.4	15.4	21.8	11.7
BC015159	4.9	7.1	18.1	0.4	13.1	0.9	10	6.5	12.3	0.5	24.2	2.8	0.3	5.6	0.9	2.1	0.5	1.6
BC015774 /// SEPT7P2	47.5	41.1	67.1	71.2	74.9	70.05	74.5	32	67.4	45.2	78.25	56.55	63.8	54.85	52.3	21.65	39	33.1
BC016361	7.5	0.6	3.4	1.6	15.2	1.7	3.2	1.2	1.4	0.8	3.7	0.4	5.2	0.7	17.8	0.9	0.6	0.6
BC016656 /// RP11-168O16.1	13.2	9.85	22.6	0.8	16.2	6.4	18.9	26.25	8.45	6.95	3.1	1.1	5.2	19.85	2.3	13.2	15.15	19.35
BC016972 /// RP11-443B7.1	2.2	6.5	4.1	4.8	9.7	0.7	35.5	16.4	1.7	2.8	2.1	4.8	0.5	3	1.3	0.4	1.8	0.5
BC017209	1	1.7	5.3	2.5	2.5	1.5	1.8	2.2	2.1	5.7	1.9	1.1	0.6	1	1.8	1.4	1.1	1.3
BC017398 /// CTD-2314B22.3 /// DQ786293 /// DUXAP10 /// LL22NC03-N64E9.1	5.3	2.3	23.4	3.1	18.1	0.5	13.8	21.4	4.7	1.6	35.3	12.1	8.7	48.6	31.4	17.4	5.1	17.2
BC017988 /// RP11-308N19.1	12.2	1.3	3.7	0.9	6	9.2	1.5	7.4	2.6	11.7	3.4	0.6	4.9	1.3	1.6	8.3	3.3	0.3
BC019672 /// USP32P2	1.8	2.1	5.8	5.6	1.5	2.1	35.8	2.2	2.9	0.8	49.5	2.2	1.1	4.5	1.4	1.2	1.9	1.7
BC021061	0.6	2.6	0.8	0.5	0.5	2.1	1.1	16.2	14.3	9.7	23.1	5	1.4	5.7	2.6	1.4	2	1
BC022047	363.9	364.9	238.5	270.2	232.6	349.4	358.5	298.3	212.7	182.9	127.5	378.3	207	268.2	125	246.9	183.8	228
BC022568 /// CTC-265F19.1	4.4	6.4	1.6	1.9	2.1	1.7	1.5	2.1	3.7	1.4	13	0.9	2.4	2.6	33.2	2	1.7	4.7
BC022892	8.9	20.4	57.8	82.6	83.4	99.7	40.3	19.3	45.5	22.9	16.5	65.1	36.4	11	41.5	11.9	8.2	13.1
BC023201	1.3	13.4	1	8.8	18.3	6.7	17	1.6	28.1	0.9	29	10.4	1.1	14	11.3	1.2	1.7	2.5
BC024027 /// RP11-268G12.1	1.5	1	3.7	13.8	3.3	4.7	24.6	18.6	2.9	4.8	33.1	7.1	1.4	9.4	12.8	2.6	1.5	0.9
BC024169	1	2.8	23.7	3.2	0.9	0.8	13.7	10.6	5.2	1.3	4.9	0.3	0.4	14.2	0.9	1.8	4.3	7.5
BC027448	25.05	12.8	20.1	13.75	12.05	13.95	23.35	15.15	12.9	20.2	30.75	8.45	20.05	21.35	19.8	12.5	11.9	12.4
BC027619 /// RP11-236J17.3	4.2	3.9	27	19	2.3	15.3	4	4.6	33.5	17.1	66.3	8	13.5	6.9	7	12.2	1.8	13.9
BC028044	5.2	13.1	15.5	10.7	14.9	15	1.9	21.7	16.6	1.2	39.7	1.4	6.9	13.1	0.6	11.3	18	1
BC028670	1.6	2.4	0.8	4.2	2.9	3.8	0.9	22.4	0.8	9.3	23.9	17.5	8	2.5	1.6	21.1	5.7	9
BC030116 /// RP11-716O23.1	0.9	0.3	1.5	0.8	3.8	0.7	12.7	6.5	6.5	0.3	2.7	14.3	6	1.7	2.3	8.6	10.3	8.3
BC030152	53	37.5	43.1	31.7	45.5	37.5	25.4	43.9	40.7	39.8	41.7	35.7	43.3	38.7	56.6	71.4	34	48
BC031255 /// RP11-260O18.1	10	0.9	48.6	2.4	1	2	2.1	0.8	11.2	1.6	3	2.5	1.9	4	22.6	10.3	0.7	4.9
BC031864 /// LOC100507330 /// RP11-588H23.3	12.4	26.9	3.7	2	16.9	7.3	16.9	9.5	11.3	9.1	22.6	13.2	4.2	25.1	12.7	7.2	10.5	15.2
BC031952 /// RP11-540O11.1	2.9	16.6	2.6	0.7	7.5	13.7	23.2	7	1.7	1.7	37.7	6.4	0.4	14	10	1.8	2.1	0.7
BC032026 /// RP11-526I2.1	20	1.9	21.1	4.1	2.3	8.1	1.4	1.6	4.2	16.9	6.9	12.3	2	14.9	15	9.3	8.3	3.2
BC032415	15.25	13.1	1.6	13.6	8.65	15.45	11.9	23.2	1.45	25.6	41.6	25.5	11.85	22.55	37.55	16.65	18	21.85
BC032899 /// RP11-396C23.2	3.8	2.75	7.05	18.45	3.3	10.6	26.6	11	26.8	8	16.9	17.35	5.9	11.9	1.45	1.6	2.35	14.1
BC032916 /// RP11-400D2.2	1.8	1.5	0.5	1.3	0.5	0.3	0.8	3	0.5	1.3	2.1	1.3	0.7	2.4	6.6	1.3	0.5	2.2
BC033164	49.1	28.9	7.6	58.6	21.4	32.6	36	33.5	31.9	31.6	40.5	17.7	48	59.9	14.4	18	11.3	27.5
BC033241	17.2	4.4	0.7	0.7	4.6	0.7	0.9	8.9	20.4	0.7	37.5	8.6	0.4	8.4	24.1	5.1	1.3	1.9
BC033323 /// CEP290	2.8	8.3	11.6	26	22.2	2	2.3	11.9	4.5	0.5	32.3	14.4	13.5	1.7	2	2.7	19.8	8.6
BC033528 /// U73166.2	55	53.3	72.5	75.1	42	46.8	103.4	59.7	67	53.7	39.8	48.2	46.3	75.5	86.3	40.4	31.5	55.9
BC034319 /// RP11-11N9.4	85.1	47.6	47.4	54	52.6	58	55	68.3	74.3	36.4	70.8	67.6	52.4	67.6	36.7	74.5	78.7	89
BC034416	2.8	2.3	6.4	1.7	1.2	22.5	25.9	0.7	16.3	2.7	5	20.9	0.7	3.6	2.5	11.2	2.6	14.7
BC034423 /// RP11-966I7.2	1.5	6.3	1	2.3	0.8	5.7	0.7	1.8	8.9	0.9	1.3	1.7	1.2	1.3	1.2	0.7	8.6	11.6
BC034444	9.5	0.9	18.9	2.7	1.3	1.8	2.2	10.2	3.9	1.6	1.4	9.2	0.3	20.5	1.3	6.2	8.9	1.7
BC034456 /// RP11-229P13.25	4.4	3.6	26.6	2.4	18.3	1	1.6	18.5	0.5	8.2	1.5	9.7	0.4	3.6	23.9	0.8	12.4	6.8
BC034578 /// RP11-411B10.2	8.6	0.4	2.3	0.5	1.1	3.6	14.6	1.6	1.6	0.5	28.8	2.7	4.5	13.2	6.2	1.6	11.2	1.1
BC034636 /// CTB-113P19.4	1.5	7	2.1	2.2	0.5	12.7	9.1	7	0.5	5	27.5	1.5	0.4	2	17.3	5.1	6.2	0.6
BC034788	0.2	7.9	7.5	18.4	9.7	1.2	14.9	10.8	1.9	6.3	20.9	6.8	1.2	1.6	3.4	13.1	11.3	6.1
BC035096 /// RP11-433J8.1	14.8	0.7	1.2	2.1	9	6.5	1.8	2.2	16.7	0.7	1.4	0.5	6.7	1.1	16.9	8	0.8	2.2
BC035247 /// RP11-18H7.1	0.6	5.8	6.8	13.3	10.6	0.8	1.2	8.3	11.1	14.5	48.8	0.3	0.6	3.9	8.8	6.9	1.3	8.5
BC035400	1.4	5.6	30.4	9.2	7.9	0.8	12.9	1.8	3.2	7.4	6.3	5.2	1	25.9	9.8	23.2	12.6	16.1
BC036055 /// PREX2	5.6	12.7	12	4.4	3.9	6.1	1.2	8.1	1.7	0.3	23.9	7.3	4.5	0.3	0.8	5.5	8.3	7.3
BC036209	9.4	2.9	0.7	1.6	4.7	1	12.8	4	0.6	2	21.5	15.2	1.1	0.6	2	0.3	0.8	0.3
BC036261 /// GS1-18A18.2	6.4	13.8	1.8	2.7	11.7	6.6	12.8	5.6	1.3	2.4	2.2	0.6	0.6	20.1	2.9	17.4	1.7	2.3
BC036308 /// RP1-117O3.2	0.8	3.1	1.2	2.5	0.9	1.2	1.8	2.7	2.6	6.8	11	2.2	0.5	2.4	12.6	7.9	1.9	10.2
BC036309 /// RP11-298H24.1	8.6	0.2	1.8	2.2	4.2	0.2	12.3	13.1	1.4	0.8	2.6	0.2	0.4	1.4	0.7	0.5	0.6	2
BC036311	4.4	0.9	20.2	2.8	0.3	3.4	2.2	0.9	1	8.1	32.3	7.3	0.9	13.7	19.4	0.6	2.8	0.5
BC036778 /// NCOA3	0.5	11.3	12.4	0.9	1.4	2.8	13.6	1	1.4	0.5	3.8	4.6	0.5	1.8	1	1.7	2.6	17.1
BC036830 /// OVAAL /// RP11-522D2.1	0.8	1.6	17.3	2.6	13.6	1.9	0.9	0.8	3	0.8	1.2	1.7	1.7	1	28.5	5.8	2.7	5.1
BC037214 /// RP11-58G13.1	12.4	8.9	2.8	10.5	1.8	0.8	0.9	0.7	0.7	0.7	2.8	0.8	0.3	4	2.2	0.4	7.3	0.5
BC037833 /// RP11-492E3.2	6.9	12	51.9	47	34.7	4.6	69.8	17.5	47.2	37.5	38.1	35.4	37.2	45.7	55.1	4.9	44.2	45.7
BC037861 /// CTD-2036P10.3	12.5	13.3	4.1	8.5	5.5	16.2	13.7	2.5	10.8	1.2	12.3	8.8	1.5	22.1	4.7	2.3	10.6	16.2
BC037892 /// RP11-1129I3.1	6.7	0.9	2.5	1.4	4.3	3.2	17.4	1.2	10.6	0.6	2	1	0.3	0.7	2.8	9	4.2	0.5
BC037970 /// RP11-94M14.2	9.9	12.6	12.8	3	0.9	0.9	22.6	2.2	10.6	2.2	3.6	11.5	7.6	8.7	41.2	2.2	10.7	23.2
BC038194 /// RP11-550P17.5	4.5	4.9	12.5	16.9	1.1	13.8	0.8	7.7	2.5	10.5	1.4	10.9	10.2	4.5	4.7	1.3	1.5	11.4
BC038205	2.8	7.2	9	11.2	0.3	5.8	21.3	0.5	13	8.2	0.3	1.2	0.8	14	14.4	0.2	4.1	9.2
BC038731 /// CTD-2284J15.1	16.4	19.2	26.6	22.2	27.6	21.5	24.5	20.8	11.7	13.3	5.5	30.6	20.1	34.3	45.3	22	28.1	17.9
BC038755 /// PRKRIRP5 /// PRKRIRP5	11.6	0.5	0.7	2	0.5	1.1	12.9	0.5	2.7	6.7	31.1	12.3	4.8	2.7	0.8	0.6	0.9	0.4
BC039122	5.7	7.5	14.2	16.6	29.3	12.1	1	7.9	3.6	10.5	11.1	0.4	3.1	31.6	20.2	11.7	7.7	24.8
BC039319	9.6	0.6	2.4	1	9	0.8	1	0.3	1.8	9	3.9	0.3	9.6	12.8	20.2	7.3	1.8	16
BC039357 /// RP11-661G16.2	1	4.9	5.6	4.4	3	2.8	22.6	1	2.5	8.8	6.1	2.1	0.8	5.9	3.2	1.6	2.8	14.1
BC039485 /// LOC284930	11.5	16.8	27.3	28.4	14.1	21.8	22.9	25.2	4.1	19.6	41.3	18.3	10.4	13.7	14.2	19.9	6.8	30.4
BC039487	0.6	16.1	1.5	6.3	9.4	2	4.5	8.9	8.2	4.6	19.4	1.1	7.3	19.7	17.2	0.9	1	11.8
BC039537 /// RP11-30L15.6	3.05	3.7	15.25	9.05	3.05	8.7	1.85	5	2	8.95	3.75	2.7	6.2	11.75	2.05	1.75	6.95	11.3
BC039545 /// RP11-1008C21.1	6.6	9.5	11.6	32.6	23.5	3.2	16.7	6.9	3.1	3.5	57.3	0.9	20.6	29.7	12	19.8	11	16.9
BC039673	9.7	9.2	10.3	17.5	0.9	14	1.2	5.1	1.1	1	14.6	7.4	0.4	17.2	22	1	1.2	1
BC039681 /// RP5-1157M23.2	48.1	36.9	29.9	24.3	43.1	32.5	26.7	43.6	8	61.9	26.7	30.9	38.9	35.6	79	38.9	53.6	43.9
BC039686	23.3	40.4	31.3	63.9	33.2	17.7	18.1	24	36.9	14.6	2	19.6	19.7	31.9	19	29.9	44.8	45.8
BC040311	12.2	8	1.5	0.9	13.1	0.2	22.9	4.8	15.2	10.1	49.8	6.2	1.3	3.4	12.8	12.1	0.3	11.4
BC040412 /// CTC-400I9.1	25.9	6.9	51.2	31.6	8.3	27.6	39.3	27.9	39.4	26.8	22	14.3	20.7	54.4	20.4	19.8	20.6	12.6
BC040577 /// RP11-10K16.1	15.5	8.1	3	17	3.1	20.2	29.6	13.3	13.1	26.7	1.9	13.2	5.3	21.5	47.6	2.7	14	27.1
BC040624 /// FOXP1-AS1 /// FOXP1-AS1	9.8	9.6	7.2	5	13.8	4.2	1.8	20.3	4.4	5.2	4.4	14.5	1.9	3.3	22.5	16	1.3	1.7
BC040646 /// RP11-732A21.2	1.7	9.4	26.8	0.6	1	1.7	3.1	1.6	2.2	0.9	1.5	1.5	0.5	1.6	4.1	1.2	1.5	1.7
BC040734	0.8	5.2	36.9	10.7	1.6	0.7	2	8.3	7.6	10.4	3.2	0.8	2.5	12.4	33.5	0.7	6.9	1.7
BC040833	0.4	13.8	11.1	3.3	2.4	1.4	1.9	1.7	21.3	2.5	1.8	14.3	8.9	4.7	25.8	27.2	2.6	0.9
BC040886 /// RP11-804F13.1	6.2	3.7	3.25	4.2	1.1	5.4	3.15	4.75	4.2	4.5	2.8	2.3	3.55	6	3.1	1.75	1.1	11.6
BC040898 /// RP11-244K5.6	4.5	1.3	14.8	2.1	1.8	2.1	24.3	3.1	3.7	2.2	7.9	3.5	10.9	6.7	4	2.5	3	4.4
BC040901 /// CTC-241N9.1 /// LOC100996419	7.35	10	16.3	6.65	2.85	7.05	2.75	14.95	9.9	12.6	13.85	7.35	6.8	15.6	12.8	16.15	13.55	10.4
BC041003 /// RP11-495P10.3	9.2	9.3	3	13.4	1	1.2	1.4	0.7	0.9	1.5	53.3	1	0.2	0.9	17	1.2	7.3	0.6
BC041025	113.5	105.9	39.7	74.1	119.4	109.6	110.2	114	93.9	100.6	99.1	105.4	101.1	107.3	33.7	81.9	69.7	72.4
BC041347 /// FLNB-AS1 /// FLNB-AS1	15.5	2.4	2.9	12.4	2.3	2.7	21.5	12.5	5	19.4	15.4	2	1	4	2.5	1.1	13.8	16.4
BC041363	0.8	0.5	0.7	9.5	1.6	12.1	1.6	0.7	0.5	3.9	1	0.6	6.2	1.3	0.5	4.2	0.6	9.1
BC041448 /// RP11-422J15.1	1.4	0.1	0.6	0.1	0.6	1	0.9	0.4	0.6	5.6	1.7	0.1	0.2	2.7	4.8	0.2	0.8	3.1
BC041451 /// RP1-206D15.3	1.3	9.4	14.2	6.7	0.7	5.3	1.9	2.1	12.1	2.2	0.9	1	6	7.8	2.3	7.4	0.2	0.8
BC041484 /// RP11-90K6.1	11.4	10.8	12	6.7	6	0.2	1	0.5	0.7	4.4	1.7	0.2	1.6	1.3	0.4	0.8	0.7	0.7
BC041947 /// RP4-630C24.3	1.1	3.6	17.4	12.6	9.6	4.5	2.5	14.4	1.1	11	22.1	5.9	0.3	19	17	7.8	8.2	8.6
BC041998	0.6	6	21.9	0.7	3.6	4.7	2	8	2.7	13.9	1.7	9.4	1.3	6.5	17.3	0.5	0.4	1.1
BC042022 /// LOC100506331	11.3	15.2	18.2	6.7	1.6	3.3	24.5	1.8	10.1	1.5	42.6	2.4	0.7	0.4	18.8	12	3.8	2.2
BC042029	0.7	1.8	1.4	0.8	6	6.7	0.8	1.4	0.8	0.8	1.5	1.2	3.5	9.2	16.4	1.2	2	1.6
BC042091 /// RP11-752D24.2	15.5	1	15	7.7	8.5	1.4	1.35	0.95	5.45	7.4	4.45	1.4	3.9	1.45	14.8	4.8	3.6	7.8
BC042366	1.1	0.3	1.5	0.9	0.2	0.6	0.3	0.5	1.6	7.6	29.2	1.1	2.3	1.5	1.5	0.4	0.3	1.3
BC042372 /// RP11-45P15.4	10.8	19.6	23.9	2.8	0.7	12.6	23.6	8.1	1.2	9.7	1.6	6.7	12	19.4	14.8	10.2	16.7	5.4
BC042374	8.5	1.7	8.6	5.7	10	2.5	1.1	14.8	9.3	2.4	26.9	1	8.8	12.6	20.9	12.3	0.2	14.4
BC042382 /// RP11-408H20.3	1.25	0.95	1.65	6.5	2.3	1.25	7.85	0.8	1.85	6.65	14.55	1.25	2.55	2.3	2.6	1.65	1.75	2.4
BC042590	21.4	32	38.2	39.2	45.9	45.9	49.9	33.2	12	26	12.2	25	21.1	32.9	15.3	17.5	21.3	28.5
BC042811 /// RP11-340I6.8	10.3	0.7	1.2	13.2	9.6	10.8	17.1	11.8	1.8	7	1.6	10.9	16.2	23.7	3.7	14.7	11.1	12.6
BC042825 /// RP1-179N16.6	7.6	7	1.2	0.9	3.7	0.2	34.7	4	0.9	0.2	24.5	0.2	9.5	0.4	1.4	1.1	8.9	0.2
BC042855 /// RPS11P6 /// RPS11P6	32.6	42	36.8	49.2	44.2	33	39.6	32.8	47.2	37	25.1	46.2	16.6	69.2	12.7	46.4	51.7	56.6
BC043223 /// RP1-274L7.1	9	1.4	2	3.7	3.2	12.8	17.6	0.9	2.9	1.6	1.4	6.4	4	14.4	4.1	1.1	9.8	2
BC043227	0.2	0.4	2.1	8.1	11.3	0.6	0.9	0.5	19.6	0.4	1.6	0.6	3.5	5.7	14.1	1.5	0.5	11.7
BC043266 /// RP4-568F9.6	4.85	10.4	1.4	9.7	5.7	5.25	4.4	6.1	13.85	1.75	53.05	8.25	4.75	2.1	11.8	1.4	1.5	0.95
BC043291	16.5	0.8	18.6	1.1	18.4	0.4	2.3	20.5	23.7	2.2	19.8	8.8	4	4.1	4.5	0.9	3.1	11
BC043355 /// RP11-481J13.1	1.1	13.5	10.5	12.7	29.9	26.5	2.2	19	1.4	32.1	38.9	22.3	7.9	8.5	7.5	22.6	12.7	26.2
BC043356	0.5	9.8	4.3	18.6	7.8	3.5	12.8	2.1	15	5.6	51.7	1.2	7.4	3.5	27.1	0.5	7.3	14.6
BC043400 /// RP11-875O11.1	56.1	47.3	69.5	21.7	41.4	43.6	38.2	47.6	41.3	58.8	54.9	51	51.4	67.2	87.9	61.6	93.3	35.5
BC043540	18.75	6.85	1.75	14.25	4.2	18.1	12.4	3.55	7.35	17.8	18.25	15.9	11.85	11.8	25.4	4.25	13.85	9.05
BC044596	38.6	52.2	80.4	93.5	149.5	77.2	52.8	45.1	51.7	68	74	82.3	39.8	63.1	90.4	59.1	44.2	71.1
BC044611 /// RP13-539F13.3	1.5	4.9	1	2.6	1.1	3.5	1	0.6	0.6	1.5	6.1	0.5	0.4	0.9	2.3	2.2	1.5	1.3
BC044614	9.3	12.4	14.3	6.9	0.6	1.5	0.7	4.5	2	11.5	2.8	5.2	3.6	0.6	7.8	2	1.1	0.7
BC044765 /// RP11-96B5.4	10.5	19.1	3.2	16.9	1	5.9	3.4	1.8	1.7	2.3	21.1	1.7	5	3	16	8.6	6	0.5
BC045559	11.1	10.6	5.3	4	11.3	0.7	11.8	6.4	5.1	6.1	30.4	8	0.4	14.7	15.2	11.1	5.4	14.3
BC045560	1.2	0.4	30.3	1	10.7	13.3	0.5	9.9	20.9	3	24.5	14.5	4.6	13.3	52.2	6.7	0.8	7.3
BC045779	4.9	4	7.5	4.8	8.4	14	10.9	2.8	5.3	4.2	4.9	13	10.6	3.2	16.7	6	2.9	5.1
BC045784	1.6	14.1	28.2	16.8	32.1	19.2	23.7	8.4	22.1	19.5	8.7	24.2	19.9	14.4	28.3	3.6	8.9	14.5
BC045788	0.7	0.9	1	13.1	6.4	7.1	5.7	1.8	9.6	2	1.1	11.6	1.4	9.1	2.3	11	7.6	0.6
BC045789	13.3	5.4	24	9.6	14.5	12.8	18.9	23.4	6	15.4	1.9	1.2	5	12.2	3	0.4	0.5	7.9
BC045791	7.2	10.5	0.5	0.2	5.7	0.4	13.5	0.5	1.8	6.3	1.7	0.7	1.2	0.9	0.6	4.8	1.5	10.4
BC045805	1.9	18.9	2.1	1	1.3	10.5	1	1.9	2.2	4.5	1.3	7.7	4.7	7.9	0.9	0.7	1.9	5.1
BC045810 /// RP11-38F22.1	0.3	9	0.6	5.6	0.2	0.9	14.8	0.2	7.1	1.6	47	0.2	3.5	0.5	16	0.7	0.6	0.4
BC047364	10	6.2	27.8	15.8	0.6	9.8	31.9	1.4	12.9	5.4	1	16.7	0.5	1.1	15	10	5.2	15.2
BC047484	126.3	152.8	127	104.5	157.4	104.7	119.2	123.6	152.8	168.4	76.4	153.4	117.6	144.5	119.3	170.8	131.1	85.3
BC047615	0.3	1.6	15.3	0.4	2.4	2.2	9.5	0.6	1.2	2.3	1.6	0.6	5.7	0.3	2.2	0.2	16.8	4.3
BC047626	13.5	10	37.7	18.2	1.9	13.4	16.1	5.9	23	8.2	4.2	1.5	9.5	7.3	3.5	10.3	4	1.4
BC047644	4.2	8.7	9.7	4	31.2	26.3	6.7	35	22.8	5.6	17.9	20.6	10.2	39	6.2	17	29.6	7.6
BC047651	14.8	18.5	2	15.4	15.7	17.9	21.4	3.3	19.8	12.7	24.9	22.3	4	1.8	17.3	17.8	10.3	0.6
BC047942 /// RP11-122K13.14	2.4	1.2	22.6	3	1.2	2.5	3.3	4.5	11.1	1.9	3.4	10.4	2	1.5	26.8	7.2	1.5	2.1
BC048103 /// CSGALNACT1	54.9	58.9	47.5	58.2	69.2	47.6	51.8	24.8	46.1	26	32.7	69.2	17.8	42.4	31.4	55.1	45.7	60.2
BC048132	6.3	12.2	10	12.3	3.3	4.7	0.6	0.8	11.5	0.7	1.2	0.6	4.8	20.2	0.7	9	1.1	4.9
BC048141	1.7	0.7	29	16.8	17.7	12.5	4.5	14.3	0.9	17.2	27.7	9.8	15.5	19.9	26.2	2.3	14.7	20.4
BC048420	3.3	0.7	1.6	6.4	2.6	0.7	0.8	11.7	0.6	10.5	3.4	0.6	7.7	0.7	0.7	6.2	5.6	6
BC048982 /// RP11-1102P16.1	6.1	0.5	35	2.3	10.9	2.1	25.2	7.8	24	9	7.5	8.6	5.1	8.7	22.2	12.1	0.8	18
BC048997	6.6	0.4	21.6	2.5	4	4.2	5.2	8.3	3.4	1.7	1.5	10.1	1	3.4	1.3	6.6	1.2	8.6
BC052578 /// RP11-398G24.2	12.1	13.5	12.9	44.8	20.1	26.7	21	12.7	24.6	13.7	35.3	22.5	23.2	25.4	47.2	15	13.1	25.5
BC052775 /// FNTB	26	23.1	5.8	17.8	18.8	19.6	32.9	23.1	34	18.9	31.5	24.3	16.2	1.1	28.8	17.1	21.1	36.2
BC053951	17.5	1.7	13.8	28	17.1	3.5	3.9	4.5	27.6	4.8	77.7	15.9	11.4	1.5	14.8	3	16.9	21.1
BC062753	167.2	193.9	146.2	113.6	140.6	155.6	106	155.6	158.7	178.3	105	152.7	148.9	88.7	56.4	161.4	124.1	115.3
BC062763	22.5	15.7	44	7.3	17.6	12.6	1.6	11.5	10.1	17.3	46.3	13.9	13.5	14.9	35.3	17.8	15.2	7.3
BC063675 /// CTD-3138B18.5	49.2	32	5	27.4	29.9	30.9	35.8	28.5	4.8	16.5	52.5	31.8	18.7	2.6	17.8	19.9	25.9	5.7
BC065766 /// MALSU1	91.2	60	37.1	65.5	58.2	57.5	88.9	37.1	43.5	49.7	33.1	81.5	35.2	43.7	51.2	50.2	45.2	64.8
BC069004	2.8	24.3	46.7	40.5	25.8	21.4	40	16.5	26.4	29.9	35.3	23.1	23.7	22.8	1.2	33	24.4	21.6
BC069739	13.8	17.7	30.5	13.3	22.1	30.6	21	8.3	10.6	11.7	30	10.9	10.4	8.4	1.5	0.9	10.7	13.1
BC069756	11.8	6.1	7.2	16.7	14.9	9.4	38.2	0.7	0.8	0.5	2.2	5	3	12.9	11.3	15.1	15.7	2.6
BC069776	18	24.9	8.9	29.4	30.1	36.3	19.8	28.6	2.8	25.8	1.5	21.9	14.7	32.4	44.5	19.3	12.6	25.5
BC069782 /// STAMBPL1	0.5	8.7	24.2	15	11.8	18.1	16.4	23.4	1	18.7	6.8	10	15.1	13.2	1.2	19.1	12.3	17
BC069804 /// SMAD1	2.8	9.1	15.6	19.1	1.6	1.1	6.6	7.8	1.6	10.6	20.2	3.2	19.3	13.1	0.7	6.1	7.5	12.4
BC070118	17.8	5.3	6.1	7	5.6	13.5	1.1	1.6	5.7	4.7	3.5	1.5	11	10.8	2.6	5.2	28.3	28.9
BC070363 /// RP11-108M9.4	1131.4	956.7	576.8	421.4	488.2	645.7	530.7	934.2	609.1	1270.5	603.3	581.7	405.3	684.1	468.2	691.9	670.2	577
BC070490	5.7	10.8	2.2	15.6	1.7	15.9	28.2	12.5	2.4	25.6	5	18.5	2.5	12.1	54.9	11.8	11.8	17
BC079832	2.3	8.3	1.1	3.2	2	1.6	2.7	2.6	1.9	2	5.2	2.2	2.8	1.5	1.9	2.5	2.1	2.5
BC089413 /// IGLVI-70 /// IGLVI-70	1	8.4	3.4	7.5	3.4	8.8	1.6	3	30.1	6.2	49.5	1.4	32.7	4	5.3	21.5	1.7	3.1
BC113958	20.7	3.5	12.2	29.1	2.7	19.1	24.5	27.2	2.8	21.7	28.9	24.3	4.8	8.9	32.2	0.7	25.1	18.7
BC127192 /// SHANK2	2	2.1	2.5	1	1.4	0.9	17.3	1	5.6	1.3	5	5.6	1.3	7.8	3.6	1.7	1.3	4.5
BC130595	13.6	5.3	4.6	22.4	6.4	12.6	14.1	9.9	28.2	6	25.5	19.6	15.3	21.7	13.9	18.3	14.9	7.2
BC150507 /// SCAMP5	15.4	2.7	2.9	3.8	7.6	3.4	2	19.5	3.6	4.2	2.4	1.5	1.3	2.3	3.3	1.6	6.6	10.1
BCAM	11.35	20.25	2	5.3	15.4	11.2	17.95	9.95	12.25	11.4	13.1	5.45	5.6	11.75	12.2	9.5	10.15	9.8
BCAN	3.4	15.9	19.85	15	11.4	8.3	5.9	13.9	12.8	3.8	45.45	2.85	11	11.75	7.55	6.45	7.45	7.75
BCAP29	39.95	38.45	59.2	41.2	30.1	36.2	57.05	43.7	76.3	39.1	40.9	49.1	73.35	28.7	65.85	32.25	32.35	33.25
BCAP31	886.4	906.4	711.6	462.9	801.2	695.8	546	978.3	864.3	917.2	1143.5	887.9	864.7	774.1	894.6	984.8	861.3	677.8
BCAR1	13.6	10.8	19.05	10	7.15	4.25	3.85	10.5	2.55	2.9	2.25	15.6	9.05	7.05	8.6	1.05	7.15	6.5
BCAR3	10.4	1	1.6	20.2	20.8	6.4	29.2	7	2.6	11.6	25.9	13.6	10.7	7.8	18.9	5	13.4	13.2
BCAR4	12.2	13	76.4	14.6	0.8	21.4	18.2	8.2	2.6	12.6	11.5	2.1	10.4	3	16.4	1.5	1.9	15.7
BCAS1	28.7	12.7	2.4	17.1	11.7	11.7	9.3	11.5	20	14.4	25.9	17	12.7	15.6	16.4	13.6	20.7	1.7
BCAS2	1545	1723.4	1389.3	1811.6	1670.4	1814	1772.8	1611.1	1043.4	1769	1232.4	1401.7	1617.6	2324.2	834	1507.7	1410.3	1894
BCAS3	92.6	71.9	117.7	26.2	59.8	50.8	89.2	89.2	81.8	59.6	8.1	108	65.6	104.9	54	85.5	80.3	59.2
BCAS4	71.7	51	44.3	66.7	88.9	47.6	129.9	61.7	55.2	42.2	58.4	96.6	39.1	71.2	25.6	77	64.9	64.3
BCAT1	2.2	22.4	19	22.25	37.65	11.25	17	24.2	64.6	19.55	13.85	23.05	19.45	10.05	25.05	11.55	28.85	21.9
BCAT2	68.7	57.25	62.1	35.4	63.2	46.95	46.4	66.95	52.95	73.3	93.25	70.1	53.5	53.1	66.85	68	79.6	48.55
BCCIP	106.4	69.7	115.6	33.5	79.3	71.3	62.4	88.2	109.6	78.2	97.6	97.8	129.4	124.7	163.8	122.4	160.2	50.3
BCDIN3D	32.5	66.6	65.5	34.3	26.2	59.5	28.1	57.8	33.3	39.5	50.3	43.1	38.4	47.5	32.6	37.2	38.6	22.1
BCDIN3D-AS1	20.75	4.6	2.4	13.55	8.95	5.2	8.9	7.3	7.05	6.7	33.25	6.55	6.5	14.25	1.4	12.1	1.85	13.3
BCHE	1.1	4.2	1.6	10.5	0.4	5.2	1.4	5.8	6.8	1.4	2.6	0.9	0.9	3.6	24.2	0.6	2.1	1.6
BCKDHA	229.1	184	181.4	148.5	188.5	144.8	165.2	240	297.3	216.1	199.7	206.5	189.7	196.5	467.2	230.4	225.3	143.5
BCKDHB	76.75	67.25	51.6	41.05	62.05	77.35	34.75	66.5	63.45	61.3	57.6	65.3	59	59.6	46.45	62.1	46.05	47
BCKDK	57.9	48.8	29.8	55.5	39.9	34.7	52.2	54.9	100.9	45.6	77.6	52.1	50.4	46.8	77.7	63	59	53.3
BCL10	145.1	230.6	168.9	164.1	193.3	218.1	236.2	190.6	208.2	160	126.1	132.2	245.7	174.3	117.8	165.9	203.2	266.7
BCL11A	19.7	30.3	41.25	22.25	60.1	31.65	68.65	39.55	120.85	19	52.25	64.8	25.55	34.15	64.9	33	16.05	184.9
BCL11B	2595.9	2451.9	2430.3	2413.9	2242.7	2579.2	2917.4	1901.2	1703.7	2530.2	1627.8	2542.8	1706.9	1376.7	1320.3	1909.6	1470.6	1335.3
BCL2	90.7	72.9	115.75	61.35	102.8	87.25	100.75	87.5	84.15	103.9	110	94.05	98.5	124.1	94.75	109.95	97.1	121.7
BCL2A1	857.1	697.9	622.3	1365.1	1061.8	789.3	891.7	708.6	2820.4	799.4	289.4	545.4	974	413.1	1526.4	960.6	1104.5	575.6
BCL2L1	11.55	18.05	15.2	19.05	22.6	23.75	12.85	11.3	19.7	15.6	63	47.25	34.7	23.8	51.9	18.75	12.4	9.1
BCL2L10	5.25	2	12.7	5.95	3.7	5.35	4.15	5.4	14.45	5	5.4	2.85	1	10.45	20.05	2.65	13.9	22.85
BCL2L11	143.3	125.7	201.9	262.7	186.3	228.8	194	180.4	210.8	139.7	91.6	182.8	260	213.7	74.2	175.1	209.4	208.9
BCL2L12	57.3	51	40.2	34.7	44.3	64.2	55	96.8	44.9	78.3	61.7	60	63.4	77.8	71.3	52	67	23.5
BCL2L13	19.7	19.3	32.2	28.2	39.1	52.9	43	19.2	85.7	33.1	124.6	67.1	46.9	34.2	39.7	43.6	48.9	30.2
BCL2L14	2.8	5.2	2.05	5.4	1.2	3.6	3.15	2.55	17.85	3.25	6.25	2.05	1.7	11.15	1.95	2.25	6.1	1.2
BCL2L15	8	10.3	4	26.2	19.6	16.4	15.9	19.3	16.5	11.4	4.6	16.3	11	8.4	51.2	16.2	20.5	26.5
BCL2L2	12.7	20.3	2.1	17.5	17.4	21.75	23.55	8.1	13.75	13.3	3.4	18.75	11.1	12.2	41.05	17.75	17.45	16.1
BCL2L2 /// BCL2L2-PABPN1 /// PABPN1	996.7	1118	949.8	674.5	753.7	689.8	699.8	1029.4	855.3	979.9	1012.3	844.3	803.1	1002.9	989	1014.2	913.7	737.3
BCL2L2-PABPN1 /// PABPN1	165.2	238.7	258.1	206.3	210.3	229.1	246.2	202.4	256	221.8	217.6	261.4	287.8	149.8	155.1	207.6	231.9	145
BCL3 /// MIR8085	121.35	166.45	162	98.9	120.4	147.5	124.4	113.3	216.75	171.75	121.2	151.55	172.9	287.5	148.9	226.3	228.85	151.8
BCL6	43.1	77.5	93.1	118.3	82.5	83.1	144.6	36.3	185.4	61.9	28.9	55.2	75.3	50.5	90.4	68.3	34.8	61.1
[truncated: 21,521 more rows]

## Sheet: GSE81622(SLE)
Tag	GSM2159829	GSM2159830	GSM2159831	GSM2159832	GSM2159833	GSM2159834	GSM2159835	GSM2159836	GSM2159837	GSM2159838	GSM2159859	GSM2159860	GSM2159861	GSM2159862	GSM2159863	GSM2159864	GSM2159865	GSM2159866	GSM2159867	GSM2159868
2020-12-01	125.572	127.361	127.47	124.267	123.992	125.782	120.855	115.575	126.629	122.598	122.532	129.156	127.536	119.708	127.622	123.174	118.564	119.969	124.278	117.574
2020-03-01	420.232	229.787	378.215	395.051	384.673	391.812	347.514	309.997	313.876	192.221	278.661	472.016	560.722	509.404	620.794	608.729	503.13	357.373	351.471	508.136
2020-03-10	118.417	120.297	117.077	121.824	123.655	116.515	122.492	119.431	122.533	130.018	118.05	124.273	113.733	122.318	115.984	118.838	126.949	124.949	122.455	118.412
2020-03-11	115.532	124.163	120.889	123.107	116.758	117.136	121.141	113.061	111.666	127.8	118.693	124.878	127.374	117.691	123.88	117.561	119.27	117.643	121.954	115.391
2020-03-02	315.614	403.857	443.723	531.564	477.528	286.759	382.158	303.327	166.081	150.422	302.96	375.868	715.354	306.223	379.444	403.672	407.522	1025.13	954.138	1092.55
2020-03-03	229.59	242.84	218.559	213.195	207.849	203.145	194.374	205.464	279.606	235.439	270.025	226.606	236.218	176.67	283.76	217.652	207.89	205.665	230.541	235.814
2020-03-04	111.541	118.03	109.648	109.013	111.27	108.972	121.595	112.681	122.021	113.053	108.993	108.65	117.98	116.681	120.168	115.165	112.617	112.286	115.216	112.695
2020-03-05	218.899	210.345	188.741	203.984	214.892	210.478	191.458	196.686	257.931	245.55	190.234	197.639	203.242	209.791	217.345	202.179	214.84	187.565	187.703	188.568
2020-03-06	1378.49	1587.76	922.228	1143.45	765.631	594.347	789.231	445.055	1247.77	2988.12	744.795	558.856	593.869	710.546	468.229	580.041	517.798	976.901	842.785	782.42
2020-03-07	1878.76	1590.59	1767.69	1686.63	1581.54	1294.98	1781.88	1682.35	3172.08	2555.59	2558.93	2275.91	2152.8	2387.75	3621.44	2095	2724.17	2155.75	1701.61	2387.75
7A5	124.326	119.002	123.831	117.324	119.743	114.146	126.361	125.5	120.042	129.146	129.028	127.93	116.279	120.38	124.001	120.552	119.966	116.593	123.34	121.359
2020-03-08	135.361	130.164	136.225	128.887	135.939	142.035	141.767	131.397	129.435	127.208	125.935	130.847	130.291	127.768	127.397	122.704	142.095	139.616	139.57	124.598
2020-03-09	168.659	152.713	158.991	148.366	154.276	153.476	139.685	145.005	165.522	170.865	158.73	136.548	136.913	143.093	145.592	156.968	139.589	160.117	146.922	134.363
A1BG	129.817	130.874	141.865	130.418	124.599	135.848	134.587	137.539	127.372	133.253	126.383	133.435	129.511	123.377	120.104	127.915	125.659	129.794	133.7	124.877
A1CF	124.274	122.044	120.221	118.135	119.041	124.975	124.603	116.695	128.51	122.927	124.548	121.854	119.108	121.735	125.555	116.448	117.054	117.828	121.435	119.68
A26C3	117.536	120.971	123.844	136.571	123.272	124.459	122.453	116.324	114.829	135.67	120.52	117.604	119.97	118.487	114.602	127.289	123.45	119.768	115.39	122.651
A2BP1	117.376	117.501	120.306	115.474	117.845	115.73	115.063	119.749	117.166	118.614	121.122	116.832	117.464	119.061	115.11	117.725	118.863	118.117	118.876	118.143
A2LD1	417.808	345.43	357.93	348.395	439.149	383.134	361.161	373.663	421.519	251.534	341.866	267.385	174.869	248.941	236.126	438.261	281.51	266.933	220.806	210.929
A2M	119.487	133.929	121.07	123.207	112.775	117.987	139.2	127.256	137.545	129.059	122.743	132.583	120.133	140.667	117.23	134.074	120.763	119.791	118.513	133.397
A2ML1	111.418	111.709	106.767	110.271	114.395	107.457	108.82	115.649	110.725	116.17	114.764	118.018	115.932	107.011	111.323	124.942	116.407	108.027	113.992	115.289
A3GALT2	122.448	120.597	116.728	121.254	121.328	122.228	116.668	124.043	116.954	113.306	113.987	121.767	121.006	121.334	114.497	116.247	113.492	128.137	125.558	117.915
A4GALT	114.562	117.053	115.323	119.034	121.193	110.716	113.599	121.342	118.725	111.799	115.945	119.732	117.378	109.262	119.704	127.588	120.273	126.234	115.732	120.051
A4GNT	130.721	130.438	134.261	137.132	130.738	124.005	132.341	139.736	128.529	135.49	130.091	125.255	132.975	125.184	139.26	136.558	125.935	122.821	122.818	118.173
AAA1	119.419	117.94	119.941	116.643	119.245	124.499	118.93	116.455	118.359	121.073	120.004	120.341	118.135	121.934	119.692	120.439	119.164	121.015	120.929	118.752
AAAS	147.136	148.57	153.497	146.948	163.253	161.002	142.355	159.066	163.526	162.437	172.44	189.722	177.25	162.282	170.417	180.911	159.678	199.77	203.793	157.866
AACS	162.147	159.678	178.049	165.226	173.22	165.414	176.331	174.869	141.775	130.345	164.157	168.941	148.681	180.334	159.266	151.497	143.326	137.709	169.403	161.884
AACSL	154.959	153.909	152.204	143.468	159.244	168.526	141.651	153.511	135.818	126.365	142.472	148.996	151.72	151.617	150.08	148.023	140.766	157.09	155.392	162.965
AADAC	128.634	119.693	123.204	120.446	128.39	126.311	124.713	127.258	116.475	122.017	116.688	119.631	114.12	127.334	120.89	125.226	123.078	123.259	124.203	118.264
AADACL1	283.099	257.734	320.117	298.432	284.485	314.231	282.561	298.971	355.987	287.034	267.511	375.798	406.219	351	315.003	311.371	373.202	395.609	323.362	379.994
AADACL2	122.471	122.689	125.825	120.213	118.903	124.963	119.006	119.896	124.514	121.826	121.078	120.738	115.59	125.085	135.231	115.639	122.118	116.493	119.149	121.941
AADACL3	115.836	118.065	120.96	110.155	120.309	117.953	112.128	108.187	118.153	117.385	122.843	127.989	125.883	115.318	110.356	120.378	122.996	122.506	118.809	124.031
AADACL4	120.958	135.802	133.955	114.308	131.999	131.63	125.998	137.898	121.332	122.924	132.079	120.226	132.1	128.981	118.593	128.904	122.752	114.74	114.51	114.477
AADAT	116.304	115.455	118.802	124.543	119.31	118.067	119.321	122.542	118.934	119.018	117.385	116.489	122.579	120.136	114.473	114.508	114.145	120.209	116.697	115.826
AAGAB	395.254	453.893	399.272	356.909	305.004	277.387	306.796	432.116	444.514	537.794	328.865	384.359	361.996	271.621	308.92	303.026	488.755	459.559	375.841	430.807
AAK1	142.231	121.05	128.709	126.797	137.222	133.202	133.611	125.238	133.223	138.084	125.653	119.137	129.305	141.37	132.342	127.314	129.847	132.72	130.457	125.566
AAMP	298.716	350.677	355.081	295.279	312.816	405.196	317.675	354.18	171.18	209.442	259.51	354.892	257.178	224.914	205.034	346.319	178.965	239.145	184.186	225.415
AANAT	112.746	113.164	112.814	109.67	113.319	114.26	109.392	114.675	117.201	112.385	119.643	113.233	118.8	112.258	113.48	112.385	115.215	116.489	109.059	114.442
AARS	1979.64	1975.07	2170.53	2214.64	2029.77	1583.66	1863.35	2251.34	1137.1	1627.75	2193.97	1518.14	925.385	1791.06	1412.42	1685.71	1036.06	1113.02	1327.27	854.36
AARS2	391.098	398.847	413.519	365.293	411.83	340.988	371.37	375.135	332.472	352.794	329.422	298.442	227.155	314.398	279.256	280.986	215.12	236.686	301.837	212.44
AARSD1	407.519	434.709	437.457	429.606	395.79	451.332	441.578	402.632	423.069	469.519	403.581	365.478	373.249	280.986	318.373	385.976	329.014	397.495	369.795	297.595
AASDH	459.651	413.88	460.02	437.559	386.839	328.745	406.292	367.086	533.065	676.02	414.206	309.306	323.136	318	472.483	348.675	423.905	388.286	276.455	276.988
AASDHPPT	525.054	444.678	442.296	450.617	500.675	409.924	504.353	449.935	652.901	632.482	473.427	335.822	449.287	511.675	789.368	478.324	570.151	475.528	351.791	362.184
AASS	142.383	140.297	147.302	141.41	146.001	139.339	150.159	143.674	132.172	138.94	136.971	132.509	139.056	133.401	137.292	127.961	128.704	118.629	137.006	144.493
AATF	552.545	669.333	556.817	582.746	619.995	609.804	553.349	601.96	411.367	459.303	752.744	722.874	573.768	554.378	459.026	669.18	503.858	614.747	536.715	502.344
AATK	153.116	142.755	143.263	144.964	141.697	159.066	160.526	150.932	151.564	139.793	141.001	143.343	152.749	136.118	137.471	126.557	140.778	139.225	135.375	145.682
ABAT	132.803	123.525	140.001	125.942	137.602	132.031	133.852	126.213	183.256	190.789	156.601	149.108	155.21	158.104	174.292	141.881	172.133	152.875	153.532	187.994
ABCA1	360.703	472.686	513.816	367.688	356.549	527.813	466.675	473.833	603.528	619.115	548.612	733.39	393.692	387.464	871.905	465.829	829.696	564.885	357.199	688.392
ABCA10	131.042	129.243	133.661	133.174	124.606	127.17	126.511	121.703	151.351	167.452	141.182	125.94	138.696	130.143	141.006	143.431	131.704	141.88	139.413	132.592
ABCA11	135.087	157.435	130.996	132.823	141.823	134.221	134.558	139.616	153.589	169.1	130.268	130.762	141.46	140.044	156.633	141.637	143.742	130.698	139.812	140.812
ABCA12	112.902	110.021	110.526	112.521	114.924	114.285	113.794	114.64	113.141	114.931	110.442	112.24	112.268	118.089	114.667	113.689	113.887	114.804	110.88	119.866
ABCA13	113.459	119.246	133.548	116.498	110.659	106.093	104.006	120.353	122.027	111.305	429.943	111.243	153.681	125.518	146.263	143.532	125.408	139.214	180.726	322.08
ABCA2	168.993	164.989	154.105	151.559	142.785	146.558	173.093	151.849	156.573	143.288	176.088	160.641	141.918	160.251	170.135	174.401	153.641	169.355	167.094	182.094
ABCA3	191.857	204.113	178.88	174.806	168.821	158.81	193.505	173.739	158.712	164.612	145.15	131.647	137.625	141.044	137.067	142.382	142.988	136.286	137.455	133.903
ABCA4	128.655	118.878	121.186	115.325	118.276	111.202	115.891	118.362	117.845	129.908	123.818	123.934	128.926	119.57	123.178	117.142	114.269	124.12	116.72	120.225
ABCA5	142.147	138.205	146.228	145.941	141.564	129.341	145.559	128.679	138.473	132.927	138.241	131.094	140.781	140.689	158.466	134.527	131.918	126.433	131.29	145.121
ABCA6	133.455	123.702	125.829	132.912	121.525	134.607	131.102	124.018	129.505	133.98	122.053	123.862	136.002	125.817	133.01	127.89	127.815	126.548	121.695	122.933
ABCA7	121.659	119.858	118.757	120.007	122.297	117.873	122.731	117.843	135.682	114.666	120.026	124.403	118.63	127.53	126.065	120.881	121.505	119.282	118.86	121.625
ABCA8	118.891	125.896	123.333	124.769	119.418	120.102	123.884	123.765	124.753	121.497	118.649	129.402	120.121	124.733	116.788	122.425	119.963	117.969	119.745	124.341
ABCA9	134.16	138.961	134.866	134.737	130.479	132.313	131.049	130.502	131.431	128.425	128.23	121.22	128.694	135.351	134.354	131.132	129.817	119.75	126.166	122.9
ABCB1	441.639	509.153	278.943	318.137	363.305	280.806	426.822	284.165	620.626	551.723	188.713	181.871	168.613	195.724	252.34	195.476	309.542	247.098	217.432	262.155
ABCB10	655.895	420.503	552.911	453.793	446.582	369.738	439.808	430.004	731.509	773.309	510.389	397.495	515.243	763.212	736.737	480.971	810.223	737.922	380.822	652.623
ABCB11	117.093	134.6	129.737	126.879	133.378	122.267	126.385	128.625	118.543	129.31	130.134	121.461	123.406	122.529	121.406	115.3	117.538	123.794	118.433	116.578
ABCB4	165.84	156.261	141.467	157.246	137.631	134.633	136.18	126.582	219.903	182.887	169.787	180.043	179.035	117.365	145.661	154.541	140.401	173.739	147.962	193.574
ABCB5	111.014	110.069	110.986	109.29	112.787	105.025	107.352	111.836	111.459	118.562	109.515	113.308	118.232	112.484	108.365	113.784	116.203	115.622	108.07	104.892
ABCB6	159.593	194.543	176.67	168.422	168.834	154.563	178.866	178.163	213.486	267.597	215.62	180.511	215.141	187.725	203.209	179.833	164.82	186.896	175.678	165.891
ABCB7	704.367	669.89	657.574	549.276	534.146	502.974	591.793	512.022	637.137	809.562	519.235	405.139	385.976	482.823	558.356	370.893	565.107	526.748	408.205	431.8
ABCB8	138.337	159.335	160.397	134.118	134.369	135.383	135.802	126.527	129.869	119.598	163.3	158.359	135.743	135.819	135.998	141.62	142.352	133.146	137.619	129.355
ABCB9	150.626	167.277	181.697	154.341	156.841	165.303	174.539	395.989	186.634	217.104	325.847	241.174	175.972	282.212	174.966	342.964	222.311	214.593	174.691	190.411
ABCC1	142.972	150.402	152.893	154.396	153.505	145.137	159.085	169.9	123.35	124.868	140.235	160.333	156.498	159.238	179.717	162.956	138.722	158.21	152.344	148.018
ABCC10	194.505	191.767	188.794	202.728	179.077	197.979	197.704	214.792	231.288	238.857	178.644	234.697	165.346	197.501	193.071	214.357	171.423	205.709	199.52	179.553
ABCC11	122.475	122.597	122.24	115.879	131.69	120.758	123.52	124.582	127.525	122.311	123.898	118.875	118.705	129.307	120.801	123.491	128.45	119.082	122.788	119.591
ABCC12	122.904	125.393	114.663	116.469	118.254	111.775	112.918	121.746	114.064	109.088	121.466	118.58	118.003	117.229	121.166	123.791	114.471	112.215	111.082	115.154
ABCC13	127.921	123.951	133.249	131.918	127.244	131.959	124.921	122.617	120.803	126.675	125.177	123.359	123.643	131.383	121.364	126.478	133.832	141.934	125.325	123.391
ABCC2	131.015	133.422	132.494	133.372	127.309	123.141	129.39	120.054	166.183	148.855	148.791	133.017	141.875	144.558	137.995	142.18	138.548	123.446	138.033	138.107
ABCC3	348.728	552.713	540.461	655.052	415.338	246.302	397.23	262.447	614.053	912.963	303.92	225.656	827.589	215.709	415.889	275.404	397.858	650.949	607.979	806.393
ABCC4	335.209	324.352	437.039	339.813	272.821	205.075	267.847	286.193	532.053	647.774	251.989	200.911	494.901	301.43	397.89	320.694	666.561	618.338	402.37	641.132
ABCC5	373.036	404.463	365.851	369.169	381.279	318.565	367.436	270.212	411.747	521.581	329.359	290.624	313.816	358.816	312.702	333.606	322.499	364.048	397.017	369.51
ABCC6	124.309	119.958	128.318	125.639	122.359	125.866	124.412	122.607	124.945	121.008	129.463	129.496	126.978	125.307	132.038	128.867	127.219	125.397	120.518	127.782
ABCC6P1	129.359	141.034	126.849	137.368	127.975	130.87	125.796	134.889	123.241	114.393	123.6	116.763	129.406	120.774	125.776	127.697	119.479	121.294	116.41	133.989
ABCC6P2	149.823	150.764	157.84	157.003	153.924	186.153	152.223	148.801	136.494	141.888	135.03	163.928	143.067	147.551	146.6	140.396	139.969	153.711	148.039	146.929
ABCC8	116.697	111.133	107.515	112.497	116.7	113.684	113.037	111.707	121.988	108.557	115.395	109.678	109.96	115.727	108.106	122.255	110.53	106.264	120.757	120.553
ABCC9	142.875	138.433	142.498	138.32	123.342	127.466	145.369	136.76	117.045	125.608	123.802	132.975	128.568	135.257	133.173	120.332	125.291	125.935	121.886	128.606
ABCD1	144.303	152.096	150.536	152.109	133.481	142.166	141.245	143.759	134.636	127.724	221.082	240.846	189.372	152.448	165.902	176.561	179.662	242.069	187.067	190.663
ABCD2	123.533	130.529	117.346	121.392	124.947	116.65	117.855	127.891	124.306	132.123	126.79	121.876	125.976	132.259	139.69	120.669	131.113	131.082	122.019	123.337
ABCD3	258.854	290.337	251.433	286.142	250.143	218.688	286.572	290.424	328.543	289.412	272.131	187.003	224.192	277.038	302.037	204.303	274.699	237.478	206.256	216.578
ABCD4	130.116	129.821	127.71	125.46	128.157	123.598	130.229	131.498	137.448	124.393	138.524	129.021	132.961	124.293	134.463	136.755	125.983	126.022	124.7	132.214
ABCE1	615.395	655.085	482.28	590.109	527.673	397.146	530.294	483.058	1057.43	1073.76	703.053	562.175	619.744	734.799	893.209	708.367	756.104	723.625	560.01	561.486
ABCF1	1302.78	1542.7	1519.79	1424.01	1349.35	1240.36	1351.13	1328.4	990.146	1534.55	1225.04	1044.88	754.594	881.625	742.309	953.642	728.233	803.005	883.851	707.853
ABCF2	185.249	205.834	183.547	176.929	170.118	151.165	167.863	158.041	187.894	183.829	197.852	181.224	162.472	160.708	177.743	177.82	196.238	207.427	180.814	163.413
ABCF3	176.383	211.29	196.782	198.571	168.526	192.635	177.372	204.812	168.526	162.807	225.607	206.368	170.652	150.991	173.817	180.425	155.161	188.08	168.065	172.749
ABCG1	144.306	150.72	147.539	161.333	145.582	157.181	157.939	165.961	136.961	153.782	159.541	156.295	138.829	145.213	145.44	155.464	156.27	157.338	160.018	159.35
ABCG2	103.218	111.984	108.298	113.395	110.921	120.615	115.797	111.972	122.645	115.234	122.724	108.606	116.659	116.866	113.305	123.161	120.599	116.476	107.337	119.34
ABCG4	133.383	150.887	139.008	137.875	126.439	133.248	130.394	143.27	138.138	136.878	138.425	174.829	126.316	144.194	139.533	141.644	128.76	134.444	137.349	143.66
ABCG5	124.785	127.985	125.747	126.284	121.336	132.5	127.617	128.364	119.371	135.648	122.126	124.797	127.044	120.522	119.708	121.039	125.184	128.662	126.303	126.757
ABCG8	115.775	131.639	124.528	123.45	117.717	116.941	120.024	120.087	126.219	118.626	125.342	125.457	123.092	117.556	120.183	132.576	115.081	120.902	122.408	120.313
ABHD1	150.411	144.585	147.347	138.19	153.631	145.388	152.545	140.93	142.147	147.648	143.917	128.107	131.95	134.66	137.614	128.36	126.092	116.366	137.379	137.402
ABHD10	466.216	462.279	449.74	468.053	389.494	379.364	450.249	465.032	505.574	655.895	496.411	382.593	297.892	354.32	404.391	307.498	356.496	363.425	275.472	270.14
ABHD11	136.25	128.636	139.616	132.478	149.712	146.097	137.356	155.536	120.32	110.653	136.049	171.645	156.36	158.889	147.352	145.374	147.784	131.895	144.695	134.724
ABHD12	199.693	214.293	200.034	210.646	219.275	200.452	214.468	235.726	222.427	218.117	241.733	245.458	190.011	221.205	207.89	216.306	211.6	259.51	223.45	211.865
ABHD12B	127.105	128.973	135.211	125.962	120.931	127.476	131.152	122.93	120.592	115.512	127.619	125.185	126.036	130.779	134.672	126.475	132.419	116.975	136.959	125.021
ABHD13	133.118	129.181	127.796	131.55	122.703	127.332	124.606	134.387	143.052	147.317	132.337	131.315	139.55	136.396	142.786	138.094	135.382	138.081	132.642	136.138
ABHD14A	361.829	429.606	377.982	330.731	391.819	394.522	375.402	492.901	277.884	300.748	397.27	395.018	246.123	283.935	248.625	365.907	330.389	478.386	625.498	308.869
ABHD14B	240.846	321.479	241.477	254.018	241.981	263.493	250.202	250.238	461.551	591.793	255.746	258.929	195.237	220.984	188.827	249.627	244.74	328.002	366.442	245.29
ABHD15	433.538	340.239	267.23	321.424	358.507	303.781	361.664	338.105	472.483	371.568	352.563	334.835	318.152	400.537	391.025	461.551	439.472	373.663	407.363	399.485
ABHD2	155.69	158.527	180.412	181.769	158.637	202.161	167.057	170.865	160.544	162.888	151.504	164.186	148.437	159.369	156.102	174.716	170.505	170.834	149.431	162.405
ABHD3	604.865	547.753	643.532	683.66	628.146	644.091	604.865	721.966	734.139	564.643	414.882	451.925	614.747	676.697	886.052	654.001	707.307	370.318	437.389	674.082
[truncated: 31,320 more rows]

## Sheet: GSE81622(LN)
Tag	GSM2159844	GSM2159845	GSM2159846	GSM2159847	GSM2159848	GSM2159849	GSM2159850	GSM2159851	GSM2159852	GSM2159853	GSM2159874	GSM2159875	GSM2159876	GSM2159877	GSM2159878	GSM2159879	GSM2159880	GSM2159881	GSM2159882	GSM2159883
[truncated: 31,426 more rows]

[truncated: 1 more sheets: GSE50772]
