# Supplementary material for: Identification of key biomarkers and immune infiltration in systemic lupus erythematosus by integrated bioinformatics analysis
Source: J Transl Med. 2021 Jan 19;19:35. doi: 10.1186/s12967-020-02698-x (PMC7814551; doi:10.1186/s12967-020-02698-x)
Supplement: Supplementary file 6 — Additional file 6: Table S5. Sample information of datasets. [file 12967_2020_2698_MOESM6_ESM.xls]

## Sheet: GSE4588
Acc	Desc	Title	Type	Platform	Organism	Source	rows	file	Data_col1	Data_col2	Data_col3	column1	DataProcessing
GSM101869	Labeling of RNA (cRNA synthesis) was performed according to a standard Affymetrix® procedure (One-Cycle Target Labeling kit, Affymetrix UK Ltd, High Wycombe, United Kingdom); briefly total RNA was first reverse transcribed into single-stranded cDNA using a T7-Oligo(dT) Promoter Primer and Superscript II reverse transcriptase. Next, Rnase H was added together with E. Coli DNA polymerase I and E. C…	CD4 CONT 1	RNA	GPL570	Homo sapiens	Healthy individual	54675	GSM101869-tbl-1.txt	1,ID_REF,	2,VALUE,Normalized signal count data	3,FLAG,Quality evaluation	CD4 T cells sorted from total PBMC of healthy subject	Data were retrieved on GCOS software for the initial normalization and analysis steps. The number of positive genes was between 40 and 51% on each slide. After scaling on all probe set (to a value of 100), the amplification scale was reported between 1.5 and 2.5 for the CD4 slides, and between 5 and 10 for the CD20 slides. The signals given by the poly-A RNA controls, hybridization controls and h…
GSM101870	Labeling of RNA (cRNA synthesis) was performed according to a standard Affymetrix® procedure (One-Cycle Target Labeling kit, Affymetrix UK Ltd, High Wycombe, United Kingdom); briefly total RNA was first reverse transcribed into single-stranded cDNA using a T7-Oligo(dT) Promoter Primer and Superscript II reverse transcriptase. Next, Rnase H was added together with E. Coli DNA polymerase I and E. C…	CD4 CONT 2	RNA	GPL570	Homo sapiens	Healthy individual	54675	GSM101870-tbl-1.txt	1,ID_REF,	2,VALUE,Normalized signal count data	3,FLAG,Quality evaluation	CD4 T cells sorted from total PBMC of healthy subject	Data were retrieved on GCOS software for the initial normalization and analysis steps. The number of positive genes was between 40 and 51% on each slide. After scaling on all probe set (to a value of 100), the amplification scale was reported between 1.5 and 2.5 for the CD4 slides, and between 5 and 10 for the CD20 slides. The signals given by the poly-A RNA controls, hybridization controls and h…
GSM101871	Labeling of RNA (cRNA synthesis) was performed according to a standard Affymetrix® procedure (One-Cycle Target Labeling kit, Affymetrix UK Ltd, High Wycombe, United Kingdom); briefly total RNA was first reverse transcribed into single-stranded cDNA using a T7-Oligo(dT) Promoter Primer and Superscript II reverse transcriptase. Next, Rnase H was added together with E. Coli DNA polymerase I and E. C…	CD4 CONT 3	RNA	GPL570	Homo sapiens	Healthy individual	54675	GSM101871-tbl-1.txt	1,ID_REF,	2,VALUE,Normalized signal count data	3,FLAG,Quality evaluation	CD4 T cells sorted from total PBMC of healthy subject	Data were retrieved on GCOS software for the initial normalization and analysis steps. The number of positive genes was between 40 and 51% on each slide. After scaling on all probe set (to a value of 100), the amplification scale was reported between 1.5 and 2.5 for the CD4 slides, and between 5 and 10 for the CD20 slides. The signals given by the poly-A RNA controls, hybridization controls and h…
GSM101872	Labeling of RNA (cRNA synthesis) was performed according to a standard Affymetrix® procedure (One-Cycle Target Labeling kit, Affymetrix UK Ltd, High Wycombe, United Kingdom); briefly total RNA was first reverse transcribed into single-stranded cDNA using a T7-Oligo(dT) Promoter Primer and Superscript II reverse transcriptase. Next, Rnase H was added together with E. Coli DNA polymerase I and E. C…	CD4 CONT 4	RNA	GPL570	Homo sapiens	Healthy individual	54675	GSM101872-tbl-1.txt	1,ID_REF,	2,VALUE,Normalized signal count data	3,FLAG,Quality evaluation	CD4 T cells sorted from total PBMC of healthy subject	Data were retrieved on GCOS software for the initial normalization and analysis steps. The number of positive genes was between 40 and 51% on each slide. After scaling on all probe set (to a value of 100), the amplification scale was reported between 1.5 and 2.5 for the CD4 slides, and between 5 and 10 for the CD20 slides. The signals given by the poly-A RNA controls, hybridization controls and h…
GSM101873	Labeling of RNA (cRNA synthesis) was performed according to a standard Affymetrix® procedure (One-Cycle Target Labeling kit, Affymetrix UK Ltd, High Wycombe, United Kingdom); briefly total RNA was first reverse transcribed into single-stranded cDNA using a T7-Oligo(dT) Promoter Primer and Superscript II reverse transcriptase. Next, Rnase H was added together with E. Coli DNA polymerase I and E. C…	CD4 CONT 5	RNA	GPL570	Homo sapiens	Healthy individual	54675	GSM101873-tbl-1.txt	1,ID_REF,	2,VALUE,Normalized signal count data	3,FLAG,Quality evaluation	CD4 T cells sorted from total PBMC of healthy subject	Data were retrieved on GCOS software for the initial normalization and analysis steps. The number of positive genes was between 40 and 51% on each slide. After scaling on all probe set (to a value of 100), the amplification scale was reported between 1.5 and 2.5 for the CD4 slides, and between 5 and 10 for the CD20 slides. The signals given by the poly-A RNA controls, hybridization controls and h…
GSM101874	Labeling of RNA (cRNA synthesis) was performed according to a standard Affymetrix® procedure (One-Cycle Target Labeling kit, Affymetrix UK Ltd, High Wycombe, United Kingdom); briefly total RNA was first reverse transcribed into single-stranded cDNA using a T7-Oligo(dT) Promoter Primer and Superscript II reverse transcriptase. Next, Rnase H was added together with E. Coli DNA polymerase I and E. C…	CD4 CONT 6	RNA	GPL570	Homo sapiens	Healthy individual	54675	GSM101874-tbl-1.txt	1,ID_REF,	2,VALUE,Normalized signal count data	3,FLAG,Quality evaluation	CD4 T cells sorted from total PBMC of healthy subject	Data were retrieved on GCOS software for the initial normalization and analysis steps. The number of positive genes was between 40 and 51% on each slide. After scaling on all probe set (to a value of 100), the amplification scale was reported between 1.5 and 2.5 for the CD4 slides, and between 5 and 10 for the CD20 slides. The signals given by the poly-A RNA controls, hybridization controls and h…
GSM101875	Labeling of RNA (cRNA synthesis) was performed according to a standard Affymetrix® procedure (One-Cycle Target Labeling kit, Affymetrix UK Ltd, High Wycombe, United Kingdom); briefly total RNA was first reverse transcribed into single-stranded cDNA using a T7-Oligo(dT) Promoter Primer and Superscript II reverse transcriptase. Next, Rnase H was added together with E. Coli DNA polymerase I and E. C…	CD4 CONT 7	RNA	GPL570	Homo sapiens	Healthy individual	54675	GSM101875-tbl-1.txt	1,ID_REF,	2,VALUE,Normalized signal count data	3,FLAG,Quality evaluation	CD4 T cells sorted from total PBMC of healthy subject	Data were retrieved on GCOS software for the initial normalization and analysis steps. The number of positive genes was between 40 and 51% on each slide. After scaling on all probe set (to a value of 100), the amplification scale was reported between 1.5 and 2.5 for the CD4 slides, and between 5 and 10 for the CD20 slides. The signals given by the poly-A RNA controls, hybridization controls and h…
GSM101876	Labeling of RNA (cRNA synthesis) was performed according to a standard Affymetrix® procedure (One-Cycle Target Labeling kit, Affymetrix UK Ltd, High Wycombe, United Kingdom); briefly total RNA was first reverse transcribed into single-stranded cDNA using a T7-Oligo(dT) Promoter Primer and Superscript II reverse transcriptase. Next, Rnase H was added together with E. Coli DNA polymerase I and E. C…	CD4 CONT 8	RNA	GPL570	Homo sapiens	Healthy individual	54675	GSM101876-tbl-1.txt	1,ID_REF,	2,VALUE,Normalized signal count data	3,FLAG,Quality evaluation	CD4 T cells sorted from total PBMC of healthy subject	Data were retrieved on GCOS software for the initial normalization and analysis steps. The number of positive genes was between 40 and 51% on each slide. After scaling on all probe set (to a value of 100), the amplification scale was reported between 1.5 and 2.5 for the CD4 slides, and between 5 and 10 for the CD20 slides. The signals given by the poly-A RNA controls, hybridization controls and h…
GSM101877	Labeling of RNA (cRNA synthesis) was performed according to a standard Affymetrix® procedure (One-Cycle Target Labeling kit, Affymetrix UK Ltd, High Wycombe, United Kingdom); briefly total RNA was first reverse transcribed into single-stranded cDNA using a T7-Oligo(dT) Promoter Primer and Superscript II reverse transcriptase. Next, Rnase H was added together with E. Coli DNA polymerase I and E. C…	CD4 CONT 9	RNA	GPL570	Homo sapiens	Healthy individual	54675	GSM101877-tbl-1.txt	1,ID_REF,	2,VALUE,Normalized signal count data	3,FLAG,Quality evaluation	CD4 T cells sorted from total PBMC of healthy subject	Data were retrieved on GCOS software for the initial normalization and analysis steps. The number of positive genes was between 40 and 51% on each slide. After scaling on all probe set (to a value of 100), the amplification scale was reported between 1.5 and 2.5 for the CD4 slides, and between 5 and 10 for the CD20 slides. The signals given by the poly-A RNA controls, hybridization controls and h…
GSM101878	Labeling of RNA (cRNA synthesis) was performed according to a standard Affymetrix® procedure (One-Cycle Target Labeling kit, Affymetrix UK Ltd, High Wycombe, United Kingdom); briefly total RNA was first reverse transcribed into single-stranded cDNA using a T7-Oligo(dT) Promoter Primer and Superscript II reverse transcriptase. Next, Rnase H was added together with E. Coli DNA polymerase I and E. C…	CD4 CONT 10	RNA	GPL570	Homo sapiens	Healthy individual	54675	GSM101878-tbl-1.txt	1,ID_REF,	2,VALUE,Normalized signal count data	3,FLAG,Quality evaluation	CD4 T cells sorted from total PBMC of healthy subject	Data were retrieved on GCOS software for the initial normalization and analysis steps. The number of positive genes was between 40 and 51% on each slide. After scaling on all probe set (to a value of 100), the amplification scale was reported between 1.5 and 2.5 for the CD4 slides, and between 5 and 10 for the CD20 slides. The signals given by the poly-A RNA controls, hybridization controls and h…
GSM101879	Labeling of RNA (cRNA synthesis) was performed according to a standard Affymetrix® procedure (One-Cycle Target Labeling kit, Affymetrix UK Ltd, High Wycombe, United Kingdom); briefly total RNA was first reverse transcribed into single-stranded cDNA using a T7-Oligo(dT) Promoter Primer and Superscript II reverse transcriptase. Next, Rnase H was added together with E. Coli DNA polymerase I and E. C…	CD4 RA 1	RNA	GPL570	Homo sapiens	RA patient	54675	GSM101879-tbl-1.txt	1,ID_REF,	2,VALUE,Normalized signal count data	3,FLAG,Quality evaluation	CD4 T cells sorted from total PBMC of patient with rheumatoid arthritis	Data were retrieved on GCOS software for the initial normalization and analysis steps. The number of positive genes was between 40 and 51% on each slide. After scaling on all probe set (to a value of 100), the amplification scale was reported between 1.5 and 2.5 for the CD4 slides, and between 5 and 10 for the CD20 slides. The signals given by the poly-A RNA controls, hybridization controls and h…
GSM101880	Labeling of RNA (cRNA synthesis) was performed according to a standard Affymetrix® procedure (One-Cycle Target Labeling kit, Affymetrix UK Ltd, High Wycombe, United Kingdom); briefly total RNA was first reverse transcribed into single-stranded cDNA using a T7-Oligo(dT) Promoter Primer and Superscript II reverse transcriptase. Next, Rnase H was added together with E. Coli DNA polymerase I and E. C…	CD4 RA 2	RNA	GPL570	Homo sapiens	RA patient	54675	GSM101880-tbl-1.txt	1,ID_REF,	2,VALUE,Normalized signal count data	3,FLAG,Quality evaluation	CD4 T cells sorted from total PBMC of patient with rheumatoid arthritis	Data were retrieved on GCOS software for the initial normalization and analysis steps. The number of positive genes was between 40 and 51% on each slide. After scaling on all probe set (to a value of 100), the amplification scale was reported between 1.5 and 2.5 for the CD4 slides, and between 5 and 10 for the CD20 slides. The signals given by the poly-A RNA controls, hybridization controls and h…
GSM101881	Labeling of RNA (cRNA synthesis) was performed according to a standard Affymetrix® procedure (One-Cycle Target Labeling kit, Affymetrix UK Ltd, High Wycombe, United Kingdom); briefly total RNA was first reverse transcribed into single-stranded cDNA using a T7-Oligo(dT) Promoter Primer and Superscript II reverse transcriptase. Next, Rnase H was added together with E. Coli DNA polymerase I and E. C…	CD4 RA 3	RNA	GPL570	Homo sapiens	RA patient	54675	GSM101881-tbl-1.txt	1,ID_REF,	2,VALUE,Normalized signal count data	3,FLAG,Quality evaluation	CD4 T cells sorted from total PBMC of patient with rheumatoid arthritis	Data were retrieved on GCOS software for the initial normalization and analysis steps. The number of positive genes was between 40 and 51% on each slide. After scaling on all probe set (to a value of 100), the amplification scale was reported between 1.5 and 2.5 for the CD4 slides, and between 5 and 10 for the CD20 slides. The signals given by the poly-A RNA controls, hybridization controls and h…
GSM101882	Labeling of RNA (cRNA synthesis) was performed according to a standard Affymetrix® procedure (One-Cycle Target Labeling kit, Affymetrix UK Ltd, High Wycombe, United Kingdom); briefly total RNA was first reverse transcribed into single-stranded cDNA using a T7-Oligo(dT) Promoter Primer and Superscript II reverse transcriptase. Next, Rnase H was added together with E. Coli DNA polymerase I and E. C…	CD4 RA 4	RNA	GPL570	Homo sapiens	RA patient	54675	GSM101882-tbl-1.txt	1,ID_REF,	2,VALUE,Normalized signal count data	3,FLAG,Quality evaluation	CD4 T cells sorted from total PBMC of patient with rheumatoid arthritis	Data were retrieved on GCOS software for the initial normalization and analysis steps. The number of positive genes was between 40 and 51% on each slide. After scaling on all probe set (to a value of 100), the amplification scale was reported between 1.5 and 2.5 for the CD4 slides, and between 5 and 10 for the CD20 slides. The signals given by the poly-A RNA controls, hybridization controls and h…
GSM101883	Labeling of RNA (cRNA synthesis) was performed according to a standard Affymetrix® procedure (One-Cycle Target Labeling kit, Affymetrix UK Ltd, High Wycombe, United Kingdom); briefly total RNA was first reverse transcribed into single-stranded cDNA using a T7-Oligo(dT) Promoter Primer and Superscript II reverse transcriptase. Next, Rnase H was added together with E. Coli DNA polymerase I and E. C…	CD4 RA 5	RNA	GPL570	Homo sapiens	RA patient	54675	GSM101883-tbl-1.txt	1,ID_REF,	2,VALUE,Normalized signal count data	3,FLAG,Quality evaluation	CD4 T cells sorted from total PBMC of patient with rheumatoid arthritis	Data were retrieved on GCOS software for the initial normalization and analysis steps. The number of positive genes was between 40 and 51% on each slide. After scaling on all probe set (to a value of 100), the amplification scale was reported between 1.5 and 2.5 for the CD4 slides, and between 5 and 10 for the CD20 slides. The signals given by the poly-A RNA controls, hybridization controls and h…
GSM101884	Labeling of RNA (cRNA synthesis) was performed according to a standard Affymetrix® procedure (One-Cycle Target Labeling kit, Affymetrix UK Ltd, High Wycombe, United Kingdom); briefly total RNA was first reverse transcribed into single-stranded cDNA using a T7-Oligo(dT) Promoter Primer and Superscript II reverse transcriptase. Next, Rnase H was added together with E. Coli DNA polymerase I and E. C…	CD4 RA 6	RNA	GPL570	Homo sapiens	RA patient	54675	GSM101884-tbl-1.txt	1,ID_REF,	2,VALUE,Normalized signal count data	3,FLAG,Quality evaluation	CD4 T cells sorted from total PBMC of patient with rheumatoid arthritis	Data were retrieved on GCOS software for the initial normalization and analysis steps. The number of positive genes was between 40 and 51% on each slide. After scaling on all probe set (to a value of 100), the amplification scale was reported between 1.5 and 2.5 for the CD4 slides, and between 5 and 10 for the CD20 slides. The signals given by the poly-A RNA controls, hybridization controls and h…
GSM101885	Labeling of RNA (cRNA synthesis) was performed according to a standard Affymetrix® procedure (One-Cycle Target Labeling kit, Affymetrix UK Ltd, High Wycombe, United Kingdom); briefly total RNA was first reverse transcribed into single-stranded cDNA using a T7-Oligo(dT) Promoter Primer and Superscript II reverse transcriptase. Next, Rnase H was added together with E. Coli DNA polymerase I and E. C…	CD4 RA 7	RNA	GPL570	Homo sapiens	RA patient	54675	GSM101885-tbl-1.txt	1,ID_REF,	2,VALUE,Normalized signal count data	3,FLAG,Quality evaluation	CD4 T cells sorted from total PBMC of patient with rheumatoid arthritis	Data were retrieved on GCOS software for the initial normalization and analysis steps. The number of positive genes was between 40 and 51% on each slide. After scaling on all probe set (to a value of 100), the amplification scale was reported between 1.5 and 2.5 for the CD4 slides, and between 5 and 10 for the CD20 slides. The signals given by the poly-A RNA controls, hybridization controls and h…
GSM101886	Labeling of RNA (cRNA synthesis) was performed according to a standard Affymetrix® procedure (One-Cycle Target Labeling kit, Affymetrix UK Ltd, High Wycombe, United Kingdom); briefly total RNA was first reverse transcribed into single-stranded cDNA using a T7-Oligo(dT) Promoter Primer and Superscript II reverse transcriptase. Next, Rnase H was added together with E. Coli DNA polymerase I and E. C…	CD4 RA 8	RNA	GPL570	Homo sapiens	RA patient	54675	GSM101886-tbl-1.txt	1,ID_REF,	2,VALUE,Normalized signal count data	3,FLAG,Quality evaluation	CD4 T cells sorted from total PBMC of patient with rheumatoid arthritis	Data were retrieved on GCOS software for the initial normalization and analysis steps. The number of positive genes was between 40 and 51% on each slide. After scaling on all probe set (to a value of 100), the amplification scale was reported between 1.5 and 2.5 for the CD4 slides, and between 5 and 10 for the CD20 slides. The signals given by the poly-A RNA controls, hybridization controls and h…
GSM101887	Labeling of RNA (cRNA synthesis) was performed according to a standard Affymetrix® procedure (One-Cycle Target Labeling kit, Affymetrix UK Ltd, High Wycombe, United Kingdom); briefly total RNA was first reverse transcribed into single-stranded cDNA using a T7-Oligo(dT) Promoter Primer and Superscript II reverse transcriptase. Next, Rnase H was added together with E. Coli DNA polymerase I and E. C…	CD4 SLE 1	RNA	GPL570	Homo sapiens	SLE patient	54675	GSM101887-tbl-1.txt	1,ID_REF,	2,VALUE,Normalized signal count data	3,FLAG,Quality evaluation	CD4 T cells sorted from total PBMC of patient with systemic lupus erythematosus	Data were retrieved on GCOS software for the initial normalization and analysis steps. The number of positive genes was between 40 and 51% on each slide. After scaling on all probe set (to a value of 100), the amplification scale was reported between 1.5 and 2.5 for the CD4 slides, and between 5 and 10 for the CD20 slides. The signals given by the poly-A RNA controls, hybridization controls and h…
GSM101888	Labeling of RNA (cRNA synthesis) was performed according to a standard Affymetrix® procedure (One-Cycle Target Labeling kit, Affymetrix UK Ltd, High Wycombe, United Kingdom); briefly total RNA was first reverse transcribed into single-stranded cDNA using a T7-Oligo(dT) Promoter Primer and Superscript II reverse transcriptase. Next, Rnase H was added together with E. Coli DNA polymerase I and E. C…	CD4 SLE 2	RNA	GPL570	Homo sapiens	SLE patient	54675	GSM101888-tbl-1.txt	1,ID_REF,	2,VALUE,Normalized signal count data	3,FLAG,Quality evaluation	CD4 T cells sorted from total PBMC of patient with systemic lupus erythematosus	Data were retrieved on GCOS software for the initial normalization and analysis steps. The number of positive genes was between 40 and 51% on each slide. After scaling on all probe set (to a value of 100), the amplification scale was reported between 1.5 and 2.5 for the CD4 slides, and between 5 and 10 for the CD20 slides. The signals given by the poly-A RNA controls, hybridization controls and h…
GSM101889	Labeling of RNA (cRNA synthesis) was performed according to a standard Affymetrix® procedure (One-Cycle Target Labeling kit, Affymetrix UK Ltd, High Wycombe, United Kingdom); briefly total RNA was first reverse transcribed into single-stranded cDNA using a T7-Oligo(dT) Promoter Primer and Superscript II reverse transcriptase. Next, Rnase H was added together with E. Coli DNA polymerase I and E. C…	CD4 SLE 3	RNA	GPL570	Homo sapiens	SLE patient	54675	GSM101889-tbl-1.txt	1,ID_REF,	2,VALUE,Normalized signal count data	3,FLAG,Quality evaluation	CD4 T cells sorted from total PBMC of patient with systemic lupus erythematosus	Data were retrieved on GCOS software for the initial normalization and analysis steps. The number of positive genes was between 40 and 51% on each slide. After scaling on all probe set (to a value of 100), the amplification scale was reported between 1.5 and 2.5 for the CD4 slides, and between 5 and 10 for the CD20 slides. The signals given by the poly-A RNA controls, hybridization controls and h…
GSM101890	Labeling of RNA (cRNA synthesis) was performed according to a standard Affymetrix® procedure (One-Cycle Target Labeling kit, Affymetrix UK Ltd, High Wycombe, United Kingdom); briefly total RNA was first reverse transcribed into single-stranded cDNA using a T7-Oligo(dT) Promoter Primer and Superscript II reverse transcriptase. Next, Rnase H was added together with E. Coli DNA polymerase I and E. C…	CD4 SLE 4	RNA	GPL570	Homo sapiens	SLE patient	54675	GSM101890-tbl-1.txt	1,ID_REF,	2,VALUE,Normalized signal count data	3,FLAG,Quality evaluation	CD4 T cells sorted from total PBMC of patient with systemic lupus erythematosus	Data were retrieved on GCOS software for the initial normalization and analysis steps. The number of positive genes was between 40 and 51% on each slide. After scaling on all probe set (to a value of 100), the amplification scale was reported between 1.5 and 2.5 for the CD4 slides, and between 5 and 10 for the CD20 slides. The signals given by the poly-A RNA controls, hybridization controls and h…
GSM101891	Labeling of RNA (cRNA synthesis) was performed according to a standard Affymetrix® procedure (One-Cycle Target Labeling kit, Affymetrix UK Ltd, High Wycombe, United Kingdom); briefly total RNA was first reverse transcribed into single-stranded cDNA using a T7-Oligo(dT) Promoter Primer and Superscript II reverse transcriptase. Next, Rnase H was added together with E. Coli DNA polymerase I and E. C…	CD4 SLE 5	RNA	GPL570	Homo sapiens	SLE patient	54675	GSM101891-tbl-1.txt	1,ID_REF,	2,VALUE,Normalized signal count data	3,FLAG,Quality evaluation	CD4 T cells sorted from total PBMC of patient with systemic lupus erythematosus	Data were retrieved on GCOS software for the initial normalization and analysis steps. The number of positive genes was between 40 and 51% on each slide. After scaling on all probe set (to a value of 100), the amplification scale was reported between 1.5 and 2.5 for the CD4 slides, and between 5 and 10 for the CD20 slides. The signals given by the poly-A RNA controls, hybridization controls and h…
GSM101892	Labeling of RNA (cRNA synthesis) was performed according to a standard Affymetrix® procedure (One-Cycle Target Labeling kit, Affymetrix UK Ltd, High Wycombe, United Kingdom); briefly total RNA was first reverse transcribed into single-stranded cDNA using a T7-Oligo(dT) Promoter Primer and Superscript II reverse transcriptase. Next, Rnase H was added together with E. Coli DNA polymerase I and E. C…	CD4 SLE 6	RNA	GPL570	Homo sapiens	SLE patient	54675	GSM101892-tbl-1.txt	1,ID_REF,	2,VALUE,Normalized signal count data	3,SIGNAL,Quality evaluation	CD4 T cells sorted from total PBMC of patient with systemic lupus erythematosus	Data were retrieved on GCOS software for the initial normalization and analysis steps. The number of positive genes was between 40 and 51% on each slide. After scaling on all probe set (to a value of 100), the amplification scale was reported between 1.5 and 2.5 for the CD4 slides, and between 5 and 10 for the CD20 slides. The signals given by the poly-A RNA controls, hybridization controls and h…
GSM101893	Labeling of RNA (cRNA synthesis) was performed according to a standard Affymetrix® procedure (One-Cycle Target Labeling kit, Affymetrix UK Ltd, High Wycombe, United Kingdom); briefly total RNA was first reverse transcribed into single-stranded cDNA using a T7-Oligo(dT) Promoter Primer and Superscript II reverse transcriptase. Next, Rnase H was added together with E. Coli DNA polymerase I and E. C…	CD4 SLE 7	RNA	GPL570	Homo sapiens	SLE patient	54675	GSM101893-tbl-1.txt	1,ID_REF,	2,VALUE,Normalized signal count data	3,FLAG,Quality evaluation	CD4 T cells sorted from total PBMC of patient with systemic lupus erythematosus	Data were retrieved on GCOS software for the initial normalization and analysis steps. The number of positive genes was between 40 and 51% on each slide. After scaling on all probe set (to a value of 100), the amplification scale was reported between 1.5 and 2.5 for the CD4 slides, and between 5 and 10 for the CD20 slides. The signals given by the poly-A RNA controls, hybridization controls and h…
GSM101894	Labeling of RNA (cRNA synthesis) was performed according to a standard Affymetrix® procedure (One-Cycle Target Labeling kit, Affymetrix UK Ltd, High Wycombe, United Kingdom); briefly total RNA was first reverse transcribed into single-stranded cDNA using a T7-Oligo(dT) Promoter Primer and Superscript II reverse transcriptase. Next, Rnase H was added together with E. Coli DNA polymerase I and E. C…	CD4 SLE 8	RNA	GPL570	Homo sapiens	SLE patient	54675	GSM101894-tbl-1.txt	1,ID_REF,	2,VALUE,Normalized signal count data	3,FLAG,Quality evaluation	CD4 T cells sorted from total PBMC of patient with systemic lupus erythematosus	Data were retrieved on GCOS software for the initial normalization and analysis steps. The number of positive genes was between 40 and 51% on each slide. After scaling on all probe set (to a value of 100), the amplification scale was reported between 1.5 and 2.5 for the CD4 slides, and between 5 and 10 for the CD20 slides. The signals given by the poly-A RNA controls, hybridization controls and h…
GSM101962	Labeling of RNA (cRNA synthesis) was performed according to a standard Affymetrix® procedure (One-Cycle Target Labeling kit, Affymetrix UK Ltd, High Wycombe, United Kingdom); briefly total RNA was first reverse transcribed into single-stranded cDNA using a T7-Oligo(dT) Promoter Primer and Superscript II reverse transcriptase. Next, Rnase H was added together with E. Coli DNA polymerase I and E. C…	B CONT 1	RNA	GPL570	Homo sapiens	Healthy individual	54675	GSM101962-tbl-1.txt	1,ID_REF,	2,VALUE,Normalized signal count data	3,FLAG,Quality evaluation	B cells sorted from total PBMC of healthy subject	Data were retrieved on GCOS software for the initial normalization and analysis steps. The number of positive genes was between 40 and 51% on each slide. After scaling on all probe set (to a value of 100), the amplification scale was reported between 1.5 and 2.5 for the CD4 slides, and between 5 and 10 for the CD20 slides. The signals given by the poly-A RNA controls, hybridization controls and h…
GSM101963	Labeling of RNA (cRNA synthesis) was performed according to a standard Affymetrix® procedure (One-Cycle Target Labeling kit, Affymetrix UK Ltd, High Wycombe, United Kingdom); briefly total RNA was first reverse transcribed into single-stranded cDNA using a T7-Oligo(dT) Promoter Primer and Superscript II reverse transcriptase. Next, Rnase H was added together with E. Coli DNA polymerase I and E. C…	B CONT 2	RNA	GPL570	Homo sapiens	Healthy individual	54675	GSM101963-tbl-1.txt	1,ID_REF,	2,VALUE,Normalized signal count data	3,SIGNAL,Quality evaluation	B cells sorted from total PBMC of healthy subject	Data were retrieved on GCOS software for the initial normalization and analysis steps. The number of positive genes was between 40 and 51% on each slide. After scaling on all probe set (to a value of 100), the amplification scale was reported between 1.5 and 2.5 for the CD4 slides, and between 5 and 10 for the CD20 slides. The signals given by the poly-A RNA controls, hybridization controls and h…
GSM101964	Labeling of RNA (cRNA synthesis) was performed according to a standard Affymetrix® procedure (One-Cycle Target Labeling kit, Affymetrix UK Ltd, High Wycombe, United Kingdom); briefly total RNA was first reverse transcribed into single-stranded cDNA using a T7-Oligo(dT) Promoter Primer and Superscript II reverse transcriptase. Next, Rnase H was added together with E. Coli DNA polymerase I and E. C…	B CONT 3	RNA	GPL570	Homo sapiens	Healthy individual	54675	GSM101964-tbl-1.txt	1,ID_REF,	2,VALUE,Normalized signal count data	3,FLAG,Quality evaluation	B cells sorted from total PBMC of healthy subject	Data were retrieved on GCOS software for the initial normalization and analysis steps. The number of positive genes was between 40 and 51% on each slide. After scaling on all probe set (to a value of 100), the amplification scale was reported between 1.5 and 2.5 for the CD4 slides, and between 5 and 10 for the CD20 slides. The signals given by the poly-A RNA controls, hybridization controls and h…
GSM101965	Labeling of RNA (cRNA synthesis) was performed according to a standard Affymetrix® procedure (One-Cycle Target Labeling kit, Affymetrix UK Ltd, High Wycombe, United Kingdom); briefly total RNA was first reverse transcribed into single-stranded cDNA using a T7-Oligo(dT) Promoter Primer and Superscript II reverse transcriptase. Next, Rnase H was added together with E. Coli DNA polymerase I and E. C…	B CONT 7	RNA	GPL570	Homo sapiens	Healthy individual	54675	GSM101965-tbl-1.txt	1,ID_REF,	2,VALUE,Normalized signal count data	3,FLAG,Quality evaluation	B cells sorted from total PBMC of healthy subject	Data were retrieved on GCOS software for the initial normalization and analysis steps. The number of positive genes was between 40 and 51% on each slide. After scaling on all probe set (to a value of 100), the amplification scale was reported between 1.5 and 2.5 for the CD4 slides, and between 5 and 10 for the CD20 slides. The signals given by the poly-A RNA controls, hybridization controls and h…
GSM101966	Labeling of RNA (cRNA synthesis) was performed according to a standard Affymetrix® procedure (One-Cycle Target Labeling kit, Affymetrix UK Ltd, High Wycombe, United Kingdom); briefly total RNA was first reverse transcribed into single-stranded cDNA using a T7-Oligo(dT) Promoter Primer and Superscript II reverse transcriptase. Next, Rnase H was added together with E. Coli DNA polymerase I and E. C…	B CONT 8	RNA	GPL570	Homo sapiens	Healthy individual	54675	GSM101966-tbl-1.txt	1,ID_REF,	2,VALUE,Normalized signal count data	3,FLAG,Quality evaluation	B cells sorted from total PBMC of healthy subject	Data were retrieved on GCOS software for the initial normalization and analysis steps. The number of positive genes was between 40 and 51% on each slide. After scaling on all probe set (to a value of 100), the amplification scale was reported between 1.5 and 2.5 for the CD4 slides, and between 5 and 10 for the CD20 slides. The signals given by the poly-A RNA controls, hybridization controls and h…
GSM101967	Labeling of RNA (cRNA synthesis) was performed according to a standard Affymetrix® procedure (One-Cycle Target Labeling kit, Affymetrix UK Ltd, High Wycombe, United Kingdom); briefly total RNA was first reverse transcribed into single-stranded cDNA using a T7-Oligo(dT) Promoter Primer and Superscript II reverse transcriptase. Next, Rnase H was added together with E. Coli DNA polymerase I and E. C…	B CONT 10	RNA	GPL570	Homo sapiens	Healthy individual	54675	GSM101967-tbl-1.txt	1,ID_REF,	2,VALUE,Normalized signal count data	3,FLAG,Quality evaluation	B cells sorted from total PBMC of healthy subject	Data were retrieved on GCOS software for the initial normalization and analysis steps. The number of positive genes was between 40 and 51% on each slide. After scaling on all probe set (to a value of 100), the amplification scale was reported between 1.5 and 2.5 for the CD4 slides, and between 5 and 10 for the CD20 slides. The signals given by the poly-A RNA controls, hybridization controls and h…
GSM101968	Labeling of RNA (cRNA synthesis) was performed according to a standard Affymetrix® procedure (One-Cycle Target Labeling kit, Affymetrix UK Ltd, High Wycombe, United Kingdom); briefly total RNA was first reverse transcribed into single-stranded cDNA using a T7-Oligo(dT) Promoter Primer and Superscript II reverse transcriptase. Next, Rnase H was added together with E. Coli DNA polymerase I and E. C…	B CONT 11	RNA	GPL570	Homo sapiens	Healthy individual	54675	GSM101968-tbl-1.txt	1,ID_REF,	2,VALUE,Normalized signal count data	3,FLAG,Quality evaluation	B cells sorted from total PBMC of healthy subject	Data were retrieved on GCOS software for the initial normalization and analysis steps. The number of positive genes was between 40 and 51% on each slide. After scaling on all probe set (to a value of 100), the amplification scale was reported between 1.5 and 2.5 for the CD4 slides, and between 5 and 10 for the CD20 slides. The signals given by the poly-A RNA controls, hybridization controls and h…
GSM101969	Labeling of RNA (cRNA synthesis) was performed according to a standard Affymetrix® procedure (One-Cycle Target Labeling kit, Affymetrix UK Ltd, High Wycombe, United Kingdom); briefly total RNA was first reverse transcribed into single-stranded cDNA using a T7-Oligo(dT) Promoter Primer and Superscript II reverse transcriptase. Next, Rnase H was added together with E. Coli DNA polymerase I and E. C…	B CONT 12	RNA	GPL570	Homo sapiens	Healthy individual	54675	GSM101969-tbl-1.txt	1,ID_REF,	2,VALUE,Normalized signal count data	3,FLAG,Quality evaluation	B cells sorted from total PBMC of healthy subject	Data were retrieved on GCOS software for the initial normalization and analysis steps. The number of positive genes was between 40 and 51% on each slide. After scaling on all probe set (to a value of 100), the amplification scale was reported between 1.5 and 2.5 for the CD4 slides, and between 5 and 10 for the CD20 slides. The signals given by the poly-A RNA controls, hybridization controls and h…
GSM101970	Labeling of RNA (cRNA synthesis) was performed according to a standard Affymetrix® procedure (One-Cycle Target Labeling kit, Affymetrix UK Ltd, High Wycombe, United Kingdom); briefly total RNA was first reverse transcribed into single-stranded cDNA using a T7-Oligo(dT) Promoter Primer and Superscript II reverse transcriptase. Next, Rnase H was added together with E. Coli DNA polymerase I and E. C…	B CONT 13	RNA	GPL570	Homo sapiens	Healthy individual	54675	GSM101970-tbl-1.txt	1,ID_REF,	2,VALUE,Normalized signal count data	3,FLAG,Quality evaluation	B cells sorted from total PBMC of healthy subject	Data were retrieved on GCOS software for the initial normalization and analysis steps. The number of positive genes was between 40 and 51% on each slide. After scaling on all probe set (to a value of 100), the amplification scale was reported between 1.5 and 2.5 for the CD4 slides, and between 5 and 10 for the CD20 slides. The signals given by the poly-A RNA controls, hybridization controls and h…
GSM102703	Labeling of RNA (cRNA synthesis) was performed according to a standard Affymetrix® procedure (One-Cycle Target Labeling kit, Affymetrix UK Ltd, High Wycombe, United Kingdom); briefly total RNA was first reverse transcribed into single-stranded cDNA using a T7-Oligo(dT) Promoter Primer and Superscript II reverse transcriptase. Next, Rnase H was added together with E. Coli DNA polymerase I and E. C…	B RA 2	RNA	GPL570	Homo sapiens	Rheumatoid arthritis patient	54675	GSM102703-tbl-1.txt	1,ID_REF,	2,VALUE,Normalized signal count data	3,FLAG,Quality evaluation	B cells sorted from total PBMC of RA patient	Data were retrieved on GCOS software for the initial normalization and analysis steps. The number of positive genes was between 40 and 51% on each slide. After scaling on all probe set (to a value of 100), the amplification scale was reported between 1.5 and 2.5 for the CD4 slides, and between 5 and 10 for the CD20 slides. The signals given by the poly-A RNA controls, hybridization controls and h…
GSM102704	Labeling of RNA (cRNA synthesis) was performed according to a standard Affymetrix® procedure (One-Cycle Target Labeling kit, Affymetrix UK Ltd, High Wycombe, United Kingdom); briefly total RNA was first reverse transcribed into single-stranded cDNA using a T7-Oligo(dT) Promoter Primer and Superscript II reverse transcriptase. Next, Rnase H was added together with E. Coli DNA polymerase I and E. C…	B RA 3	RNA	GPL570	Homo sapiens	Rheumatoid arthritis patient	54675	GSM102704-tbl-1.txt	1,ID_REF,	2,VALUE,Normalized signal count data	3,FLAG,Quality evaluation	B cells sorted from total PBMC of RA patient	Data were retrieved on GCOS software for the initial normalization and analysis steps. The number of positive genes was between 40 and 51% on each slide. After scaling on all probe set (to a value of 100), the amplification scale was reported between 1.5 and 2.5 for the CD4 slides, and between 5 and 10 for the CD20 slides. The signals given by the poly-A RNA controls, hybridization controls and h…
GSM102705	Labeling of RNA (cRNA synthesis) was performed according to a standard Affymetrix® procedure (One-Cycle Target Labeling kit, Affymetrix UK Ltd, High Wycombe, United Kingdom); briefly total RNA was first reverse transcribed into single-stranded cDNA using a T7-Oligo(dT) Promoter Primer and Superscript II reverse transcriptase. Next, Rnase H was added together with E. Coli DNA polymerase I and E. C…	B RA 4	RNA	GPL570	Homo sapiens	Rheumatoid arthritis patient	54675	GSM102705-tbl-1.txt	1,ID_REF,	2,VALUE,Normalized signal count data	3,FLAG,Quality evaluation	B cells sorted from total PBMC of RA patient	Data were retrieved on GCOS software for the initial normalization and analysis steps. The number of positive genes was between 40 and 51% on each slide. After scaling on all probe set (to a value of 100), the amplification scale was reported between 1.5 and 2.5 for the CD4 slides, and between 5 and 10 for the CD20 slides. The signals given by the poly-A RNA controls, hybridization controls and h…
GSM102706	Labeling of RNA (cRNA synthesis) was performed according to a standard Affymetrix® procedure (One-Cycle Target Labeling kit, Affymetrix UK Ltd, High Wycombe, United Kingdom); briefly total RNA was first reverse transcribed into single-stranded cDNA using a T7-Oligo(dT) Promoter Primer and Superscript II reverse transcriptase. Next, Rnase H was added together with E. Coli DNA polymerase I and E. C…	B RA 5	RNA	GPL570	Homo sapiens	Rheumatoid arthritis patient	54675	GSM102706-tbl-1.txt	1,ID_REF,	2,VALUE,Normalized signal count data	3,FLAG,Quality evaluation	B cells sorted from total PBMC of RA patient	Data were retrieved on GCOS software for the initial normalization and analysis steps. The number of positive genes was between 40 and 51% on each slide. After scaling on all probe set (to a value of 100), the amplification scale was reported between 1.5 and 2.5 for the CD4 slides, and between 5 and 10 for the CD20 slides. The signals given by the poly-A RNA controls, hybridization controls and h…
GSM102707	Labeling of RNA (cRNA synthesis) was performed according to a standard Affymetrix® procedure (One-Cycle Target Labeling kit, Affymetrix UK Ltd, High Wycombe, United Kingdom); briefly total RNA was first reverse transcribed into single-stranded cDNA using a T7-Oligo(dT) Promoter Primer and Superscript II reverse transcriptase. Next, Rnase H was added together with E. Coli DNA polymerase I and E. C…	B RA 6	RNA	GPL570	Homo sapiens	Rheumatoid arthritis patient	54675	GSM102707-tbl-1.txt	1,ID_REF,	2,VALUE,Normalized signal count data	3,FLAG,Quality evaluation	B cells sorted from total PBMC of RA patient	Data were retrieved on GCOS software for the initial normalization and analysis steps. The number of positive genes was between 40 and 51% on each slide. After scaling on all probe set (to a value of 100), the amplification scale was reported between 1.5 and 2.5 for the CD4 slides, and between 5 and 10 for the CD20 slides. The signals given by the poly-A RNA controls, hybridization controls and h…
GSM102708	Labeling of RNA (cRNA synthesis) was performed according to a standard Affymetrix® procedure (One-Cycle Target Labeling kit, Affymetrix UK Ltd, High Wycombe, United Kingdom); briefly total RNA was first reverse transcribed into single-stranded cDNA using a T7-Oligo(dT) Promoter Primer and Superscript II reverse transcriptase. Next, Rnase H was added together with E. Coli DNA polymerase I and E. C…	B RA 7	RNA	GPL570	Homo sapiens	Rheumatoid arthritis patient	54675	GSM102708-tbl-1.txt	1,ID_REF,	2,VALUE,Normalized signal count data	3,FLAG,Quality evaluation	B cells sorted from total PBMC of RA patient	Data were retrieved on GCOS software for the initial normalization and analysis steps. The number of positive genes was between 40 and 51% on each slide. After scaling on all probe set (to a value of 100), the amplification scale was reported between 1.5 and 2.5 for the CD4 slides, and between 5 and 10 for the CD20 slides. The signals given by the poly-A RNA controls, hybridization controls and h…
GSM102709	Labeling of RNA (cRNA synthesis) was performed according to a standard Affymetrix® procedure (One-Cycle Target Labeling kit, Affymetrix UK Ltd, High Wycombe, United Kingdom); briefly total RNA was first reverse transcribed into single-stranded cDNA using a T7-Oligo(dT) Promoter Primer and Superscript II reverse transcriptase. Next, Rnase H was added together with E. Coli DNA polymerase I and E. C…	B RA 8	RNA	GPL570	Homo sapiens	Rheumatoid arthritis patient	54675	GSM102709-tbl-1.txt	1,ID_REF,	2,VALUE,Normalized signal count data	3,FLAG,Quality evaluation	B cells sorted from total PBMC of RA patient	Data were retrieved on GCOS software for the initial normalization and analysis steps. The number of positive genes was between 40 and 51% on each slide. After scaling on all probe set (to a value of 100), the amplification scale was reported between 1.5 and 2.5 for the CD4 slides, and between 5 and 10 for the CD20 slides. The signals given by the poly-A RNA controls, hybridization controls and h…
GSM102710	Labeling of RNA (cRNA synthesis) was performed according to a standard Affymetrix® procedure (One-Cycle Target Labeling kit, Affymetrix UK Ltd, High Wycombe, United Kingdom); briefly total RNA was first reverse transcribed into single-stranded cDNA using a T7-Oligo(dT) Promoter Primer and Superscript II reverse transcriptase. Next, Rnase H was added together with E. Coli DNA polymerase I and E. C…	B SLE 2	RNA	GPL570	Homo sapiens	SLE patient	54675	GSM102710-tbl-1.txt	1,ID_REF,	2,VALUE,Normalized signal count data	3,FLAG,Quality evaluation	B cells sorted from total PBMC of systemic lupus erythematosus patient	Data were retrieved on GCOS software for the initial normalization and analysis steps. The number of positive genes was between 40 and 51% on each slide. After scaling on all probe set (to a value of 100), the amplification scale was reported between 1.5 and 2.5 for the CD4 slides, and between 5 and 10 for the CD20 slides. The signals given by the poly-A RNA controls, hybridization controls and h…
GSM102711	Labeling of RNA (cRNA synthesis) was performed according to a standard Affymetrix® procedure (One-Cycle Target Labeling kit, Affymetrix UK Ltd, High Wycombe, United Kingdom); briefly total RNA was first reverse transcribed into single-stranded cDNA using a T7-Oligo(dT) Promoter Primer and Superscript II reverse transcriptase. Next, Rnase H was added together with E. Coli DNA polymerase I and E. C…	B SLE 3	RNA	GPL570	Homo sapiens	SLE patient	54675	GSM102711-tbl-1.txt	1,ID_REF,	2,VALUE,Normalized signal count data	3,FLAG,Quality evaluation	B cells sorted from total PBMC of systemic lupus erythematosus patient	Data were retrieved on GCOS software for the initial normalization and analysis steps. The number of positive genes was between 40 and 51% on each slide. After scaling on all probe set (to a value of 100), the amplification scale was reported between 1.5 and 2.5 for the CD4 slides, and between 5 and 10 for the CD20 slides. The signals given by the poly-A RNA controls, hybridization controls and h…
GSM102712	Labeling of RNA (cRNA synthesis) was performed according to a standard Affymetrix® procedure (One-Cycle Target Labeling kit, Affymetrix UK Ltd, High Wycombe, United Kingdom); briefly total RNA was first reverse transcribed into single-stranded cDNA using a T7-Oligo(dT) Promoter Primer and Superscript II reverse transcriptase. Next, Rnase H was added together with E. Coli DNA polymerase I and E. C…	B SLE 5	RNA	GPL570	Homo sapiens	SLE patient	54675	GSM102712-tbl-1.txt	1,ID_REF,	2,VALUE,Normalized signal count data	3,FLAG,Quality evaluation	B cells sorted from total PBMC of systemic lupus erythematosus patient	Data were retrieved on GCOS software for the initial normalization and analysis steps. The number of positive genes was between 40 and 51% on each slide. After scaling on all probe set (to a value of 100), the amplification scale was reported between 1.5 and 2.5 for the CD4 slides, and between 5 and 10 for the CD20 slides. The signals given by the poly-A RNA controls, hybridization controls and h…
GSM102713	Labeling of RNA (cRNA synthesis) was performed according to a standard Affymetrix® procedure (One-Cycle Target Labeling kit, Affymetrix UK Ltd, High Wycombe, United Kingdom); briefly total RNA was first reverse transcribed into single-stranded cDNA using a T7-Oligo(dT) Promoter Primer and Superscript II reverse transcriptase. Next, Rnase H was added together with E. Coli DNA polymerase I and E. C…	B SLE 7	RNA	GPL570	Homo sapiens	SLE patient	54675	GSM102713-tbl-1.txt	1,ID_REF,	2,VALUE,Normalized signal count data	3,FLAG,Quality evaluation	B cells sorted from total PBMC of systemic lupus erythematosus patient	Data were retrieved on GCOS software for the initial normalization and analysis steps. The number of positive genes was between 40 and 51% on each slide. After scaling on all probe set (to a value of 100), the amplification scale was reported between 1.5 and 2.5 for the CD4 slides, and between 5 and 10 for the CD20 slides. The signals given by the poly-A RNA controls, hybridization controls and h…
GSM102714	Labeling of RNA (cRNA synthesis) was performed according to a standard Affymetrix® procedure (One-Cycle Target Labeling kit, Affymetrix UK Ltd, High Wycombe, United Kingdom); briefly total RNA was first reverse transcribed into single-stranded cDNA using a T7-Oligo(dT) Promoter Primer and Superscript II reverse transcriptase. Next, Rnase H was added together with E. Coli DNA polymerase I and E. C…	B SLE 8	RNA	GPL570	Homo sapiens	SLE patient	54675	GSM102714-tbl-1.txt	1,ID_REF,	2,VALUE,Normalized signal count data	3,FLAG,Quality evaluation	B cells sorted from total PBMC of systemic lupus erythematosus patient	Data were retrieved on GCOS software for the initial normalization and analysis steps. The number of positive genes was between 40 and 51% on each slide. After scaling on all probe set (to a value of 100), the amplification scale was reported between 1.5 and 2.5 for the CD4 slides, and between 5 and 10 for the CD20 slides. The signals given by the poly-A RNA controls, hybridization controls and h…
GSM102715	Labeling of RNA (cRNA synthesis) was performed according to a standard Affymetrix® procedure (One-Cycle Target Labeling kit, Affymetrix UK Ltd, High Wycombe, United Kingdom); briefly total RNA was first reverse transcribed into single-stranded cDNA using a T7-Oligo(dT) Promoter Primer and Superscript II reverse transcriptase. Next, Rnase H was added together with E. Coli DNA polymerase I and E. C…	B SLE 9	RNA	GPL570	Homo sapiens	SLE patient	54675	GSM102715-tbl-1.txt	1,ID_REF,	2,VALUE,Normalized signal count data	3,FLAG,Quality evaluation	B cells sorted from total PBMC of systemic lupus erythematosus patient	Data were retrieved on GCOS software for the initial normalization and analysis steps. The number of positive genes was between 40 and 51% on each slide. After scaling on all probe set (to a value of 100), the amplification scale was reported between 1.5 and 2.5 for the CD4 slides, and between 5 and 10 for the CD20 slides. The signals given by the poly-A RNA controls, hybridization controls and h…
GSM102716	Labeling of RNA (cRNA synthesis) was performed according to a standard Affymetrix® procedure (One-Cycle Target Labeling kit, Affymetrix UK Ltd, High Wycombe, United Kingdom); briefly total RNA was first reverse transcribed into single-stranded cDNA using a T7-Oligo(dT) Promoter Primer and Superscript II reverse transcriptase. Next, Rnase H was added together with E. Coli DNA polymerase I and E. C…	B SLE 10	RNA	GPL570	Homo sapiens	SLE patient	54675	GSM102716-tbl-1.txt	1,ID_REF,	2,VALUE,Normalized signal count data	3,FLAG,Quality evaluation	B cells sorted from total PBMC of systemic lupus erythematosus patient	Data were retrieved on GCOS software for the initial normalization and analysis steps. The number of positive genes was between 40 and 51% on each slide. After scaling on all probe set (to a value of 100), the amplification scale was reported between 1.5 and 2.5 for the CD4 slides, and between 5 and 10 for the CD20 slides. The signals given by the poly-A RNA controls, hybridization controls and h…

## Sheet: GSE81622
Acc	Desc	Title	Type	Platform	Organism	Source	rows	file	Data_col1	Data_col2	Data_col3	Data_col4	Data_col5	Sex	age	tissue	DataProcessing
GSM2159829	9461595024_A,replicate 1	normal control-01	RNA	GPL10558	Homo sapiens	peripheral blood mononuclear cell	47323	GSM2159829-tbl-1.txt	1,ID_REF,	2,VALUE,quantile normalized	3,9461595024_A.Avg_NBEADS,	4,9461595024_A.BEAD_STDERR,	5,9461595024_A.Detection Pval,	Female	30y	blood	The data were normalised using quantile normalisation with Genespring software
GSM2159830	9461595024_B,replicate 2	normal control-02	RNA	GPL10558	Homo sapiens	peripheral blood mononuclear cell	47323	GSM2159830-tbl-1.txt	1,ID_REF,	2,VALUE,quantile normalized	3,9461595024_B.Avg_NBEADS,	4,9461595024_B.BEAD_STDERR,	5,9461595024_B.Detection Pval,	Female	29y	blood	The data were normalised using quantile normalisation with Genespring software
GSM2159831	9461595024_C,replicate 3	normal control-03	RNA	GPL10558	Homo sapiens	peripheral blood mononuclear cell	47323	GSM2159831-tbl-1.txt	1,ID_REF,	2,VALUE,quantile normalized	3,9461595024_C.Avg_NBEADS,	4,9461595024_C.BEAD_STDERR,	5,9461595024_C.Detection Pval,	Female	40y	blood	The data were normalised using quantile normalisation with Genespring software
GSM2159832	9461595024_D,replicate 4	normal control-04	RNA	GPL10558	Homo sapiens	peripheral blood mononuclear cell	47323	GSM2159832-tbl-1.txt	1,ID_REF,	2,VALUE,quantile normalized	3,9461595024_D.Avg_NBEADS,	4,9461595024_D.BEAD_STDERR,	5,9461595024_D.Detection Pval,	Male	27y	blood	The data were normalised using quantile normalisation with Genespring software
GSM2159833	9461595034_A,replicate 5	normal control-05	RNA	GPL10558	Homo sapiens	peripheral blood mononuclear cell	47323	GSM2159833-tbl-1.txt	1,ID_REF,	2,VALUE,quantile normalized	3,9461595034_A.Avg_NBEADS,	4,9461595034_A.BEAD_STDERR,	5,9461595034_A.Detection Pval,	Female	24y	blood	The data were normalised using quantile normalisation with Genespring software
GSM2159834	9461595034_C,replicate 6	normal control-06	RNA	GPL10558	Homo sapiens	peripheral blood mononuclear cell	47323	GSM2159834-tbl-1.txt	1,ID_REF,	2,VALUE,quantile normalized	3,9461595034_C.Avg_NBEADS,	4,9461595034_C.BEAD_STDERR,	5,9461595034_C.Detection Pval,	Female	25y	blood	The data were normalised using quantile normalisation with Genespring software
GSM2159835	9461595034_D,replicate 7	normal control-07	RNA	GPL10558	Homo sapiens	peripheral blood mononuclear cell	47323	GSM2159835-tbl-1.txt	1,ID_REF,	2,VALUE,quantile normalized	3,9461595034_D.Avg_NBEADS,	4,9461595034_D.BEAD_STDERR,	5,9461595034_D.Detection Pval,	Female	40y	blood	The data were normalised using quantile normalisation with Genespring software
GSM2159836	9461595045_A,replicate 8	normal control-08	RNA	GPL10558	Homo sapiens	peripheral blood mononuclear cell	47323	GSM2159836-tbl-1.txt	1,ID_REF,	2,VALUE,quantile normalized	3,9461595045_A.Avg_NBEADS,	4,9461595045_A.BEAD_STDERR,	5,9461595045_A.Detection Pval,	Female	43y	blood	The data were normalised using quantile normalisation with Genespring software
GSM2159837	9703627067_A,replicate 9	normal control-09	RNA	GPL10558	Homo sapiens	peripheral blood mononuclear cell	47323	GSM2159837-tbl-1.txt	1,ID_REF,	2,VALUE,quantile normalized	3,9703627067_A.Avg_NBEADS,	4,9703627067_A.BEAD_STDERR,	5,9703627067_A.Detection Pval,	Female	24y	blood	The data were normalised using quantile normalisation with Genespring software
GSM2159838	9703627067_G,replicate 10	normal control-10	RNA	GPL10558	Homo sapiens	peripheral blood mononuclear cell	47323	GSM2159838-tbl-1.txt	1,ID_REF,	2,VALUE,quantile normalized	3,9703627067_G.Avg_NBEADS,	4,9703627067_G.BEAD_STDERR,	5,9703627067_G.Detection Pval,	Female	24y	blood	The data were normalised using quantile normalisation with Genespring software
GSM2159839	9703627050_A,replicate 11	normal control-11	RNA	GPL10558	Homo sapiens	peripheral blood mononuclear cell	47323	GSM2159839-tbl-1.txt	1,ID_REF,	2,VALUE,quantile normalized	3,9703627050_A.Avg_NBEADS,	4,9703627050_A.BEAD_STDERR,	5,9703627050_A.Detection Pval,	Male	28y	blood	The data were normalised using quantile normalisation with Genespring software
GSM2159840	9703627050_B,replicate 12	normal control-12	RNA	GPL10558	Homo sapiens	peripheral blood mononuclear cell	47323	GSM2159840-tbl-1.txt	1,ID_REF,	2,VALUE,quantile normalized	3,9703627050_B.Avg_NBEADS,	4,9703627050_B.BEAD_STDERR,	5,9703627050_B.Detection Pval,	Male	28y	blood	The data were normalised using quantile normalisation with Genespring software
GSM2159841	9703627050_D,replicate 13	normal control-13	RNA	GPL10558	Homo sapiens	peripheral blood mononuclear cell	47323	GSM2159841-tbl-1.txt	1,ID_REF,	2,VALUE,quantile normalized	3,9703627050_D.Avg_NBEADS,	4,9703627050_D.BEAD_STDERR,	5,9703627050_D.Detection Pval,	Female	46y	blood	The data were normalised using quantile normalisation with Genespring software
GSM2159842	9703627050_E,replicate 14	normal control-14	RNA	GPL10558	Homo sapiens	peripheral blood mononuclear cell	47323	GSM2159842-tbl-1.txt	1,ID_REF,	2,VALUE,quantile normalized	3,9703627050_E.Avg_NBEADS,	4,9703627050_E.BEAD_STDERR,	5,9703627050_E.Detection Pval,	Male	30y	blood	The data were normalised using quantile normalisation with Genespring software
GSM2159843	9703627050_G,replicate 15	normal control-15	RNA	GPL10558	Homo sapiens	peripheral blood mononuclear cell	47323	GSM2159843-tbl-1.txt	1,ID_REF,	2,VALUE,quantile normalized	3,9703627050_G.Avg_NBEADS,	4,9703627050_G.BEAD_STDERR,	5,9703627050_G.Detection Pval,	Female	46y	blood	The data were normalised using quantile normalisation with Genespring software
GSM2159844	9703627067_H,replicate 16	normal control-16	RNA	GPL10558	Homo sapiens	peripheral blood mononuclear cell	47323	GSM2159844-tbl-1.txt	1,ID_REF,	2,VALUE,quantile normalized	3,9703627067_H.Avg_NBEADS,	4,9703627067_H.BEAD_STDERR,	5,9703627067_H.Detection Pval,	Female	24y	blood	The data were normalised using quantile normalisation with Genespring software
GSM2159845	9703627067_I,replicate 17	normal control-17	RNA	GPL10558	Homo sapiens	peripheral blood mononuclear cell	47323	GSM2159845-tbl-1.txt	1,ID_REF,	2,VALUE,quantile normalized	3,9703627067_I.Avg_NBEADS,	4,9703627067_I.BEAD_STDERR,	5,9703627067_I.Detection Pval,	Female	23y	blood	The data were normalised using quantile normalisation with Genespring software
GSM2159846	9703627067_J,replicate 18	normal control-18	RNA	GPL10558	Homo sapiens	peripheral blood mononuclear cell	47323	GSM2159846-tbl-1.txt	1,ID_REF,	2,VALUE,quantile normalized	3,9703627067_J.Avg_NBEADS,	4,9703627067_J.BEAD_STDERR,	5,9703627067_J.Detection Pval,	Female	42y	blood	The data were normalised using quantile normalisation with Genespring software
GSM2159847	9703627067_C,replicate 19	normal control-19	RNA	GPL10558	Homo sapiens	peripheral blood mononuclear cell	47323	GSM2159847-tbl-1.txt	1,ID_REF,	2,VALUE,quantile normalized	3,9703627067_C.Avg_NBEADS,	4,9703627067_C.BEAD_STDERR,	5,9703627067_C.Detection Pval,	Female	45y	blood	The data were normalised using quantile normalisation with Genespring software
GSM2159848	9703627050_H,replicate 20	normal control-20	RNA	GPL10558	Homo sapiens	peripheral blood mononuclear cell	47323	GSM2159848-tbl-1.txt	1,ID_REF,	2,VALUE,quantile normalized	3,9703627050_H.Avg_NBEADS,	4,9703627050_H.BEAD_STDERR,	5,9703627050_H.Detection Pval,	Female	42y	blood	The data were normalised using quantile normalisation with Genespring software
GSM2159849	9703627050_I,replicate 21	normal control-21	RNA	GPL10558	Homo sapiens	peripheral blood mononuclear cell	47323	GSM2159849-tbl-1.txt	1,ID_REF,	2,VALUE,quantile normalized	3,9703627050_I.Avg_NBEADS,	4,9703627050_I.BEAD_STDERR,	5,9703627050_I.Detection Pval,	Female	35y	blood	The data were normalised using quantile normalisation with Genespring software
GSM2159850	9703627050_J,replicate 22	normal control-22	RNA	GPL10558	Homo sapiens	peripheral blood mononuclear cell	47323	GSM2159850-tbl-1.txt	1,ID_REF,	2,VALUE,quantile normalized	3,9703627050_J.Avg_NBEADS,	4,9703627050_J.BEAD_STDERR,	5,9703627050_J.Detection Pval,	Male	18y	blood	The data were normalised using quantile normalisation with Genespring software
GSM2159851	9703627050_K,replicate 23	normal control-23	RNA	GPL10558	Homo sapiens	peripheral blood mononuclear cell	47323	GSM2159851-tbl-1.txt	1,ID_REF,	2,VALUE,quantile normalized	3,9703627050_K.Avg_NBEADS,	4,9703627050_K.BEAD_STDERR,	5,9703627050_K.Detection Pval,	Female	36y	blood	The data were normalised using quantile normalisation with Genespring software
GSM2159852	9703627057_A,replicate 24	normal control-24	RNA	GPL10558	Homo sapiens	peripheral blood mononuclear cell	47323	GSM2159852-tbl-1.txt	1,ID_REF,	2,VALUE,quantile normalized	3,9703627057_A.Avg_NBEADS,	4,9703627057_A.BEAD_STDERR,	5,9703627057_A.Detection Pval,	Female	39y	blood	The data were normalised using quantile normalisation with Genespring software
GSM2159853	9703627057_B,replicate 25	normal control-25	RNA	GPL10558	Homo sapiens	peripheral blood mononuclear cell	47323	GSM2159853-tbl-1.txt	1,ID_REF,	2,VALUE,quantile normalized	3,9703627057_B.Avg_NBEADS,	4,9703627057_B.BEAD_STDERR,	5,9703627057_B.Detection Pval,	Female	17y	blood	The data were normalised using quantile normalisation with Genespring software
GSM2159854	9461595024_H,replicate 1	SLE patient-01	RNA	GPL10558	Homo sapiens	peripheral blood mononuclear cell	47323	GSM2159854-tbl-1.txt	1,ID_REF,	2,VALUE,quantile normalized	3,9461595024_H.Avg_NBEADS,	4,9461595024_H.BEAD_STDERR,	5,9461595024_H.Detection Pval,	Female	34y	blood	The data were normalised using quantile normalisation with Genespring software
GSM2159855	9461595024_J,replicate 2	SLE patient-02	RNA	GPL10558	Homo sapiens	peripheral blood mononuclear cell	47323	GSM2159855-tbl-1.txt	1,ID_REF,	2,VALUE,quantile normalized	3,9461595024_J.Avg_NBEADS,	4,9461595024_J.BEAD_STDERR,	5,9461595024_J.Detection Pval,	Female	31y	blood	The data were normalised using quantile normalisation with Genespring software
GSM2159856	9703627076_E,replicate 3	SLE patient-03	RNA	GPL10558	Homo sapiens	peripheral blood mononuclear cell	47323	GSM2159856-tbl-1.txt	1,ID_REF,	2,VALUE,quantile normalized	3,9703627076_E.Avg_NBEADS,	4,9703627076_E.BEAD_STDERR,	5,9703627076_E.Detection Pval,	Male	18y	blood	The data were normalised using quantile normalisation with Genespring software
GSM2159857	9703627071_C,replicate 4	SLE patient-04	RNA	GPL10558	Homo sapiens	peripheral blood mononuclear cell	47323	GSM2159857-tbl-1.txt	1,ID_REF,	2,VALUE,quantile normalized	3,9703627071_C.Avg_NBEADS,	4,9703627071_C.BEAD_STDERR,	5,9703627071_C.Detection Pval,	Female	10y	blood	The data were normalised using quantile normalisation with Genespring software
GSM2159858	9482861018_I,replicate 5	SLE patient-05	RNA	GPL10558	Homo sapiens	peripheral blood mononuclear cell	47323	GSM2159858-tbl-1.txt	1,ID_REF,	2,VALUE,quantile normalized	3,9482861018_I.Avg_NBEADS,	4,9482861018_I.BEAD_STDERR,	5,9482861018_I.Detection Pval,	Female	28y	blood	The data were normalised using quantile normalisation with Genespring software
GSM2159859	9703627076_B,replicate 6	SLE patient-06	RNA	GPL10558	Homo sapiens	peripheral blood mononuclear cell	47323	GSM2159859-tbl-1.txt	1,ID_REF,	2,VALUE,quantile normalized	3,9703627076_B.Avg_NBEADS,	4,9703627076_B.BEAD_STDERR,	5,9703627076_B.Detection Pval,	Female	29y	blood	The data were normalised using quantile normalisation with Genespring software
GSM2159860	9703627057_H,replicate 7	SLE patient-07	RNA	GPL10558	Homo sapiens	peripheral blood mononuclear cell	47323	GSM2159860-tbl-1.txt	1,ID_REF,	2,VALUE,quantile normalized	3,9703627057_H.Avg_NBEADS,	4,9703627057_H.BEAD_STDERR,	5,9703627057_H.Detection Pval,	Female	39y	blood	The data were normalised using quantile normalisation with Genespring software
GSM2159861	9703627076_H,replicate 8	SLE patient-08	RNA	GPL10558	Homo sapiens	peripheral blood mononuclear cell	47323	GSM2159861-tbl-1.txt	1,ID_REF,	2,VALUE,quantile normalized	3,9703627076_H.Avg_NBEADS,	4,9703627076_H.BEAD_STDERR,	5,9703627076_H.Detection Pval,	Female	25y	blood	The data were normalised using quantile normalisation with Genespring software
GSM2159862	9703627076_I,replicate 9	SLE patient-09	RNA	GPL10558	Homo sapiens	peripheral blood mononuclear cell	47323	GSM2159862-tbl-1.txt	1,ID_REF,	2,VALUE,quantile normalized	3,9703627076_I.Avg_NBEADS,	4,9703627076_I.BEAD_STDERR,	5,9703627076_I.Detection Pval,	Female	39y	blood	The data were normalised using quantile normalisation with Genespring software
GSM2159863	9703627071_F,replicate 10	SLE patient-10	RNA	GPL10558	Homo sapiens	peripheral blood mononuclear cell	47323	GSM2159863-tbl-1.txt	1,ID_REF,	2,VALUE,quantile normalized	3,9703627071_F.Avg_NBEADS,	4,9703627071_F.BEAD_STDERR,	5,9703627071_F.Detection Pval,	Female	38y	blood	The data were normalised using quantile normalisation with Genespring software
GSM2159864	9703627057_L,replicate 11	SLE patient-11	RNA	GPL10558	Homo sapiens	peripheral blood mononuclear cell	47323	GSM2159864-tbl-1.txt	1,ID_REF,	2,VALUE,quantile normalized	3,9703627057_L.Avg_NBEADS,	4,9703627057_L.BEAD_STDERR,	5,9703627057_L.Detection Pval,	Female	13y	blood	The data were normalised using quantile normalisation with Genespring software
GSM2159865	9703627071_G,replicate 12	SLE patient-12	RNA	GPL10558	Homo sapiens	peripheral blood mononuclear cell	47323	GSM2159865-tbl-1.txt	1,ID_REF,	2,VALUE,quantile normalized	3,9703627071_G.Avg_NBEADS,	4,9703627071_G.BEAD_STDERR,	5,9703627071_G.Detection Pval,	Female	28y	blood	The data were normalised using quantile normalisation with Genespring software
GSM2159866	9703627071_H,replicate 13	SLE patient-13	RNA	GPL10558	Homo sapiens	peripheral blood mononuclear cell	47323	GSM2159866-tbl-1.txt	1,ID_REF,	2,VALUE,quantile normalized	3,9703627071_H.Avg_NBEADS,	4,9703627071_H.BEAD_STDERR,	5,9703627071_H.Detection Pval,	Female	27y	blood	The data were normalised using quantile normalisation with Genespring software
GSM2159867	9703627057_G,replicate 14	SLE patient-14	RNA	GPL10558	Homo sapiens	peripheral blood mononuclear cell	47323	GSM2159867-tbl-1.txt	1,ID_REF,	2,VALUE,quantile normalized	3,9703627057_G.Avg_NBEADS,	4,9703627057_G.BEAD_STDERR,	5,9703627057_G.Detection Pval,	Female	29y	blood	The data were normalised using quantile normalisation with Genespring software
GSM2159868	9703627070_C,replicate 15	SLE patient-15	RNA	GPL10558	Homo sapiens	peripheral blood mononuclear cell	47323	GSM2159868-tbl-1.txt	1,ID_REF,	2,VALUE,quantile normalized	3,9703627070_C.Avg_NBEADS,	4,9703627070_C.BEAD_STDERR,	5,9703627070_C.Detection Pval,	Male	32y	blood	The data were normalised using quantile normalisation with Genespring software
GSM2159869	9461595024_G,replicate 1	SLE patient with lupus nephritis-01	RNA	GPL10558	Homo sapiens	peripheral blood mononuclear cell	47323	GSM2159869-tbl-1.txt	1,ID_REF,	2,VALUE,quantile normalized	3,9461595024_G.Avg_NBEADS,	4,9461595024_G.BEAD_STDERR,	5,9461595024_G.Detection Pval,	Female	34y	blood	The data were normalised using quantile normalisation with Genespring software
GSM2159870	9461595024_I,replicate 2	SLE patient with lupus nephritis-02	RNA	GPL10558	Homo sapiens	peripheral blood mononuclear cell	47323	GSM2159870-tbl-1.txt	1,ID_REF,	2,VALUE,quantile normalized	3,9461595024_I.Avg_NBEADS,	4,9461595024_I.BEAD_STDERR,	5,9461595024_I.Detection Pval,	Female	25y	blood	The data were normalised using quantile normalisation with Genespring software
GSM2159871	9461595024_L,replicate 3	SLE patient with lupus nephritis-03	RNA	GPL10558	Homo sapiens	peripheral blood mononuclear cell	47323	GSM2159871-tbl-1.txt	1,ID_REF,	2,VALUE,quantile normalized	3,9461595024_L.Avg_NBEADS,	4,9461595024_L.BEAD_STDERR,	5,9461595024_L.Detection Pval,	Female	32y	blood	The data were normalised using quantile normalisation with Genespring software
GSM2159872	9703627076_A,replicate 4	SLE patient with lupus nephritis-04	RNA	GPL10558	Homo sapiens	peripheral blood mononuclear cell	47323	GSM2159872-tbl-1.txt	1,ID_REF,	2,VALUE,quantile normalized	3,9703627076_A.Avg_NBEADS,	4,9703627076_A.BEAD_STDERR,	5,9703627076_A.Detection Pval,	Female	32y	blood	The data were normalised using quantile normalisation with Genespring software
GSM2159873	9703627076_D,replicate 5	SLE patient with lupus nephritis-05	RNA	GPL10558	Homo sapiens	peripheral blood mononuclear cell	47323	GSM2159873-tbl-1.txt	1,ID_REF,	2,VALUE,quantile normalized	3,9703627076_D.Avg_NBEADS,	4,9703627076_D.BEAD_STDERR,	5,9703627076_D.Detection Pval,	Female	37y	blood	The data were normalised using quantile normalisation with Genespring software
GSM2159874	9703627057_D,replicate 6	SLE patient with lupus nephritis-06	RNA	GPL10558	Homo sapiens	peripheral blood mononuclear cell	47323	GSM2159874-tbl-1.txt	1,ID_REF,	2,VALUE,quantile normalized	3,9703627057_D.Avg_NBEADS,	4,9703627057_D.BEAD_STDERR,	5,9703627057_D.Detection Pval,	Female	41y	blood	The data were normalised using quantile normalisation with Genespring software
GSM2159875	9482861018_K,replicate 7	SLE patient with lupus nephritis-07	RNA	GPL10558	Homo sapiens	peripheral blood mononuclear cell	47323	GSM2159875-tbl-1.txt	1,ID_REF,	2,VALUE,quantile normalized	3,9482861018_K.Avg_NBEADS,	4,9482861018_K.BEAD_STDERR,	5,9482861018_K.Detection Pval,	Male	12y	blood	The data were normalised using quantile normalisation with Genespring software
GSM2159876	9482861018_L,replicate 8	SLE patient with lupus nephritis-08	RNA	GPL10558	Homo sapiens	peripheral blood mononuclear cell	47323	GSM2159876-tbl-1.txt	1,ID_REF,	2,VALUE,quantile normalized	3,9482861018_L.Avg_NBEADS,	4,9482861018_L.BEAD_STDERR,	5,9482861018_L.Detection Pval,	Female	36y	blood	The data were normalised using quantile normalisation with Genespring software
GSM2159877	9703627071_D,replicate 9	SLE patient with lupus nephritis-09	RNA	GPL10558	Homo sapiens	peripheral blood mononuclear cell	47323	GSM2159877-tbl-1.txt	1,ID_REF,	2,VALUE,quantile normalized	3,9703627071_D.Avg_NBEADS,	4,9703627071_D.BEAD_STDERR,	5,9703627071_D.Detection Pval,	Female	36y	blood	The data were normalised using quantile normalisation with Genespring software
GSM2159878	9703627076_F,replicate 10	SLE patient with lupus nephritis-10	RNA	GPL10558	Homo sapiens	peripheral blood mononuclear cell	47323	GSM2159878-tbl-1.txt	1,ID_REF,	2,VALUE,quantile normalized	3,9703627076_F.Avg_NBEADS,	4,9703627076_F.BEAD_STDERR,	5,9703627076_F.Detection Pval,	Female	24y	blood	The data were normalised using quantile normalisation with Genespring software
GSM2159879	9703627076_G,replicate 11	SLE patient with lupus nephritis-11	RNA	GPL10558	Homo sapiens	peripheral blood mononuclear cell	47323	GSM2159879-tbl-1.txt	1,ID_REF,	2,VALUE,quantile normalized	3,9703627076_G.Avg_NBEADS,	4,9703627076_G.BEAD_STDERR,	5,9703627076_G.Detection Pval,	Male	31y	blood	The data were normalised using quantile normalisation with Genespring software
GSM2159880	9703627076_J,replicate 12	SLE patient with lupus nephritis-12	RNA	GPL10558	Homo sapiens	peripheral blood mononuclear cell	47323	GSM2159880-tbl-1.txt	1,ID_REF,	2,VALUE,quantile normalized	3,9703627076_J.Avg_NBEADS,	4,9703627076_J.BEAD_STDERR,	5,9703627076_J.Detection Pval,	Female	28y	blood	The data were normalised using quantile normalisation with Genespring software
GSM2159881	9703627057_K,replicate 13	SLE patient with lupus nephritis-13	RNA	GPL10558	Homo sapiens	peripheral blood mononuclear cell	47323	GSM2159881-tbl-1.txt	1,ID_REF,	2,VALUE,quantile normalized	3,9703627057_K.Avg_NBEADS,	4,9703627057_K.BEAD_STDERR,	5,9703627057_K.Detection Pval,	Female	35y	blood	The data were normalised using quantile normalisation with Genespring software
GSM2159882	9703627071_K,replicate 14	SLE patient with lupus nephritis-14	RNA	GPL10558	Homo sapiens	peripheral blood mononuclear cell	47323	GSM2159882-tbl-1.txt	1,ID_REF,	2,VALUE,quantile normalized	3,9703627071_K.Avg_NBEADS,	4,9703627071_K.BEAD_STDERR,	5,9703627071_K.Detection Pval,	Female	18y	blood	The data were normalised using quantile normalisation with Genespring software
GSM2159883	9703627070_B,replicate 15	SLE patient with lupus nephritis-15	RNA	GPL10558	Homo sapiens	peripheral blood mononuclear cell	47323	GSM2159883-tbl-1.txt	1,ID_REF,	2,VALUE,quantile normalized	3,9703627070_B.Avg_NBEADS,	4,9703627070_B.BEAD_STDERR,	5,9703627070_B.Detection Pval,	Female	31y	blood	The data were normalised using quantile normalisation with Genespring software

## Sheet: GSE50772
Acc	Desc	Title	Type	Platform	Organism	Source	rows	file	Data_col1	Data_col2	disease status	DataProcessing
GSM1228860	Gene expression from SLE PBMCs	SAM607438 Control	RNA	GPL570	Homo sapiens	PBMCs	19943	GSM1228860-tbl-1.txt	1,ID_REF,	2,VALUE,MAS5 normalized expression	Control	Expression signals were obtained using the Affymetrix GeneChip® operating system and analysis software. The data was MAS 5.0 normalized in R and probesets filtered using Bioconductor geneFilter package.
GSM1228861	Gene expression from SLE PBMCs	SAM607439 Control	RNA	GPL570	Homo sapiens	PBMCs	19943	GSM1228861-tbl-1.txt	1,ID_REF,	2,VALUE,MAS5 normalized expression	Control	Expression signals were obtained using the Affymetrix GeneChip® operating system and analysis software. The data was MAS 5.0 normalized in R and probesets filtered using Bioconductor geneFilter package.
GSM1228862	Gene expression from SLE PBMCs	SAM607440 Control	RNA	GPL570	Homo sapiens	PBMCs	19943	GSM1228862-tbl-1.txt	1,ID_REF,	2,VALUE,MAS5 normalized expression	Control	Expression signals were obtained using the Affymetrix GeneChip® operating system and analysis software. The data was MAS 5.0 normalized in R and probesets filtered using Bioconductor geneFilter package.
GSM1228863	Gene expression from SLE PBMCs	SAM607441 SLE	RNA	GPL570	Homo sapiens	PBMCs	19943	GSM1228863-tbl-1.txt	1,ID_REF,	2,VALUE,MAS5 normalized expression	SLE	Expression signals were obtained using the Affymetrix GeneChip® operating system and analysis software. The data was MAS 5.0 normalized in R and probesets filtered using Bioconductor geneFilter package.
GSM1228864	Gene expression from SLE PBMCs	SAM607442 SLE	RNA	GPL570	Homo sapiens	PBMCs	19943	GSM1228864-tbl-1.txt	1,ID_REF,	2,VALUE,MAS5 normalized expression	SLE	Expression signals were obtained using the Affymetrix GeneChip® operating system and analysis software. The data was MAS 5.0 normalized in R and probesets filtered using Bioconductor geneFilter package.
GSM1228865	Gene expression from SLE PBMCs	SAM608074 SLE	RNA	GPL570	Homo sapiens	PBMCs	19943	GSM1228865-tbl-1.txt	1,ID_REF,	2,VALUE,MAS5 normalized expression	SLE	Expression signals were obtained using the Affymetrix GeneChip® operating system and analysis software. The data was MAS 5.0 normalized in R and probesets filtered using Bioconductor geneFilter package.
GSM1228866	Gene expression from SLE PBMCs	SAM608206 Control	RNA	GPL570	Homo sapiens	PBMCs	19943	GSM1228866-tbl-1.txt	1,ID_REF,	2,VALUE,MAS5 normalized expression	Control	Expression signals were obtained using the Affymetrix GeneChip® operating system and analysis software. The data was MAS 5.0 normalized in R and probesets filtered using Bioconductor geneFilter package.
GSM1228867	Gene expression from SLE PBMCs	SAM608207 Control	RNA	GPL570	Homo sapiens	PBMCs	19943	GSM1228867-tbl-1.txt	1,ID_REF,	2,VALUE,MAS5 normalized expression	Control	Expression signals were obtained using the Affymetrix GeneChip® operating system and analysis software. The data was MAS 5.0 normalized in R and probesets filtered using Bioconductor geneFilter package.
GSM1228868	Gene expression from SLE PBMCs	SAM608208 Control	RNA	GPL570	Homo sapiens	PBMCs	19943	GSM1228868-tbl-1.txt	1,ID_REF,	2,VALUE,MAS5 normalized expression	Control	Expression signals were obtained using the Affymetrix GeneChip® operating system and analysis software. The data was MAS 5.0 normalized in R and probesets filtered using Bioconductor geneFilter package.
GSM1228869	Gene expression from SLE PBMCs	SAM608209 Control	RNA	GPL570	Homo sapiens	PBMCs	19943	GSM1228869-tbl-1.txt	1,ID_REF,	2,VALUE,MAS5 normalized expression	Control	Expression signals were obtained using the Affymetrix GeneChip® operating system and analysis software. The data was MAS 5.0 normalized in R and probesets filtered using Bioconductor geneFilter package.
GSM1228870	Gene expression from SLE PBMCs	SAM608210 Control	RNA	GPL570	Homo sapiens	PBMCs	19943	GSM1228870-tbl-1.txt	1,ID_REF,	2,VALUE,MAS5 normalized expression	Control	Expression signals were obtained using the Affymetrix GeneChip® operating system and analysis software. The data was MAS 5.0 normalized in R and probesets filtered using Bioconductor geneFilter package.
GSM1228871	Gene expression from SLE PBMCs	SAM608211 Control	RNA	GPL570	Homo sapiens	PBMCs	19943	GSM1228871-tbl-1.txt	1,ID_REF,	2,VALUE,MAS5 normalized expression	Control	Expression signals were obtained using the Affymetrix GeneChip® operating system and analysis software. The data was MAS 5.0 normalized in R and probesets filtered using Bioconductor geneFilter package.
GSM1228872	Gene expression from SLE PBMCs	SAM608212 Control	RNA	GPL570	Homo sapiens	PBMCs	19943	GSM1228872-tbl-1.txt	1,ID_REF,	2,VALUE,MAS5 normalized expression	Control	Expression signals were obtained using the Affymetrix GeneChip® operating system and analysis software. The data was MAS 5.0 normalized in R and probesets filtered using Bioconductor geneFilter package.
GSM1228873	Gene expression from SLE PBMCs	SAM608213 SLE	RNA	GPL570	Homo sapiens	PBMCs	19943	GSM1228873-tbl-1.txt	1,ID_REF,	2,VALUE,MAS5 normalized expression	SLE	Expression signals were obtained using the Affymetrix GeneChip® operating system and analysis software. The data was MAS 5.0 normalized in R and probesets filtered using Bioconductor geneFilter package.
GSM1228874	Gene expression from SLE PBMCs	SAM608214 SLE	RNA	GPL570	Homo sapiens	PBMCs	19943	GSM1228874-tbl-1.txt	1,ID_REF,	2,VALUE,MAS5 normalized expression	SLE	Expression signals were obtained using the Affymetrix GeneChip® operating system and analysis software. The data was MAS 5.0 normalized in R and probesets filtered using Bioconductor geneFilter package.
GSM1228875	Gene expression from SLE PBMCs	SAM608215 SLE	RNA	GPL570	Homo sapiens	PBMCs	19943	GSM1228875-tbl-1.txt	1,ID_REF,	2,VALUE,MAS5 normalized expression	SLE	Expression signals were obtained using the Affymetrix GeneChip® operating system and analysis software. The data was MAS 5.0 normalized in R and probesets filtered using Bioconductor geneFilter package.
GSM1228876	Gene expression from SLE PBMCs	SAM608426 Control	RNA	GPL570	Homo sapiens	PBMCs	19943	GSM1228876-tbl-1.txt	1,ID_REF,	2,VALUE,MAS5 normalized expression	Control	Expression signals were obtained using the Affymetrix GeneChip® operating system and analysis software. The data was MAS 5.0 normalized in R and probesets filtered using Bioconductor geneFilter package.
GSM1228877	Gene expression from SLE PBMCs	SAM608872 SLE	RNA	GPL570	Homo sapiens	PBMCs	19943	GSM1228877-tbl-1.txt	1,ID_REF,	2,VALUE,MAS5 normalized expression	SLE	Expression signals were obtained using the Affymetrix GeneChip® operating system and analysis software. The data was MAS 5.0 normalized in R and probesets filtered using Bioconductor geneFilter package.
GSM1228878	Gene expression from SLE PBMCs	SAM608876 Control	RNA	GPL570	Homo sapiens	PBMCs	19943	GSM1228878-tbl-1.txt	1,ID_REF,	2,VALUE,MAS5 normalized expression	Control	Expression signals were obtained using the Affymetrix GeneChip® operating system and analysis software. The data was MAS 5.0 normalized in R and probesets filtered using Bioconductor geneFilter package.
GSM1228879	Gene expression from SLE PBMCs	SAM608877 Control	RNA	GPL570	Homo sapiens	PBMCs	19943	GSM1228879-tbl-1.txt	1,ID_REF,	2,VALUE,MAS5 normalized expression	Control	Expression signals were obtained using the Affymetrix GeneChip® operating system and analysis software. The data was MAS 5.0 normalized in R and probesets filtered using Bioconductor geneFilter package.
GSM1228880	Gene expression from SLE PBMCs	SAM608878 Control	RNA	GPL570	Homo sapiens	PBMCs	19943	GSM1228880-tbl-1.txt	1,ID_REF,	2,VALUE,MAS5 normalized expression	Control	Expression signals were obtained using the Affymetrix GeneChip® operating system and analysis software. The data was MAS 5.0 normalized in R and probesets filtered using Bioconductor geneFilter package.
GSM1228881	Gene expression from SLE PBMCs	SAM608879 Control	RNA	GPL570	Homo sapiens	PBMCs	19943	GSM1228881-tbl-1.txt	1,ID_REF,	2,VALUE,MAS5 normalized expression	Control	Expression signals were obtained using the Affymetrix GeneChip® operating system and analysis software. The data was MAS 5.0 normalized in R and probesets filtered using Bioconductor geneFilter package.
GSM1228882	Gene expression from SLE PBMCs	SAM608880 Control	RNA	GPL570	Homo sapiens	PBMCs	19943	GSM1228882-tbl-1.txt	1,ID_REF,	2,VALUE,MAS5 normalized expression	Control	Expression signals were obtained using the Affymetrix GeneChip® operating system and analysis software. The data was MAS 5.0 normalized in R and probesets filtered using Bioconductor geneFilter package.
GSM1228883	Gene expression from SLE PBMCs	SAM610526 SLE	RNA	GPL570	Homo sapiens	PBMCs	19943	GSM1228883-tbl-1.txt	1,ID_REF,	2,VALUE,MAS5 normalized expression	SLE	Expression signals were obtained using the Affymetrix GeneChip® operating system and analysis software. The data was MAS 5.0 normalized in R and probesets filtered using Bioconductor geneFilter package.
GSM1228884	Gene expression from SLE PBMCs	SAM610528 SLE	RNA	GPL570	Homo sapiens	PBMCs	19943	GSM1228884-tbl-1.txt	1,ID_REF,	2,VALUE,MAS5 normalized expression	SLE	Expression signals were obtained using the Affymetrix GeneChip® operating system and analysis software. The data was MAS 5.0 normalized in R and probesets filtered using Bioconductor geneFilter package.
GSM1228885	Gene expression from SLE PBMCs	SAM610530 SLE	RNA	GPL570	Homo sapiens	PBMCs	19943	GSM1228885-tbl-1.txt	1,ID_REF,	2,VALUE,MAS5 normalized expression	SLE	Expression signals were obtained using the Affymetrix GeneChip® operating system and analysis software. The data was MAS 5.0 normalized in R and probesets filtered using Bioconductor geneFilter package.
GSM1228886	Gene expression from SLE PBMCs	SAM610531 SLE	RNA	GPL570	Homo sapiens	PBMCs	19943	GSM1228886-tbl-1.txt	1,ID_REF,	2,VALUE,MAS5 normalized expression	SLE	Expression signals were obtained using the Affymetrix GeneChip® operating system and analysis software. The data was MAS 5.0 normalized in R and probesets filtered using Bioconductor geneFilter package.
GSM1228887	Gene expression from SLE PBMCs	SAM610532 SLE	RNA	GPL570	Homo sapiens	PBMCs	19943	GSM1228887-tbl-1.txt	1,ID_REF,	2,VALUE,MAS5 normalized expression	SLE	Expression signals were obtained using the Affymetrix GeneChip® operating system and analysis software. The data was MAS 5.0 normalized in R and probesets filtered using Bioconductor geneFilter package.
GSM1228888	Gene expression from SLE PBMCs	SAM613310 SLE	RNA	GPL570	Homo sapiens	PBMCs	19943	GSM1228888-tbl-1.txt	1,ID_REF,	2,VALUE,MAS5 normalized expression	SLE	Expression signals were obtained using the Affymetrix GeneChip® operating system and analysis software. The data was MAS 5.0 normalized in R and probesets filtered using Bioconductor geneFilter package.
GSM1228889	Gene expression from SLE PBMCs	SAM613311 SLE	RNA	GPL570	Homo sapiens	PBMCs	19943	GSM1228889-tbl-1.txt	1,ID_REF,	2,VALUE,MAS5 normalized expression	SLE	Expression signals were obtained using the Affymetrix GeneChip® operating system and analysis software. The data was MAS 5.0 normalized in R and probesets filtered using Bioconductor geneFilter package.
GSM1228890	Gene expression from SLE PBMCs	SAM613312 SLE	RNA	GPL570	Homo sapiens	PBMCs	19943	GSM1228890-tbl-1.txt	1,ID_REF,	2,VALUE,MAS5 normalized expression	SLE	Expression signals were obtained using the Affymetrix GeneChip® operating system and analysis software. The data was MAS 5.0 normalized in R and probesets filtered using Bioconductor geneFilter package.
GSM1228891	Gene expression from SLE PBMCs	SAM613313 SLE	RNA	GPL570	Homo sapiens	PBMCs	19943	GSM1228891-tbl-1.txt	1,ID_REF,	2,VALUE,MAS5 normalized expression	SLE	Expression signals were obtained using the Affymetrix GeneChip® operating system and analysis software. The data was MAS 5.0 normalized in R and probesets filtered using Bioconductor geneFilter package.
GSM1228892	Gene expression from SLE PBMCs	SAM613314 SLE	RNA	GPL570	Homo sapiens	PBMCs	19943	GSM1228892-tbl-1.txt	1,ID_REF,	2,VALUE,MAS5 normalized expression	SLE	Expression signals were obtained using the Affymetrix GeneChip® operating system and analysis software. The data was MAS 5.0 normalized in R and probesets filtered using Bioconductor geneFilter package.
GSM1228893	Gene expression from SLE PBMCs	SAM613315 SLE	RNA	GPL570	Homo sapiens	PBMCs	19943	GSM1228893-tbl-1.txt	1,ID_REF,	2,VALUE,MAS5 normalized expression	SLE	Expression signals were obtained using the Affymetrix GeneChip® operating system and analysis software. The data was MAS 5.0 normalized in R and probesets filtered using Bioconductor geneFilter package.
GSM1228894	Gene expression from SLE PBMCs	SAM613316 SLE	RNA	GPL570	Homo sapiens	PBMCs	19943	GSM1228894-tbl-1.txt	1,ID_REF,	2,VALUE,MAS5 normalized expression	SLE	Expression signals were obtained using the Affymetrix GeneChip® operating system and analysis software. The data was MAS 5.0 normalized in R and probesets filtered using Bioconductor geneFilter package.
GSM1228895	Gene expression from SLE PBMCs	SAM613317 SLE	RNA	GPL570	Homo sapiens	PBMCs	19943	GSM1228895-tbl-1.txt	1,ID_REF,	2,VALUE,MAS5 normalized expression	SLE	Expression signals were obtained using the Affymetrix GeneChip® operating system and analysis software. The data was MAS 5.0 normalized in R and probesets filtered using Bioconductor geneFilter package.
GSM1228896	Gene expression from SLE PBMCs	SAM613318 SLE	RNA	GPL570	Homo sapiens	PBMCs	19943	GSM1228896-tbl-1.txt	1,ID_REF,	2,VALUE,MAS5 normalized expression	SLE	Expression signals were obtained using the Affymetrix GeneChip® operating system and analysis software. The data was MAS 5.0 normalized in R and probesets filtered using Bioconductor geneFilter package.
GSM1228897	Gene expression from SLE PBMCs	SAM613319 SLE	RNA	GPL570	Homo sapiens	PBMCs	19943	GSM1228897-tbl-1.txt	1,ID_REF,	2,VALUE,MAS5 normalized expression	SLE	Expression signals were obtained using the Affymetrix GeneChip® operating system and analysis software. The data was MAS 5.0 normalized in R and probesets filtered using Bioconductor geneFilter package.
GSM1228898	Gene expression from SLE PBMCs	SAM613320 SLE	RNA	GPL570	Homo sapiens	PBMCs	19943	GSM1228898-tbl-1.txt	1,ID_REF,	2,VALUE,MAS5 normalized expression	SLE	Expression signals were obtained using the Affymetrix GeneChip® operating system and analysis software. The data was MAS 5.0 normalized in R and probesets filtered using Bioconductor geneFilter package.
GSM1228899	Gene expression from SLE PBMCs	SAM613321 SLE	RNA	GPL570	Homo sapiens	PBMCs	19943	GSM1228899-tbl-1.txt	1,ID_REF,	2,VALUE,MAS5 normalized expression	SLE	Expression signals were obtained using the Affymetrix GeneChip® operating system and analysis software. The data was MAS 5.0 normalized in R and probesets filtered using Bioconductor geneFilter package.
GSM1228900	Gene expression from SLE PBMCs	SAM613322 SLE	RNA	GPL570	Homo sapiens	PBMCs	19943	GSM1228900-tbl-1.txt	1,ID_REF,	2,VALUE,MAS5 normalized expression	SLE	Expression signals were obtained using the Affymetrix GeneChip® operating system and analysis software. The data was MAS 5.0 normalized in R and probesets filtered using Bioconductor geneFilter package.
GSM1228901	Gene expression from SLE PBMCs	SAM613323 SLE	RNA	GPL570	Homo sapiens	PBMCs	19943	GSM1228901-tbl-1.txt	1,ID_REF,	2,VALUE,MAS5 normalized expression	SLE	Expression signals were obtained using the Affymetrix GeneChip® operating system and analysis software. The data was MAS 5.0 normalized in R and probesets filtered using Bioconductor geneFilter package.
GSM1228902	Gene expression from SLE PBMCs	SAM613324 SLE	RNA	GPL570	Homo sapiens	PBMCs	19943	GSM1228902-tbl-1.txt	1,ID_REF,	2,VALUE,MAS5 normalized expression	SLE	Expression signals were obtained using the Affymetrix GeneChip® operating system and analysis software. The data was MAS 5.0 normalized in R and probesets filtered using Bioconductor geneFilter package.
GSM1228903	Gene expression from SLE PBMCs	SAM613325 SLE	RNA	GPL570	Homo sapiens	PBMCs	19943	GSM1228903-tbl-1.txt	1,ID_REF,	2,VALUE,MAS5 normalized expression	SLE	Expression signals were obtained using the Affymetrix GeneChip® operating system and analysis software. The data was MAS 5.0 normalized in R and probesets filtered using Bioconductor geneFilter package.
GSM1228904	Gene expression from SLE PBMCs	SAM613326 SLE	RNA	GPL570	Homo sapiens	PBMCs	19943	GSM1228904-tbl-1.txt	1,ID_REF,	2,VALUE,MAS5 normalized expression	SLE	Expression signals were obtained using the Affymetrix GeneChip® operating system and analysis software. The data was MAS 5.0 normalized in R and probesets filtered using Bioconductor geneFilter package.
GSM1228905	Gene expression from SLE PBMCs	SAM613327 SLE	RNA	GPL570	Homo sapiens	PBMCs	19943	GSM1228905-tbl-1.txt	1,ID_REF,	2,VALUE,MAS5 normalized expression	SLE	Expression signals were obtained using the Affymetrix GeneChip® operating system and analysis software. The data was MAS 5.0 normalized in R and probesets filtered using Bioconductor geneFilter package.
GSM1228906	Gene expression from SLE PBMCs	SAM613328 SLE	RNA	GPL570	Homo sapiens	PBMCs	19943	GSM1228906-tbl-1.txt	1,ID_REF,	2,VALUE,MAS5 normalized expression	SLE	Expression signals were obtained using the Affymetrix GeneChip® operating system and analysis software. The data was MAS 5.0 normalized in R and probesets filtered using Bioconductor geneFilter package.
GSM1228907	Gene expression from SLE PBMCs	SAM613329 SLE	RNA	GPL570	Homo sapiens	PBMCs	19943	GSM1228907-tbl-1.txt	1,ID_REF,	2,VALUE,MAS5 normalized expression	SLE	Expression signals were obtained using the Affymetrix GeneChip® operating system and analysis software. The data was MAS 5.0 normalized in R and probesets filtered using Bioconductor geneFilter package.
GSM1228908	Gene expression from SLE PBMCs	SAM613330 SLE	RNA	GPL570	Homo sapiens	PBMCs	19943	GSM1228908-tbl-1.txt	1,ID_REF,	2,VALUE,MAS5 normalized expression	SLE	Expression signals were obtained using the Affymetrix GeneChip® operating system and analysis software. The data was MAS 5.0 normalized in R and probesets filtered using Bioconductor geneFilter package.
GSM1228909	Gene expression from SLE PBMCs	SAM613331 SLE	RNA	GPL570	Homo sapiens	PBMCs	19943	GSM1228909-tbl-1.txt	1,ID_REF,	2,VALUE,MAS5 normalized expression	SLE	Expression signals were obtained using the Affymetrix GeneChip® operating system and analysis software. The data was MAS 5.0 normalized in R and probesets filtered using Bioconductor geneFilter package.
GSM1228910	Gene expression from SLE PBMCs	SAM613431 SLE	RNA	GPL570	Homo sapiens	PBMCs	19943	GSM1228910-tbl-1.txt	1,ID_REF,	2,VALUE,MAS5 normalized expression	SLE	Expression signals were obtained using the Affymetrix GeneChip® operating system and analysis software. The data was MAS 5.0 normalized in R and probesets filtered using Bioconductor geneFilter package.
GSM1228911	Gene expression from SLE PBMCs	SAM613442 SLE	RNA	GPL570	Homo sapiens	PBMCs	19943	GSM1228911-tbl-1.txt	1,ID_REF,	2,VALUE,MAS5 normalized expression	SLE	Expression signals were obtained using the Affymetrix GeneChip® operating system and analysis software. The data was MAS 5.0 normalized in R and probesets filtered using Bioconductor geneFilter package.
GSM1228912	Gene expression from SLE PBMCs	SAM613443 SLE	RNA	GPL570	Homo sapiens	PBMCs	19943	GSM1228912-tbl-1.txt	1,ID_REF,	2,VALUE,MAS5 normalized expression	SLE	Expression signals were obtained using the Affymetrix GeneChip® operating system and analysis software. The data was MAS 5.0 normalized in R and probesets filtered using Bioconductor geneFilter package.
GSM1228913	Gene expression from SLE PBMCs	SAM613444 SLE	RNA	GPL570	Homo sapiens	PBMCs	19943	GSM1228913-tbl-1.txt	1,ID_REF,	2,VALUE,MAS5 normalized expression	SLE	Expression signals were obtained using the Affymetrix GeneChip® operating system and analysis software. The data was MAS 5.0 normalized in R and probesets filtered using Bioconductor geneFilter package.
GSM1228914	Gene expression from SLE PBMCs	SAM613838 SLE	RNA	GPL570	Homo sapiens	PBMCs	19943	GSM1228914-tbl-1.txt	1,ID_REF,	2,VALUE,MAS5 normalized expression	SLE	Expression signals were obtained using the Affymetrix GeneChip® operating system and analysis software. The data was MAS 5.0 normalized in R and probesets filtered using Bioconductor geneFilter package.
GSM1228915	Gene expression from SLE PBMCs	SAM615237 Control	RNA	GPL570	Homo sapiens	PBMCs	19943	GSM1228915-tbl-1.txt	1,ID_REF,	2,VALUE,MAS5 normalized expression	Control	Expression signals were obtained using the Affymetrix GeneChip® operating system and analysis software. The data was MAS 5.0 normalized in R and probesets filtered using Bioconductor geneFilter package.
GSM1228916	Gene expression from SLE PBMCs	SAM615238 Control	RNA	GPL570	Homo sapiens	PBMCs	19943	GSM1228916-tbl-1.txt	1,ID_REF,	2,VALUE,MAS5 normalized expression	Control	Expression signals were obtained using the Affymetrix GeneChip® operating system and analysis software. The data was MAS 5.0 normalized in R and probesets filtered using Bioconductor geneFilter package.
GSM1228917	Gene expression from SLE PBMCs	SAM615239 Control	RNA	GPL570	Homo sapiens	PBMCs	19943	GSM1228917-tbl-1.txt	1,ID_REF,	2,VALUE,MAS5 normalized expression	Control	Expression signals were obtained using the Affymetrix GeneChip® operating system and analysis software. The data was MAS 5.0 normalized in R and probesets filtered using Bioconductor geneFilter package.
GSM1228918	Gene expression from SLE PBMCs	SAM615240 Control	RNA	GPL570	Homo sapiens	PBMCs	19943	GSM1228918-tbl-1.txt	1,ID_REF,	2,VALUE,MAS5 normalized expression	Control	Expression signals were obtained using the Affymetrix GeneChip® operating system and analysis software. The data was MAS 5.0 normalized in R and probesets filtered using Bioconductor geneFilter package.
GSM1228919	Gene expression from SLE PBMCs	SAM615869 SLE	RNA	GPL570	Homo sapiens	PBMCs	19943	GSM1228919-tbl-1.txt	1,ID_REF,	2,VALUE,MAS5 normalized expression	SLE	Expression signals were obtained using the Affymetrix GeneChip® operating system and analysis software. The data was MAS 5.0 normalized in R and probesets filtered using Bioconductor geneFilter package.
GSM1228920	Gene expression from SLE PBMCs	SAM615870 SLE	RNA	GPL570	Homo sapiens	PBMCs	19943	GSM1228920-tbl-1.txt	1,ID_REF,	2,VALUE,MAS5 normalized expression	SLE	Expression signals were obtained using the Affymetrix GeneChip® operating system and analysis software. The data was MAS 5.0 normalized in R and probesets filtered using Bioconductor geneFilter package.
GSM1228921	Gene expression from SLE PBMCs	SAM615871 SLE	RNA	GPL570	Homo sapiens	PBMCs	19943	GSM1228921-tbl-1.txt	1,ID_REF,	2,VALUE,MAS5 normalized expression	SLE	Expression signals were obtained using the Affymetrix GeneChip® operating system and analysis software. The data was MAS 5.0 normalized in R and probesets filtered using Bioconductor geneFilter package.
GSM1228922	Gene expression from SLE PBMCs	SAM615872 SLE	RNA	GPL570	Homo sapiens	PBMCs	19943	GSM1228922-tbl-1.txt	1,ID_REF,	2,VALUE,MAS5 normalized expression	SLE	Expression signals were obtained using the Affymetrix GeneChip® operating system and analysis software. The data was MAS 5.0 normalized in R and probesets filtered using Bioconductor geneFilter package.
GSM1228923	Gene expression from SLE PBMCs	SAM615873 SLE	RNA	GPL570	Homo sapiens	PBMCs	19943	GSM1228923-tbl-1.txt	1,ID_REF,	2,VALUE,MAS5 normalized expression	SLE	Expression signals were obtained using the Affymetrix GeneChip® operating system and analysis software. The data was MAS 5.0 normalized in R and probesets filtered using Bioconductor geneFilter package.
GSM1228924	Gene expression from SLE PBMCs	SAM616388 SLE	RNA	GPL570	Homo sapiens	PBMCs	19943	GSM1228924-tbl-1.txt	1,ID_REF,	2,VALUE,MAS5 normalized expression	SLE	Expression signals were obtained using the Affymetrix GeneChip® operating system and analysis software. The data was MAS 5.0 normalized in R and probesets filtered using Bioconductor geneFilter package.
GSM1228925	Gene expression from SLE PBMCs	SAM616389 SLE	RNA	GPL570	Homo sapiens	PBMCs	19943	GSM1228925-tbl-1.txt	1,ID_REF,	2,VALUE,MAS5 normalized expression	SLE	Expression signals were obtained using the Affymetrix GeneChip® operating system and analysis software. The data was MAS 5.0 normalized in R and probesets filtered using Bioconductor geneFilter package.
GSM1228926	Gene expression from SLE PBMCs	SAM616390 SLE	RNA	GPL570	Homo sapiens	PBMCs	19943	GSM1228926-tbl-1.txt	1,ID_REF,	2,VALUE,MAS5 normalized expression	SLE	Expression signals were obtained using the Affymetrix GeneChip® operating system and analysis software. The data was MAS 5.0 normalized in R and probesets filtered using Bioconductor geneFilter package.
GSM1228927	Gene expression from SLE PBMCs	SAM621338 SLE	RNA	GPL570	Homo sapiens	PBMCs	19943	GSM1228927-tbl-1.txt	1,ID_REF,	2,VALUE,MAS5 normalized expression	SLE	Expression signals were obtained using the Affymetrix GeneChip® operating system and analysis software. The data was MAS 5.0 normalized in R and probesets filtered using Bioconductor geneFilter package.
GSM1228928	Gene expression from SLE PBMCs	SAM622021 SLE	RNA	GPL570	Homo sapiens	PBMCs	19943	GSM1228928-tbl-1.txt	1,ID_REF,	2,VALUE,MAS5 normalized expression	SLE	Expression signals were obtained using the Affymetrix GeneChip® operating system and analysis software. The data was MAS 5.0 normalized in R and probesets filtered using Bioconductor geneFilter package.
GSM1228929	Gene expression from SLE PBMCs	SAM622022 SLE	RNA	GPL570	Homo sapiens	PBMCs	19943	GSM1228929-tbl-1.txt	1,ID_REF,	2,VALUE,MAS5 normalized expression	SLE	Expression signals were obtained using the Affymetrix GeneChip® operating system and analysis software. The data was MAS 5.0 normalized in R and probesets filtered using Bioconductor geneFilter package.
GSM1228930	Gene expression from SLE PBMCs	SAM622023 SLE	RNA	GPL570	Homo sapiens	PBMCs	19943	GSM1228930-tbl-1.txt	1,ID_REF,	2,VALUE,MAS5 normalized expression	SLE	Expression signals were obtained using the Affymetrix GeneChip® operating system and analysis software. The data was MAS 5.0 normalized in R and probesets filtered using Bioconductor geneFilter package.
GSM1228931	Gene expression from SLE PBMCs	SAM622024 SLE	RNA	GPL570	Homo sapiens	PBMCs	19943	GSM1228931-tbl-1.txt	1,ID_REF,	2,VALUE,MAS5 normalized expression	SLE	Expression signals were obtained using the Affymetrix GeneChip® operating system and analysis software. The data was MAS 5.0 normalized in R and probesets filtered using Bioconductor geneFilter package.
GSM1228932	Gene expression from SLE PBMCs	SAM622025 SLE	RNA	GPL570	Homo sapiens	PBMCs	19943	GSM1228932-tbl-1.txt	1,ID_REF,	2,VALUE,MAS5 normalized expression	SLE	Expression signals were obtained using the Affymetrix GeneChip® operating system and analysis software. The data was MAS 5.0 normalized in R and probesets filtered using Bioconductor geneFilter package.
GSM1228933	Gene expression from SLE PBMCs	SAM622026 SLE	RNA	GPL570	Homo sapiens	PBMCs	19943	GSM1228933-tbl-1.txt	1,ID_REF,	2,VALUE,MAS5 normalized expression	SLE	Expression signals were obtained using the Affymetrix GeneChip® operating system and analysis software. The data was MAS 5.0 normalized in R and probesets filtered using Bioconductor geneFilter package.
GSM1228934	Gene expression from SLE PBMCs	SAM622027 SLE	RNA	GPL570	Homo sapiens	PBMCs	19943	GSM1228934-tbl-1.txt	1,ID_REF,	2,VALUE,MAS5 normalized expression	SLE	Expression signals were obtained using the Affymetrix GeneChip® operating system and analysis software. The data was MAS 5.0 normalized in R and probesets filtered using Bioconductor geneFilter package.
GSM1228935	Gene expression from SLE PBMCs	SAM622028 SLE	RNA	GPL570	Homo sapiens	PBMCs	19943	GSM1228935-tbl-1.txt	1,ID_REF,	2,VALUE,MAS5 normalized expression	SLE	Expression signals were obtained using the Affymetrix GeneChip® operating system and analysis software. The data was MAS 5.0 normalized in R and probesets filtered using Bioconductor geneFilter package.
GSM1228936	Gene expression from SLE PBMCs	SAM622029 SLE	RNA	GPL570	Homo sapiens	PBMCs	19943	GSM1228936-tbl-1.txt	1,ID_REF,	2,VALUE,MAS5 normalized expression	SLE	Expression signals were obtained using the Affymetrix GeneChip® operating system and analysis software. The data was MAS 5.0 normalized in R and probesets filtered using Bioconductor geneFilter package.
GSM1228937	Gene expression from SLE PBMCs	SAM622030 SLE	RNA	GPL570	Homo sapiens	PBMCs	19943	GSM1228937-tbl-1.txt	1,ID_REF,	2,VALUE,MAS5 normalized expression	SLE	Expression signals were obtained using the Affymetrix GeneChip® operating system and analysis software. The data was MAS 5.0 normalized in R and probesets filtered using Bioconductor geneFilter package.
GSM1228938	Gene expression from SLE PBMCs	SAM622031 SLE	RNA	GPL570	Homo sapiens	PBMCs	19943	GSM1228938-tbl-1.txt	1,ID_REF,	2,VALUE,MAS5 normalized expression	SLE	Expression signals were obtained using the Affymetrix GeneChip® operating system and analysis software. The data was MAS 5.0 normalized in R and probesets filtered using Bioconductor geneFilter package.
GSM1228939	Gene expression from SLE PBMCs	SAM622032 SLE	RNA	GPL570	Homo sapiens	PBMCs	19943	GSM1228939-tbl-1.txt	1,ID_REF,	2,VALUE,MAS5 normalized expression	SLE	Expression signals were obtained using the Affymetrix GeneChip® operating system and analysis software. The data was MAS 5.0 normalized in R and probesets filtered using Bioconductor geneFilter package.
GSM1228940	Gene expression from SLE PBMCs	SAM622033 SLE	RNA	GPL570	Homo sapiens	PBMCs	19943	GSM1228940-tbl-1.txt	1,ID_REF,	2,VALUE,MAS5 normalized expression	SLE	Expression signals were obtained using the Affymetrix GeneChip® operating system and analysis software. The data was MAS 5.0 normalized in R and probesets filtered using Bioconductor geneFilter package.
