# Supplementary material for: Identification of key biomarkers and immune infiltration in systemic lupus erythematosus by integrated bioinformatics analysis
Source: J Transl Med. 2021 Jan 19;19:35. doi: 10.1186/s12967-020-02698-x (PMC7814551; doi:10.1186/s12967-020-02698-x)
Supplement: Supplementary file 7 — Additional file 7: Table S6. Results of inmmune cell infiltration. [file 12967_2020_2698_MOESM7_ESM.xls]

## Sheet: GSE4588(CD4T Cell)
Tag	B cells naive	B cells memory	Plasma cells	T cells CD8	T cells CD4 naive	T cells CD4 memory resting	T cells CD4 memory activated	T cells follicular helper	T cells regulatory (Tregs)	T cells gamma delta	NK cells resting	NK cells activated	Monocytes	Macrophages M0	Dendritic cells activated	Mast cells resting	Mast cells activated	Eosinophils	Neutrophils	group
GSM101869	0.000973998	0	0.00140577	0.0335848	0.387771	0.356623	0.0643672	0	0	0.0336741	0.0541299	0	0.0499965	0	0.0067941	0	0.0106176	6.2e-05	0	Low
GSM101870	0.0030629	0	0.00232394	0.0255401	0.233997	0.471433	0.0571023	0.03214	0	0.0722707	0.0434996	0	0.0504006	0	0.00180681	0	0.00318703	0.00323528	0	Low
GSM101871	0.00380777	0	0.00158431	0.0356212	0.272557	0.49644	0.0457966	0	0	0.00956908	0.042452	0	0.0791315	0	0.00236302	0	0.00707558	0.000185438	0.00341658	Low
GSM101872	0.00559838	0	0.000200102	0.0814397	0.185111	0.42692	0.0430895	0	0	0.0416912	0.0645619	0	0.132367	0.000322923	0.00245369	0	0.0162447	0	0	Low
GSM101873	0.00982773	0	0	0	0.301273	0.407451	0.0310662	0.0352993	0.00161708	0	0.0587109	0	0.137254	0	0.00036948	0	0.0160694	0.0010613	0	Low
GSM101874	0.0104669	0	0	0	0.191864	0.611092	0.0290305	0	0	0.0606136	0.0163717	0	0.0647482	0	0.00552798	0	0.00976161	0.000523966	0	Low
GSM101875	0.0145994	0	0	0	0.393389	0.296473	0.0423185	0	0	0.0170036	0.0634283	0	0.155576	0	0.00224329	0	0.0147888	0.00018027	0	Low
GSM101876	0.00634661	0	0.00185729	0	0.26287	0.44176	0.065438	0	0	0.0688117	0.0814955	0	0.0555316	0	0.00381423	0	0.00943459	0.00264065	0	Low
GSM101877	0.0102821	0	0.00181863	0.0564749	0.212288	0.237458	0.0531808	0	0	0.0287063	0.0724316	0	0.323613	0	0.00320163	0	0.000544118	0	0	Low
GSM101878	0.0125723	0	0	0.0467651	0.295787	0.406536	0.0475361	0.00544081	0	0.0604932	0.0478592	0	0.0632587	0	0.00137094	0	0.0100758	0.00230418	0	Low
GSM101887	0.000634698	0.0039344	0.0180049	0.151305	0.403518	0.232145	0.0408237	0.0161789	0	0.023403	0.0373416	0	0.0623828	0.0022776	0.0060346	0.00201648	0	0	0	High
GSM101888	0.00887949	0	0.00355528	0.0520956	0.527489	0.280944	0.0173929	0	0	0.0652431	0.005887	0	0.0314505	0	0.00706278	0	0	0	0	High
GSM101889	0.0120193	0	0.0241249	0.18238	0.252533	0.20895	0.0675203	0.00415206	0	0.164746	0.00657389	0	0.0710317	0	0.00596782	0	0	0	0	High
GSM101890	0.000481709	0	0.0088113	0.0940865	0.482053	0.165617	0.0724735	0.0460909	0.00868465	0.0619071	0.0165872	0	0.0339046	0.00465008	0.00239863	0	0.000677042	0.00157708	0	High
GSM101891	0	0	0.00195368	0.188403	0.0866053	0.267851	0.00311781	0.00992057	0	0.0923223	0	0.0728534	0.274965	0.000495838	0.00137779	0	0	0.000134329	0	High
GSM101892	0.00217489	0	0.0123306	0.0153302	0.42618	0.333237	0.0736598	0.0159556	0.00619515	0.0196635	0.0262835	0	0.062694	0	0.00566182	0.000555933	0	7.86e-05	0	High
GSM101893	0	0	0.00726791	0.0982468	0.30546	0.248285	0.0817797	0.0182038	0	0.134189	0.0297001	0	0.0646839	9.41e-05	0.0114089	0	0	0.000680742	0	High
GSM101894	0.0147268	0	0.000165292	0.0126421	0.461637	0.276214	0.117457	0.00922528	0	0	0.067245	0	0.0310094	0	0.00858287	0	0	0.00109595	0	High

## Sheet: GSE4588(B Cell)
Tag	B cells naive	B cells memory	T cells CD8	T cells CD4 naive	T cells CD4 memory resting	T cells CD4 memory activated	T cells follicular helper	T cells gamma delta	NK cells resting	NK cells activated	Monocytes	Macrophages M0	Macrophages M2	Dendritic cells activated	Mast cells resting	Mast cells activated	Eosinophils	Neutrophils	group
GSM101962	0.439047	0.28634	0.0191244	0.0457671	0	0.0199253	0.0137819	0.00615688	0.0671175	0	0.0735112	0.00628107	0.00321687	0.00839599	0	0	0.011335	0	Low
GSM101963	0.456378	0.30499	0.0346788	0.0453883	0	0.00255836	0.0185591	0.0131212	0.0135339	0.0042563	0.0780066	0	0.0156819	0.00887593	0	0	0.00397152	0	Low
GSM101964	0.204669	0.432791	0.044095	0.0303804	0	0.0304052	0.00836731	0.00385387	0.0879595	0	0.103996	0.0101817	0	0.00933512	0	0.019786	0.0104832	0.00369706	Low
GSM101965	0.261833	0.285282	0.0355387	0.100818	0.0244437	0.019537	0	0	0.0718645	0	0.174833	0.00367808	0	0.00606201	0	0.010166	0.0059439	0	Low
GSM101966	0.461416	0.226704	0.0120066	0.0638251	0	0.0228248	0.0120758	0.0143966	0.0837474	0	0.0677199	0.00463173	0.0110969	0.0160687	0	0	0.00348752	0	Low
GSM101967	0.479313	0.147647	0.0784931	0.0591732	0	0.00586712	0.0213626	0.0198428	0.055296	0	0.0917536	0	0.0149281	0.0172353	0	0.00336231	0.0057258	0	Low
GSM101968	0.394497	0.333924	0.0348809	0.0931366	0	0.0163721	0.00205282	0.0388301	0.0469274	0	0	0.00132894	0.0159548	0.00848112	0	0	0.0136146	0	Low
GSM101969	0.247847	0.525854	0.0306374	0.0990615	0	0.0073531	0	0.0160216	0	0.0131585	0.00664751	0.00730163	0.0107791	0.00866172	0.016212	0	0.00916969	0.00129566	Low
GSM101970	0.501812	0.283419	0.0119761	0.10023	0	0	0	0.0112926	0	0.0221281	0.00263072	0.0207502	0	0.00783392	0.0213109	0	0.0166165	0	Low
GSM102710	0.39525	0.303833	0.0118909	0.0760151	0	0.023153	0.0190787	0.0145013	0.0689132	0	0.0530971	0.00889884	0	0.0224196	0	0	0.000948143	0.00200074	High
GSM102711	0.199046	0.32004	0.147084	0.0152708	0	0.0591419	0.0433107	0.0104363	0.0871453	0	0.0645692	0.0190937	0	0.00893263	0	0	0.0259289	0	High
GSM102712	0.0925805	0.711467	0.00686859	0.066244	0	0	0.01727	0.0115039	0.0161517	0	0.0396529	0.0105895	0	0.0109151	0	0	0.0139275	0.00282934	High
GSM102713	0.320601	0.208335	0.133548	0.055956	0	0.0539022	0.0181387	0	0.0557213	0	0.122527	0.0152804	0	0.00894385	0	0	0.00704672	0	High
GSM102714	0.532286	0.23781	0	0.0522646	0.00858162	0.0166893	0.0226342	0.00577024	0	0.0422501	0.034301	0.0228245	0	0.00956149	0	0	0.0144217	0.000604903	High
GSM102715	0.285906	0.272212	0.15745	0.0582064	0	0.0403264	0.0360596	0	0.0309252	0	0.0578033	0.0263229	0	0.0108876	0	0	0.0239001	0	High
GSM102716	0.488907	0.322272	0	0.0663123	0	0	0.0167293	0.0389479	0.00592856	0.00749039	0.012878	0.0116379	0	0.0101648	0	0	0.018732	0	High

## Sheet: GSE81622(LN)
Tag	B cells naive	B cells memory	Plasma cells	T cells CD8	T cells CD4 naive	T cells CD4 memory resting	T cells CD4 memory activated	T cells follicular helper	T cells regulatory (Tregs)	T cells gamma delta	NK cells resting	NK cells activated	Monocytes	Macrophages M0	Macrophages M1	Macrophages M2	Dendritic cells resting	Dendritic cells activated	Mast cells resting	Mast cells activated	Eosinophils	Neutrophils	group
GSM2159829	0.0331773	0	0	0.40411	0.0164047	0.0525731	0.055062	0	0.00190054	0.0029572	0.276142	0	0.144244	0	0	0	0	0.000562974	0.0128658	0	0	0	Low
GSM2159830	0.0244517	0	0	0.430226	0.0501302	0	0.0190054	0	0.00127566	0.196544	0.168424	0	0.100022	0	0	0	0	0.000640935	0.00927945	0	0	0	Low
GSM2159831	0.0136236	0	0	0.361994	0.072996	0.0658274	0.0411139	0	0	0	0.120332	0	0.270146	0.000841841	0	0.00786937	0	0.001957	0.0433003	0	0	0	Low
GSM2159832	0.0177836	0	0	0.360775	0.0953965	0.0121229	0.038213	0	0.00166342	0	0.186378	0	0.264324	0	0	0.00229618	0	0.00048906	0.0205586	0	0	0	Low
GSM2159833	0.0063374	0.00189931	0	0.245071	0.0547537	0.0470336	0.0434464	0	0	0	0.395657	0	0.168783	0	0	0.00610053	0	0.00181131	0.0291066	0	0	0	Low
GSM2159834	0.0133853	0.00129347	0	0.311294	0.0441906	0	0.0258871	0	0.00084125	0	0.28273	0	0.271219	0	0	0.00350394	0	3.9e-05	0.0103727	0	0	0.0352435	Low
GSM2159835	0.0127009	0	0	0.435505	0.0350042	0	0.0480983	0	0.000597507	0.120252	0.16391	0	0.170382	0	0	0	0	0.000674211	0.0128747	0	0	0	Low
GSM2159836	0	0.000833674	0.0407313	0.425254	0.0154237	0	0.0488589	0	0.00554424	0.00972096	0.178949	0.0251079	0.199284	0	0	0.0136385	0	0	0.0348464	0	0	0.00180677	Low
GSM2159837	0.0381499	0	0	0.219591	0.0396627	0.082008	0.0960711	0	0	0.0443768	0.244995	0	0.176927	0	0	0.011773	0	0.00607272	0.040373	0	0	0	Low
GSM2159838	0.00142577	0	0	0.218918	0.225508	0.032862	0.0859978	0	0	0.148139	0.172642	0	0.0893265	0.00405199	0	0	0	0.000631627	0.0204979	0	0	0	Low
GSM2159839	0.0130463	0	0	0.256469	0.103135	0	0.0222284	0	0.00324364	0	0.34924	0	0.22505	0.0030744	0	0	0	0.0017152	0.022798	0	0	0	Low
GSM2159840	0	0	0	0.199703	0.182988	0	0.0369735	0	0.00321947	0	0.132646	0	0.418743	0.0176497	0	0	0	0.00154644	0.00653033	0	0	0	Low
GSM2159841	0	0.00237427	0	0.304434	0.0323337	0.0819055	0.0202491	0	0.00105473	0	0.153156	0	0.313415	0	0	0	0	0.00176477	0.0139022	0	0	0.0754103	Low
GSM2159842	0.00949236	0.00578687	0	0.315308	0.0551461	0.0152101	0.0147495	0	0.00179038	0	0.297049	0	0.2659	0.00230837	0	0	0	4.04e-05	0.0170146	0	0	0.000204369	Low
GSM2159843	0.0628267	0	0	0.270085	0.0438483	0.024566	0.038553	0	0.0178684	0	0.183077	0	0.343535	0.000146361	0	0	0	0.000396042	0.0150985	0	0	0	Low
GSM2159844	0.00134599	0.00134631	0	0.296086	0.0721789	0	0.0416123	0	0.00100882	0.0197462	0.261021	0	0.266699	0	0	0.000625493	0	0.000630998	0.0171642	0	0	0.0205347	Low
GSM2159845	0	0.00644861	0	0.255928	0.013741	0.063383	0.0201667	0	0	0	0.41727	0	0.217681	0	0	0	0	0.000785191	0.00452377	0	0	7.31e-05	Low
GSM2159846	0.00590869	0	0	0.294805	0.0464225	0	0.0214386	0	0.00229689	0	0.244663	0.0258179	0.345774	0	0	0.00162804	0	0.00138853	0.00985618	0	0	0	Low
GSM2159847	0.00512737	0.00655855	0	0.23313	0.0135114	0.0709579	0.0505603	0	0	0.010082	0.275264	0	0.289645	0.00933157	0	0.00456618	0	0.0023183	0.0289473	0	0	0	Low
GSM2159848	0	0.0131144	0.0287614	0.482264	0	0.0678267	0.00546368	0	0.00827905	0	0.202288	0	0.188522	0	0	0	0	0	0.00348063	0	0	0	Low
GSM2159849	0.0136735	0	0	0.481553	0.0206612	0	0.00776349	0	0.019786	0.0143687	0.190396	0	0.24205	0	0	0.00142232	0	0	0.00832585	0	0	0	Low
GSM2159850	0.0206485	0	0	0.25093	0.066186	0.145152	0.0147505	0	0.000847908	0.04987	0.18477	0	0.25944	0.00153127	0	0	0	0.00046357	0.00541115	0	0	0	Low
GSM2159851	0.010648	0	0	0.398873	0.0336648	0.0226966	0.0069738	0	0.00900956	0.0815116	0.162377	0	0.262169	0.00160158	0	0	0	0	0.0104756	0	0	0	Low
GSM2159852	0.00485064	0	0	0.285603	0.0996477	0	0.0453908	0	0.0119256	0.0286063	0.181513	0	0.327929	0	0	0.00487616	0	0.00199374	0.00709384	0	0	0.000571061	Low
GSM2159853	0.0320838	0	0	0.221836	0.0959905	0.130619	1.12e-05	0	0.000759328	0.102686	0.108806	0.0242303	0.272807	0	0	0.00160321	0	0.000978112	0.00744007	0	0	0.000149355	Low
GSM2159869	0.000767635	0.00537058	0.00616541	0.162548	0.118084	0	0	0	0.0261581	0.0149275	0.0386177	0	0.607641	0.00437408	0	0.00329747	0	0.00632093	0.00572752	0	0	0	High
GSM2159870	0.0203544	0	0.00689446	0.375716	0.0283662	0	0.0300772	0	0.0605396	0	0.0764502	0	0.378199	0.00890405	0	0.00503585	0	0	0.0094632	0	0	0	High
GSM2159871	0.0409281	0	0.00145865	0.143019	0.0221358	0	0.0137021	0	0.00218806	0.0464414	0.0540264	0	0.640084	0.0131171	0	0.00158127	0	0	0.0213179	0	0	0	High
GSM2159872	0.0360573	0	0.00681264	0.0788377	0.131201	0.0694461	0.0125506	0	0.0182719	0.0213122	0	0.0295311	0.558689	0.00185322	0	0	0	0.00297364	0.0315722	0	0	0.000891659	High
GSM2159873	0.000347258	0	0.0513258	0.194201	0	0	0.188809	0	0	0.0885011	0.174004	0	0.25152	0	0	0.00769978	0.00117789	0	0.0236987	0	0.0187158	0	High
GSM2159874	0.0615906	0	0.00375977	0.355641	0.0216546	0.00943193	0.0534499	0	0	0.0314051	0.105465	0	0.334352	0.000114038	0	0.00222958	0	0.00136743	0.0151998	0	0	0.00433832	High
GSM2159875	0.0399613	0	0.0256747	0.152418	0.0901501	0	0.0105263	0	0.00165134	0.0576377	0	0.0797063	0.386329	0	0	0	0	0.00397306	0.00487356	0	0	0.147099	High
GSM2159876	0	0.0673506	0	0.307295	0.0900427	0.0454458	0.0220253	0	0.056088	0	0	0.010227	0.334964	0	0.00089997	0.00599617	0.000707786	0.00477873	0.0541795	0	0	0	High
GSM2159877	0.0248221	0.00221345	0.0249912	0.148083	0	0.0424366	0.0738339	0	0	0.0118893	0.248068	0.000786251	0.390302	0	0	0.00395541	0	0.00656205	0.0220568	0	0	0	High
GSM2159878	0	0.0255645	0.0452959	0.0998839	0.171062	0	0.0204137	0	0.0381597	0.0793251	0	0.044227	0.274464	0.0379063	0.0035101	0	0	0.0125207	0.0933277	0	0	0.0543391	High
GSM2159879	0	0.0221122	0.0401546	0.108896	0.0304829	0.174682	0.0230886	0	0.0162252	0.133757	0.00383842	5.04e-05	0.428381	0	0	0.00334783	0	0.00241964	0.0125644	0	0	0	High
GSM2159880	0.101755	0	0.0040137	0.341329	0.0157512	0.0228583	0.0178098	0	0.0397667	0.0454582	0.0922719	0	0.313381	0.00522175	0	0	0	0.000382403	0	0	0	0	High
GSM2159881	0.0924983	0	0.000688302	0.138677	0	0.260561	0	0	0.0261861	0.0283929	0.028962	0.0098698	0.382496	0	0	0	0	0.00126139	0.00440282	0	0	0.0260053	High
GSM2159882	0	0	0	0.36988	0.125308	0	0.0140815	0	0.0238483	0	0.0886267	0	0.324489	0.0112627	0	0.0011476	0	0.00160756	0.0397489	0	0	0	High
GSM2159883	0.0164576	0.00173293	0.0416802	0.412181	0.0710888	0	0.0180413	0	0.00260577	0.012889	0.0848237	0	0.330831	0.00259978	0	0	0	0.00381736	0.00125208	0	0	0	High

## Sheet: GSE81622(SLE)
Tag	B cells naive	B cells memory	Plasma cells	T cells CD8	T cells CD4 naive	T cells CD4 memory resting	T cells CD4 memory activated	T cells follicular helper	T cells regulatory (Tregs)	T cells gamma delta	NK cells resting	NK cells activated	Monocytes	Macrophages M0	Macrophages M1	Macrophages M2	Dendritic cells resting	Dendritic cells activated	Mast cells resting	Mast cells activated	Eosinophils	Neutrophils	group
GSM2159829	0.0331773	0	0	0.40411	0.0164047	0.0525731	0.055062	0	0.00190054	0.0029572	0.276142	0	0.144244	0	0	0	0	0.000562974	0.0128658	0	0	0	Low
GSM2159830	0.0244517	0	0	0.430226	0.0501302	0	0.0190054	0	0.00127566	0.196544	0.168424	0	0.100022	0	0	0	0	0.000640935	0.00927945	0	0	0	Low
GSM2159831	0.0136236	0	0	0.361994	0.072996	0.0658274	0.0411139	0	0	0	0.120332	0	0.270146	0.000841841	0	0.00786937	0	0.001957	0.0433003	0	0	0	Low
GSM2159832	0.0177836	0	0	0.360775	0.0953965	0.0121229	0.038213	0	0.00166342	0	0.186378	0	0.264324	0	0	0.00229618	0	0.00048906	0.0205586	0	0	0	Low
GSM2159833	0.0063374	0.00189931	0	0.245071	0.0547537	0.0470336	0.0434464	0	0	0	0.395657	0	0.168783	0	0	0.00610053	0	0.00181131	0.0291066	0	0	0	Low
GSM2159834	0.0133853	0.00129347	0	0.311294	0.0441906	0	0.0258871	0	0.00084125	0	0.28273	0	0.271219	0	0	0.00350394	0	3.9e-05	0.0103727	0	0	0.0352435	Low
GSM2159835	0.0127009	0	0	0.435505	0.0350042	0	0.0480983	0	0.000597507	0.120252	0.16391	0	0.170382	0	0	0	0	0.000674211	0.0128747	0	0	0	Low
GSM2159836	0	0.000833674	0.0407313	0.425254	0.0154237	0	0.0488589	0	0.00554424	0.00972096	0.178949	0.0251079	0.199284	0	0	0.0136385	0	0	0.0348464	0	0	0.00180677	Low
GSM2159837	0.0381499	0	0	0.219591	0.0396627	0.082008	0.0960711	0	0	0.0443768	0.244995	0	0.176927	0	0	0.011773	0	0.00607272	0.040373	0	0	0	Low
GSM2159838	0.00142577	0	0	0.218918	0.225508	0.032862	0.0859978	0	0	0.148139	0.172642	0	0.0893265	0.00405199	0	0	0	0.000631627	0.0204979	0	0	0	Low
GSM2159839	0.0130463	0	0	0.256469	0.103135	0	0.0222284	0	0.00324364	0	0.34924	0	0.22505	0.0030744	0	0	0	0.0017152	0.022798	0	0	0	Low
GSM2159840	0	0	0	0.199703	0.182988	0	0.0369735	0	0.00321947	0	0.132646	0	0.418743	0.0176497	0	0	0	0.00154644	0.00653033	0	0	0	Low
GSM2159841	0	0.00237427	0	0.304434	0.0323337	0.0819055	0.0202491	0	0.00105473	0	0.153156	0	0.313415	0	0	0	0	0.00176477	0.0139022	0	0	0.0754103	Low
GSM2159842	0.00949236	0.00578687	0	0.315308	0.0551461	0.0152101	0.0147495	0	0.00179038	0	0.297049	0	0.2659	0.00230837	0	0	0	4.04e-05	0.0170146	0	0	0.000204369	Low
GSM2159843	0.0628267	0	0	0.270085	0.0438483	0.024566	0.038553	0	0.0178684	0	0.183077	0	0.343535	0.000146361	0	0	0	0.000396042	0.0150985	0	0	0	Low
GSM2159844	0.00134599	0.00134631	0	0.296086	0.0721789	0	0.0416123	0	0.00100882	0.0197462	0.261021	0	0.266699	0	0	0.000625493	0	0.000630998	0.0171642	0	0	0.0205347	Low
GSM2159845	0	0.00644861	0	0.255928	0.013741	0.063383	0.0201667	0	0	0	0.41727	0	0.217681	0	0	0	0	0.000785191	0.00452377	0	0	7.31e-05	Low
GSM2159846	0.00590869	0	0	0.294805	0.0464225	0	0.0214386	0	0.00229689	0	0.244663	0.0258179	0.345774	0	0	0.00162804	0	0.00138853	0.00985618	0	0	0	Low
GSM2159847	0.00512737	0.00655855	0	0.23313	0.0135114	0.0709579	0.0505603	0	0	0.010082	0.275264	0	0.289645	0.00933157	0	0.00456618	0	0.0023183	0.0289473	0	0	0	Low
GSM2159848	0	0.0131144	0.0287614	0.482264	0	0.0678267	0.00546368	0	0.00827905	0	0.202288	0	0.188522	0	0	0	0	0	0.00348063	0	0	0	Low
GSM2159849	0.0136735	0	0	0.481553	0.0206612	0	0.00776349	0	0.019786	0.0143687	0.190396	0	0.24205	0	0	0.00142232	0	0	0.00832585	0	0	0	Low
GSM2159850	0.0206485	0	0	0.25093	0.066186	0.145152	0.0147505	0	0.000847908	0.04987	0.18477	0	0.25944	0.00153127	0	0	0	0.00046357	0.00541115	0	0	0	Low
GSM2159851	0.010648	0	0	0.398873	0.0336648	0.0226966	0.0069738	0	0.00900956	0.0815116	0.162377	0	0.262169	0.00160158	0	0	0	0	0.0104756	0	0	0	Low
GSM2159852	0.00485064	0	0	0.285603	0.0996477	0	0.0453908	0	0.0119256	0.0286063	0.181513	0	0.327929	0	0	0.00487616	0	0.00199374	0.00709384	0	0	0.000571061	Low
GSM2159853	0.0320838	0	0	0.221836	0.0959905	0.130619	1.12e-05	0	0.000759328	0.102686	0.108806	0.0242303	0.272807	0	0	0.00160321	0	0.000978112	0.00744007	0	0	0.000149355	Low
GSM2159854	0.0961991	0	0.00478779	0.290569	0	0	0.0214464	0	0.0216372	0	0.0667991	0	0.47814	0.0101617	0	0.000564565	0	0	0.00969039	0	0	0	High
GSM2159855	0.0432166	0	0.0351298	0.335455	0	0	0.00851121	0	0.021176	0.0516965	0.0870121	0	0.36161	0.00300415	0	0.0263353	0	0	0.0268538	0	0	0	High
GSM2159856	0.00334826	0	0.00298726	0.150529	0.0675497	0	0.034069	0	5.08e-05	0	0.0492769	0.0172354	0.472284	0.0217978	0	0	0	0.0053371	0.0259968	0	0	0.149539	High
GSM2159857	0	0.0101197	0.0519085	0.133086	0.0840786	0.0286138	0.0748554	0	0.0148889	0.0580854	0.114787	0	0.373259	0	0.00561274	0.00959941	0	0.00919374	0.0319116	0	0	0	High
GSM2159858	0.0111433	0	0	0.354513	0	0	0.062891	0	0.0127631	0.111739	0	0	0.356456	0.0297662	0	0.00936154	0	0.00987156	0.0414951	0	0	0	High
GSM2159859	0.0440233	0.0112686	0.0311368	0.395009	0.0684569	0	0.0732267	0	0.00357525	0	0.0469961	0	0.291173	0.013805	0	0	0	0.00245891	0.01887	0	0	0	High
GSM2159860	0.113744	0	0.00293676	0.296894	0	0	0.0396758	0	0.0123286	0	0.0837572	0	0.429207	0	0	0.0133658	0	0.00140204	0.0066883	0	0	0	High
GSM2159861	0.0857641	0	0.00333034	0.170671	0.0259126	0.0449606	0.000719869	0	0.00506308	0.00213704	0.0180828	0.0226515	0.612279	0	0	0	0	0.00226233	0.00267403	0	0	0.00349176	High
GSM2159862	0.00432151	0	0.0164869	0.360082	0.0669541	0	0.0460435	0	0.0360533	0.0740067	0.0456495	0	0.326012	0.00375759	0	0.000325706	0	0	0.0203064	0	0	0	High
GSM2159863	0.0121069	0.00544912	0	0.269635	0.0306566	0.166239	0.0199152	0	0.0173213	0	0.0739434	0	0.357654	0.00591263	0	0	0	0.00727389	0.0338925	0	0	0	High
GSM2159864	0.0636788	0	0.00449553	0.299455	0.0473496	0	0.0208165	0	0.0703928	0.0876768	0	0.00129192	0.381822	0.00404488	0	0	0	0.00550084	0.0134751	0	0	0	High
GSM2159865	0.0207655	0	0.00346921	0.22535	0	0.106163	0.0401178	0	0.00127253	0.0661804	0.14031	0	0.380658	0	0	0.00191093	0	0.00131904	0.00338006	0	0	0.00910477	High
GSM2159866	0.022887	0.0287172	0.00352693	0.316917	0	0.0294116	0.00329968	0	0.00947961	0	0.10914	0	0.45689	0.0135041	0	0	0	0	0.00622634	0	0	0	High
GSM2159867	0.0603219	0	0	0.41171	0.0326025	0.0297183	0.0041454	0	0.0309309	0.044309	0	0.0191782	0.330788	0.0111861	0	0.00442574	0	0.00252817	0.0181565	0	0	0	High
GSM2159868	0.0441493	0	0	0.223967	0	0.0975664	0.0534126	0	0.0162408	0.064523	0.0404805	0	0.368872	0.0372954	0	0.0160298	0	0.0102623	0.0174464	0	0	0.00975423	High

## Sheet: GSE50772
Tag	B cells naive	B cells memory	Plasma cells	T cells CD8	T cells CD4 naive	T cells CD4 memory resting	T cells CD4 memory activated	T cells follicular helper	T cells regulatory (Tregs)	T cells gamma delta	NK cells resting	NK cells activated	Monocytes	Macrophages M0	Macrophages M1	Macrophages M2	Dendritic cells activated	Mast cells resting	Mast cells activated	Eosinophils	Neutrophils	group
GSM1228860	0.0395507	0.023702	0	0.0859398	0.108291	0.174702	0	0	0	0.0242644	0.121456	0.00263351	0.389866	0.00373127	0	0.000702535	0	0.0251619	0	0	0	Low
GSM1228861	0.0447806	0.0106287	0	0.0920282	0.0556757	0.229084	0.00231486	0	0	0	0.179326	0	0.359169	0	0	0.0053222	0.000210468	0.0184672	0	0	0.00299262	Low
GSM1228862	0.116025	0.0114598	0	0.126574	0.139237	0.203113	0.00508983	0	0	0	0.147256	0	0.229442	0	0	0	0.0013239	0.0204799	0	0	0	Low
GSM1228863	0.0179805	0.0204188	0	0.0182604	0.0579828	0.213999	0.00530954	0	0	0	0.158711	0	0.415119	0	0	0	0	0.00437746	0	0	0.0878415	High
GSM1228864	0.0850357	0.0337505	0	0	0.11498	0.155392	0.00992215	0	0	0	0.0563352	0.0126901	0.0852131	0	0	0	0.00533414	0.0114023	0	0	0.429945	High
GSM1228865	0.0862208	0.00145104	0	0.0402048	0.065245	0.0529079	0	0	0	0	0.174564	0	0.515262	0	0	0.00618492	0.0021118	0.00884238	0	0	0.0470044	High
GSM1228866	0.052385	0.000934726	0.00291269	0.165048	0.209473	0.119596	0.00864911	0	0	0	0.0993461	0.00446815	0.312567	0	0	0.00377872	0.000317964	0.0205228	0	0	0	Low
GSM1228867	0.0692155	0.0136196	0	0.102718	0.163725	0.173381	0.0112276	0	0	0	0.205371	0	0.245145	0	0	0.00223787	0.00122956	0.012129	0	0	0	Low
GSM1228868	0.0126678	0.0492665	0.010841	0.145033	0.0427046	0.20713	0.00346689	0	0	0	0.107485	0	0.399496	0	0	0.00355148	0.000633722	0.017723	0	0	0	Low
GSM1228869	0.103635	0.00899187	0.0026668	0.162732	0.212489	0.154207	0.00689364	0	0	0	0.12494	0	0.210368	0	0	0	0.000622234	0.0121874	0	0.000266918	0	Low
GSM1228870	0.0551207	0.0113014	0	0.0207966	0.102385	0.151972	0	0	0	0	0.168731	0	0.388376	0	0	0	0	0.0166152	0	0	0.0847031	Low
GSM1228871	0.0680231	0.0607283	0	0.0820506	0.105486	0.190594	0.00310265	0	0	0	0.145435	0	0.322863	0.00424153	0	0	0	0.0174762	0	0	0	Low
GSM1228872	0.00669299	0.0225203	0	0.0462702	0.0893946	0.084501	0.00984643	0	0	0	0.141929	0	0.554187	0	0	0.00836906	0.000584776	0.0357051	0	0	0	Low
GSM1228873	0	0.0222677	0.0224797	0.0375178	0.0227429	0.0817714	0.0146089	0	0	0.0270964	0.0531517	0	0.605886	0	0	0.00182353	0.000281271	0.00874621	0	0	0.101626	High
GSM1228874	0.141403	0.0449255	0	0.0545807	0.0422813	0.127601	0.00174211	0	0.000284424	0	0.0333867	0	0.517827	0.00509485	0	0.000883516	0.000359477	0.0246841	0	0	0.00494611	High
GSM1228875	0.0679068	0.0503625	0.019346	0.129357	0.128412	0.0521183	0.00487671	0	0	0	0.0769915	0	0.356581	0	0	0.00907839	0.00578909	0.0236497	0	0	0.0755309	High
GSM1228876	0.0720346	0	0	0.040868	0.070079	0.184598	0.0165908	0	0	0.000843167	0.170931	0	0.402674	0	0	0.00345782	0.00015673	0.0241964	0	0	0.0135709	Low
GSM1228877	0.0536178	0	0.00926779	0.137105	0.0630125	0.129216	0.0261726	0	0	0	0.133097	0	0.321182	0	0	0	0.00711943	0.0299067	0	0	0.090303	High
GSM1228878	0.0604622	0.00916737	0	0.191014	0.0229583	0.0880776	0.0153179	0	0.000644992	0	0.219833	0	0.350623	0.000784386	0	0.002858	0	0.0263524	0	0	0.0119064	Low
GSM1228879	0.03752	0.0357734	0	0.098294	0.158451	0.21771	0.0271616	0	0	0	0.169526	0	0.227079	0	0	0.0102179	0	0.0182668	0	0	0	Low
GSM1228880	0.0700898	0.0109982	0	0.0768361	0.0381981	0.14879	0.0280903	0	0	0	0.296696	0	0.282136	0	0	0.0124697	0.000446804	0.0140217	0	0	0.0212275	Low
GSM1228881	0.0591306	0.0231382	0.00378701	0.0222241	0.129359	0.187099	0.0245125	0	0	0.00335751	0.211777	0	0.311594	0	0	0.00138525	0.00186596	0.00681839	0	0	0.0139505	Low
GSM1228882	0.0438323	0	0.00181248	0.108524	0.0493211	0.200281	0.0100502	0	0	0	0.210104	0	0.344827	0.00176157	0	0	4.12e-05	0.0174482	0	0	0.011997	Low
GSM1228883	0.036169	0.0356617	0.112271	0.146295	0.0418931	0.0860502	0.0259208	0	0	0	0.169542	0	0.262402	0	0	0	0.00394102	0.0134224	0	0	0.0664309	High
GSM1228884	0.0666506	0.0231157	0	0.0727309	0.132809	0.159962	0.00533127	0	0.006845	0	0.100369	0.0115622	0.404772	0	0	0.000629641	0.00105435	0.00927536	0	0.00489257	0	High
GSM1228885	0.0270841	0.0265794	0	0.076551	0.152611	0.109404	0	0	0.00711551	0	0.0480268	0.00563562	0.473708	0	0	0.00159954	0.000900172	0.020706	0	0	0.0500781	High
GSM1228886	0.0376428	0.0137383	0	0.0131077	0.0461131	0.220547	0	0	0.00474084	0	0.0747931	0.0234044	0.519239	0	0	0	0.00159419	0.0241897	0	0.00226408	0.0186256	High
GSM1228887	0.067221	0.00385725	0	0.00903216	0	0.0822805	0.00476154	0	0.00429544	0	0.205736	0	0.478436	0.00108726	0	0	0.00161177	0.0181526	0	0	0.123528	High
GSM1228888	0.0461567	0.0296091	0.00189616	0.0273763	0.0123903	0.12478	0.000108694	0	0	0	0.0901799	0	0.506043	0.00819935	0	0.00764391	0.000877758	0.000595025	0	0	0.144144	High
GSM1228889	0.0696016	0.0176245	0	0.101162	0.0806362	0.122257	0.00221125	0	0	0	0.0572641	0.0247005	0.431538	0	0	0.00606073	0.00777506	0.0090226	0	0	0.0701465	High
GSM1228890	0.0600353	0.022787	0	0.0991587	0.184011	0.0877221	0.015406	0	0	0	0.0738491	0	0.312388	0	0	0.0153722	0.00773006	0.013778	0	0	0.107763	High
GSM1228891	0	0.0234204	0.0520965	0.129884	0.0775923	0.126716	0.0153687	0	0	0.00899346	0.0604306	0	0.443117	0	0	0.00673491	0.0029324	0.011543	0	0	0.041171	High
GSM1228892	0	0.0099145	0.0188181	0.0370782	0.0956638	0.189133	0.0359364	0	0	0	0.0573466	0	0.473383	0.00433579	0	0	0.00961005	0	0	0	0.0687812	High
GSM1228893	0	0.0139049	0.0279571	0.242197	0.0222945	0.0720262	0	0	0	0	0.0303996	0.0403262	0.301462	0	0	0.00422698	0.00297707	0	0.0782808	0	0.163947	High
GSM1228894	0.0691015	0.0570653	0	0.0949768	0.114454	0.105085	0.0133272	0	0	0	0.061584	0	0.329016	0	0	0.00585943	0.00208316	0	0	0	0.147447	High
GSM1228895	0.0236475	0.0676723	0.127497	0.230817	0.174669	0.0345565	0.0187649	0	0	0	0.0784249	0	0.224866	0	0	0.00375263	0.0077798	0	0	0	0.00755355	High
GSM1228896	0	0.0160437	0.20665	0.12986	0.114111	0.0863917	0.0204333	0	0	0	0.0742175	0	0.286656	0	0.000693227	0.0155172	0.0086091	0.0189563	0	0	0.0218615	High
GSM1228897	0	0	0.00689939	0.061672	0.0385575	0.0501969	0	0	0	0	0.085286	0	0.629824	0.00901695	0	0.00846758	0	0	0.0632398	0	0.0468395	High
GSM1228898	0.0196955	0.0374818	0.00072471	0.0681118	0.029473	0.0962517	0.0117234	0	0	0	0.126409	0	0.470148	0	0	0.0170492	0.00108696	0.016151	0	0	0.105694	High
GSM1228899	0.0614708	0.0593934	0.0287977	0.112666	0.132184	0.227552	0.0145428	0	0	0	0.0544157	0	0.22965	0.00935108	0	0	0.00807172	0.0064965	0	0	0.0554067	High
GSM1228900	0	0.0404332	0.0738099	0.0753598	0.168213	0.195569	0.0210825	0	0	0	0.0539868	0	0.340504	0	0	0	0.00549052	0.0138954	0	0	0.0116559	High
GSM1228901	0.0196939	0.00990695	0.000344514	0.0791416	0.0479822	0.0892163	0.0179314	0	0	0	0.114068	0	0.58101	0.00429433	0	0	0	0.0155682	0	0.0021841	0.0186583	High
GSM1228902	0	0.0086501	0.100062	0.196508	0	0.107538	0	0	0	0	0.201241	0	0.324773	0.0113167	0	0	0.000578869	0	0.0120213	0	0.0373114	High
GSM1228903	0.00687475	0.0158651	0.0237618	0.145938	0.00405094	0.063282	0.00694527	0	0	0	0.181105	0	0.450345	0	0	0.0150775	0	0.0201241	0	0	0.0666311	High
GSM1228904	0.0228469	0.0372311	0.0018731	0.143192	0.239103	0.180758	0	0	0	0	0.0951155	0	0.25947	0	0	0.00640098	0.00625063	0.00130227	0	0.000713877	0.00574221	High
GSM1228905	0.0751695	0.0456367	0.0176947	0.0698943	0.0475143	0.0813816	0	0	0	0	0.0442868	0	0.473202	0	0	0.0295204	0.00150837	0	0.0844564	0	0.0297348	High
GSM1228906	0.0331512	0.0276401	0.0244939	0.0986448	0.0795312	0.0784221	0.00975064	0	0	0	0.150793	0	0.446764	0	0	0.0053384	0.00249356	0.00678259	0	0	0.0361945	High
GSM1228907	0.082716	0.00527918	0.000627197	0.23371	0	0.0469446	0	0	0	0	0.220559	0	0.372869	0.00805119	0	0.0113949	0.000919718	0.000374921	0	0	0.0165537	High
GSM1228908	0	0.0595985	0.00706258	0.180126	0.0569592	0.051524	0.0197572	0	0	0	0.21362	0	0.360675	5.11e-05	0	0.00287942	0.00379681	0.00628498	0	0	0.0376651	High
GSM1228909	0.0133983	0.0169329	0.00264327	0.0720215	0.132736	0.0881456	0.00342808	0	0	0.00848008	0.0646522	0.0179607	0.492986	0	0	0.00112681	0.00456341	0	0.0476132	0	0.0333115	High
GSM1228910	0.0208536	0.0302056	0.00897424	0.0854577	0.0520939	0.0636377	0.0204618	0	0	0	0.131572	0	0.534232	0.00534906	0.000992909	0.00383453	0.00204404	0.0266172	0	0.000796297	0.0128769	High
GSM1228911	0.00693036	0.0121499	0	0.140239	0.0948138	0.0881625	0.00154947	0	0	0	0.109938	0	0.490071	0.014698	0	0.00134497	0.00147112	0.0168942	0	0	0.0217373	High
GSM1228912	0.0592827	0.0481213	0.0141037	0.158512	0.0779806	0.0125007	0.00936266	0	0	0	0.277234	0	0.291329	0.0128554	0	0	0.00337031	0.0109517	0	0	0.0243961	High
GSM1228913	0	0.0412964	0.0411057	0.102718	0.046245	0.100646	0.00943562	0	0	0	0.178628	0	0.412899	0.00312648	0	0.00215206	0.00152207	0	0	0	0.0602254	High
GSM1228914	0.0629409	0.0132349	0.00650011	0.206193	0.0929822	0.164007	0.0135814	0	0	0	0.125083	0	0.261592	0	0	0	0.00220243	0.0146835	0	0	0.0369997	High
GSM1228915	0.0552227	0.00406418	0	0.071084	0.137666	0.160055	0.0190057	0	0	0	0.0886355	0	0.373387	0	0	0.00776708	0.00651954	0.0375971	0	0.00150914	0.0374868	Low
GSM1228916	0.0670231	0.00684435	0	0.0383274	0.116129	0.235991	0.00698611	0	0	0.00584516	0.128944	0	0.353122	5.31e-05	0	0.0028766	0.000455133	0.0236844	0	0.00902432	0.00469512	Low
GSM1228917	0.0345398	0	0.000715088	0.0534036	0.129999	0.176265	0.0214633	0	0	0	0.197032	0	0.363751	0	0	0.00207921	0	0.00707772	0	0	0.0136754	Low
GSM1228918	0.076803	0.00194827	0	0.0968213	0.0934372	0.192282	0.00965517	0	0	0	0.308225	0	0.209696	0	0	0	0.000148158	0.0109839	0	0	0	Low
GSM1228919	0.029334	0.0123853	0.0119609	0.0808543	0.0643203	0.0961842	0.00843404	0	0	0	0.146809	0	0.436363	0	0	0	0.00670948	0.0053783	0	0	0.101267	High
GSM1228920	0	0.0524004	0.0113258	0.0783494	0.101456	0.0779692	0.0104507	0	0	0	0.0573345	0.00579446	0.500915	0	0	0.0209105	0.0107031	0	0.00817879	0	0.0642122	High
GSM1228921	0	0.0251879	0.0028224	0.0940257	0	0.0838289	0.0263894	0	0	0	0.0479317	0	0.568075	0.00360926	0	0.00414499	0.00338814	0.00537591	0	0.00711573	0.128105	High
GSM1228922	0.0914555	0.025792	0	0.150407	0	0.145837	0.0077459	0	0	0	0.138276	0	0.105788	0	0	0.0147726	0.0049224	0.0188175	0	0	0.296185	High
GSM1228923	0.0941914	0	0	0.0473824	0.0485315	0.0953511	0.0121686	0	0.0017403	0	0.115262	0	0.51399	0.00203885	0	0	0.00133635	0.0305277	0	0	0.0374802	High
GSM1228924	0.086601	0	0.00286891	0.0686909	0.134142	0.0923976	0.00731009	0	0.00185164	0	0.0659112	0.00773584	0.311718	0.0139591	0	0	0.000512714	0.00127907	0	0.00791358	0.197108	High
GSM1228925	0	0.00917351	0	0.087116	0.0712503	0.269559	0	0	0	0	0.0798513	0	0.41216	0	0	0.00300388	0.00114065	0.0167708	0	0	0.0499743	High
GSM1228926	0.0876979	0.0688693	0.0117737	0.225135	0	0.0875517	0	0.0122249	0	0	0.036897	0.0223662	0.29882	0	0	0	0.0106859	0.0205223	0	0	0.117456	High
GSM1228927	0.0540111	0.00632444	0.0112324	0.14989	0	0.0860589	0.0197827	0	0	0.00672195	0.135282	0	0.455588	0.00241258	0	0.001349	0.00312754	0.013655	0	0	0.0545645	High
GSM1228928	0.08958	0	0.000173832	0.0525348	0.164045	0.157478	0.0168076	0	0	0	0.103124	0	0.376	0	0	0.00317536	0.00210263	0.0124247	0	0.00553474	0.0170192	High
GSM1228929	0.0530825	0.00752702	0	0.0702114	0.0811143	0.179698	0.0043297	0	0.000979256	0	0.150494	0.0126496	0.423398	0	0	0.00268431	0.00211636	0.0117159	0	0	0	High
GSM1228930	0.155906	0.0229857	0	0.131003	0.0788329	0.0605713	0.0272657	0	0	0	0.159245	0	0.340196	0.00223459	0	0.00201788	0.00500415	0.00178703	0	0	0.0129494	High
GSM1228931	0.00576933	0	0.00576696	0.166065	0.0221045	0.0913245	0.00896258	0	0	0	0.098143	0.0318532	0.362851	0	0	0.0076656	0.00524059	0	0.0580936	0	0.13616	High
GSM1228932	0.0622044	0	0.0058835	0.0739051	0.12749	0.102962	0.0275258	0	0	0	0.125479	0	0.37833	0.00200252	0	0	0.00977874	0.013193	0	0	0.0712447	High
GSM1228933	0.0244806	0.0640132	0.00597358	0.228527	0	0.0471125	0.0352788	0	0	0	0.174212	0	0.37899	0	0	0.0123316	0.000634199	0.00651476	0	0.00824835	0.0136843	High
GSM1228934	0	0	0.0052069	0.241963	0	0.00611408	0.0230672	0	0	0	0.0780171	0	0.550235	0.00263412	0	0	0.0014688	0.04626	0	0	0.0450336	High
GSM1228935	0.0125271	0.0268664	0.011202	0.0803326	0.0840233	0.1147	0.0176729	0	0	0	0.0725337	0	0.458161	0	0	0.0272974	0.00760993	0.0258555	0	0	0.0612188	High
GSM1228936	0.0912898	0	0	0.292927	0.00649828	0.111957	0.00448681	0	0	0	0.183143	0	0.258305	0	0	0.0110032	0.00844937	0.000212178	0	0	0.0317285	High
GSM1228937	0.00312865	0.0641974	0.0228143	0.402243	0	0.155823	0.0132314	0.00170585	0	0.0790395	0.0970111	0	0.141032	0	0	0.00612311	0.00177085	0.00738713	0	0	0.00449273	High
GSM1228938	0.0524769	0.0282545	0	0.109672	0.03647	0.119899	0.0235158	0	0	0	0.305626	0	0.182541	0	0	0.00556125	0.00423013	0	0.0237477	0	0.108005	High
GSM1228939	0.0365654	0	0.00381907	0.0898466	0.0753752	0.105139	0.00161403	0	0	0	0.170686	0	0.400232	0.00397426	0	0	0.00119933	0.0274432	0	0	0.0841055	High
GSM1228940	0.0820083	0.0485945	0	0.0943746	0	0.0674949	0	0	0.000453771	0	0.0579413	0	0.469336	0	0	0.00160729	0.00617229	0	0.112447	0	0.0595697	High
