# Supplementary material for: Identification of key biomarkers and immune infiltration in systemic lupus erythematosus by integrated bioinformatics analysis
Source: J Transl Med. 2021 Jan 19;19:35. doi: 10.1186/s12967-020-02698-x (PMC7814551; doi:10.1186/s12967-020-02698-x)
Supplement: Supplementary file 8 — Additional file 8. Scripts used for immune cell infiltration. [file 12967_2020_2698_MOESM8_ESM.txt]

dir.create("plot")

input="CIBERSORT-filter.txt"
outpdf="plot/barplot.pdf"

rawdata <- read.table(input,header=T,sep="\t",check.names=F,row.names=1)
group <- rawdata[,"group"]
data <- rawdata[,-ncol(rawdata)]
tdata=t(data)
col=rainbow(nrow(tdata),s=0.7,v=0.7)

pdf(outpdf,height=10,width=25)
par(las=1,mar=c(8,4,4,15))
a1 = barplot(tdata,col=col,yaxt="n",ylab="Relative Percent",xaxt="n")
a2=axis(2,tick=F,labels=F)
axis(2,a2,paste0(a2*100,"%"))
axis(1,a1,labels=F)
par(srt=60,xpd=T);text(a1,-0.02,colnames(tdata),adj=1,cex=0.6);par(srt=0)
ytick2 = cumsum(tdata[,ncol(tdata)])
ytick1 = c(0,ytick2[-length(ytick2)])
legend(par('usr')[2]*0.98,par('usr')[4],legend=rownames(tdata),col=col,pch=15,bty="n",cex=1.3)
dev.off()

library(pheatmap)
pdf("plot/heatmap.pdf",height=6,width=15)
pheatmap(tdata, 
         annotation=as.data.frame(group,row.names = rownames(data)), 
         color = colorRampPalette(c("green", "black", "red"))(50),
         cluster_cols =F,
         fontsize = 8,
         fontsize_row=7,
         fontsize_col=6)
dev.off()


library(corrplot)
pdf("plot/corHeatmap.pdf",height=13,width=13)
corrplot(corr=cor(data),
         method = "color",
         order = "hclust",
         tl.col="black",
         addCoef.col = "black",
         number.cex = 0.8,
         col=colorRampPalette(c("blue", "white", "red"))(50),
         )
dev.off()

library(vioplot)                                                    
pdf("plot/vioplot.pdf",height=8,width=15)           
par(las=1,mar=c(10,6,3,3))
x=c(1:ncol(data))
y=c(1:ncol(data))
plot(x,y,
     xlim=c(0,63),ylim=c(min(data),max(data)+0.02),
     main="",xlab="", ylab="Fraction",
     pch=21,
     col="white",
     xaxt="n")

for(i in 1:ncol(data)){
  normalData=data[group == "Low",i]
  tumorData=data[group == "High",i]
  vioplot(normalData,at=3*(i-1),lty=1,add = T,col = 'blue')
  vioplot(tumorData,at=3*(i-1)+1,lty=1,add = T,col = 'red')
  wilcoxTest=wilcox.test(normalData,tumorData)
  p=round(wilcoxTest$p.value,3)
  mx=max(c(normalData,tumorData))
  lines(c(x=3*(i-1)+0.2,x=3*(i-1)+0.8),c(mx,mx))
  text(x=3*(i-1)+0.5, y=mx+0.02,labels=ifelse(p<0.001, paste0("p<0.001"), paste0("p=",p)), cex = 0.8)
  text(seq(1,64,3),-0.05,xpd = NA,labels=colnames(data),cex = 1,srt = 45,pos=2)
}
dev.off()

#install.packages("ggplot2")

#pca analysis
setwd("C:\\Users\\lexb4\\Desktop\\GEOimmune\\13.PCA")                  
data=read.table("CIBERSORT.filter.txt",header=T,sep="\t",row.names=1)   
data=as.matrix(data)                                                    
data.class <- rownames(data)
data.pca <- prcomp(data, scale. = TRUE)                                
write.table(predict(data.pca),file="newTab.xls",quote=F,sep="\t")       

#pca 2d plot
library(ggplot2)
group=c(rep("Normal",6),rep("Tumor",6))  
pcaPredict=predict(data.pca)
PCA = data.frame(PCA1 = pcaPredict[,1], PCA2 = pcaPredict[,2],group=group)
PCA.mean=aggregate(PCA[,1:2],list(group=PCA$group),mean)

veganCovEllipse<-function (cov, center = c(0, 0), scale = 1, npoints = 100) {
    theta <- (0:npoints) * 2 * pi/npoints
    Circle <- cbind(cos(theta), sin(theta))
    t(center + scale * t(Circle %*% chol(cov)))
}
df_ell <- data.frame()
for(g in levels(PCA$group)){
df_ell <- rbind(df_ell, cbind(as.data.frame(with(PCA[PCA$group==g,],
                  veganCovEllipse(cov.wt(cbind(PCA1,PCA2),
                  wt=rep(1/length(PCA1),length(PCA1)))$cov,
                  center=c(mean(PCA1),mean(PCA2))))),group=g))
}

pdf(file="PCA.pdf",height=6,width=7)
ggplot(data = PCA, aes(PCA1, PCA2)) + geom_point(aes(color = group)) +
    geom_path(data=df_ell, aes(x=PCA1, y=PCA2,colour=group), size=1, linetype=2)+
    annotate("text",x=PCA.mean$PCA1,y=PCA.mean$PCA2,label=PCA.mean$group)+
    theme_bw()+
    theme(panel.grid.major = element_blank(), panel.grid.minor = element_blank())
dev.off()
