# Supplementary material for: Identification of key biomarkers and immune infiltration in systemic lupus erythematosus by integrated bioinformatics analysis
Source: J Transl Med. 2021 Jan 19;19:35. doi: 10.1186/s12967-020-02698-x (PMC7814551; doi:10.1186/s12967-020-02698-x)
Supplement: Supplementary file 9 — Additional file 9: Table S7. DEGs in the datasets. [file 12967_2020_2698_MOESM9_ESM.xls]

## Sheet: GSE144390
ID	adj.P.Val	P.Value	logFC	Gene.symbol
8126905	0.00418	1.93e-07	4.7982	CRISP3
7973105	0.00418	2.51e-07	4.16799	RNASE3
7969288	0.00599	5.39e-07	5.39735	OLFM4
8086607	0.01278	2.14e-06	4.70992	LTF
8158167	0.01278	2.3e-06	4.60528	LCN2
7951246	0.01278	2.3e-06	5.7442	MMP8
7997188	0.0141	2.96e-06	3.26131	HP
7973110	0.01583	3.8e-06	2.92241	RNASE2
7940216	0.02202	5.95e-06	3.46835	MS4A3
7948444	0.02256	8.3e-06	2.99304	TCN1
8149109	0.02256	8.46e-06	4.76097	DEFA4
8062444	0.02256	9.39e-06	4.56123	BPI
8149116	0.02256	1.02e-05	4.68026	DEFA1B///DEFA3///DEFA1
8149126	0.02256	1.02e-05	4.68026	DEFA1B///DEFA3///DEFA1
8149137	0.02256	1.02e-05	4.68026	DEFA1B///DEFA3///DEFA1
8037222	0.02263	1.09e-05	4.54684	CEACAM8
8066493	0.02633	1.34e-05	3.46704	SLPI
8124388	0.03514	1.9e-05	2.49673	HIST1H3B
8095986	0.0477	2.72e-05	3.98778	ANXA3
8079590	0.05298	3.18e-05	3.29736	CAMP
8075481	0.08945	5.97e-05	2.52271
7940028	0.08945	5.98e-05	2.10587	SERPING1
7976443	0.08945	6.18e-05	2.96551	IFI27
8041508	0.08965	6.6e-05	1.52358	QPCT
8157446	0.08965	6.73e-05	2.71655	ORM1
7920238	0.09255	7.51e-05	1.67895	S100A12
7914127	0.09255	7.7e-05	1.82662	IFI6
8046003	0.09255	7.78e-05	2.50267	GCA
7905060	0.10014	8.72e-05	2.13246	FCGR1CP///FCGR1B///FCGR1A
7920244	0.10215	9.2e-05	1.35616	S100A8
7919133	0.10402	9.68e-05	2.13741	FCGR1CP///FCGR1B///FCGR1A
8008627	0.12436	0.000122	-1.62946	NOG
8037205	0.12436	0.00013	2.57848	CEACAM1
8029098	0.12436	0.00013	3.49033	CEACAM6
7905047	0.12436	0.000131	2.07644	FCGR1CP///FCGR1B///FCGR1A
7963986	0.12967	0.00014	1.28662	RAB13
7945371	0.13201	0.000147	2.21989	IFITM3
8038899	0.13645	0.000163	1.30538	FPR1
8122058	0.13645	0.000163	2.22041	ARG1
7908388	0.13645	0.000165	2.80579	RGS1
8124527	0.13645	0.000168	2.40561	HIST1H1B
7961440	0.13695	0.000173	1.49544	PLBD1
7893333	0.2212	0.000286	1.82637
7906377	0.24325	0.000321	1.43069	MNDA
8053379	0.26204	0.000354	-1.17958	TRABD2A
8021645	0.27059	0.000375	2.23024	SERPINB10
8124391	0.27059	0.000382	1.68929	HIST1H2AB
8117426	0.29527	0.000426	1.35474	HIST1H2BH///HIST1H2BH
7984704	0.3141	0.00047	-1.12867	NEO1
8020468	0.3141	0.000474	1.21923	RBBP8
8052382	0.3141	0.000481	1.22939	FANCL
8151756	0.316	0.000493	1.24004	TMEM55A
8165692	0.32296	0.000514	2.20443
7898448	0.33807	0.000552	1.54396	PADI4
7971296	0.33807	0.000564	1.89893	EPSTI1
8177222	0.33807	0.000571	3.28363	CD24
8124437	0.33807	0.000579	1.53187	HIST1H3F
7893287	0.33987	0.000592	1.38478
8117594	0.34006	0.000609	2.33564	HIST1H2BM
8037298	0.34006	0.000613	3.12256	CD177
8132515	0.34236	0.000627	1.12484	BLVRA
7954196	0.36867	0.000686	1.0777	MGST1
7896706	0.37304	0.000706	1.39917
7940835	0.37639	0.000725	1.12981	COX8A
8148572	0.37639	0.000735	1.68154	LY6E
7940391	0.39888	0.000791	-0.967652	CD6
7905571	0.40553	0.000825	1.26041	S100A9
8107909	0.40553	0.000828	0.995177	SLC22A4
8168470	0.40959	0.000849	1.62966	COX7B
7946149	0.41794	0.000879	-0.989753	APBB1
7982757	0.43428	0.000926	1.02498	KNL1
7892735	0.43469	0.000943	0.984363
7895874	0.43469	0.000953	1.44032
7920128	0.43626	0.00097	1.33059	S100A11
8091327	0.43788	0.000986	2.27488	PLSCR1
7894457	0.43838	0.001	1.27722
7944716	0.44786	0.00104	1.89606
8082058	0.44786	0.00105	1.27528	CSTA
8117608	0.45202	0.00107	1.09761	HIST1H2AL///HIST1H2AL
7893155	0.48885	0.00118	0.97397
8037742	0.48885	0.0012	1.72167	PGLYRP1
7895180	0.48885	0.00121	0.873178
7934215	0.48885	0.00124	-0.979157	SPOCK2
8174509	0.48885	0.00125	0.948869	GNG5
7892883	0.48885	0.00125	1.04204
8133876	0.48885	0.00127	1.78326	CD36
8104738	0.48885	0.00128	0.925127	SUB1
8133233	0.4895	0.0013	-1.05763	AUTS2
8102643	0.4895	0.00133	1.09647	CCNA2
7902553	0.4895	0.00134	3.40481	IFI44
8094259	0.4895	0.00138	1.10788	LAP3
7923547	0.4895	0.00138	2.43409	CHI3L1
8008885	0.4895	0.00138	1.35324	MIR21
8162531	0.4895	0.0014	1.72357
7893226	0.4895	0.00141	1.0731
8012028	0.4895	0.00142	0.8986	ASGR2
7982889	0.4895	0.00143	1.02147	NUSAP1
8108478	0.49319	0.00146	1.26546	CYSTM1
7965200	0.49319	0.00147	1.40039	CCDC59
8030804	0.49319	0.00148	0.896443	CD33
8014974	0.49638	0.00152	1.1739	TOP2A
7959834	0.49638	0.00152	1.13981	GLT1D1
7893999	0.49638	0.00154	-1.07463
7892856	0.49703	0.00162	1.39962
7896691	0.49703	0.00163	-0.914409
8075886	0.49703	0.00163	-0.914409	IL2RB
7975799	0.49703	0.00163	0.994435	FLVCR2
8148694	0.49703	0.00164	0.941538	GRINA
8082003	0.49703	0.00165	1.13971	EAF2
8016932	0.49703	0.00167	2.21517	MPO
8074606	0.49703	0.00167	1.66345	USP41///USP18
7975412	0.49703	0.00167	-0.957924	TTC9
7973084	0.49925	0.00169	0.817003	RNASE4///ANG
7896708	0.50243	0.00173	-1.44761
7995783	0.50243	0.00174	1.72984	MT2A
8114612	0.50483	0.00176	1.01362	CD14
8047272	0.50484	0.00177	1.73659	SPATS2L
8089988	0.52363	0.00187	1.16289	CCDC58
7895209	0.52363	0.00187	1.11507
8001457	0.52375	0.00191	1.57827	CES1
7946033	0.52375	0.00191	2.6709	HBB
8039109	0.52375	0.00192	1.57227	VSTM1
8155849	0.53723	0.00204	1.07165	ANXA1
8001531	0.53723	0.00205	0.930682	MT1G
8180255	0.53723	0.00205	1.36901	HIST2H4B
8180321	0.53723	0.00205	1.36901	HIST2H4A
7893971	0.53723	0.00206	1.19849
7981242	0.53723	0.00209	-1.21167	BCL11B
8064716	0.53723	0.00215	1.67802	SIGLEC1
8072876	0.53723	0.00215	0.890513	LGALS1
7962367	0.53723	0.00216	0.830719	ZCRB1
7905079	0.53723	0.00217	1.02181	HIST2H2AA4///HIST2H2AB///HIST2H2AC///HIST2H2AA3
7919619	0.53723	0.00217	1.02181	HIST2H2AA4///HIST2H2AB///HIST2H2AC///HIST2H2AA3
8124537	0.53723	0.00217	1.54539	HIST1H3J
8019842	0.53723	0.00221	1.34049	TYMS
8154836	0.53723	0.00227	1.03931	ANXA2P2
7922807	0.53723	0.00228	-0.774042	COLGALT2
8029280	0.53723	0.00229	1.68662	CD177
7919390	0.53723	0.00229	1.7952
7978351	0.53723	0.0023	1.48517	CTSG
8014768	0.53723	0.00232	-1.40947	PLXDC1
7991762	0.53723	0.00232	2.51247	HBA2///HBA1
7991766	0.53723	0.00232	2.51247	HBA2///HBA1
8078442	0.53723	0.00234	-0.89357	CCR4
7895467	0.53723	0.00235	1.06753
8063115	0.53723	0.00236	2.12684	MMP9
8086538	0.5431	0.0024	1.47896	LIMD1-AS1
8084704	0.54864	0.00244	1.73612	EIF4A2
8024056	0.5494	0.00246	1.91204	ELANE
7912525	0.55008	0.00249	1.84646
8180196	0.55008	0.00249	0.948664	LILRA6
8146934	0.55173	0.00254	1.25181	LY96
8050942	0.55173	0.00255	0.900563	OTOF
8095376	0.55173	0.00257	1.31928	MT2A
7947861	0.55173	0.00257	0.849503	SPI1
7894357	0.55366	0.00259	1.36715
7918902	0.56588	0.0027	0.846585	CD58
7895831	0.56588	0.0027	1.08408
7981460	0.56588	0.0027	-0.750214	PPP1R13B
8124440	0.56588	0.00274	0.862275	HIST1H3G
7939150	0.56588	0.00275	0.874602	PRRG4
8068898	0.56588	0.00275	0.948004	HIST1H2BK///H2BFS///HIST1H2BO///HIST1H2BD
7917232	0.60211	0.00296	0.781829	GNG5
7896171	0.60211	0.00298	0.764159
7902452	0.60211	0.00299	-1.34405	AK5
8157582	0.60211	0.00302	0.748049	GSN
8105661	0.60211	0.00305	0.803839	TRAPPC13
8117580	0.60211	0.00306	1.17803	HIST1H2AI
7937020	0.60211	0.00306	1.49354	MKI67
7897522	0.60211	0.00309	0.984254	RBP7
8033635	0.60211	0.00313	-0.796379	ADAMTS10
7988605	0.60211	0.00314	1.09081	COPS2
7919612	0.60211	0.00315	1.01837	HIST2H3D///HIST2H3A///HIST2H3C
8001178	0.60211	0.00317	1.07051	C16orf87
8132743	0.60211	0.00319	2.47613	ABCA13
8095362	0.60211	0.00321	1.40661	MT2A
8000869	0.60211	0.00322	-1.06659	SEPT1
8087691	0.60211	0.00324	-0.796801	CACNA2D2
7893088	0.60211	0.00325	1.37746
8121911	0.60211	0.00327	0.92618	CENPW
8040223	0.60211	0.00329	1.13565	RRM2
8024038	0.60211	0.00329	0.809799	AZU1
7896710	0.61136	0.00336	2.18943
7995838	0.62146	0.00343	1.29189	MT1X
7941879	0.62269	0.00351	-0.761177	TBC1D10C
8173745	0.62269	0.00353	1.51432	CYSLTR1
8015796	0.62269	0.00354	1.55341
8005204	0.62269	0.00354	1.17067	CCDC144CP///CCDC144NL///CCDC144B///CCDC144A
7895064	0.62269	0.00356	1.03465
7905481	0.62269	0.00356	1.07269
7898655	0.62269	0.00357	1.55056	CDA
8116734	0.62492	0.00362	0.812135	LY86
8053646	0.62492	0.00362	1.30417
7992934	0.63476	0.0037	-0.773238	DNASE1
7969129	0.63505	0.00375	1.0327	PHF11
7969986	0.63505	0.00378	1.88291	TNFSF13B
8036913	0.63505	0.0038	1.32387	BLVRB
8018975	0.63505	0.00381	0.91783	LGALS3BP
7961142	0.63505	0.00383	2.5551	OLR1
7912529	0.63505	0.00386	-0.742043
7992293	0.63505	0.00386	-0.962703	TMEM204
7951408	0.63505	0.00387	0.98871	CARD16
8161943	0.63505	0.0039	1.02911
8074399	0.63505	0.00392	0.892585	CLTCL1
8026456	0.63505	0.00393	0.952289	CYP4F3
8077099	0.63505	0.00394	0.984705	SCO2
7928534	0.63505	0.00396	0.8476	C10orf11
7906720	0.63505	0.004	1.49581	FCER1G
7963575	0.63505	0.00402	-1.12833	EIF4B
8084206	0.63505	0.00403	1.08228	B3GNT5
7961083	0.63505	0.00405	0.977786	CLEC2B
7896325	0.63505	0.00405	-0.673956
8147049	0.63505	0.00407	0.978694	FABP5P3///FABP5
8041206	0.63505	0.00409	-0.893233	LBH
8147883	0.63505	0.00411	1.06784	ENY2
7896595	0.63505	0.00416	1.15655
7899029	0.63505	0.00418	-0.734434	MAN1C1
8014063	0.63505	0.00419	0.885877	EVI2B
8167185	0.63505	0.00419	1.07388	TIMP1
7896181	0.63505	0.00421	1.30945
8117395	0.63505	0.00421	1.5222	HIST1H2BF
7937465	0.6352	0.00428	0.763911	TALDO1
8013272	0.6352	0.0043	1.13138	CCDC144CP///CCDC144NL///CCDC144B///CCDC144A
7902541	0.6352	0.00432	3.67067	IFI44L
8154785	0.6352	0.00433	1.22305	CHMP5
7906107	0.6352	0.00439	1.13327	SEMA4A
7948420	0.6352	0.0044	1.00317	FABP5P3///FABP5
8045205	0.6352	0.0044	-0.905912	LOC646743///TISP43
8055236	0.6352	0.0044	-0.905912	LOC646743///TISP43
8072678	0.6352	0.0044	0.793667	HMOX1
8139232	0.6352	0.00441	0.764389	PSMA2///PSMA2
7916491	0.6362	0.00443	0.875284
7892892	0.64167	0.00452	0.929366
8007931	0.64167	0.0046	-0.903946	ITGB3
8163257	0.64167	0.00462	0.749833	LPAR1
8124521	0.64167	0.00462	1.46928	HIST1H4J///HIST1H4K///HIST1H4J///HIST1H4K
8091941	0.64167	0.00463	1.15003	PDCD10
7968297	0.64167	0.00464	0.785004	POMP
8039236	0.64167	0.00464	1.24105	LILRA5
8025285	0.64167	0.00466	1.10073	MCEMP1
7922051	0.64167	0.00467	1.13005	CREG1
8048703	0.64167	0.00471	1.35148	LLPH///LLPH-AS1///LLPH
8166509	0.64167	0.00474	-1.05272	SUPT20HL1///SUPT20HL2
8171844	0.64167	0.00474	-1.05272	SUPT20HL1///SUPT20HL2
8031387	0.64167	0.00476	-0.867507	NCR1
8055969	0.64167	0.00478	0.766348	ERMN
7958895	0.64167	0.00478	1.61689	OAS3
7940409	0.64167	0.00479	-0.834845	CD5
8065403	0.64167	0.00481	0.699151	CST3
7920575	0.64167	0.00485	-0.713359	PBXIP1
8050160	0.64167	0.00487	0.735434	MBOAT2
8042637	0.64167	0.0049	1.37797	DYSF
8076137	0.64167	0.00491	-0.725047	SUN2
7984540	0.64167	0.00494	0.949849	KIF23
7895925	0.64167	0.00498	-1.73653
7963760	0.64167	0.00498	0.963986	NFE2
7894146	0.64167	0.005	-0.798968
8119088	0.64167	0.00502	0.74594	CDKN1A
7894529	0.64167	0.00502	0.912902
7977344	0.64167	0.00507	-0.688483	PACS2
7994541	0.64167	0.00507	-0.709856	LAT
7896693	0.64167	0.00507	1.82432
7961075	0.64167	0.00507	1.82432	CD69
7989037	0.65439	0.00519	1.28391	DYX1C1-CCPG1///CCPG1
8038877	0.65598	0.00522	0.877511	SIGLEC5
8108050	0.65974	0.00527	-1.27891	TCF7
8088526	0.66353	0.00532	0.797026	THOC7
7927658	0.66371	0.00534	1.36023	UBE2D1
7892814	0.6649	0.00537	1.30704
8124492	0.6649	0.00542	0.815108	HIST1H2BK
8055702	0.6649	0.00542	1.33606	NMI
8017096	0.6649	0.00546	1.49923
8083272	0.6649	0.00546	0.873775	GYG1
7894426	0.6649	0.00547	0.831001
7965156	0.66787	0.00553	1.42939	LIN7A
7895546	0.66787	0.00554	0.932331
8062119	0.66787	0.00557	0.981483	MT1P3
7924069	0.66787	0.00559	0.747736
7919591	0.66787	0.0056	1.27755	FAM72A///FAM72D///FAM72B
7952116	0.66787	0.00562	-0.91107	BCL9L
7894683	0.66943	0.00565	-1.7774
8093576	0.68572	0.00581	1.5309	SCARNA22
8061668	0.6943	0.0059	0.756035	HCK
7976621	0.69632	0.00594	0.790897	VRK1
8131957	0.70439	0.00603	1.35576	SNX10
8180373	0.70629	0.00608	0.987603	SUMO1
8093839	0.70629	0.0061	-0.729572	NSG1
7896089	0.70629	0.00613	-0.779449
8145532	0.70629	0.00613	-0.787328	EPHX2
8137252	0.71128	0.00625	-1.36359	GIMAP1-GIMAP5///GIMAP1
8157450	0.71128	0.00625	1.09159	ORM2
8004699	0.71128	0.00627	-1.06077	CHD3
7894427	0.71128	0.00628	1.17267
7937314	0.71128	0.00628	-0.89836	PGGHG
7918694	0.71156	0.0063	1.01034	BCL2L15
8117543	0.71692	0.00638	1.24199	HIST1H2AH
7894123	0.71692	0.00639	0.804919
8068713	0.72193	0.00646	1.83553	MX1
8076792	0.72352	0.00652	-0.783161	CERK
8103240	0.72352	0.00658	0.680516	ANXA2P1
7895738	0.72352	0.0066	1.43772
7958884	0.72352	0.00661	1.29772	OAS1
7895685	0.72352	0.00671	-0.810716
8167971	0.72352	0.00674	1.86019	MIR223
7990757	0.72352	0.00674	0.724453	CTSH
8169928	0.72352	0.00674	0.62136	FAM45BP
7924760	0.72352	0.00678	-0.912132	ITPKB
8095341	0.72352	0.0068	1.0106
7992889	0.72352	0.00681	-0.710846	OR2C1
7951397	0.72352	0.00684	0.954904	CASP1
8136662	0.72352	0.00685	1.72017	MGAM
8072744	0.72352	0.00692	1.00119	NCF4
7946559	0.72352	0.00693	1.31955	DNAJC25-GNG10///GNG10
8124531	0.72352	0.00695	1.335	HIST1H3I
7894810	0.72352	0.00697	1.14305
7937782	0.72352	0.00697	-0.806555	TSPAN32
8157264	0.72352	0.007	1.10492	SLC31A2
7895871	0.72352	0.00704	0.679393
7892877	0.72352	0.00704	0.826256
8013015	0.72352	0.00711	-0.656544	CENPV
8103728	0.72352	0.00716	0.885516	HMGB2
7893891	0.72352	0.00717	0.902575
7967210	0.72352	0.00719	-0.683875	LINC01089
7896200	0.72352	0.00719	-0.612405
7894066	0.72352	0.00722	-0.828407
7894290	0.72352	0.00722	1.23588
8071671	0.72352	0.00723	-0.647901	GNAZ
7991335	0.72352	0.00727	0.99405	ANPEP
8094228	0.72352	0.00727	0.767127	BST1
7892789	0.72352	0.00729	1.88926
8101126	0.72352	0.00732	2.65963	CXCL10
7893588	0.72352	0.00735	1.15403
8024170	0.72352	0.00735	-0.667587	ARHGAP45
8118149	0.72352	0.00736	0.939383	LST1
8177988	0.72352	0.00736	0.939383	LST1
8179268	0.72352	0.00736	0.939383	LST1
8089036	0.72352	0.00736	-0.677252
7951686	0.72352	0.00737	0.883398	IL18
8030796	0.72352	0.00741	-0.669284	SIGLEC17P
8097435	0.72352	0.00745	1.30052	C4orf33
8078729	0.72352	0.00745	0.888908	MYD88
7892689	0.72352	0.00745	1.348
8135922	0.72352	0.00746	-0.749222	METTL2B
7892770	0.72352	0.00755	-0.897179
7895283	0.72352	0.00755	1.09993
8139706	0.72352	0.00756	0.803265	SEC61G
7948455	0.72352	0.00756	1.0529	MS4A6A
7894200	0.72352	0.00759	1.30009
7930537	0.72352	0.00759	0.927028	TCF7L2
8010295	0.72352	0.00763	-0.647855	ENGASE
8117435	0.72352	0.00764	-1.32838	BTN3A2
8177120	0.72352	0.00769	-0.797903	LOC100233156///TEKT4P2///MAFIP
8079237	0.72352	0.00771	0.764076	KIF15
7979085	0.72352	0.00771	0.886376	PYGL
8163185	0.72352	0.00771	0.995171	TXN
8154951	0.7237	0.00774	0.839916	GLUL
8068280	0.7237	0.00776	0.709297	IFNGR2
7904480	0.72501	0.00783	1.56467	RNVU1-3
7904963	0.72501	0.00783	1.56467	RNVU1-3
7915926	0.72501	0.00784	0.883602	STIL
8180298	0.72589	0.00787	0.747127	TCEB1
8152215	0.72845	0.00792	1.00643	KLF10
7893222	0.72846	0.00794	-0.609791
8064557	0.73022	0.008	-0.743075	PCED1A
8106626	0.73022	0.008	0.794374	FAM151B
8124413	0.73153	0.00804	1.40959	HIST1H4D
7961386	0.73153	0.00809	1.08277	GPRC5D
8012212	0.73153	0.00811	-0.664802	ZBTB4
7896817	0.73153	0.00811	0.815977	ISG15
7893195	0.73153	0.00815	0.814424
7967117	0.73153	0.00818	0.969078	OASL
8020139	0.73153	0.00819	0.856028
8145259	0.73153	0.00821	-1.21241	CHMP7
8026971	0.73153	0.00822	0.804153	IFI30
8139947	0.73153	0.00824	-0.652678	NSUN5P2///NSUN5P1///NSUN5
8076025	0.73153	0.00826	-0.615158	PLA2G6
8004508	0.7353	0.00833	0.897228	SNORA67
7929065	0.74192	0.00842	2.36396	IFIT1
8006788	0.74328	0.00846	-0.756218	MLLT6
8117583	0.74353	0.00849	0.919244	HIST1H3H///HIST1H2AI
7951413	0.74464	0.00862	1.03875	CARD17///CARD17
7974603	0.74464	0.00864	0.917306	PSMA3
7894458	0.74464	0.00865	0.744312
7999419	0.74464	0.00873	-0.993615	DEXI
7995825	0.74464	0.00875	0.996912	MT1F
7940237	0.74464	0.00876	1.39809	MS4A4A
7922773	0.74464	0.00876	0.976	NCF2
8100145	0.74464	0.00877	0.869356	COMMD8
8102065	0.74464	0.00878	0.601308	BDH2
7905054	0.74464	0.00881	1.70155	RNVU1-4
8031238	0.74464	0.00885	0.957244	LILRB4
8011011	0.74464	0.00886	0.613531	YWHAE
7893849	0.74464	0.00887	0.844574
7899753	0.74464	0.00888	-0.6363	LCK
8104492	0.74464	0.0089	0.771964	ROPN1L
8145291	0.74464	0.00891	1.30641	SLC25A37
8036744	0.74464	0.00894	-0.672862	EID2B
8073822	0.74464	0.00895	-0.594002	MIRLET7A3///MIRLET7BHG
7919160	0.74464	0.00896	1.70233	RNVU1-4
7919166	0.74464	0.00896	1.70233	RNVU1-4
7973108	0.74464	0.00898	1.57449	ECRP///ECRP
7895410	0.74464	0.00899	1.19241
8069541	0.7451	0.00904	1.15624	SAMSN1
8043725	0.7451	0.00905	-0.878831	ZAP70
7958759	0.7451	0.00906	0.684273
8054611	0.74548	0.00909	0.808505	MIR4435-2HG///LINC00152
7917771	0.74673	0.00913	0.800278	DNTTIP2
7909568	0.74683	0.00915	1.33252	DTL
7918759	0.74687	0.00917	0.742072	BCAS2
7989647	0.74782	0.00931	0.885786	KIAA0101
8135625	0.74782	0.00932	1.04819	CAPZA2
8000184	0.74782	0.00932	0.767418	IGSF6
8143697	0.74782	0.00932	-0.613624	ZNF786
7974471	0.74782	0.00934	1.3641
8165735	0.74782	0.00935	0.677088	CSF2RA
8176306	0.74782	0.00935	0.677088	CSF2RA
7894562	0.74782	0.0094	0.964392
8124806	0.74782	0.0094	1.07262	NRM
7907788	0.74782	0.00943	0.793678
8066939	0.74782	0.00946	0.889146	B4GALT5
7895318	0.74782	0.00949	0.734561
7953218	0.74782	0.00956	0.921296	RAD51AP1
7947138	0.74782	0.00957	-0.707847	FANCF///FANCF
7895222	0.74782	0.00961	0.86702
8066258	0.74782	0.00963	0.996646	SNORA71A
7953532	0.74782	0.00964	-0.889337	ENO2
8049448	0.74782	0.00965	-0.766637	AGAP1
7908816	0.74782	0.00966	-0.635239	LGR6
8062766	0.74782	0.00971	0.713552	MYBL2
8149250	0.74782	0.00971	-0.632097	SGK223
8124518	0.74782	0.00972	1.34715	HIST1H2AJ
8164810	0.74782	0.00973	-0.643079	RALGDS
7904361	0.74782	0.00974	1.62579	FAM46C
8015526	0.74782	0.00975	-0.815881	KAT2A
8163569	0.75277	0.00986	-0.696244	AKNA
7962058	0.75277	0.00987	0.731533	TMTC1
8015769	0.75277	0.00988	0.694499	BRCA1
8082673	0.75559	0.00996	0.800484	ACPP
7953749	0.75559	0.00996	2.31444	CLEC4D
7937330	0.75629	0.01	0.808527	IFITM2
8037947	0.75629	0.0101	-1.04896	TPRX1
8022640	0.75629	0.0101	1.11912	DHFR
8149122	0.75629	0.0101	1.02747	DEFT1P2///DEFT1P
8149132	0.75629	0.0101	1.02747	DEFT1P2///DEFT1P
8064464	0.75629	0.0101	0.802038	SIRPD
7896634	0.75629	0.0102	-0.942348
7949412	0.75629	0.0102	-0.787874	LTBP3
7895308	0.75629	0.0102	-0.891105
7896179	0.75629	0.0102	0.768511
7979307	0.75629	0.0102	1.05449	DLGAP5
7916727	0.75811	0.0103	0.767901	ITGB3BP
7894861	0.75811	0.0103	0.808305
7987145	0.75811	0.0103	-0.751803	FMN1
7899273	0.75811	0.0103	-0.666245	NUDC
8124144	0.75811	0.0104	0.648752	DEK
7954631	0.76379	0.0105	1.287	FAR2
7995793	0.76379	0.0105	0.784743	NUTF2///MT1L
7995797	0.77261	0.0106	0.971667	MT1E
7932227	0.77284	0.0107	-0.854605	NMT2
8180245	0.77284	0.0107	-0.607976
8059720	0.77284	0.0107	-0.767872	NMUR1
8123598	0.77284	0.0107	0.812116	SERPINB1
8108080	0.77555	0.0108	-0.743953	JADE2
8036045	0.77555	0.0108	-0.945131	ZNF792
8145736	0.77555	0.0108	0.974394	NRG1
8006812	0.77699	0.0109	0.736131	PSMB3
8035694	0.77699	0.0109	-0.642813	PBX4
7995813	0.77699	0.0109	0.609934	MT1DP
8021470	0.77699	0.011	0.845421	PMAIP1
7894721	0.77699	0.011	0.814771
8102160	0.77699	0.011	-0.813541
7995258	0.77699	0.011	1.33492	ZNF267
8133633	0.77699	0.011	-0.582405	NSUN5P2///NSUN5P1///NSUN5
8005458	0.7773	0.0111	1.06278	LGALS9C///LGALS9B///LGALS9
7893589	0.78015	0.0111	-0.618505
7948397	0.78283	0.0112	0.971009
8116818	0.7838	0.0112	-0.667575	BMP6///BMP6
7951977	0.78984	0.0113	0.623564	FXYD6-FXYD2///FXYD6
7894219	0.7906	0.0114	0.978057
7905088	0.79253	0.0114	0.657842	HIST2H2AC
8046848	0.79559	0.0115	0.897147	ZC3H15
7897620	0.8011	0.0116	1.20539	PGD
8013450	0.80188	0.0116	1.15062	LGALS9C///LGALS9B///LGALS9
8093950	0.80379	0.0117	1.0577	S100P
7918359	0.80379	0.0117	-0.696384	AMIGO1
8106962	0.8063	0.0118	-0.602424	ARSK
7895948	0.8063	0.0118	0.639312
8140220	0.8063	0.0118	-0.67706	RCC1L
7894060	0.80773	0.0119	-0.687493
8172333	0.81171	0.0119	0.646625	CFP
8144667	0.81171	0.012	0.716038
7963911	0.81497	0.012	0.626125	CD63
7956026	0.8151	0.0121	-0.660288	GDF11
7896347	0.8151	0.0121	1.40071
8076436	0.8151	0.0121	-0.795644	TCF20
7895720	0.81758	0.0122	1.19268
8064175	0.81758	0.0122	-0.723496	SLC2A4RG
8052622	0.81758	0.0122	0.615361
7961365	0.81758	0.0123	0.943507	MANSC1
8117429	0.81758	0.0123	0.839139	HIST1H2BI
7989335	0.81758	0.0123	0.707796	ANXA2
8082504	0.81879	0.0124	-0.668795	HMCES
8056829	0.81879	0.0124	0.889782	CIR1
8168557	0.82045	0.0124	0.831526	SH3BGRL
8178050	0.82045	0.0124	0.643732	CSNK2B
8117598	0.82079	0.0125	1.16276	HIST1H4J///HIST1H4K///HIST1H4J///HIST1H4K
8007620	0.82079	0.0125	0.907906	GRN
8102619	0.82079	0.0125	0.865849	ANXA5
8096361	0.82312	0.0126	1.68914	HERC5
7914807	0.82312	0.0126	0.983628
8078962	0.82312	0.0126	0.792697	EIF1B
8098423	0.82312	0.0127	0.737561	NEIL3
8081358	0.82312	0.0127	-0.679031	ZBTB11-AS1
7895129	0.82547	0.0127	1.19389
8150204	0.82607	0.0128	0.798392
8036908	0.82607	0.0128	0.830544	SERTAD3
7894140	0.82607	0.0128	1.53303
8031956	0.82749	0.0129	-0.71832	ZNF324
7932243	0.82754	0.013	-0.57336	FAM171A1
8164343	0.82754	0.013	-1.20804	FAM102A
8043363	0.82754	0.013	0.722043	MIR4435-2HG///LINC00152
7930921	0.82754	0.013	-0.711188	BAG3
8061075	0.82754	0.013	0.672009	SNRPB2
8143714	0.82754	0.0131	-0.619005	ZNF777
8112902	0.82754	0.0131	0.993604	DHFR
7946041	0.82754	0.0131	2.10701	HBD
7981290	0.82754	0.0132	0.905286	WARS
8079677	0.82754	0.0132	-0.572376	P4HTM
8124448	0.82754	0.0132	1.18281	HIST1H4H
7980044	0.82754	0.0132	-0.589197	PNMA1
8119620	0.82754	0.0132	-0.64831	GNMT
7919560	0.82754	0.0133	1.11983	RNVU1-15
8035050	0.82754	0.0133	-0.623748	RASAL3
8180244	0.82754	0.0133	-0.573039
7919556	0.82754	0.0133	1.10569	RNVU1-15
7954382	0.82768	0.0133	1.26451	PYROXD1
8091676	0.82839	0.0134	0.554412
8086330	0.82839	0.0134	0.730772	CSRNP1
8146685	0.82839	0.0134	-0.579096	RRS1
8069676	0.82839	0.0135	-0.602159	ADAMTS1
7924823	0.82839	0.0135	-0.615063	JMJD4
8014871	0.82839	0.0135	-0.667093	PGAP3
7904742	0.82987	0.0136	-0.60622	LIX1L
8161373	0.82987	0.0136	-1.34108	LINC00268
8161554	0.82987	0.0136	-1.34108	LINC00268
8095744	0.82987	0.0137	1.14925	AREG
7983910	0.82987	0.0137	1.79513	AQP9
7896651	0.82987	0.0137	0.628352
8027862	0.82987	0.0138	1.25074	FFAR2
7911862	0.82987	0.0138	-0.565336	LRRC47
7895932	0.82987	0.0138	-0.754068
8092265	0.82987	0.0139	0.695651	MRPL47
7896234	0.82987	0.0139	0.919062
7970513	0.82987	0.0139	1.00543	SKA3
8099107	0.82987	0.0139	0.76076	LYAR
7920114	0.82987	0.0139	-1.01801	THEM4
8138640	0.82987	0.0139	0.703529	CYCS
7895041	0.82987	0.014	-0.797413
7963304	0.82987	0.014	-0.533571	CELA1
7894927	0.82987	0.014	1.40606
8124534	0.82987	0.014	0.843466	HIST1H4L
8116835	0.82987	0.014	0.759719	GCNT2
7998637	0.82987	0.0141	0.78375	MSRB1
8143663	0.82987	0.0141	0.600411	EZH2
8007008	0.82987	0.0141	-0.906118	THRA
7956670	0.82987	0.0141	1.29127	USP15
8031374	0.82987	0.0142	1.01032	FCAR
7979663	0.82987	0.0142	-0.736232	RAB15
7894300	0.82987	0.0143	-0.654899
8071155	0.82987	0.0143	1.32309	USP18
7901336	0.82987	0.0144	1.74731	STRADB
8071134	0.82987	0.0144	0.677506	LINC00528
7893325	0.82987	0.0144	0.776239
7998983	0.82987	0.0144	-0.701527	NLRC3
7956930	0.82987	0.0145	-0.592102	DYRK2
8036503	0.82987	0.0145	0.690701	RASGRP4
7939613	0.82987	0.0145	-0.64456	MAPK8IP1
7912040	0.82987	0.0145	-0.717647	TNFRSF25
7915590	0.82987	0.0145	1.28495	RNU5F-1
8072926	0.82987	0.0145	0.558689	H1F0
7892731	0.82987	0.0145	1.2596
8169249	0.82987	0.0145	-0.79454	MID2
8093104	0.82987	0.0145	-0.593062	TM4SF19-TCTEX1D2///TM4SF19
7895602	0.82987	0.0146	0.601219
8066266	0.83028	0.0146	0.810474	MAFB
7893980	0.83028	0.0146	0.633138
7918323	0.83028	0.0147	1.12419	SORT1
8076185	0.83028	0.0147	-0.610067	CBX7
8020814	0.83028	0.0147	0.901977	RNF138
7922040	0.83028	0.0147	-0.996496	CD247
7947110	0.83028	0.0147	0.754854	E2F8
8140461	0.83167	0.0148	-0.712261	FAM185A
8031973	0.83167	0.0148	-0.846096	CENPBD1P1
8015969	0.83167	0.0148	-0.701211	UBTF
7953385	0.83167	0.0149	0.583467	GAPDH
8019778	0.83167	0.0149	-0.55592	PCYT2
8180306	0.83167	0.0149	-0.810747	WDR82
8132960	0.8357	0.015	0.853317
7929258	0.8357	0.015	0.565954	KIF11
7893851	0.83596	0.0151	0.929046
8143471	0.83886	0.0151	1.66456	CLEC5A
7893653	0.84102	0.0152	-1.13447
7925773	0.8415	0.0153	-0.63796	ZNF692///ZNF692
7909890	0.8415	0.0153	0.581222	HLX
7894319	0.8415	0.0153	0.926093
8076909	0.8415	0.0154	-0.664096	TUBGCP6
7939507	0.8415	0.0154	-0.648643	ACCS
7995803	0.8415	0.0154	0.799528	MT1JP
8005809	0.8415	0.0154	0.786652	LGALS9
7906930	0.8415	0.0155	0.616724	NUF2
7893102	0.8415	0.0155	1.65502
7992756	0.8415	0.0155	-0.620479
8047443	0.84502	0.0156	1.70231	STRADB
8124416	0.84502	0.0156	0.797639	HIST1H3D///HIST1H2AD
8132964	0.84502	0.0156	-0.651919	SUMF2
7896189	0.84502	0.0157	0.893296
8117422	0.84502	0.0157	0.905699	HIST1H4F
7896324	0.84502	0.0157	1.50309
8130499	0.84998	0.0158	0.732618	DYNLT1
8046346	0.85038	0.0159	0.791709	HAT1
7978628	0.85038	0.0159	0.758921	PPP2R3C
7903049	0.85038	0.0159	0.677775	CCDC18
8068583	0.85038	0.0159	1.26137	KCNJ15
8014214	0.85245	0.016	-0.504573	NLE1
8078252	0.85245	0.016	0.642971	UBE2E2
8167449	0.85245	0.016	0.890147	PLP2
7896463	0.85245	0.0161	1.31108
7896265	0.85266	0.0161	0.92771
7951896	0.85317	0.0161	-0.599976	PCSK7
7893111	0.85348	0.0162	1.04719
8066260	0.85348	0.0162	0.824988	SNORA71C
8180405	0.85348	0.0162	1.28319	ARL4A
7894955	0.85348	0.0162	1.10311
8071036	0.85348	0.0163	-1.24177	S100B
7896140	0.85348	0.0163	-0.585813
7912994	0.85348	0.0164	-0.769921	IFFO2
7905085	0.85348	0.0164	0.799341	HIST2H3D///HIST2H3A///HIST2H3C
7919614	0.85348	0.0164	0.799341	HIST2H3D///HIST2H3A///HIST2H3C
7998211	0.85348	0.0164	-0.566831	AXIN1
8009353	0.85348	0.0164	-0.659584	PITPNC1
7993807	0.85348	0.0164	-0.530859	TMEM159///TMEM159
8040080	0.85348	0.0165	1.96155	RSAD2
8083221	0.85348	0.0165	-0.544832	PBX2///PBX2P1
8019486	0.85348	0.0165	0.66862	SECTM1
7893113	0.85348	0.0166	-0.670912
8121087	0.85348	0.0166	-0.633802	PM20D2
7999079	0.85348	0.0167	-0.682365	ADCY9
7893315	0.85348	0.0167	1.01065
8089527	0.85348	0.0167	0.538887	ATG3
8032730	0.85348	0.0167	-0.592927	EEF2
8085665	0.85348	0.0167	-0.566904	RFTN1
7960900	0.85348	0.0168	1.56282	CLEC4E
8040211	0.85348	0.0168	0.817456	KLF11
8046488	0.85348	0.0169	0.555071	CDCA7
8106141	0.85348	0.0169	1.11522	FCHO2
7920697	0.85348	0.017	0.812642	GBA
7894894	0.85348	0.017	-0.641356
8157021	0.85348	0.017	0.726696	NIPSNAP3A
7895355	0.85348	0.017	-1.08202
7954729	0.85348	0.017	1.01831	FGD4
7978776	0.85348	0.017	1.19309	MIS18BP1
7894355	0.85348	0.017	1.08714
7963770	0.85348	0.017	1.16784	GPR84
8064451	0.85348	0.0171	0.852101	SIRPB2
8175998	0.85348	0.0171	-0.60173	MECP2
8019280	0.85348	0.0171	-0.55076	PCYT2
8154934	0.85348	0.0171	-0.652565	IL11RA
8030171	0.85348	0.0171	0.648017	FTL
8166243	0.85348	0.0171	0.775758	REPS2
8053984	0.85714	0.0172	-0.525358	ANKRD23
8067206	0.85802	0.0173	0.677346	CTCFL
7893403	0.85802	0.0173	0.99721
8096938	0.85802	0.0173	0.711997	LARP7///ZGRF1///LARP7
8055476	0.85885	0.0174	0.55859	YWHAE
8121515	0.86254	0.0175	-0.902429	SLC16A10
8067295	0.86259	0.0175	0.881054	SLMO2-ATP5E///PRELID3B
7893804	0.86266	0.0176	0.676711
7957271	0.86266	0.0176	0.514279
7895788	0.86266	0.0177	1.38789
8169645	0.86266	0.0177	0.704606	UBE2A
7958819	0.86266	0.0177	-0.552227	ERP29
8071536	0.86266	0.0177	-0.537519	HIC2
7956013	0.86266	0.0177	0.636654	BLOC1S1-RDH5///BLOC1S1
7894315	0.86266	0.0178	0.98251
8034783	0.86266	0.0178	-0.581606	ADGRL1
7971541	0.86266	0.0178	0.877234	SUCLA2
8168779	0.86276	0.0178	0.611434
8083260	0.86295	0.0179	0.876762	CPA3
8160670	0.86295	0.0179	-0.630712	AQP3
7899480	0.86295	0.0179	0.62241	SNHG3///SNORA73A
8120215	0.86333	0.0179	-1.03491	PAQR8
7904465	0.86541	0.018	0.633747	HIST2H2BF///HIST2H2BA
7915592	0.86582	0.018	1.15777	RNU5D-1
7896275	0.86837	0.0181	1.44854
7920659	0.87318	0.0182	0.80915	KRTCAP2
7938100	0.87318	0.0183	-0.812569	SMPD1
7921752	0.87342	0.0183	-0.570392	ARHGAP30
7893951	0.87342	0.0183	0.912904
7896013	0.87463	0.0184	0.762543
8099631	0.87504	0.0184	0.830432
8172270	0.87541	0.0185	0.555822
8111930	0.87541	0.0185	-0.617953	LOC100132356
8111101	0.87541	0.0185	-0.776808	ANKH
7895845	0.87541	0.0186	0.843668
8019478	0.87541	0.0186	-0.634814	CD7
7893452	0.87541	0.0186	1.25637
7941936	0.87541	0.0186	0.566529	GSTP1///GSTP1
7998002	0.88136	0.0187	-0.668015	ZNF276
8172425	0.88241	0.0188	0.493703	SLC38A5
8031207	0.88241	0.0188	0.782808	LILRA2
7929591	0.88241	0.0188	0.630896
8021768	0.88358	0.0189	-0.549997	TSHZ1
8112918	0.88358	0.0189	0.84215
7964248	0.8855	0.019	0.981425	SNORD59A
7895425	0.89004	0.0191	1.5502
7997179	0.89004	0.0192	-0.532773	DHODH
7943240	0.89004	0.0192	0.996471	PIWIL4
7985997	0.89004	0.0192	-0.489132	LOC400446
8165642	0.89041	0.0192	-0.59797	TMEM203
7924669	0.89041	0.0193	-0.545002	PYCR2
7896400	0.89041	0.0193	0.720069
8133167	0.89041	0.0194	-0.627171	KCTD7
8102993	0.89041	0.0194	1.77031	GYPB
8020183	0.89041	0.0194	0.498714	IMPA2
7923885	0.89041	0.0194	-0.704529	C1orf147
7901466	0.89041	0.0194	-0.656415	FAM159A
8112458	0.89041	0.0195	0.593546	AK6///TAF9
7894285	0.89041	0.0195	1.10719
7998940	0.89041	0.0196	0.704765	MEFV
7914550	0.89041	0.0196	0.783288	ZBTB8OS
7937335	0.89041	0.0196	0.688363	IFITM1
8124397	0.89041	0.0197	0.823872	HIST1H1C
8076331	0.89041	0.0197	-0.601879	TOB2
8173135	0.89041	0.0197	2.83541	ALAS2
8157216	0.89041	0.0197	1.37576	UGCG
7895709	0.89041	0.0197	1.02701
8117368	0.89041	0.0199	0.681775	HIST1H4C
7987225	0.89041	0.0199	0.707799	NOP10
8069174	0.89041	0.0199	-0.810379	FAM207A
8054580	0.89041	0.02	1.1584	BUB1
8010405	0.89041	0.02	-0.637138	SLC26A11
7895066	0.89041	0.02	1.0986
8102311	0.89041	0.02	-0.745785	CASP6
8134689	0.89041	0.02	-0.55219	ZSCAN21
8126303	0.89041	0.02	1.28419	TREM1
8124406	0.89041	0.02	0.954599	HIST1H2BC
8001048	0.89041	0.02	-0.578922	C16orf58
7897370	0.89041	0.02	0.633276	VAMP3
7950578	0.89041	0.02	0.728267	PAK1
8061579	0.89198	0.0201	0.81662	TPX2
8118218	0.89237	0.0201	0.573816	CSNK2B
7903980	0.89237	0.0202	0.751382	C1orf162
8135378	0.89471	0.0202	-0.810234	PRKAR2B
8060675	0.89495	0.0203	-0.574703	CDC25B
7896052	0.89495	0.0203	1.43376
8103951	0.89747	0.0204	1.61882	ACSL1
7892688	0.89747	0.0205	0.752675
8039605	0.89747	0.0205	-0.537279	ZNF835
8124950	0.89747	0.0205	-0.596034	LTB
8178512	0.89747	0.0205	-0.596034	LTB
8179768	0.89747	0.0205	-0.596034	LTB
7926105	0.89747	0.0206	-0.7315	GATA3
7926037	0.89747	0.0206	0.935937	PFKFB3
7894879	0.89747	0.0207	0.936867
8169263	0.89747	0.0207	-0.879498	VSIG1
7914851	0.89747	0.0207	0.554149	CLSPN
7923582	0.89747	0.0207	0.5896
7929052	0.89747	0.0208	1.59269	IFIT3
8179298	0.89747	0.0208	0.552507	CSNK2B
7949206	0.89747	0.0208	-0.65839	MEN1
7948493	0.89747	0.0208	0.637718	SLC15A3
7995976	0.89751	0.0208	0.874567	CPNE2
7947531	0.89762	0.0209	0.930242	COMMD9
7936637	0.89762	0.0209	0.966621	SNORA19
7984188	0.89762	0.0209	-0.486612
8092691	0.89762	0.0209	1.23482	BCL6
8102560	0.89806	0.021	0.605885	MAD2L1
7892514	0.89806	0.021	0.812444
7996608	0.89883	0.021	-0.619205	CARMIL2
7892854	0.899	0.0211	1.31951
8120602	0.90048	0.0211	0.611207	OGFRL1
7908003	0.90059	0.0212	1.04523	NPL
7896270	0.90059	0.0212	0.854628
8129627	0.90059	0.0212	1.00728	VNN3
8035808	0.9006	0.0212	0.678877	ZNF100
7967030	0.90146	0.0213	1.03818	RNU4-1
8100541	0.90146	0.0213	0.655764	IGFBP7
7895021	0.90146	0.0213	0.802764
7944006	0.9026	0.0214	1.03156	RBM7
7903393	0.9026	0.0215	-0.730611	S1PR1
8045148	0.9026	0.0215	-0.611361	LOC101928697///MZT2A
8055284	0.9026	0.0215	-0.611361	LOC101928697///MZT2A
8151252	0.9026	0.0215	0.542984
8042468	0.9026	0.0215	1.04472	ANXA4
8147654	0.9045	0.0216	0.525806	POLR2K
7997381	0.9045	0.0216	0.512042	CENPN
7938951	0.9045	0.0217	0.552929	ANO5
7906757	0.9045	0.0217	0.736352	FCGR2A
7988283	0.90698	0.0218	-0.792395	EIF3J-AS1
7893038	0.91006	0.0219	0.608809
8158568	0.91016	0.0219	-0.618327	USP20
8172658	0.91179	0.022	0.520041
7968746	0.91179	0.0221	0.674222	WBP4
7978335	0.91179	0.0221	-0.603534	SDR39U1
8064471	0.91179	0.0221	0.915735	SIRPB1
7897745	0.91179	0.0221	0.602299	AGTRAP///BRAF
8016438	0.91179	0.0222	-0.680932	HOXB2
7958019	0.91179	0.0222	0.524543	DRAM1
7983021	0.91179	0.0222	-0.581181	PLA2G4B///JMJD7///JMJD7-PLA2G4B
7974404	0.91179	0.0222	0.553198	CDKN3
8062326	0.91245	0.0223	0.524511	TGIF2-C20orf24///C20orf24
7909390	0.91245	0.0223	0.552863	CR1L
8144758	0.91245	0.0223	0.694841	ZDHHC2
8010212	0.91245	0.0223	-0.79846	TMC8
7892949	0.91245	0.0224	0.73671
8042519	0.91245	0.0224	-1.00374	PCYOX1
8168749	0.9142	0.0224	-0.710244	SRPX2
8031913	0.91702	0.0226	-0.519697	TRIM28
8164215	0.91702	0.0226	0.841045	SNORA65
8084912	0.91702	0.0226	-0.686065	SDHAP3///SDHAP2///SDHAP1///SDHA
8177635	0.91798	0.0226	0.517788	AK6///TAF9
8161415	0.91824	0.0227	0.780931	LOC101059935///ANKRD20A8P
8117614	0.91824	0.0227	0.785341	HIST1H2BO
7895822	0.91824	0.0227	0.750172
7961798	0.91911	0.0228	0.628668	SOX5
7894724	0.91911	0.0228	1.14556
7989725	0.91911	0.0229	-0.490984	PDCD7
7894470	0.91911	0.0229	-0.716561
8084100	0.91911	0.0229	-0.56749	USP13
8008339	0.92025	0.023	-0.466786	RSAD1
8026212	0.92025	0.023	-0.504477	MIR181C
8129974	0.92307	0.0231	0.503622	FUCA2
7921344	0.92307	0.0231	1.23153	ELL2
8030403	0.92307	0.0231	-0.543553	PRR12
7969979	0.92307	0.0231	0.797297	ABHD13
8112615	0.92335	0.0232	0.511095	ENC1
7895721	0.9239	0.0232	-0.624944
8162719	0.92396	0.0233	1.65758	HEMGN
7989759	0.92409	0.0233	-0.722899	PARP16
8145454	0.92409	0.0234	1.1921	BNIP3L
8167601	0.92409	0.0234	-0.547569	USP27X
8128111	0.92409	0.0234	0.964389	UBE2J1
8026272	0.92409	0.0234	-0.551088	IL27RA
7939805	0.92409	0.0234	-0.49487	SLC39A13
8065607	0.92577	0.0235	0.786308	PLAGL2
8002041	0.92729	0.0236	0.566458	ATP6V0D1
7946426	0.92729	0.0236	-0.64907
7962827	0.92729	0.0236	0.900454	SNORA2A
7893313	0.92729	0.0237	1.29278
7963471	0.92729	0.0237	-0.55623	KRT73
8037374	0.92729	0.0237	0.845268	PLAUR
7946245	0.92792	0.0237	-0.588775	DCHS1
7989013	0.93012	0.0239	0.522464	RSL24D1
8063723	0.93012	0.024	-0.924525	ZNF831
7896695	0.93012	0.024	0.660257
7986503	0.93012	0.024	-0.483896	DNM1P46///DNM1P46
7954492	0.93012	0.024	0.886576	FGFR1OP2
8042086	0.93012	0.0241	1.0693	VRK2
8068697	0.93012	0.0241	1.04746	MX2
7994535	0.93012	0.0241	-0.548198
7953723	0.93012	0.0241	1.00849	CLEC4A
7942889	0.93012	0.0241	0.63876	TMEM126A
8178244	0.93012	0.0241	-0.483349	RING1
8073259	0.93012	0.0241	-0.504606	SGSM3
8107706	0.93037	0.0242	0.626285	LMNB1
8180234	0.93037	0.0243	1.13867
8060205	0.93037	0.0243	-0.65133	PASK
7945979	0.93037	0.0243	-0.7035	TRIM68
7894669	0.93037	0.0243	0.613129
8117377	0.93037	0.0243	0.717328	HIST1H1E
8172654	0.93037	0.0244	-0.689812	USP27X-AS1
8067773	0.93037	0.0244	-0.585142	ZNF512B
7894080	0.93037	0.0244	0.654464
8024358	0.93037	0.0245	-0.470781	CSNK1G2
8086600	0.93037	0.0245	1.00642	CCR1
7895753	0.93037	0.0246	0.807787
7948229	0.93037	0.0246	0.730769	SLC43A3///PRG2
8042310	0.93037	0.0247	0.749537	SLC1A4
7898721	0.93037	0.0247	-0.558567
8027886	0.93037	0.0247	-0.516813	HAUS5
7991406	0.93037	0.0247	0.629979	PRC1
8037913	0.93037	0.0247	0.580341	NAPA
7937707	0.93037	0.0248	-0.790255	FAM99A
7905092	0.93037	0.0248	-0.559282	BOLA1
8154449	0.93037	0.0248	0.77181	CNTLN
8137709	0.93037	0.0248	0.508561	ZFAND2A
8110327	0.93037	0.0248	-0.598595	RGS14
8068220	0.93037	0.0248	-0.683743	C21orf62-AS1
8148476	0.93037	0.0249	0.703666	DENND3
7896605	0.93037	0.025	0.752014
7949104	0.93037	0.025	-0.636282	RASGRP2
7893492	0.93037	0.025	1.95628
7896023	0.93037	0.0251	0.579432
7906746	0.93037	0.0251	0.622913	SDHC
7896680	0.93037	0.0251	0.902024
7902495	0.93037	0.0251	0.637735	NEXN
7904693	0.93037	0.0251	1.73852
8062016	0.93037	0.0251	0.550133	DYNLRB1
8010188	0.93037	0.0252	-0.814308	TNRC6C
7902891	0.93037	0.0252	0.961464	ZNF326
8119874	0.93037	0.0252	0.485015	MAD2L1BP
8116445	0.93037	0.0252	-0.522615	FLT4
8039212	0.93037	0.0252	0.54286	LILRB2
8003233	0.93037	0.0253	-0.636446	MTHFSD
7911870	0.93037	0.0253	-0.68337	CEP104
7989968	0.93037	0.0253	0.603416	CALML4
8064218	0.93037	0.0253	-0.504741	PRPF6
8178399	0.93037	0.0254	1.17111	NRM
8179683	0.93037	0.0254	1.17111	NRM
7892881	0.93059	0.0254	1.03593
8040365	0.93059	0.0255	-0.598071	TRIB2
7893794	0.93059	0.0255	0.754488
8121613	0.93059	0.0255	0.617209	RWDD1
7983924	0.93059	0.0255	1.55785
7976726	0.93059	0.0256	-0.514925	EVL
8022711	0.93059	0.0256	0.787761	DSC2
8072360	0.93125	0.0257	0.762825	TCN2
8066051	0.93125	0.0257	-0.681315	NDRG3
8036224	0.93125	0.0257	0.627217	TYROBP
8091998	0.93125	0.0258	-0.637059
7893868	0.93125	0.0258	-0.826742
8134613	0.93138	0.0258	-0.488036	ZNF789///ATP5J2-PTCD1///PTCD1
8059710	0.93163	0.0259	0.756473	SNORD20
8130580	0.93163	0.0259	0.501053	SNORA29
8054004	0.93163	0.0259	-0.657377	SEMA4C
8042905	0.93163	0.026	-0.469792	HTRA2
8018164	0.93163	0.026	-0.53339
7904715	0.93163	0.026	0.829774	RNVU1-6
8052674	0.93163	0.026	0.552337
8143759	0.93163	0.026	-0.542337	ATP6V0E2-AS1
8090018	0.93163	0.0261	1.38073	PARP9
8008228	0.93163	0.0261	-0.500628	DLX4
8106393	0.93194	0.0261	-0.555682	F2R
7980983	0.93296	0.0262	-0.506732	MOAP1
8088642	0.93449	0.0262	-0.742492	LRIG1
7898957	0.93573	0.0263	-1.15887	RCAN3
8063313	0.93579	0.0263	0.744193
8083876	0.93579	0.0264	0.882186	SKIL
8038904	0.93685	0.0264	0.563605	ZNF577
7894610	0.93685	0.0265	0.999542
7895399	0.93685	0.0265	1.353
7895185	0.93703	0.0265	0.85308
8043036	0.93703	0.0266	1.26382	LOC1720///DHFR
8078888	0.93703	0.0266	-0.505163	CCR8
7894816	0.93703	0.0266	1.3357
8117720	0.93703	0.0267	-0.513368
8083310	0.93703	0.0267	0.817826	RNF13
8118556	0.93703	0.0267	0.681735	HLA-DQA1
7998700	0.93703	0.0267	-0.583325	PKD1
7977786	0.93703	0.0267	0.636559	SLC7A7
7905754	0.93703	0.0268	-0.760008	ATP8B2
7992865	0.93794	0.0268	0.66768	OR1F2P
8064844	0.93794	0.0268	0.588583	PCNA
8149907	0.93821	0.0269	-0.613136	TRIM35
8040103	0.93821	0.0269	0.739403	ID2
7894792	0.93821	0.027	0.721277
8165345	0.93821	0.027	-0.585897	ABCA2
7896701	0.93836	0.027	0.700074
8018966	0.93846	0.027	0.581071	TIMP2
8039294	0.93929	0.0271	-0.513052	GP6
7895650	0.93983	0.0271	1.19583
8060738	0.93986	0.0272	0.47655
7924092	0.93986	0.0272	0.620037	SLC30A1
8140840	0.93986	0.0272	1.0029	STEAP4
7895322	0.94047	0.0273	1.10007
8142120	0.94063	0.0273	1.91522	NAMPT
8012304	0.9418	0.0274	0.736199	TRAPPC1
8162276	0.94214	0.0274	1.54046	NFIL3
8157698	0.9424	0.0274	-0.613428	OR1K1
8109344	0.94435	0.0275	1.01931	GM2A
7892844	0.94435	0.0276	0.561121
8035465	0.94435	0.0276	-0.550672	ISYNA1
7959212	0.94435	0.0276	-0.455639	UNC119B
8099967	0.94435	0.0277	0.887632	RBM47
8116372	0.94435	0.0277	0.496837	RNF130
7898739	0.94435	0.0277	0.476686	CDC42
8091954	0.94435	0.0277	0.775571	GOLIM4
7896117	0.94435	0.0277	0.521476
7895643	0.94435	0.0278	-0.840976
7895254	0.94435	0.0279	0.993182
7973936	0.94435	0.0279	0.934272	PSMA6
7963046	0.94435	0.0279	0.459304	TUBA1B
8040362	0.94435	0.0279	-0.534058
8045688	0.94536	0.0279	1.33462	TNFAIP6
8020110	0.94667	0.028	1.04922	RAB31
8098942	0.94739	0.0281	-0.485	NELFA
8003249	0.94739	0.0281	-0.590954	FBXO31
7961652	0.94739	0.0281	-0.504848
8164644	0.94739	0.0282	-0.720117	FAM78A
8135229	0.94739	0.0282	-0.747067	ARMC10
8068788	0.94739	0.0282	-0.848845	UBASH3A
8098439	0.94739	0.0282	0.702773	EPCAM
8081055	0.94746	0.0283	0.850287	CHMP2B
7983512	0.94746	0.0283	0.487672	SQRDL
8180400	0.94837	0.0283	1.08483
7995033	0.9486	0.0284	-0.652536	ZNF646
7995697	0.9486	0.0284	1.44784	LPCAT2
8098714	0.9486	0.0285	0.671306	FRG1
7986350	0.9486	0.0285	0.60717	ARRDC4
7962893	0.9486	0.0286	0.578483
7978748	0.9486	0.0286	0.615446	FBXO33
8032214	0.9486	0.0286	-0.605839	GAMT
8003448	0.9486	0.0286	-0.517306	ANKRD11
8017718	0.9486	0.0286	-0.537598	AXIN2
8074030	0.9486	0.0287	-0.455358	PPP6R2
8068151	0.9486	0.0287	-0.451329	KRTAP22-1
8135099	0.94872	0.0288	-0.550113	COL26A1
8154178	0.94872	0.0288	1.50486	JAK2
8125687	0.94872	0.0289	-0.538608	RGL2
7896224	0.94872	0.0289	1.7517
7892661	0.94872	0.0289	0.635618
8065798	0.94872	0.029	-0.488998	GGT7
8180261	0.94872	0.029	0.505255	LILRA6
7978527	0.94872	0.029	-0.769409	DTD2
8096533	0.94872	0.0291	0.749563
8021453	0.94872	0.0291	0.58338	SEC11C
8164896	0.94872	0.0292	-0.621557	SURF1
7931268	0.94872	0.0292	0.532667	BCCIP
7949400	0.94872	0.0292	-0.555909	SLC25A45
7894436	0.94872	0.0292	-0.60153
8120943	0.94872	0.0293	1.25732	CYB5R4
7895699	0.94872	0.0293	0.935749
7958352	0.94872	0.0293	-0.497288	BTBD11
7893668	0.94872	0.0293	1.59038
8042830	0.94872	0.0293	0.72988	MTHFD2
8147019	0.94872	0.0293	0.89324	ZC2HC1A
8163825	0.94872	0.0293	-0.595807	TRAF1
7896201	0.94872	0.0294	-0.797708
7996100	0.94872	0.0295	0.788997	ADGRG3
8011193	0.94872	0.0295	0.808734	MIR22HG
8017262	0.94872	0.0295	0.576343	BRIP1
8037045	0.94872	0.0295	0.531243	CEACAM4
8004510	0.94872	0.0295	0.662571	CD68
7938008	0.94872	0.0296	-0.480274	OR52D1
7945394	0.94872	0.0296	-0.544315	ANO9
7893560	0.94872	0.0296	-0.570651
8133089	0.94872	0.0296	0.800531	ZNF92
8122457	0.94872	0.0296	0.815897	STX11
8106730	0.94872	0.0297	0.951493	XRCC4
8053417	0.94872	0.0297	0.608451	CAPG
8009243	0.94872	0.0297	0.681209	MILR1///MILR1
8022393	0.94872	0.0298	0.791226	PTPN2
7923967	0.94872	0.0298	0.635929	YOD1
8137584	0.94872	0.0298	-0.455376	NOM1
7892703	0.94872	0.0299	-0.441711
7976967	0.94872	0.0299	-0.486698	ZNF839
8026926	0.94872	0.03	-0.64834	MAST3
8134814	0.94872	0.03	0.54273	PILRA
8011713	0.94872	0.03	0.621431	CXCL16
7929511	0.94872	0.0301	1.37627	ENTPD1
8007745	0.94872	0.0301	-0.559174	HEXIM1
8048249	0.94872	0.0301	0.553902	GPBAR1
8066038	0.94872	0.0301	-0.624294	SLA2
7894971	0.94872	0.0301	-0.494937
8058340	0.94872	0.0301	-1.30418
7997230	0.94872	0.0301	0.596699	PSMD7
7954810	0.94872	0.0301	2.01326	LRRK2
8113220	0.94872	0.0301	1.01647	ELL2
7983270	0.94945	0.0302	0.532611
8116086	0.94973	0.0303	0.516355	DOK3
8142452	0.94973	0.0303	1.5469	TFEC
8071044	0.94973	0.0304	-0.88229	LOC100233156///TEKT4P2///MAFIP
8101304	0.94973	0.0304	1.30934	RASGEF1B
8124540	0.94973	0.0304	0.604382	HIST1H2AM
8073207	0.94973	0.0304	-0.56656	FAM83F
8119223	0.94973	0.0304	-0.601382	LOC100505530
8067722	0.94973	0.0304	-0.739025	STMN3
8176076	0.94973	0.0305	0.554383	DNASE1L1
8071642	0.95034	0.0305	1.11476
7893927	0.95034	0.0306	0.702057
7908178	0.95034	0.0306	0.621982	SWT1
8172220	0.95034	0.0306	-0.541284	NDP
8162455	0.95042	0.0306	0.528913	NINJ1
7901611	0.95042	0.0308	-0.46092	SSBP3-AS1
7896401	0.95042	0.0308	1.46543
8076749	0.95042	0.0308	-0.598476	CDPF1
8112961	0.95042	0.0308	-0.678192	RPS23
7991234	0.95042	0.0308	-0.578977	MFGE8
7898799	0.95042	0.0309	0.812373	C1QC
8012110	0.95042	0.0309	0.593581	GABARAP
7968563	0.95042	0.0311	0.887766	RFC3
8012166	0.95042	0.0311	-0.510964	NEURL4
7894911	0.95042	0.0311	1.19333
8166469	0.95042	0.0311	1.08984	SAT1
7904572	0.95042	0.0311	0.689432
8125360	0.95042	0.0311	-0.475972	PBX2///PBX2P1
7892641	0.95042	0.0312	1.12764
7893484	0.95042	0.0312	1.46933
8054451	0.95042	0.0312	-0.454684	EDAR
8007584	0.95042	0.0312	-0.496779	ASB16
7942489	0.95042	0.0313	-0.539718	DNAJB13
8116130	0.95042	0.0313	-0.722527	FAM153C///FAM153A///FAM153B
8180237	0.95042	0.0313	-0.53675	METTL2B
7933084	0.95042	0.0313	1.9329	NAMPT
8145281	0.95042	0.0313	1.37003	SLC25A37
7948696	0.95042	0.0314	-0.5148	MTA2
7923503	0.95042	0.0314	0.866398	ADIPOR1
8034055	0.95042	0.0314	-0.482565	KRI1
8139198	0.95042	0.0314	0.627286	RWDD4
8083709	0.95042	0.0314	0.73945	SMC4
8065120	0.95311	0.0315	-0.502931
8027701	0.9548	0.0316	-0.573745	GRAMD1A
7896370	0.9548	0.0316	0.839553
8080001	0.95658	0.0317	-0.608662	HEMK1
8104139	0.95658	0.0318	-0.550376	LOC389834
8005957	0.95658	0.0318	0.697055	SNORD4B
7896531	0.95658	0.0318	0.571321
7895791	0.95658	0.0319	0.912776
8023220	0.95658	0.0319	-0.51289	SMAD7
7894274	0.95658	0.0319	0.916792
8107421	0.95658	0.032	0.492217	AP3S1
7892804	0.95658	0.032	0.707727
7894368	0.95658	0.032	0.568015
7918857	0.95658	0.032	1.19791	TSPAN2
8010161	0.95658	0.032	-0.463849	SEPT9
7953383	0.95658	0.0321	0.779929	SCARNA10
7964832	0.95658	0.0322	0.884028
8025103	0.95658	0.0322	0.854146	ADGRE1
8100125	0.95658	0.0323	0.713472
8026170	0.95658	0.0323	-0.555103	CCDC130
8118209	0.95658	0.0323	0.613135	APOM
8178043	0.95658	0.0323	0.613135	APOM
8179291	0.95658	0.0323	0.613135	APOM
8052010	0.95658	0.0323	0.890939	CALM2
7945377	0.95658	0.0323	-0.49673	SIGIRR
7896445	0.95658	0.0324	1.51449
7892958	0.95658	0.0324	-0.534708
8107458	0.9573	0.0325	0.875476	COMMD10
8150988	0.9573	0.0325	0.479343	ASPH
8015655	0.9573	0.0325	-0.584301	FAM134C
7898805	0.9573	0.0325	1.40552	C1QB
8115927	0.9573	0.0325	-0.530036	RNF44
7948685	0.95757	0.0327	-0.570347	TUT1
8095736	0.95757	0.0327	0.724831	AREG
8004237	0.95757	0.0327	0.853123	RNASEK-C17orf49///RNASEK
8069998	0.95757	0.0327	-0.45832	C21orf59///C21orf59
8013068	0.95757	0.0327	-0.522028	PLD6
7936419	0.95757	0.0327	1.07963	CCDC186
7987066	0.95921	0.0328	0.614633
7897801	0.95921	0.0329	0.596543	RNU5E-1
7906775	0.95921	0.0329	-0.446769	HSPA7///HSPA6
7917240	0.95921	0.033	1.41152	CTBS
7994730	0.95921	0.033	-0.44251	C16orf92
8118655	0.95921	0.0331	-0.455441	B3GALT4
8178264	0.95921	0.0331	-0.455441	B3GALT4
8179555	0.95921	0.0331	-0.455441	B3GALT4
7908907	0.95921	0.0331	-0.536538	ADORA1
7895646	0.95921	0.0331	0.58433
7961339	0.95921	0.0332	-0.542372	LRP6
8029907	0.95921	0.0332	1.05224	C5AR1
8080128	0.95921	0.0332	-0.591469	GRM2
8141708	0.95921	0.0332	-0.619494	CLDN15
8157516	0.95921	0.0332	-0.710859	TRIM32
8150249	0.95921	0.0332	-0.439992	ADRB3
7912257	0.95977	0.0333	-0.576251	CLSTN1
7919606	0.96081	0.0334	0.706564	HIST2H2BF///HIST2H2BA///HIST2H2BE
8070780	0.96081	0.0334	-0.690986	KRTAP10-3
7941296	0.96081	0.0335	0.449138	SSSCA1
7985257	0.96081	0.0335	0.580013
7965846	0.96081	0.0336	0.859934	CCDC53
8043423	0.96081	0.0336	0.550016
8058514	0.96081	0.0336	0.610332
7923889	0.96081	0.0337	-0.566744	EIF2D
8010787	0.96081	0.0337	-0.479147	HEXDC
8030860	0.96081	0.0337	1.21314	FPR2
8033248	0.96081	0.0338	-0.710903	TNFSF14
7895799	0.96081	0.0339	-0.705322
7895909	0.96081	0.0339	-0.634348
8177867	0.96081	0.0339	-0.661304	DDR1
8106660	0.96081	0.0339	-1.07361	RASGRF2
7951068	0.96081	0.0339	0.572547	CWC15
8079693	0.96081	0.0339	-0.604561	WDR6
8144717	0.96081	0.0339	1.09913
8012079	0.96081	0.034	-0.462578	DVL2
8054511	0.96081	0.034	-0.702138	LINC00116
7990818	0.96081	0.034	1.04516	BCL2A1
7897685	0.96081	0.034	-0.438201	UBIAD1
7896240	0.96081	0.034	-0.633156
8102162	0.96081	0.034	0.72041	INTS12
7893697	0.96081	0.0341	0.906937
8145660	0.96081	0.0341	0.550062	DCTN6
7949650	0.96081	0.0341	-0.438987	CTSF
7978846	0.96136	0.0342	0.473795	POLE2
8056102	0.96331	0.0343	1.35727	LY75-CD302///CD302
8058335	0.96379	0.0343	0.814808	SUMO1
8132292	0.96379	0.0343	0.624735	SEPT7
7895358	0.96424	0.0344	0.905721
7896372	0.96475	0.0344	0.743588
7899187	0.96502	0.0345	0.726775	HMGN2
7922689	0.96502	0.0345	0.586366	GLUL
7997982	0.96502	0.0345	-0.565983	CDK10
7981068	0.96502	0.0345	0.605429	SERPINA1
8007561	0.96704	0.0346	0.503076	G6PC3
7894720	0.96704	0.0347	1.21098
8151592	0.96704	0.0348	2.97239	CA1
8001030	0.96704	0.0348	0.540205	PYCARD
8132318	0.96704	0.0348	1.08399	ANLN
8027032	0.96704	0.0348	-0.593701	C19orf60
7893608	0.96933	0.0349	1.21013
7919642	0.96933	0.0349	1.1051	HIST2H2AB///HIST2H2AB
7963670	0.97026	0.035	-0.500197	MAP3K12
7946567	0.97057	0.0351	0.909547
8009832	0.97057	0.0351	-0.456792	TSEN54
7896718	0.97057	0.0351	0.990993
7895045	0.9717	0.0352	-0.565832
8024204	0.9717	0.0352	-0.505156	STK11
8070297	0.9717	0.0353	0.685133	ERG
8178322	0.9717	0.0354	0.529714	SUMO4///SUMO2
7895540	0.9717	0.0354	0.613477
7896700	0.9717	0.0354	1.123
8151308	0.9717	0.0354	0.486367
7893567	0.9717	0.0354	0.634256
7892674	0.9717	0.0354	0.647239
8002237	0.9717	0.0355	-0.430143	SLC7A6OS
8103415	0.9717	0.0355	1.53823	FAM198B
8116635	0.9717	0.0355	-0.470513	BPHL
8052979	0.97219	0.0356	0.444563	SFXN5
7956878	0.97219	0.0356	1.22405	IRAK3
7893950	0.97219	0.0356	-0.555674
7922029	0.97219	0.0356	-0.475768	GPA33
8036622	0.97219	0.0357	-0.476974	RINL
8131965	0.97266	0.0357	-0.668634	LOC441204
7913869	0.97295	0.0357	0.565083	STMN1
8097655	0.97295	0.0358	0.825402
8005574	0.97295	0.0358	-0.82208
7982248	0.97295	0.0358	1.03102
7896471	0.97367	0.0359	-0.668093
8130598	0.97408	0.036	-0.51475	LPAL2
8003125	0.97408	0.036	-0.42516	TAF1C
7965036	0.97408	0.036	0.782526
8119102	0.97408	0.0361	0.433248	RAB44
8100328	0.97408	0.0361	0.77269	USP46
7963054	0.97408	0.0361	0.447597	TUBA1A
8151871	0.97408	0.0362	0.878128	CCNE2
7893669	0.97408	0.0362	0.640218
8007446	0.97408	0.0362	0.737879	IFI35
8176570	0.97408	0.0363	-0.714584	DUX4
7894251	0.97408	0.0363	-0.64747
8007949	0.97408	0.0363	-0.514844	EFCAB13
8164067	0.97408	0.0363	0.466849	PSMB7
8078008	0.97408	0.0363	0.637563	LSM3
8076734	0.97595	0.0364	-0.600033	WNT7B
7949320	0.97621	0.0364	-0.541806	GPHA2
7927964	0.97621	0.0365	1.10949	SRGN
8061247	0.97621	0.0365	0.849924	RIN2
7938687	0.97771	0.0366	0.620128	NUCB2
8178955	0.97771	0.0367	-0.61221	RGL2
8180144	0.97771	0.0367	-0.61221	RGL2
7999476	0.97771	0.0367	0.91973
8041553	0.978	0.0367	-0.486099	GEMIN6
8078397	0.978	0.0368	-0.588831	CMTM8
8116722	0.978	0.0369	-0.426346	QIQN5815
7913814	0.978	0.0369	0.564765	SYF2
7896328	0.978	0.0369	0.513479
8110166	0.978	0.0369	0.57212	HIGD2A
8023344	0.978	0.0369	-0.455554	CXXC1
8074644	0.978	0.0369	-0.575929
7895264	0.978	0.0369	-0.644066
8137208	0.97851	0.037	-0.591168	ATP6V0E2
8139840	0.97861	0.037	1.08835	ERV3-1
8009008	0.97861	0.0372	-0.449003	METTL2A
8059838	0.97861	0.0372	0.499588	HJURP
7959070	0.97861	0.0372	-0.438051	PEBP1
7924636	0.97861	0.0372	-1.11351	TMEM63A
8165644	0.97861	0.0372	0.675937
8146000	0.97861	0.0373	1.14207	ADAM9
7939298	0.97861	0.0373	0.537467	CAT
8029107	0.97861	0.0373	0.437706	CEACAM3
8031675	0.97861	0.0374	-0.505393	ZNF71
7893014	0.97861	0.0374	0.866252
8080938	0.97861	0.0374	0.458784	MITF
8119016	0.97861	0.0374	-0.489908	MAPK13
8075969	0.97861	0.0374	-0.537159
8067040	0.97861	0.0375	-0.883383	NFATC2///NFATC2
7975453	0.97861	0.0375	0.793848	SNORD56B
7895085	0.97861	0.0375	1.01355
7895153	0.97861	0.0375	1.34206
7958000	0.97892	0.0376	0.680212	CHPT1
7996685	0.97994	0.0376	-0.525001	EDC4
8157144	0.98058	0.0377	0.59971	FAM206A
8054077	0.98058	0.0378	-0.522232	ACTR1B
7896398	0.98058	0.0378	1.09829
8165610	0.98058	0.0378	-0.492399	DPH7///DPH7
7915466	0.98058	0.0378	-0.610439
8174636	0.98058	0.0378	0.555329	SUMO4///SUMO2
7904974	0.98111	0.0379	0.699641	PFN1P2
7912839	0.98111	0.038	-0.447075	CROCCP2
8117079	0.98111	0.038	0.800031	LOC101926933///LIMD1-AS1
7892544	0.98111	0.038	-0.783823
8068202	0.98111	0.038	-0.464907	EVA1C
8148923	0.98111	0.038	-0.508273	LRRC14
7893655	0.98238	0.0381	0.710639
8170187	0.98238	0.0381	-1.01789	CD40LG
8004331	0.98255	0.0382	-0.442557	KCTD11///ACAP1
7894057	0.98255	0.0382	0.67136
7973427	0.98255	0.0382	-0.547407	THTPA
8012006	0.98255	0.0383	-0.565109	SLC16A11
7893476	0.98255	0.0383	-0.720166
7971723	0.98417	0.0384	-0.579481	LINC00282
7893885	0.98417	0.0384	0.533099
7923792	0.98417	0.0385	-0.495953	SLC45A3///SLC45A3
8145151	0.98417	0.0385	-0.567549	SORBS3
8097058	0.98465	0.0385	0.94845
8029958	0.98479	0.0386	-0.543144	GLTSCR2
7894745	0.98479	0.0386	0.669292
7913655	0.98492	0.0387	-0.72876	ID3
7896630	0.98492	0.0387	2.16973
7895626	0.98492	0.0387	-0.563134
7963817	0.98492	0.0388	0.592424	GTSF1
8132646	0.98492	0.0388	-0.570281	CCM2
7926916	0.98492	0.0388	0.546653	ZEB1
8120428	0.98492	0.0388	0.551324	FKBP1A
8013919	0.98492	0.0389	-0.527714	ABHD15
8014702	0.98492	0.039	-0.926024	LOC100129395
7894265	0.98492	0.039	0.530448
8103881	0.98492	0.039	0.664465	RWDD4
7892859	0.98492	0.039	0.642461
8075332	0.98492	0.039	-0.44786	TBC1D10A
8175900	0.98492	0.039	-0.477098	ARHGAP4
8175177	0.98492	0.039	0.965603	MBNL3
7928306	0.98504	0.0391	-0.50541
8014037	0.98518	0.0391	-0.950431	CRLF3
8152597	0.9868	0.0393	0.442929	MRPL13
7897068	0.9868	0.0393	-0.494841	SKI
7893065	0.9868	0.0394	0.976261
8039413	0.9868	0.0394	-0.406485	PPP6R1
7896720	0.9868	0.0395	-0.436385
7962349	0.9868	0.0396	0.710299	GXYLT1
8001147	0.9868	0.0396	-0.763563	ISY1-RAB43///RAB43
7894250	0.9868	0.0396	0.670914
7942204	0.9868	0.0396	-0.608938	CTTN
7892683	0.9868	0.0396	1.1704
7926596	0.9868	0.0397	0.494166	COMMD3-BMI1///COMMD3
8118632	0.9868	0.0397	-0.496013	MIR219A1
8060286	0.9868	0.0397	-0.451022	DTYMK
8077262	0.9868	0.0397	-0.451022	DTYMK
8180277	0.9868	0.0397	-0.421629	PCDHA3
8097947	0.9868	0.0397	-0.526897
8016414	0.9868	0.0398	-0.443021	SKAP1
8123981	0.9868	0.0398	0.458991	GFOD1
7939559	0.9868	0.0399	-0.799463	TSPAN18
8021725	0.9868	0.0399	-0.496965
7941537	0.9868	0.0399	-0.758335	PACS1
7895649	0.9868	0.0399	-0.832281
7991209	0.9868	0.0399	-0.621229	MRPL46
8176255	0.9868	0.0399	0.977539	TMLHE
8123800	0.9894	0.04	0.492854
7968872	0.9894	0.0401	0.824319	DNAJC15
8135422	0.98953	0.0401	0.538154	BCAP29
8071823	0.98965	0.0401	-0.549845	CABIN1
7894161	0.99331	0.0404	-0.52014
8009685	0.99331	0.0404	-0.498554	SLC9A3R1
8024885	0.99331	0.0404	-0.408913	TNFAIP8L1
7892502	0.99331	0.0405	1.29122
8125134	0.99331	0.0405	0.579051	HSPA1L
8178650	0.99331	0.0405	0.579051	HSPA1L
8179848	0.99331	0.0405	0.579051	HSPA1L
8024001	0.99331	0.0405	-0.443592
7894441	0.99405	0.0406	1.12595
8167476	0.99405	0.0406	-0.557486	PPP1R3F
8071051	0.99405	0.0407	-0.820838	LOC100233156///TEKT4P2///MAFIP
7914834	0.99405	0.0407	0.558899	PSMB2
8002987	0.99499	0.0407	0.728157	CMC2
7957260	0.99635	0.0408	0.856719	GLIPR1
8164872	0.99639	0.0408	-0.434642	MED22
8131996	0.99641	0.0409	1.00888	CREB5
8096077	0.99704	0.0409	0.572217
7988644	0.99959	0.0411	1.53408	ATP8B4
8016578	0.99959	0.0411	0.550884	SLC35B1
7903541	0.99969	0.0412	0.998766	STXBP3
8153304	0.99969	0.0413	-0.459393	TSNARE1
8046726	0.99969	0.0413	0.894247	SSFA2
8071466	0.99969	0.0413	-0.511398	LZTR1
7893017	0.99969	0.0414	0.432804
8033818	0.99969	0.0415	-0.48625	OLFM2
8053718	0.99969	0.0416	1.01827
8082035	0.99969	0.0416	0.968087	CD86
7921621	0.99969	0.0416	0.681001
8114320	0.99969	0.0417	-0.531489	HNRNPA0
7893401	0.99969	0.0417	0.679245
7896004	0.99969	0.0417	0.655873
8112007	0.99969	0.0419	0.539621	EMB
7894204	0.99969	0.042	0.702683
7950128	0.99969	0.042	0.567944	ANAPC15
7892806	0.99969	0.042	0.627021
8130765	0.99969	0.042	0.451616	FAM103A1
8170865	0.99969	0.0421	-0.468203	TAZ
7892628	0.99969	0.0421	-0.488492
7941136	0.99969	0.0421	-0.463692	VPS51
8048116	0.99969	0.0422	0.616212
8178090	0.99969	0.0422	-0.477479	C6orf48///SVIL
8179326	0.99969	0.0422	-0.477479	C6orf48///SVIL
7893517	0.99969	0.0422	-0.682522
7895484	0.99969	0.0422	0.63804
8036707	0.99969	0.0423	-0.459914	LRFN1
7893867	0.99969	0.0423	0.503262
8006187	0.99969	0.0423	0.530063	ATAD5
8008784	0.99969	0.0423	0.563926	PRR11
8158424	0.99969	0.0424	-0.425608	LRRC8A
7967322	0.99969	0.0424	0.891708	HCAR3
8097801	0.99969	0.0425	-0.533556	FAM160A1
8180417	0.99969	0.0426	-0.481285	METTL2B
7902227	0.99969	0.0426	0.541719	GADD45A
8053171	0.99969	0.0426	-0.555336	CCDC142
7975989	0.99969	0.0426	0.733917	SLIRP
8118734	0.99969	0.0427	-0.658536	ITPR3
7949995	0.99969	0.0427	0.636279	MRPL21
7923233	0.99969	0.0427	-0.557286	KIF21B
7919208	0.99969	0.0427	-0.480695	GNRHR2
8165486	0.99969	0.0427	-0.410493	TMEM203
7896878	0.99969	0.0427	-0.471262	B3GALT6
8092457	0.99969	0.0428	0.781844	ALG3
8043602	0.99969	0.0428	0.535983	NCAPH
8122986	0.99969	0.0428	-0.66617	SNX9
8133106	0.99969	0.0429	0.593363	SNORA22
8119390	0.99969	0.0429	-0.470071	LRFN2
7894686	0.99969	0.0429	0.737023
8159654	0.99969	0.043	-0.412008	NELFB
7896188	0.99969	0.043	0.498595
8031213	0.99969	0.043	1.18025	LILRA1
8062623	0.99969	0.043	-1.0923	PLCG1
7899502	0.99969	0.043	0.659471	RNU11
7979524	0.99969	0.043	-0.422224	TMEM30B
7990457	0.99969	0.043	-0.437465	MAN2C1
7896294	0.99969	0.043	0.810145
7892783	0.99969	0.043	-0.478739
7967202	0.99969	0.0431	-0.438674	RHOF
7896099	0.99969	0.0432	-0.633219
8160835	0.99969	0.0433	-0.564406	RPP25L
7929032	0.99969	0.0433	0.850506	FAS
8063857	0.99969	0.0433	-0.415865	MTG2
8145027	0.99969	0.0433	-0.411705	FAM160B2
8112331	0.99969	0.0434	0.571454	ISCA1
8112476	0.99969	0.0434	0.885187	LOC441081
8180283	0.99969	0.0434	-0.489598	RPL13
8069508	0.99969	0.0434	0.59091
8089372	0.99969	0.0435	1.00988	KIAA1524
8168420	0.99969	0.0435	-0.565216	ZCCHC13
7911897	0.99969	0.0435	-0.748603	C1orf174
7895985	0.99969	0.0435	0.605771
7892686	0.99969	0.0436	-0.504292
8178598	0.99969	0.0437	0.412838	CLIC1
7919815	0.99969	0.0437	0.52993	CTSK
8081431	0.99969	0.0437	0.757944	ALCAM
7896285	0.99969	0.0437	-0.64225
7911529	0.99969	0.0438	-0.517036	MXRA8
7931754	0.99969	0.0438	0.943836	IDI1
8118945	0.99969	0.0438	-0.548331	PPARD
7995806	0.99969	0.0438	0.674199	MT1A
7894014	0.99969	0.0438	0.713198
7991224	0.99969	0.0438	-0.61326	HAPLN3
8092224	0.99969	0.0438	0.79302
7896041	0.99969	0.0439	-0.46214
7894329	0.99969	0.0439	-1.16809
7900922	0.99969	0.0439	0.465129	ATP6V0B
8025000	0.99969	0.0439	-0.436331	VMAC
8114593	0.99969	0.0439	-0.450131	APBB3
8004946	0.99969	0.0439	-0.44209
7991258	0.99969	0.044	-0.59562	POLG
8110043	0.99969	0.044	0.590941	BNIP1
7892547	0.99969	0.044	-0.612432
7919778	0.99969	0.0441	-0.50224
7894156	0.99969	0.0441	1.15511
7925902	0.99969	0.0441	0.80107
8018823	0.99969	0.0441	-0.45479	TMC6
7893664	0.99969	0.0442	-0.816371
7894752	0.99969	0.0442	1.15477
8131406	0.99969	0.0442	0.963765	RAC1
8115664	0.99969	0.0442	0.523141
8131475	0.99969	0.0442	1.04398	C1GALT1
7974461	0.99969	0.0443	0.513824	LGALS3
8162039	0.99969	0.0443	-0.53042	C9orf64
8055641	0.99969	0.0445	-0.697555
7893782	0.99969	0.0445	1.56041
8143708	0.99969	0.0446	-0.531024	ZNF425
7993267	0.99969	0.0446	1.23337	TNFRSF17
7896397	0.99969	0.0446	-0.443253
8070708	0.99969	0.0447	-0.503134	AATBC
7933821	0.99969	0.0447	-0.391169	RHOBTB1
8084064	0.99969	0.0447	0.626698	MTHFD2
8008646	0.99969	0.0448	0.589061	SCPEP1
8030007	0.99969	0.0448	0.573505	EMP3
8046201	0.99969	0.0448	0.525302	SSB
7923850	0.99969	0.0448	-0.495231	SLC26A9
8176174	0.99969	0.0449	0.755936	MPP1
8116655	0.99969	0.0449	-0.470223	PSMG4
8180214	0.99969	0.0449	0.505619	CC2D2B
7984103	0.99969	0.045	0.3984	LACTB
7916343	0.99969	0.0451	0.597396	YIPF1
8078405	0.99969	0.0452	0.41244	CMTM7
7909146	0.99969	0.0452	0.655232	FAM72A///FAM72D///FAM72B
8066262	0.99969	0.0452	0.656564	SNORA71D
8161964	0.99969	0.0453	0.598148	FRMD3
8058127	0.99969	0.0453	0.927019	CLK1
8066612	0.99969	0.0454	-0.511231	NEURL2
7899615	0.99969	0.0454	0.455054	SERINC2
8076209	0.99969	0.0454	-0.493807	RPL3
8032137	0.99969	0.0455	-0.401382	TMEM259
7990815	0.99969	0.0455	0.687395	ST20
7968789	0.99969	0.0455	-0.700312	RGCC
7895541	0.99969	0.0456	-0.525753
8108378	0.99969	0.0456	0.718181	CTNNA1
7913593	0.99969	0.0457	-0.427951	TCEA3
7983969	0.99969	0.0457	0.711955	CCNB2
7892850	0.99969	0.0457	1.16621
7896702	0.99969	0.0458	-0.433411
7896409	0.99969	0.0458	0.494767
8166157	0.99969	0.0458	0.432641	BMX
8048523	0.99969	0.0458	-0.507319	DNAJB2
7908161	0.99969	0.0458	-0.469714	C1orf21
8009844	0.99969	0.0458	-0.588008	LLGL2
8103413	0.99969	0.0459	-0.855921
7992987	0.99969	0.0459	-0.47771	HMOX2
8085946	0.99969	0.0459	-0.757385	EOMES
7971780	0.99969	0.046	0.42974	NEK3
7893528	0.99969	0.046	-0.697962
7942592	0.99969	0.046	0.843966	SNORD15A
7896719	0.99969	0.0461	0.647381
7912937	0.99969	0.0461	0.427554	PADI2
7915207	0.99969	0.0462	-0.728541	PABPC4
8002104	0.99969	0.0462	-0.51738	CENPT
8013804	0.99969	0.0463	-0.412074	DHRS13
8084122	0.99969	0.0464	-0.634799
8005267	0.99969	0.0464	-0.474096	RAI1
8045142	0.99969	0.0464	-0.535131	MZT2B///PHGDH
8013013	0.99969	0.0464	0.472967
7966570	0.99969	0.0464	-0.433742	DDX54
7893832	0.99969	0.0465	1.1339
7894492	0.99969	0.0465	-0.624099
7981530	0.99969	0.0465	-0.634301	GPR132
8079274	0.99969	0.0465	-0.456159	TMEM42
8170237	0.99969	0.0465	-0.412245	LOC389895
7945169	0.99969	0.0466	-0.73079	TMEM45B
8137874	0.99969	0.0466	-0.852123	CARD11
7956908	0.99969	0.0467	-0.968509
8074558	0.99969	0.0467	-0.447722	RTN4R
8161537	0.99969	0.0468	0.948424	CBWD6///CBWD3///CBWD5///CBWD2///CBWD1///CBWD6///CBWD3///CBWD5///CBWD1
7895903	0.99969	0.0468	0.756545
8153021	0.99969	0.0469	-0.687881	ST3GAL1
7913237	0.99969	0.047	-0.651409	CAMK2N1
8178903	0.99969	0.047	-0.414817	RXRB
8050102	0.99969	0.0471	0.894509	CMPK2
7964631	0.99969	0.0471	0.42751	FAM19A2
7945944	0.99969	0.0472	0.540489	RHOG
7893941	0.99969	0.0472	-0.450571
7894469	0.99969	0.0472	-0.543917
7965842	0.99969	0.0472	0.563631
7936461	0.99969	0.0472	-0.525599
8130374	0.99969	0.0473	0.504381	FBXO5
7892603	0.99969	0.0473	0.852285
7922482	0.99969	0.0473	-0.47151	TNR
7988426	0.99969	0.0473	-0.530911	SLC30A4
8033190	0.99969	0.0474	-0.436976	SLC25A23
7968890	0.99969	0.0474	-0.505681	DGKZ
8009513	0.99969	0.0474	0.637961
7896570	0.99969	0.0474	-0.843469
7959131	0.99969	0.0474	-0.573937	BICDL1
8159006	0.99969	0.0474	0.681467	SNORD36B
8117408	0.99969	0.0474	0.698914	HIST1H2AE
7894993	0.99969	0.0475	0.637284
8145083	0.99969	0.0475	-0.456733	BMP1
7893245	0.99969	0.0475	0.8096
8134777	0.99969	0.0475	-0.498668	PVRIG
7915733	0.99969	0.0475	0.465679	PRDX1
7969533	0.99969	0.0475	-0.557822	SLAIN1
7920123	0.99969	0.0476	0.677382	S100A10
8083592	0.99969	0.0476	0.8512
7998655	0.99969	0.0477	-0.39881	RPS2
8030525	0.99969	0.0477	-0.472216	PTOV1
7895433	0.99969	0.0478	0.563857
7894558	0.99969	0.0478	-0.908167
8033319	0.99969	0.0478	-0.570085	SH2D3A
7974066	0.99969	0.0478	0.975647	PNN
7929078	0.99969	0.0478	0.995493	KIF20B
7923173	0.99969	0.0478	1.09088	MIR181B1
7981481	0.99969	0.0479	0.490082	C14orf2///C14orf2
8092514	0.99969	0.0479	-0.441747	MAGEF1
7975045	0.99969	0.0479	0.553659	MTHFD1
8101728	0.99969	0.0479	0.626493	FAM13A
8170921	0.99969	0.0479	-0.466934	PLXNA3
7892590	0.99969	0.0479	0.661968
7921144	0.99969	0.048	-0.42092	SH2D2A
7999598	0.99969	0.048	0.412524	NTAN1
7894262	0.99969	0.048	0.506917
8044574	0.99969	0.0481	1.25658	IL1RN
8006377	0.99969	0.0481	0.705473	ZNF207
8117382	0.99969	0.0481	0.779195	HIST1H2BD
8113602	0.99969	0.0481	0.656987	CCDC112
8122259	0.99969	0.0482	-0.654773
8098880	0.99969	0.0482	-0.397369	CTBP1
7952673	0.99969	0.0482	-0.52661	FLJ45950
8153727	0.99969	0.0483	-0.559442	CPSF1
8178095	0.99969	0.0484	0.523915	C2
8179331	0.99969	0.0484	0.523915	C2
8138596	0.99969	0.0484	-0.414227	CLK2P1
7990987	0.99969	0.0484	-0.406161	AP3B2
8155422	0.99969	0.0485	0.982761	CBWD6///CBWD3///CBWD5///CBWD2///CBWD1///CBWD6///CBWD3///CBWD5///CBWD1
8131349	0.99969	0.0486	-0.579415	OCM///OCM2
8087874	0.99969	0.0487	-0.81301	WDR82
8102076	0.99969	0.0487	0.683024	CENPE
7958784	0.99969	0.0487	0.422057	ALDH2
8168691	0.99969	0.0488	1.16278	DIAPH2
7934729	0.99969	0.0489	0.641812	C1D
7893987	0.99969	0.0489	0.793255
8174717	0.99969	0.0489	0.770563	UPF3B
8159815	0.99969	0.049	0.993846	CBWD6///CBWD3///CBWD5///CBWD2///CBWD1///CBWD6///CBWD3///CBWD5///CBWD1
8086467	0.99969	0.049	0.825872	ANO10
8067361	0.99969	0.049	-0.43908	TAF4
7893398	0.99969	0.0491	0.493029
8140971	0.99969	0.0491	1.74266	SAMD9L
8047372	0.99969	0.0492	0.553651	NDUFB3
7911213	0.99969	0.0492	-0.436614
8003263	0.99969	0.0492	-0.74103	ZCCHC14
7948131	0.99969	0.0493	-0.429222	OR5M9
7999553	0.99969	0.0493	0.873445	CPPED1
7895177	0.99969	0.0494	-0.540155
8142663	0.99969	0.0495	0.729064	NDUFA5
7921434	0.99969	0.0495	0.727146	AIM2
8169984	0.99969	0.0496	0.472185	HPRT1
8180280	0.99969	0.0496	-0.408609	PCDHA7
7896155	0.99969	0.0496	-0.590489
7896627	0.99969	0.0497	-0.443213
7982935	0.99969	0.0497	0.780219
7893090	0.99969	0.0498	-0.448313
7995017	0.99969	0.0498	-0.412595	STX4
7894875	0.99969	0.0499	-0.818646
8134599	0.99969	0.0499	-0.445373	CPSF4
8117330	0.99969	0.0499	0.884175	HIST1H3A
7995312	0.99969	0.05	-0.443431
8034043	0.99969	0.05	-0.462395	S1PR5
7914433	0.99969	0.05	-0.523225	ADGRB2
7951008	0.99969	0.05	0.822204	TAF1D
8144184	0.99969	0.0501	-0.59965	ESYT2
7988163	0.99969	0.0502	-0.560588	CATSPER2
8148808	0.99969	0.0502	-0.505472	MROH1
8146859	0.99969	0.0502	0.563688
8058203	0.99969	0.0502	0.438978	ALS2CR12
8094240	0.99969	0.0503	0.877425	CD38
7964739	0.99969	0.0503	0.473548	LLPH
7896472	0.99969	0.0503	0.584284
7902634	0.99969	0.0504	0.576818	RPF1
7960878	0.99969	0.0504	-0.567121	POU5F1P3///POU5F1P3
7995926	0.99969	0.0504	-0.504314	NLRC5
8070701	0.99969	0.0505	0.414786	CSTB
8013348	0.99969	0.0505	-0.40638	RPS2
8084755	0.99969	0.0505	0.422185	MIR28
7922174	0.99969	0.0505	1.29358	F5
7908861	0.99969	0.0506	0.700935	OCR1
7896582	0.99969	0.0506	-0.426738
7895364	0.99969	0.0506	0.76962
8097827	0.99969	0.0506	0.713207
8110318	0.99969	0.0507	0.429535	PRELID1
8144526	0.99969	0.0508	-0.653617
8155414	0.99969	0.0508	0.683415	LOC102725104///LOC101059935///ANKRD20A8P
8161384	0.99969	0.0508	0.683415	LOC102725104///LOC101059935///ANKRD20A8P
7929047	0.99969	0.0508	1.55802	IFIT2
7895003	0.99969	0.0509	-0.603665
8171079	0.99969	0.0509	-0.464351	GTPBP6
7972946	0.99969	0.051	-0.705774	RASA3
7981974	0.99969	0.0511	0.579972	SNORD116-13
7895114	0.99969	0.0512	-0.650517
7895805	0.99969	0.0512	0.799189
7959563	0.99969	0.0513	-0.556386	C12orf65
7894465	0.99969	0.0513	0.750831
8015412	0.99969	0.0513	0.635633	JUP
8149218	0.99969	0.0514	-0.410357	LINC00965///LINC00965
8149220	0.99969	0.0514	-0.410357	LINC00965///LINC00965
8149222	0.99969	0.0514	-0.410357	LINC00965///LINC00965
8149224	0.99969	0.0514	-0.410357	LINC00965///LINC00965
8149226	0.99969	0.0514	-0.410357	LINC00965///LINC00965
7934477	0.99969	0.0514	-0.416844	CAMK2G
8113214	0.99969	0.0514	0.741487	GLRX
8022118	0.99969	0.0514	0.874819	EPB41L3
7892897	0.99969	0.0514	-1.01894
8174119	0.99969	0.0515	0.92886	ZMAT1
8129108	0.99969	0.0515	0.540126	ZUFSP
8172195	0.99969	0.0515	0.4887
7928318	0.99969	0.0515	0.544649	MCU
8180284	0.99969	0.0515	-0.473317	RPL13
8180078	0.99969	0.0515	0.461376	HLA-DMB
7895311	0.99969	0.0517	0.646987
8138547	0.99969	0.0517	-0.429269	C4orf46///TOMM7
7996934	0.99969	0.0517	-0.429477	NIP7
7909527	0.99969	0.0517	0.511135
7893212	0.99969	0.0518	0.753588
8114625	0.99969	0.0518	-0.534506	DND1
8056045	0.99969	0.0518	0.702081
7992584	0.99969	0.0518	-0.471436	DNASE1L2
7894899	0.99969	0.0519	0.973789
7894501	0.99969	0.0519	0.565857
7926983	0.99969	0.0519	0.420776	CREM
7963092	0.99969	0.0519	-0.475844	FMNL3
8129763	0.99969	0.0519	0.390045	MTFR2
7977933	0.99969	0.0519	-0.611108	SLC7A8
8074541	0.99969	0.0519	-0.453104	TRMT2A
8073578	0.99969	0.052	-0.491912	SMDT1
7893015	0.99969	0.052	-0.494833
7895684	0.99969	0.0522	1.9767
8039928	0.99969	0.0522	0.654052	FAM72A///FAM72D///FAM72B
7956166	0.99969	0.0522	-0.569204	ESYT1
8043484	0.99969	0.0522	0.940919	IGKC
7892568	0.99969	0.0522	-1.0361
8155110	0.99969	0.0522	-0.397142	RGP1
8095680	0.99969	0.0523	1.7143	CXCL8
7992271	0.99969	0.0523	-0.481283	TELO2
8096661	0.99969	0.0524	0.442481
8013906	0.99969	0.0524	0.765033	TWF1
7894398	0.99969	0.0524	0.777426
7896633	0.99969	0.0525	0.956654
8073192	0.99969	0.0526	0.489897	UQCRFS1
8001946	0.99969	0.0527	-0.775499	KIAA0895L
7936463	0.99969	0.0527	-0.918534	ABLIM1
7894052	0.99969	0.0528	1.02583
8089314	0.99969	0.0528	0.67974	IFT57
8103563	0.99969	0.0528	1.78343	DDX60
8128123	0.99969	0.0528	0.400873	RRAGD
7994572	0.99969	0.0528	-0.4046	SNX29P2
7895551	0.99969	0.0528	0.479297
8113130	0.99969	0.0529	0.942625	MCTP1
7941260	0.99969	0.0529	-0.529589	FRMD8
8159541	0.99969	0.053	-0.421753	C9orf142
8028309	0.99969	0.0531	-0.406366
8031893	0.99969	0.0531	-0.789141	ZNF8
7998233	0.99969	0.0531	-0.40097	TMEM8A
8049689	0.99969	0.0531	-0.418294	RNPEPL1
8118634	0.99969	0.0531	-0.412142	RING1
8019376	0.99969	0.0532	-0.41165	DUS1L
8163548	0.99969	0.0533	-0.502508	KIF12
8062557	0.99969	0.0534	-0.634898	PPP1R16B
8012403	0.99969	0.0534	0.491366	AURKB
8035456	0.99969	0.0534	0.431462	LRRC25
8136557	0.99969	0.0535	0.481584	TBXAS1
8083941	0.99969	0.0535	0.663333	ECT2
7909561	0.99969	0.0535	0.538289	LINC00467
7895071	0.99969	0.0536	0.570527
8159642	0.99969	0.0536	0.40112	TUBB4B
8031837	0.99969	0.0538	-0.480841	ZNF587
8032922	0.99969	0.0539	-0.47954	UHRF1
8010820	0.99969	0.0539	-0.433494	FOXK2
8052861	0.99969	0.054	0.530884	SNRPG
7914103	0.99969	0.054	-0.457566	AHDC1
8124430	0.99969	0.0541	0.580394	HIST1H1D
8166065	0.99969	0.0541	1.16785	TLR8
7981512	0.99969	0.0541	-0.463566
8000702	0.99969	0.0541	-0.714939	C16orf54
8003601	0.99969	0.0541	-0.714939	C16orf54
7894507	0.99969	0.0541	0.523378
7894712	0.99969	0.0541	-0.709815
8118158	0.99969	0.0542	0.604945	AIF1
8177996	0.99969	0.0542	0.604945	AIF1
8179276	0.99969	0.0542	0.604945	AIF1
7958913	0.99969	0.0542	1.2238	OAS2
8121794	0.99969	0.0543	0.758102	SMPDL3A
8052698	0.99969	0.0544	0.729303	C1D
7964400	0.99969	0.0544	0.38632	STAC3
8150580	0.99969	0.0544	0.760116
7916274	0.99969	0.0544	0.593664	MAGOH
8103535	0.99969	0.0544	0.469485	GK3P
8013022	0.99969	0.0544	-0.476595	LRRC75A
8036938	0.99969	0.0546	-0.449225	COQ8B
7894929	0.99969	0.0546	0.506206
7895567	0.99969	0.0547	1.08731
7995820	0.99969	0.0547	0.520018	MT1B
8011499	0.99969	0.0547	0.734108	P2RX1
7894393	0.99969	0.0548	0.774097
8115679	0.99969	0.0548	-0.729557
8137202	0.99969	0.0548	-0.527579	ZNF862
8106986	0.99969	0.055	-0.479041	RHOBTB3
8141180	0.99969	0.055	-0.447166	TECPR1
8159627	0.99969	0.055	-0.403405	SLC34A3
7963577	0.99969	0.055	-0.467441	SPRYD3
8024582	0.99969	0.0551	-0.636147	S1PR4
7893771	0.99969	0.0551	1.51438
8070173	0.99969	0.0551	0.399819	KCNE1
8013135	0.99969	0.0552	-0.515906	SREBF1
7997827	0.99969	0.0553	-0.765764	PIEZO1
7894860	0.99969	0.0553	-0.746493
7937415	0.99969	0.0553	-0.402698	PHRF1///PHRF1
8004266	0.99969	0.0553	-0.503586	SLC16A13///JOSD1
7961059	0.99969	0.0554	-0.830981	KLRB1
8075906	0.99969	0.0554	-0.457391	SSTR3
8086482	0.99969	0.0554	-0.539302	ZNF445
7925561	0.99969	0.0555	0.74891
8001111	0.99969	0.0555	0.377124	UBE2MP1
8042503	0.99969	0.0556	1.27224	MXD1
7962792	0.99969	0.0556	-0.392346	OR10AD1
8116658	0.99969	0.0557	-0.452125	FAM50B
7926936	0.99969	0.0558	-0.550959	CCDC7
8063417	0.99969	0.0559	-0.543313	BCAS4
8107985	0.99969	0.056	-0.41615	CCNI2
8179184	0.99969	0.056	-0.538282	DDR1
8002057	0.99969	0.056	-0.382465	ACD
8148059	0.99969	0.0561	-0.459549	DEPTOR
7896486	0.99969	0.0562	0.47915
8039068	0.99969	0.0562	0.409697	NDUFV2
7971373	0.99969	0.0562	0.553829	TPT1
7997626	0.99969	0.0562	-0.503812	KLHL36
8163383	0.99969	0.0563	0.398929	SUSD1
8129309	0.99969	0.0564	0.679201
8074349	0.99969	0.0564	-0.499233	DGCR2
8020058	0.99969	0.0564	0.418323	NDUFV2
8040639	0.99969	0.0564	0.486767	HADHB
7986110	0.99969	0.0564	0.412427	FES
8154729	0.99969	0.0566	-0.805269
7963233	0.99969	0.0566	0.49303
8146357	0.99969	0.0566	0.502754	MCM4
8117034	0.99969	0.0567	1.03398	GMPR
8045933	0.99969	0.0567	0.838578	TANK
8125638	0.99969	0.0567	-0.387469	RXRB
7982185	0.99969	0.0567	-0.485936	LOC100289656///DEXI
7986685	0.99969	0.0567	-0.485936	LOC100289656///DEXI
7910164	0.99969	0.0568	-0.508042	COQ8A
8134589	0.99969	0.0568	0.439585	BUD31
8100994	0.99969	0.0568	1.62612	CXCL2
8154670	0.99969	0.0569	0.437433	IFT74
8044613	0.99969	0.057	0.927954	CBWD6///CBWD3///CBWD5///CBWD2///CBWD1///CBWD6///CBWD3///CBWD5///CBWD1
7961120	0.99969	0.057	1.32371	CLEC7A
7906056	0.99969	0.0571	-0.480973	MSTO2P///MSTO1
8034202	0.99969	0.0572	0.403848	RAB3D
8076441	0.99969	0.0572	0.447822	NFAM1
8043585	0.99969	0.0573	-0.428726	CIAO1
7912659	0.99969	0.0573	-0.455063	AGMAT
7929596	0.99969	0.0573	0.546714	LCOR
7918050	0.99969	0.0574	-0.423993	RPSAP36///RPSAP19///RPSAP9///RPSAP58///RPSAP15///RPSA
8122202	0.99969	0.0574	1.46303	MYB///MYB
8054297	0.99969	0.0574	-0.407498	CHST10
8149216	0.99969	0.0574	-0.395796	LINC00965///LINC00965
8093145	0.99969	0.0575	-0.566606	CEP19
7953100	0.99969	0.0575	-0.400441	FKBP4
8148917	0.99969	0.0576	-0.497303	MFSD3
8093821	0.99969	0.0576	-0.464641	LINC00955
7956076	0.99969	0.0576	0.52233	CDK2
8027778	0.99969	0.0577	0.459225	FXYD5
7893898	0.99969	0.0577	0.553444
8071597	0.99969	0.0577	0.948414
7910265	0.99969	0.0577	-0.422072	OBSCN
7893930	0.99969	0.0577	-0.59823
8171041	0.99969	0.0577	0.848972	VAMP7
8176962	0.99969	0.0577	0.848972	VAMP7
8018522	0.99969	0.0578	-0.459627	FBF1
7986509	0.99969	0.0578	-1.11421
7986512	0.99969	0.0578	-1.11421
7986527	0.99969	0.0578	-1.11421
7917593	0.99969	0.0578	-0.534259	GEMIN8P4
7895836	0.99969	0.0579	0.540954
7974314	0.99969	0.0579	0.599725
7998835	0.99969	0.0579	-0.551494	ERVK13-1
7894822	0.99969	0.058	0.683664
8073334	0.99969	0.058	0.575082	RBX1
7892970	0.99969	0.058	1.00487
8122734	0.99969	0.058	-0.44167	PPP1R14C
7912252	0.99969	0.058	0.42244
7909708	0.99969	0.0581	0.668943	CENPF
8124423	0.99969	0.0581	0.614138	HIST1H2BG
8102751	0.99969	0.0581	0.596026	SCLT1
7950606	0.99969	0.0582	0.833667	RSF1
8049471	0.99969	0.0582	-0.429711	ACKR3
8145887	0.99969	0.0583	-0.401359
7894834	0.99969	0.0583	1.25457
7966225	0.99969	0.0583	-0.377712
7896356	0.99969	0.0583	-0.803248
7894791	0.99969	0.0584	-0.698486
8075160	0.99969	0.0584	-0.48619
7922408	0.99969	0.0584	0.913523	SNORD78
7982326	0.99969	0.0585	-0.477085	KLF13
7893902	0.99969	0.0586	0.712314
7921155	0.99969	0.0586	-0.453982	INSRR
7919594	0.99969	0.0586	1.01386	RNVU1-19
8133314	0.99969	0.0586	0.447625	NCF1C///NCF1B///NCF1
8130009	0.99969	0.0586	-0.940492
8140227	0.99969	0.0586	0.447896	NCF1C///NCF1B///NCF1
8044133	0.99969	0.0587	-0.787031	NCK2
7994292	0.99969	0.0587	-0.420189	IL21R
8160531	0.99969	0.0587	1.30245	C9orf72
7966600	0.99969	0.0588	-0.447266	SLC8B1
7913883	0.99969	0.0588	-0.687077	PAFAH2
7896134	0.99969	0.0589	0.684801
7894369	0.99969	0.0589	-0.456724
7915612	0.99969	0.0589	1.29022	PTCH2
7919584	0.99969	0.0589	0.647881	HIST2H2BF///HIST2H2BA
7905918	0.99969	0.0589	-0.493235	EFNA3
7946048	0.99969	0.059	2.96815	HBG2///HBG1
7946054	0.99969	0.059	2.96815	HBG2///HBG1
8159876	0.99969	0.059	0.734774	RFX3
8004571	0.99969	0.059	-0.540541	EFNB3
7962590	0.99969	0.059	0.78997	RPAP3
7959078	0.99969	0.059	-0.46086
7973770	0.99969	0.0592	0.593449	SCFD1
8154221	0.99969	0.0592	0.521989
8004521	0.99969	0.0592	0.731307	MPDU1
7896564	0.99969	0.0593	0.811564
7908867	0.99969	0.0593	0.535912	TMEM183B///TMEM183A
7894016	0.99969	0.0595	1.32349
7947510	0.99969	0.0595	0.383252
8050350	0.99969	0.0595	1.07552
7894375	0.99969	0.0595	-0.638969
8159521	0.99969	0.0595	-0.453454	PTGDS
7904907	0.99969	0.0595	-0.813778	BCL9
8026182	0.99969	0.0595	-0.506028	MRI1
7894568	0.99969	0.0596	-0.575545
8025895	0.99969	0.0596	-0.524104	PRKCSH
7992568	0.99969	0.0596	-0.487782	E4F1
7971513	0.99969	0.0597	0.605815	ESD
7978833	0.99969	0.0597	0.506108	RPL36AL
7942267	0.99969	0.0597	-0.4755	KRTAP5-10
8086051	0.99969	0.0597	-0.48229	SUSD5
8080013	0.99969	0.0598	0.449553	MAPKAPK3
7985488	0.99969	0.0598	0.4145	FAM103A1
8125316	0.99969	0.0598	-0.382206	FKBPL
8178749	0.99969	0.0598	-0.382206	FKBPL
7930450	0.99969	0.0598	0.435957
7975595	0.99969	0.0599	-0.416982	C14orf169
8059864	0.99969	0.06	-0.432779	GBX2
7975324	0.99969	0.0601	-0.52902	GALNT16
8031768	0.99969	0.0602	-0.471539	ZIK1
7984932	0.99969	0.0602	-0.419541	SCAMP5
7934185	0.99969	0.0602	0.429668	C10orf54
8106252	0.99969	0.0602	0.51677	HEXB
7895976	0.99969	0.0603	1.39134
7894224	0.99969	0.0603	-0.701654
7986517	0.99969	0.0603	-1.10856
7986522	0.99969	0.0603	-1.10856
8110755	0.99969	0.0603	-0.459687	SLC12A7
7896674	0.99969	0.0603	-0.473549
8180267	0.99969	0.0603	-0.409981	EPPK1
8105828	0.99969	0.0604	0.388133	CCNB1
7894406	0.99969	0.0604	-0.561676
8166563	0.99969	0.0604	0.603974	SCARNA23
8018315	0.99969	0.0605	0.501498	SUMO4///SUMO2
7895531	0.99969	0.0607	-0.843732
8017210	0.99969	0.0607	0.928688	LOC653653///AP1S2
7970676	0.99969	0.0607	-0.543639	SHISA2
8078905	0.99969	0.0607	-0.38814	RPSAP36///RPSAP19///RPSAP9///RPSAP58///RPSAP15///RPSAP52///RPSA
7953333	0.99969	0.0609	-0.590138	CD27
8180281	0.99969	0.0609	-0.460899	PCDHA8
8101925	0.99969	0.0609	0.685857	LAMTOR3
8014956	0.99969	0.0609	-0.565488	NR1D1
8129379	0.99969	0.0609	0.970035	ECHDC1
8159008	0.99969	0.061	-0.497258	SURF2
8034448	0.99969	0.061	0.495749	WDR83OS
8136891	0.99969	0.0611	0.361901
8074817	0.99969	0.0611	-0.528719	TOP3B
7893170	0.99969	0.0611	0.633505
8133770	0.99969	0.0611	0.988775	CCDC146
7894271	0.99969	0.0611	0.748303
8084708	0.99969	0.0612	0.877261	SNORA4///EIF4A2
7894616	0.99969	0.0612	1.19165
8025278	0.99969	0.0613	0.496068	RETN
7980146	0.99969	0.0613	0.628773	NPC2
7896120	0.99969	0.0613	0.753512
7994269	0.99969	0.0614	-0.399771	KDM8
7904226	0.99969	0.0614	1.03421	SLC22A15
7984257	0.99969	0.0614	0.778808	RNU5A-1
7918657	0.99969	0.0615	0.566128	PTPN22
8077042	0.99969	0.0615	-0.478971	SBF1
8180346	0.99969	0.0615	0.51212	GPX1
8169742	0.99969	0.0617	-0.457988	XIAP
7957549	0.99969	0.0617	-0.535147	RN7SL737P
7925062	0.99969	0.0617	0.475811	SIPA1L2
8003733	0.99969	0.0617	-0.508156	SGSM2
8149762	0.99969	0.0618	-0.511784	TNFRSF10A
7981373	0.99969	0.0618	0.361833
8032926	0.99969	0.0618	-0.441277	PTPRS
7986863	0.99969	0.0618	-0.634616	HERC2
7922127	0.99969	0.0619	-0.9567	XCL2
7927803	0.99969	0.0619	-0.546538	LRRTM3
8125530	0.99969	0.0619	0.436116	HLA-DMB
8139832	0.99969	0.062	0.765114	ZNF117
7974851	0.99969	0.062	0.915324	HIF1A
8068062	0.99969	0.062	0.731694	USP16
7945972	0.99969	0.0622	-0.381739
7933446	0.99969	0.0622	-0.420045	FRMPD2
8141283	0.99969	0.0622	-0.404384	ATP5J2-PTCD1///PTCD1
8126574	0.99969	0.0622	0.449479	YIPF3
8083839	0.99969	0.0622	1.2743	GPR160
8035886	0.99969	0.0623	-0.398589	C19orf12
8168416	0.99969	0.0623	0.70274	USMG5
8156982	0.99969	0.0624	1.02508	SMC2
8142431	0.99969	0.0625	0.494354	LINC00998
7966315	0.99969	0.0625	0.728266	ARPC3
8143850	0.99969	0.0625	0.494685	CDK5
7974303	0.99969	0.0626	0.893669	TMX1
8109712	0.99969	0.0626	0.476471	HMMR
8137962	0.99969	0.0627	-0.412284	LOC100129484
8076690	0.99969	0.0627	0.383885	KIAA0930
8050443	0.99969	0.0627	0.9059	SMC6
7956623	0.99969	0.0627	-0.757635	2020-03-09
7893049	0.99969	0.0627	-0.843166
7967588	0.99969	0.0627	-0.392755	DHX37
8101158	0.99969	0.0628	0.473648	SCARB2
8165156	0.99969	0.0628	-0.451993	SDCCAG3
8149165	0.99969	0.0628	-0.381834	LINC00965///LINC00965
8149167	0.99969	0.0628	-0.381834	LINC00965///LINC00965
7924758	0.99969	0.0628	-0.571513
7894693	0.99969	0.0628	-0.521421
7991126	0.99969	0.0628	-0.502701	WDR73
8061305	0.99969	0.0629	0.512985	KIZ
8057744	0.99969	0.0629	0.76341	STAT1
7895955	0.99969	0.0629	0.542497
[truncated: 63,536 more rows]

## Sheet: GSE50772
ID	adj.P.Val	P.Value	logFC	Gene.symbol
201400_at	7.3e-14	3.66e-18	0.723981	PSMB3
229860_x_at	2.22e-13	2.23e-17	0.93011	C4orf48
210386_s_at	2.43e-13	3.65e-17	0.687493	MTX1
201041_s_at	2.86e-13	5.73e-17	1.50864	DUSP1
208864_s_at	5.13e-13	1.29e-16	0.775527	TXN
223017_at	1.43e-12	4.29e-16	0.584187	TXNDC12
209189_at	1.43e-12	5.91e-16	2.28492	FOS
1569594_a_at	1.43e-12	6.38e-16	-0.760308	NEMF
209058_at	1.43e-12	6.46e-16	0.650668	EDF1
204265_s_at	2.27e-12	1.14e-15	0.598585	GPSM3
217962_at	3.11e-12	1.71e-15	0.786634	NOP10
201676_x_at	3.26e-12	1.96e-15	0.752461	PSMA1
213735_s_at	3.41e-12	2.22e-15	0.593035	COX5B
203028_s_at	3.55e-12	2.49e-15	0.859658	CYBA
201441_at	3.96e-12	2.98e-15	0.81165	COX6B1
218302_at	4.34e-12	3.48e-15	0.75952	PSENEN
202859_x_at	5.6e-12	4.78e-15	4.38078	CXCL8
208659_at	8.17e-12	7.37e-15	0.781406	CLIC1
209774_x_at	1.05e-11	1.04e-14	3.46255	CXCL2
204220_at	1.05e-11	1.08e-14	0.558743	GMFG
213571_s_at	1.05e-11	1.1e-14	0.713458	EIF4E2
217898_at	1.1e-11	1.28e-14	0.525152	EMC7
227983_at	1.1e-11	1.29e-14	0.918456	RILPL2
201502_s_at	1.1e-11	1.32e-14	1.73893	NFKBIA
218097_s_at	1.18e-11	1.48e-14	0.583973	CUEDC2
206059_at	1.32e-11	1.75e-14	-0.83975	ZNF91
218178_s_at	1.32e-11	1.78e-14	0.68638	CHMP1B
207157_s_at	1.37e-11	1.92e-14	0.742892	GNG5
243829_at	1.4e-11	2.09e-14	-0.83356	BRAF
220760_x_at	1.4e-11	2.1e-14	-0.725577	ZNF665
217100_s_at	1.6e-11	2.48e-14	-0.726188	UBXN7
200660_at	1.83e-11	2.94e-14	0.757872	S100A11
216525_x_at	2.3e-11	3.81e-14	-0.597799	PMS2P3
224707_at	2.87e-11	4.89e-14	1.51235	CYSTM1
201264_at	2.94e-11	5.16e-14	0.558068	COPE
217977_at	3.14e-11	5.67e-14	1.36193	MSRB1
204791_at	3.63e-11	6.74e-14	-0.685012	NR2C1
206026_s_at	4.18e-11	7.96e-14	2.32695	TNFAIP6
202110_at	4.56e-11	8.92e-14	0.619336	COX7B
201531_at	4.64e-11	9.3e-14	1.37335	ZFP36
208678_at	4.74e-11	9.75e-14	0.563104	ATP6V1E1
227404_s_at	5.73e-11	1.23e-13	3.22297	EGR1
202391_at	5.73e-11	1.26e-13	1.27608	BASP1
203371_s_at	5.73e-11	1.26e-13	0.648035	NDUFB3
217769_s_at	8.92e-11	2.01e-13	0.585746	POMP
225786_at	1.03e-10	2.38e-13	-1.24271
224783_at	1.03e-10	2.44e-13	0.85697	UBALD2
204470_at	1.08e-10	2.59e-13	2.71119	CXCL1
202127_at	1.28e-10	3.16e-13	-0.893314	PRPF4B
211069_s_at	1.28e-10	3.22e-13	0.341776	SUMO1
219700_at	1.37e-10	3.49e-13	-1.3677	PLXDC1
235698_at	1.4e-10	3.65e-13	-0.789764	ZFP90
202858_at	1.43e-10	3.87e-13	0.748721	U2AF1
200822_x_at	1.43e-10	3.88e-13	0.64821	TPI1
222700_at	1.52e-10	4.2e-13	-0.705741	ATL2
217995_at	1.58e-10	4.43e-13	0.907461	SQRDL
225845_at	1.83e-10	5.22e-13	-0.750978	ZBTB44
212203_x_at	2.36e-10	6.87e-13	1.15908	IFITM3
210114_at	2.57e-10	7.59e-13	-0.627013	INVS
223064_at	2.73e-10	8.21e-13	0.528837	RNF181
200055_at	2.94e-10	9e-13	0.533303	TAF10
224447_s_at	2.96e-10	9.36e-13	0.623639	MIEN1
221345_at	2.96e-10	9.36e-13	2.45658	FFAR2
224972_at	3.04e-10	9.76e-13	0.883253	ROMO1
209383_at	3.35e-10	1.09e-12	0.986534	DDIT3
242969_at	3.51e-10	1.16e-12	-0.977018	ZNF780B
205098_at	3.54e-10	1.19e-12	1.11646	CCR1
222992_s_at	4.25e-10	1.46e-12	0.48979	NDUFB9
203175_at	4.25e-10	1.47e-12	0.545618	RHOG
1559097_at	4.37e-10	1.53e-12	-1.01868	LINC01550
219834_at	4.42e-10	1.57e-12	-0.779712	CARF
218660_at	4.79e-10	1.73e-12	1.48213	DYSF
223082_at	4.79e-10	1.75e-12	0.528969	SH3KBP1
201232_s_at	4.89e-10	1.83e-12	0.746639	PSMD13
200925_at	4.89e-10	1.84e-12	0.719515	COX6A1
224846_at	4.95e-10	1.89e-12	0.608958	SHKBP1
220232_at	5e-10	1.93e-12	-1.7207	SCD5
203342_at	5.48e-10	2.14e-12	0.722425	TIMM17B
1564139_at	5.57e-10	2.2e-12	-1.50034	A2M-AS1
205119_s_at	5.74e-10	2.3e-12	1.11815	FPR1
218357_s_at	5.87e-10	2.38e-12	0.526321	TIMM8B
220864_s_at	5.87e-10	2.42e-12	0.748905	NDUFA13
208749_x_at	6.39e-10	2.66e-12	0.584913	FLOT1
218206_x_at	6.6e-10	2.78e-12	0.500974	SCAND1
201227_s_at	6.67e-10	2.87e-12	0.618993	NDUFB8
36084_at	6.67e-10	2.88e-12	-0.560486	CUL7
235067_at	7.28e-10	3.18e-12	-0.711634	MKLN1
202121_s_at	7.43e-10	3.3e-12	0.674028	CHMP2A
225971_at	7.43e-10	3.32e-12	-0.778153	DDHD1
222231_s_at	7.67e-10	3.46e-12	0.653153	LRRC59
214438_at	8.42e-10	3.85e-12	1.21155	HLX
201390_s_at	8.42e-10	3.88e-12	0.611509	CSNK2B
1560703_at	9.13e-10	4.26e-12	-0.910993	LYRM9
214834_at	9.17e-10	4.32e-12	-1.11605	PWAR5
201448_at	9.33e-10	4.48e-12	-0.682649	TIA1
230270_at	9.33e-10	4.57e-12	-0.838869	PRPF38B
206770_s_at	9.33e-10	4.58e-12	-1.01956	SLC35A3
205232_s_at	9.33e-10	4.59e-12	-0.65063	PAFAH2
222603_at	1.02e-09	5.04e-12	-0.731908	ERMP1
220925_at	1.04e-09	5.22e-12	-0.58767	NAA35
200820_at	1.24e-09	6.33e-12	0.6365	PSMD8
221899_at	1.24e-09	6.36e-12	-1.32288	N4BP2L2
231836_at	1.25e-09	6.46e-12	-0.744722	HKR1
202979_s_at	1.27e-09	6.64e-12	-1.14684	CREBZF
210927_x_at	1.32e-09	6.96e-12	0.647721	JTB
201315_x_at	1.38e-09	7.35e-12	0.871468	IFITM2
217828_at	1.51e-09	8.12e-12	-0.469638	SLTM
201463_s_at	1.52e-09	8.27e-12	0.852523	TALDO1
202024_at	1.52e-09	8.42e-12	0.532217	ASNA1
219384_s_at	1.52e-09	8.44e-12	-0.707401	ADAT1
212232_at	1.52e-09	8.44e-12	-0.497176	FNBP4
215019_x_at	1.63e-09	9.15e-12	-0.763468	ZNF528
202300_at	1.64e-09	9.32e-12	0.47735	LAMTOR5
202100_at	1.7e-09	9.74e-12	0.689932	RALB
223034_s_at	1.71e-09	9.87e-12	0.587066	C1orf43
203338_at	1.71e-09	9.99e-12	-0.402856	PPP2R5E
204351_at	1.71e-09	1e-11	3.00725	S100P
208931_s_at	1.74e-09	1.03e-11	-0.813849	ILF3
1559413_at	1.8e-09	1.07e-11	-1.18337	TCP11L2
218563_at	1.84e-09	1.11e-11	0.620933	NDUFA3
218962_s_at	1.97e-09	1.2e-11	-0.607965	TMEM168
1552287_s_at	1.97e-09	1.21e-11	-0.719876	AFG3L1P
219644_at	1.98e-09	1.23e-11	-0.683147	CEP83
227616_at	1.98e-09	1.24e-11	-0.985863	BCL9L
213164_at	1.98e-09	1.25e-11	-0.885613	SLC5A3
200620_at	1.98e-09	1.25e-11	0.574427	TMEM59
228690_s_at	1.98e-09	1.27e-11	0.49459	NDUFA11
202084_s_at	1.98e-09	1.27e-11	0.716595	SEC14L1
201281_at	2.04e-09	1.32e-11	0.471631	ADRM1
225964_at	2.17e-09	1.42e-11	-0.574699	ZXDC
202768_at	2.38e-09	1.56e-11	2.88461	FOSB
209864_at	2.39e-09	1.59e-11	1.14483	FRAT2
1557166_at	2.39e-09	1.59e-11	-1.32779	PDCD4
202971_s_at	2.42e-09	1.64e-11	-0.812284	DYRK2
229743_at	2.42e-09	1.64e-11	0.693628	ZNF438
202411_at	2.42e-09	1.65e-11	5.16339	IFI27
213906_at	2.5e-09	1.72e-11	-1.53789	MYBL1
223566_s_at	2.51e-09	1.74e-11	-0.833723	BCOR
232469_x_at	2.54e-09	1.79e-11	-0.905805	SSBP3-AS1
219594_at	2.54e-09	1.79e-11	0.871144	NINJ2
200999_s_at	2.54e-09	1.8e-11	1.11364	CKAP4
218456_at	2.56e-09	1.82e-11	-0.797079	CAPRIN2
217918_at	2.57e-09	1.84e-11	0.749658	DYNLRB1
1557113_at	2.61e-09	1.88e-11	-1.15454	LOC283588
203729_at	2.71e-09	1.97e-11	0.463123	EMP3
221669_s_at	2.77e-09	2.03e-11	-0.593681	ACAD8
205976_at	3.18e-09	2.34e-11	-1.09175	FASTKD2
227101_at	3.2e-09	2.37e-11	-0.515131	ZNF800
228282_at	3.26e-09	2.43e-11	-0.651879	MFSD8
203140_at	3.58e-09	2.69e-11	1.02927	BCL6
212721_at	3.62e-09	2.74e-11	-0.461585	SREK1
1570571_at	3.8e-09	2.9e-11	-1.52588	CCDC91
1553978_at	3.84e-09	2.95e-11	0.422773	BORCS8
211828_s_at	3.91e-09	3.03e-11	-0.753439	TNIK
218396_at	3.91e-09	3.04e-11	-0.709553	VPS13C
219378_at	4.1e-09	3.21e-11	-0.818479	NAA16
202939_at	4.36e-09	3.43e-11	0.368	ZMPSTE24
219481_at	4.5e-09	3.56e-11	-0.523124	TTC13
227935_s_at	4.52e-09	3.6e-11	0.767001	PCGF5
1552701_a_at	4.78e-09	3.86e-11	0.778491	CARD16
202592_at	4.78e-09	3.86e-11	0.641211	BLOC1S1
225852_at	4.87e-09	3.95e-11	-0.543607	ANKRD17
201105_at	4.87e-09	3.98e-11	0.929476	LGALS1
39402_at	4.94e-09	4.06e-11	2.24773	IL1B
225394_s_at	4.94e-09	4.09e-11	0.669194	ZCRB1
242195_x_at	5.31e-09	4.42e-11	-0.788742	NUMBL
47560_at	5.35e-09	4.48e-11	-0.881522	ADGRL1
212388_at	5.41e-09	4.56e-11	-0.587009	USP24
202090_s_at	5.68e-09	4.82e-11	0.437006	UQCR11
225602_at	5.72e-09	4.87e-11	0.685893	GLIPR2
201739_at	5.85e-09	5.02e-11	1.47766	SGK1
202774_s_at	5.96e-09	5.14e-11	-0.447251	SFSWAP
215268_at	6.07e-09	5.27e-11	-1.27807	KIAA0754
1557828_a_at	6.18e-09	5.39e-11	-1.00273	TMEM267
238701_x_at	6.28e-09	5.51e-11	-0.964892	COLCA1
228174_at	6.49e-09	5.73e-11	-0.929134	SCAI
206854_s_at	6.57e-09	5.86e-11	-0.447479	MAP3K7
201186_at	6.57e-09	5.86e-11	0.960221	LRPAP1
205690_s_at	6.63e-09	5.95e-11	0.545471	BUD31
1559449_a_at	6.63e-09	5.98e-11	-1.07238	ZNF254
227213_at	6.77e-09	6.15e-11	-0.805288	ADAT2
209224_s_at	6.79e-09	6.19e-11	0.389925	NDUFA2
222934_s_at	6.8e-09	6.25e-11	1.47342	CLEC4E
213140_s_at	6.8e-09	6.28e-11	-0.554972	SS18L1
227810_at	6.89e-09	6.39e-11	-0.675113	ZNF558
1563483_at	6.97e-09	6.52e-11	-0.942427	LINC00869
201758_at	6.97e-09	6.53e-11	0.518421	TSG101
225870_s_at	7.06e-09	6.65e-11	0.58918	TRAPPC5
222136_x_at	7.18e-09	6.8e-11	-0.640689	ZNF729///ZNF43
202941_at	7.2e-09	6.86e-11	0.492871	NDUFV2
224511_s_at	7.36e-09	7.05e-11	0.695738	TXNDC17
206765_at	7.41e-09	7.13e-11	1.50057	KCNJ2
209430_at	7.44e-09	7.2e-11	-0.522763	BTAF1
208840_s_at	7.57e-09	7.36e-11	-0.615343	G3BP2
1568768_s_at	7.88e-09	7.7e-11	2.51818	BRE-AS1
209396_s_at	7.98e-09	7.84e-11	3.24926	CHI3L1
228648_at	8.08e-09	7.98e-11	1.86657	LRG1
212501_at	8.12e-09	8.08e-11	0.68044	CEBPB
241353_s_at	8.12e-09	8.1e-11	0.72937	LOC100507507
203021_at	8.48e-09	8.5e-11	2.17118	SLPI
37028_at	8.52e-09	8.58e-11	1.34704	PPP1R15A
223480_s_at	8.54e-09	8.65e-11	0.567398	MRPL47
221965_at	8.59e-09	8.76e-11	-0.513374
228613_at	8.59e-09	8.79e-11	-1.07323	RAB11FIP3
203936_s_at	8.59e-09	8.83e-11	2.73077	MMP9
208966_x_at	8.6e-09	8.88e-11	0.669131	IFI16
219397_at	8.71e-09	9.11e-11	0.510333	COQ10B
200039_s_at	8.71e-09	9.12e-11	0.61453	PSMB2
201500_s_at	8.71e-09	9.14e-11	0.447727	PPP1R11
208909_at	8.71e-09	9.18e-11	0.468804	UQCRFS1
216153_x_at	8.9e-09	9.41e-11	-1.2471	RECK
242432_at	9.2e-09	9.78e-11	-1.94543	LRRC37A2
223767_at	9.22e-09	9.85e-11	1.52183	GPR84
225552_x_at	9.23e-09	9.9e-11	0.555126	AURKAIP1
207078_at	9.56e-09	1.03e-10	-1.40736	MED6
212074_at	9.58e-09	1.04e-10	-0.75747	SUN1
204007_at	9.71e-09	1.06e-10	1.95937	FCGR3B
201785_at	9.72e-09	1.07e-10	2.59103	RNASE1
208959_s_at	9.72e-09	1.07e-10	0.662706	ERP44
1557293_at	9.72e-09	1.08e-10	-1.26801	LINC00969
209124_at	9.72e-09	1.08e-10	0.569869	MYD88
211609_x_at	9.72e-09	1.08e-10	0.524581	PSMD4
201483_s_at	9.77e-09	1.1e-10	0.62716	SUPT4H1
1569940_at	9.77e-09	1.1e-10	-0.909464	SLC6A16
202671_s_at	9.98e-09	1.13e-10	0.854578	PDXK
204175_at	1.02e-08	1.15e-10	1.07861	ZNF593
225824_at	1.04e-08	1.19e-10	0.553938	CCNK
219158_s_at	1.04e-08	1.19e-10	-0.49944	NAA15
1554250_s_at	1.05e-08	1.2e-10	-0.942266	STAG3L2///STAG3L3///TRIM73
209762_x_at	1.05e-08	1.21e-10	0.874231	SP110
225461_at	1.09e-08	1.26e-10	-0.66766	EHMT1
213708_s_at	1.09e-08	1.27e-10	0.6632	MLX
212552_at	1.1e-08	1.29e-10	0.520307	HPCAL1
200085_s_at	1.1e-08	1.29e-10	0.671092	TCEB2
1555981_at	1.12e-08	1.32e-10	-0.535133	ASB16-AS1
218218_at	1.16e-08	1.37e-10	-0.673937	APPL2
203974_at	1.19e-08	1.41e-10	0.822246	PUDP
238819_at	1.21e-08	1.45e-10	-0.802346	ZNF347
1553349_at	1.26e-08	1.51e-10	-1.10964	ARID2
202491_s_at	1.26e-08	1.52e-10	-0.531456	IKBKAP
226318_at	1.28e-08	1.55e-10	-0.636534	TBRG1
221158_at	1.29e-08	1.57e-10	-0.730684	PAXBP1
236649_at	1.32e-08	1.61e-10	-0.818416	DTWD1
228318_s_at	1.33e-08	1.63e-10	-0.949644	CRIPAK
200663_at	1.36e-08	1.67e-10	0.724955	CD63
218067_s_at	1.36e-08	1.68e-10	-0.428347	ARGLU1
202961_s_at	1.37e-08	1.7e-10	0.52629	ARMC2-AS1///ATP5J2
201999_s_at	1.39e-08	1.74e-10	0.560645	DYNLT1
226236_at	1.39e-08	1.74e-10	0.534089	LINC00493
201711_x_at	1.41e-08	1.77e-10	-0.713854	RANBP2
200078_s_at	1.41e-08	1.78e-10	0.596946	ATP6V0B
218308_at	1.41e-08	1.78e-10	0.662458	TACC3
203552_at	1.46e-08	1.85e-10	-0.895013	MAP4K5
208780_x_at	1.47e-08	1.87e-10	0.470572	VAPA
214288_s_at	1.47e-08	1.88e-10	0.326043	PSMB1
242208_at	1.48e-08	1.9e-10	-1.01248	ZNF37BP
1553292_s_at	1.49e-08	1.92e-10	-1.09536	SGK494
202337_at	1.52e-08	1.96e-10	0.501064	PMF1
232346_at	1.54e-08	2e-10	-0.874869	LOC388692
211721_s_at	1.55e-08	2.02e-10	-0.895155	ZNF551
225245_x_at	1.57e-08	2.06e-10	0.696279	H2AFJ
206555_s_at	1.62e-08	2.13e-10	-0.517107	THUMPD1
45714_at	1.67e-08	2.21e-10	0.701327	HCFC1R1
225017_at	1.67e-08	2.22e-10	-0.527045	CCDC14
223244_s_at	1.67e-08	2.22e-10	0.538027	NDUFA12
204610_s_at	1.7e-08	2.27e-10	0.787479	CCDC85B
1557228_at	1.72e-08	2.31e-10	-0.917077	EHBP1L1
225363_at	1.73e-08	2.32e-10	0.821029	PTEN
203574_at	1.73e-08	2.33e-10	1.299	NFIL3
212657_s_at	1.76e-08	2.38e-10	1.27417	IL1RN
227934_at	1.77e-08	2.41e-10	-0.753871	KPNA5
211043_s_at	1.81e-08	2.47e-10	0.451564	CLTB
202081_at	1.83e-08	2.51e-10	0.972759	IER2
239151_at	1.83e-08	2.51e-10	-0.949737	BMS1P5
227611_at	1.86e-08	2.56e-10	-0.691873	TARSL2
203569_s_at	1.9e-08	2.63e-10	-0.608341	OFD1
201199_s_at	1.91e-08	2.65e-10	0.504279	PSMD1
210113_s_at	1.95e-08	2.71e-10	-0.719871	NLRP1
211445_x_at	1.97e-08	2.75e-10	-0.948211	NACAP1
212568_s_at	1.99e-08	2.79e-10	-0.421738	DLAT
209903_s_at	2.04e-08	2.87e-10	-0.500869	ATR
221666_s_at	2.07e-08	2.93e-10	0.79077	PYCARD
209724_s_at	2.11e-08	2.99e-10	-0.493564	ZBTB14
213655_at	2.19e-08	3.12e-10	1.09365
226334_s_at	2.19e-08	3.13e-10	-0.717651	AHSA2
207606_s_at	2.19e-08	3.14e-10	-0.823756	ARHGAP12
221736_at	2.19e-08	3.15e-10	-0.453461	RALGAPB
224864_at	2.21e-08	3.19e-10	0.616318	SRA1
202009_at	2.31e-08	3.35e-10	0.62331	TWF2
204449_at	2.35e-08	3.42e-10	-0.672012	PDCL
212058_at	2.37e-08	3.47e-10	-0.407856	U2SURP
203114_at	2.41e-08	3.53e-10	0.786479	SSSCA1
223067_at	2.52e-08	3.71e-10	0.540602	CWC15
201828_x_at	2.59e-08	3.81e-10	0.448956	FAM127A
212643_at	2.69e-08	3.99e-10	0.462463	MAPK1IP1L
208742_s_at	2.69e-08	4e-10	0.584299	SAP18
207677_s_at	2.76e-08	4.11e-10	1.01097	NCF4
1553102_a_at	2.79e-08	4.17e-10	-0.464264	CCDC69
1553217_s_at	2.82e-08	4.22e-10	-0.780223	ZNF41
210649_s_at	2.83e-08	4.26e-10	-0.831537	ARID1A
205403_at	2.84e-08	4.29e-10	3.54746	IL1R2
202856_s_at	2.86e-08	4.32e-10	0.962885	MIR6787///SLC16A3
212229_s_at	2.87e-08	4.37e-10	-0.49116	FBXO21
212847_at	2.96e-08	4.51e-10	-0.796707	FUBP1
228171_s_at	2.97e-08	4.54e-10	-0.73616	PLEKHG4
209657_s_at	3e-08	4.61e-10	-0.686287	HSF2
201917_s_at	3.04e-08	4.67e-10	-0.504063	SLC25A36
223766_at	3.04e-08	4.7e-10	-0.954711
205627_at	3.06e-08	4.74e-10	1.29965	CDA
220940_at	3.06e-08	4.76e-10	-1.11013	ANKRD36B
226648_at	3.06e-08	4.78e-10	-0.535578	HIF1AN
218877_s_at	3.06e-08	4.79e-10	-0.602607	TRMT11
229450_at	3.09e-08	4.85e-10	2.27383	IFIT3
206177_s_at	3.11e-08	4.9e-10	2.90034	ARG1
212855_at	3.15e-08	4.98e-10	-0.800433	DCUN1D4
215921_at	3.22e-08	5.1e-10	-1.84217	NPIPA5///NPIPB6///NPIPB8///NPIPB3
212625_at	3.24e-08	5.14e-10	0.629858	STX10
203250_at	3.26e-08	5.2e-10	-0.390541	SCAF8
202275_at	3.3e-08	5.27e-10	0.731454	G6PD
226796_at	3.31e-08	5.32e-10	-0.571018	ABHD15
221263_s_at	3.34e-08	5.38e-10	0.393313	SF3B5
34689_at	3.34e-08	5.39e-10	0.472667	ATRIP///TREX1
216908_x_at	3.37e-08	5.45e-10	-0.607493	RRN3P1
226979_at	3.46e-08	5.62e-10	0.485689	MAP3K2
1552716_at	3.53e-08	5.75e-10	-1.03933	SPEF2
238121_at	3.57e-08	5.83e-10	-1.29611	GK5
224825_at	3.62e-08	5.94e-10	0.680941	DNTTIP1
213077_at	3.74e-08	6.15e-10	-0.832485	YTHDC2
210740_s_at	3.78e-08	6.25e-10	0.629068	ITPK1
205965_at	3.78e-08	6.26e-10	0.618376	BATF
225180_at	3.82e-08	6.35e-10	-0.517671	TTC14
226723_at	3.82e-08	6.36e-10	0.530907	SVBP
226003_at	3.86e-08	6.44e-10	-1.39254	KIF21A
226366_at	3.9e-08	6.53e-10	-0.890039	SHPRH
226247_at	3.99e-08	6.7e-10	-0.870735	PLEKHA1
209369_at	4e-08	6.73e-10	2.6535	ANXA3
217794_at	4.06e-08	6.86e-10	0.378883	PRR13
238346_s_at	4.39e-08	7.43e-10	-0.501827	TGS1
224448_s_at	4.4e-08	7.48e-10	0.693555	MIR3934///UQCC2
207094_at	4.4e-08	7.5e-10	2.95116	CXCR1
208640_at	4.43e-08	7.57e-10	0.486363	RAC1
220734_s_at	4.45e-08	7.63e-10	0.691647	CPTP
224596_at	4.45e-08	7.65e-10	0.666373	SLC44A1
212024_x_at	4.52e-08	7.79e-10	0.676789	FLII
40149_at	4.57e-08	7.91e-10	-0.506574	SH2B1
1558827_a_at	4.62e-08	8.04e-10	-0.853893	ZNF831
208874_x_at	4.62e-08	8.07e-10	0.472214	PTPA
218338_at	4.62e-08	8.09e-10	-0.720373	PHC1
210119_at	4.62e-08	8.09e-10	1.99084	KCNJ15
223227_at	4.64e-08	8.14e-10	-0.611987	BBS2
213049_at	4.66e-08	8.21e-10	-0.55241	RALGAPA1
227751_at	4.66e-08	8.22e-10	-0.777251	PDCD5
234950_s_at	4.75e-08	8.4e-10	0.683043	RFWD2
217931_at	4.86e-08	8.62e-10	0.627642	CNPY3
208932_at	4.91e-08	8.73e-10	0.364464	PPP4C
210648_x_at	4.98e-08	8.92e-10	0.598007	SNX3
208977_x_at	4.98e-08	8.92e-10	0.684307	TUBB4B
207573_x_at	5.02e-08	9.01e-10	0.524899	ATP5L
203630_s_at	5.05e-08	9.1e-10	-0.428653	COG5
217796_s_at	5.12e-08	9.24e-10	0.604113	NPLOC4
230466_s_at	5.23e-08	9.47e-10	0.57723	RASSF3
202561_at	5.24e-08	9.51e-10	-0.597274	TNKS
202783_at	5.54e-08	1.01e-09	-0.99157	NNT
218482_at	5.54e-08	1.01e-09	0.627859	ENY2
202241_at	5.64e-08	1.04e-09	1.40022	TRIB1
46665_at	5.64e-08	1.04e-09	-0.923689	SEMA4C
225224_at	5.64e-08	1.04e-09	-0.644159	NOL4L
223066_at	5.68e-08	1.05e-09	0.538119	SNAPIN
224867_at	5.74e-08	1.06e-09	0.436766	MINOS1
203621_at	5.75e-08	1.07e-09	0.476895	NDUFB5
205436_s_at	5.8e-08	1.08e-09	0.814565	H2AFX
207236_at	5.8e-08	1.08e-09	-1.01846	ZNF345
203964_at	5.8e-08	1.08e-09	0.683071	NMI
223070_at	5.86e-08	1.1e-09	0.530816	SELK
232521_at	5.86e-08	1.1e-09	-0.903654	PCSK7
225850_at	5.9e-08	1.11e-09	0.492821	SFT2D1
202857_at	6.14e-08	1.16e-09	0.492624	CNPY2
210473_s_at	6.25e-08	1.18e-09	-1.95632	ADGRA3
235568_at	6.32e-08	1.2e-09	1.4948	MCEMP1
205568_at	6.54e-08	1.25e-09	1.3692	AQP9
213064_at	6.56e-08	1.25e-09	-0.653143	ZC3H14
227917_at	6.63e-08	1.27e-09	-0.860108	LOC100506990
212607_at	6.66e-08	1.28e-09	-0.700749	AKT3
209799_at	6.75e-08	1.3e-09	-0.560973	PRKAA1
212982_at	6.85e-08	1.32e-09	-0.653291	ZDHHC17
203094_at	6.86e-08	1.33e-09	0.679026	MAD2L1BP
1559964_at	6.87e-08	1.33e-09	-0.927481	LOC401261
214453_s_at	6.99e-08	1.36e-09	1.81562	IFI44
242429_at	7.09e-08	1.38e-09	-0.734488	ZNF567
241525_at	7.13e-08	1.39e-09	-3.13499	LOC200772
221827_at	7.32e-08	1.43e-09	0.56577	RBCK1
1564310_a_at	7.57e-08	1.49e-09	-0.973445	PARP15
203127_s_at	7.57e-08	1.49e-09	0.883558	SPTLC2
201743_at	7.65e-08	1.51e-09	0.923629	CD14
212046_x_at	7.66e-08	1.52e-09	0.869169	MAPK3
202611_s_at	7.98e-08	1.58e-09	-0.490619	MED14
223562_at	8.07e-08	1.61e-09	0.615965	PARVG
222770_s_at	8.15e-08	1.63e-09	-0.675595	GUF1
204645_at	8.16e-08	1.64e-09	-0.955925	CCNT2
213524_s_at	8.16e-08	1.64e-09	2.82325	G0S2
209412_at	8.16e-08	1.64e-09	-0.604162	LOC102724200///TRAPPC10
224331_s_at	8.26e-08	1.67e-09	0.486164	MRPL36
206380_s_at	8.27e-08	1.67e-09	0.841379	CFP
212684_at	8.3e-08	1.68e-09	-0.919029	ZNF3
206111_at	8.4e-08	1.71e-09	1.43352	RNASE2
202912_at	8.42e-08	1.71e-09	1.51443	ADM
220939_s_at	8.42e-08	1.72e-09	-0.361156	DPP8
242191_at	8.46e-08	1.73e-09	-0.837934
214833_at	8.47e-08	1.74e-09	-0.866558	TMEM63A
210427_x_at	8.67e-08	1.78e-09	0.701764	ANXA2
200625_s_at	8.74e-08	1.8e-09	0.433669	CAP1
202778_s_at	8.83e-08	1.82e-09	-0.58877	ZMYM2
204773_at	8.83e-08	1.83e-09	-0.722275	IL11RA
213262_at	8.84e-08	1.84e-09	-0.679666	SACS
225477_s_at	8.94e-08	1.86e-09	-0.385282	NR2C2
1553186_x_at	9.03e-08	1.88e-09	-1.44719	RASEF
204976_s_at	9.18e-08	1.92e-09	-0.608587	AMMECR1
227087_at	9.19e-08	1.93e-09	-0.539017	INPP4A
208726_s_at	9.22e-08	1.94e-09	0.649398	EIF2S2
240239_at	9.54e-08	2.01e-09	-1.3081	ZNF566
201470_at	9.6e-08	2.03e-09	0.681769	GSTO1
201641_at	9.68e-08	2.05e-09	0.86238	BST2
32259_at	9.76e-08	2.07e-09	-0.551494	EZH1
202675_at	9.93e-08	2.12e-09	0.599761	SDHB
213646_x_at	9.93e-08	2.12e-09	0.572724	TUBA1B
209001_s_at	9.97e-08	2.13e-09	0.382458	ANAPC13
202086_at	9.98e-08	2.14e-09	1.95135	MX1
223334_at	9.99e-08	2.14e-09	0.382484	TMEM126A
210149_s_at	1e-07	2.15e-09	0.572326	ATP5H
200650_s_at	1.02e-07	2.2e-09	0.488126	LDHA
235037_at	1.02e-07	2.21e-09	-0.589119	TMEM41A
224512_s_at	1.03e-07	2.23e-09	0.53125	NAA38
200738_s_at	1.05e-07	2.27e-09	0.407351	PGK1
203831_at	1.05e-07	2.29e-09	0.472547	R3HDM2
201631_s_at	1.07e-07	2.33e-09	1.61692	IER3
203454_s_at	1.08e-07	2.37e-09	0.626716	ATOX1
225724_at	1.1e-07	2.41e-09	-0.760192	PSMA3-AS1
218989_x_at	1.1e-07	2.42e-09	-0.632924	SLC30A5
212655_at	1.12e-07	2.46e-09	-0.636144	ZCCHC14
223626_x_at	1.12e-07	2.46e-09	0.645233	IFI27L2
1564002_a_at	1.15e-07	2.54e-09	-0.703856	AK9
218331_s_at	1.15e-07	2.56e-09	-0.675467	FAM208B
220176_at	1.17e-07	2.59e-09	-0.661111	NUBPL
233558_s_at	1.17e-07	2.6e-09	-0.474068	TRAPPC11
213626_at	1.17e-07	2.61e-09	-0.793033	CBR4
1553396_a_at	1.18e-07	2.64e-09	2.57852	CCDC13
218447_at	1.19e-07	2.66e-09	0.533183	CMC2
213703_at	1.19e-07	2.68e-09	-0.917294	LINC00342
202257_s_at	1.19e-07	2.68e-09	0.613089	CD2BP2
211961_s_at	1.21e-07	2.73e-09	0.442078	RAB7A
226090_x_at	1.24e-07	2.81e-09	-0.76373	RABL3
214124_x_at	1.26e-07	2.86e-09	-0.682824	FGFR1OP
226452_at	1.29e-07	2.93e-09	-0.767189	PDK1
207707_s_at	1.29e-07	2.93e-09	0.567026	SEC13
200932_s_at	1.29e-07	2.94e-09	0.467395	DCTN2
205356_at	1.3e-07	2.98e-09	-0.606926	USP13
203435_s_at	1.3e-07	2.98e-09	3.06287	MME
220216_at	1.31e-07	3.01e-09	-0.726687	C8orf44
221255_s_at	1.35e-07	3.1e-09	0.272912	EMC6
209571_at	1.36e-07	3.14e-09	0.586376	CIR1
202001_s_at	1.36e-07	3.15e-09	0.509052	NDUFA6
213799_s_at	1.39e-07	3.22e-09	-0.702399	PTPRA
224927_at	1.41e-07	3.27e-09	0.305002	PPP1R18
204415_at	1.43e-07	3.33e-09	1.66311	IFI6
203804_s_at	1.47e-07	3.44e-09	-0.501213	LUC7L3
201666_at	1.5e-07	3.5e-09	0.823239	TIMP1
204804_at	1.51e-07	3.54e-09	0.66178	TRIM21
204616_at	1.53e-07	3.59e-09	0.51211	UCHL3
229770_at	1.55e-07	3.65e-09	1.06538	GLT1D1
204615_x_at	1.56e-07	3.68e-09	0.597431	IDI1
220134_x_at	1.57e-07	3.71e-09	0.531691	EVA1B
200058_s_at	1.57e-07	3.72e-09	-0.364798	LOC101929240///SNRNP200
212031_at	1.58e-07	3.74e-09	-0.62901	RBM25
231940_at	1.67e-07	3.97e-09	-0.857811	ZNF529
203156_at	1.67e-07	3.99e-09	-0.471983	AKAP11
205434_s_at	1.67e-07	3.99e-09	-0.787225	AAK1
1558755_x_at	1.67e-07	4e-09	-0.681433	ZNF763
218132_s_at	1.67e-07	4.01e-09	0.47711	TSEN34
200966_x_at	1.67e-07	4.02e-09	0.676736	ALDOA
221599_at	1.7e-07	4.09e-09	0.579584	AAMDC
222986_s_at	1.72e-07	4.15e-09	0.650776	SHISA5
226267_at	1.73e-07	4.18e-09	1.1182	JDP2
220206_at	1.74e-07	4.23e-09	-0.558019	ZMYM1
230926_s_at	1.77e-07	4.29e-09	-0.802991	ODF2L
219220_x_at	1.77e-07	4.31e-09	0.512748	MRPS22
214511_x_at	1.78e-07	4.34e-09	1.26163	FCGR1B
208970_s_at	1.8e-07	4.41e-09	0.499341	UROD
204218_at	1.84e-07	4.52e-09	0.655104	ANAPC15
211752_s_at	1.84e-07	4.52e-09	0.494565	NDUFS7
208870_x_at	1.85e-07	4.54e-09	0.578585	ATP5C1
226831_at	1.87e-07	4.62e-09	-0.564038	SLC25A46
225695_at	1.89e-07	4.66e-09	0.442884	SLC35F6
1558956_s_at	1.92e-07	4.74e-09	-0.879443	IFT80
221825_at	1.94e-07	4.8e-09	-0.499854	ANGEL2
206687_s_at	1.96e-07	4.87e-09	0.380357	PTPN6
217986_s_at	1.96e-07	4.88e-09	0.457357	BAZ1A
202817_s_at	1.99e-07	4.95e-09	-0.978357	SS18
216933_x_at	2.02e-07	5.04e-09	-0.884658	APC
212176_at	2.02e-07	5.07e-09	-0.774523	PNISR
211386_at	2.05e-07	5.13e-09	-0.917528	MGC12488
209674_at	2.08e-07	5.21e-09	-0.815195	CRY1
243927_x_at	2.08e-07	5.24e-09	-1.02415	KIAA1429
236816_at	2.08e-07	5.24e-09	-0.790247	NAA25
45526_g_at	2.09e-07	5.28e-09	0.491998	NAA60
227261_at	2.09e-07	5.3e-09	-0.733938	KLF12
206370_at	2.12e-07	5.39e-09	-1.02351	PIK3CG
202096_s_at	2.15e-07	5.46e-09	0.699305	TSPO
235230_at	2.2e-07	5.62e-09	-0.924038	PLCXD2
209150_s_at	2.21e-07	5.63e-09	0.413938	IPO4///TM9SF1
204173_at	2.28e-07	5.84e-09	0.765984	MYL6B
219342_at	2.29e-07	5.87e-09	-0.565373	CASD1
1553993_s_at	2.3e-07	5.91e-09	0.50915	MIR6800///MED25
208137_x_at	2.32e-07	5.97e-09	-0.503577	ZNF611
205238_at	2.32e-07	5.98e-09	-0.489814	TRMT2B
208901_s_at	2.32e-07	6e-09	0.403444	TOP1
203773_x_at	2.33e-07	6.04e-09	1.0472	BLVRA
206157_at	2.35e-07	6.08e-09	1.48567	PTX3
232138_at	2.38e-07	6.17e-09	-0.747559	MBNL2
227353_at	2.39e-07	6.21e-09	-0.645491	TMC8
210592_s_at	2.41e-07	6.29e-09	0.655923	SAT1
226753_at	2.42e-07	6.33e-09	-0.531067	FAM76B
202779_s_at	2.5e-07	6.53e-09	0.681936	UBE2S
200713_s_at	2.51e-07	6.58e-09	0.364088	MAPRE1
217773_s_at	2.51e-07	6.61e-09	0.382799	NDUFA4
214718_at	2.51e-07	6.62e-09	-0.698038	GATAD1
209498_at	2.57e-07	6.77e-09	2.18633	CEACAM1
222543_at	2.59e-07	6.84e-09	-0.518101	DERL1
218713_at	2.62e-07	6.93e-09	-0.602709	ICE2
200682_s_at	2.66e-07	7.06e-09	0.510397	UBE2L3
242176_at	2.69e-07	7.14e-09	-0.973574	MEF2A
200649_at	2.69e-07	7.17e-09	0.424888	NUCB1
209732_at	2.74e-07	7.31e-09	0.611328	CLEC2B
211275_s_at	2.74e-07	7.33e-09	0.639619	GYG1
210845_s_at	2.77e-07	7.41e-09	0.98484	PLAUR
238893_at	2.8e-07	7.5e-09	1.32614	LINC00936
203203_s_at	2.88e-07	7.75e-09	-0.825377	KRR1
201575_at	2.91e-07	7.83e-09	0.270415	SNW1
226344_at	2.92e-07	7.87e-09	-0.799588	ZMAT1
237189_at	2.92e-07	7.89e-09	-1.28305	HOXB-AS1
218387_s_at	2.92e-07	7.89e-09	0.460728	PGLS
225413_at	2.94e-07	7.99e-09	0.386451	USMG5
235729_at	2.95e-07	8.01e-09	-0.643927	ZNF514
208724_s_at	2.95e-07	8.03e-09	0.377969	RAB1A
225506_at	2.96e-07	8.07e-09	-0.454877	KIAA1468
222490_at	2.96e-07	8.09e-09	-0.741808	LOC101060521///POLR3E
202264_s_at	2.98e-07	8.15e-09	0.443404	TOMM40
31807_at	2.98e-07	8.16e-09	0.418346	DDX49
235432_at	3.01e-07	8.27e-09	-1.05072	NPHP3
1558801_at	3.03e-07	8.33e-09	-0.579354	NNT-AS1
207008_at	3.05e-07	8.44e-09	1.78184	CXCR2
236715_x_at	3.05e-07	8.44e-09	-0.756876	UACA
200714_x_at	3.05e-07	8.44e-09	0.377826	OS9
226791_at	3.06e-07	8.49e-09	-0.628869	KIFC2
201568_at	3.06e-07	8.5e-09	0.495929	UQCRQ
218753_at	3.07e-07	8.55e-09	0.3889	XKR8
234491_s_at	3.09e-07	8.61e-09	-1.23511	SAV1
212522_at	3.12e-07	8.7e-09	-0.593708	PDE8A
228686_at	3.14e-07	8.79e-09	-0.658184	LOC101929964///LINC01184
219157_at	3.15e-07	8.83e-09	0.904259	KLHL2
223552_at	3.15e-07	8.84e-09	1.73877	LRRC4
212268_at	3.22e-07	9.04e-09	0.727877	SERPINB1
1555613_a_at	3.23e-07	9.11e-09	-0.80692	ZAP70
217547_x_at	3.24e-07	9.15e-09	-0.651242	ZNF675
208898_at	3.24e-07	9.16e-09	0.5516	ATP6V1D
225302_at	3.24e-07	9.18e-09	-0.544713	TMX3
202446_s_at	3.26e-07	9.26e-09	0.938793	PLSCR1
204020_at	3.27e-07	9.3e-09	-0.544737	PURA
204174_at	3.27e-07	9.31e-09	0.730557	ALOX5AP
209435_s_at	3.36e-07	9.6e-09	0.422944	ARHGEF2
202093_s_at	3.38e-07	9.66e-09	0.453758	PAF1
228209_at	3.48e-07	9.97e-09	-0.627712	LHX4-AS1
221986_s_at	3.49e-07	1e-08	-0.631589	KLHL24
204732_s_at	3.5e-07	1.01e-08	-0.741465	TRIM23
202527_s_at	3.56e-07	1.03e-08	-0.565827	SMAD4
219216_at	3.57e-07	1.03e-08	-0.660466	ETAA1
204461_x_at	3.57e-07	1.03e-08	-0.582316	RAD1
209249_s_at	3.58e-07	1.04e-08	0.357714	GHITM
243296_at	3.58e-07	1.04e-08	1.94259	NAMPT
222845_x_at	3.58e-07	1.04e-08	0.379733	TMBIM4
223207_x_at	3.58e-07	1.04e-08	0.516357	PHPT1
230925_at	3.58e-07	1.04e-08	0.619385	APBB1IP
205005_s_at	3.66e-07	1.07e-08	-1.03229	NMT2
232055_at	3.66e-07	1.07e-08	-1.05903	SFXN1
226682_at	3.66e-07	1.07e-08	-0.873194	RORA
1552733_at	3.68e-07	1.08e-08	-0.78246	KLHDC1
232520_s_at	3.69e-07	1.08e-08	0.318624	NSFL1C
201201_at	3.69e-07	1.09e-08	0.498922	CSTB
218830_at	3.74e-07	1.1e-08	0.498888	RPL26L1
204908_s_at	3.74e-07	1.11e-08	0.881176	MIR8085///BCL3
203505_at	3.79e-07	1.12e-08	1.13658	ABCA1
213304_at	3.82e-07	1.13e-08	-0.665967	FAM179B
218226_s_at	3.83e-07	1.14e-08	0.346031	NDUFB4
207384_at	3.83e-07	1.14e-08	3.16673	PGLYRP1
223376_s_at	3.89e-07	1.16e-08	0.552752	BRI3
231921_at	3.89e-07	1.16e-08	-0.624896	DCAF17
212375_at	3.98e-07	1.19e-08	-0.492948	EP400
201850_at	3.99e-07	1.2e-08	0.861366	CAPG
222154_s_at	4.06e-07	1.22e-08	1.43469	SPATS2L
203814_s_at	4.09e-07	1.23e-08	1.08761	NQO2
218160_at	4.12e-07	1.24e-08	0.499646	NDUFA8
200918_s_at	4.14e-07	1.25e-08	0.365055	SRPRA
200686_s_at	4.19e-07	1.27e-08	-0.872979	SRSF11
222122_s_at	4.24e-07	1.29e-08	-0.449762	THOC2
202761_s_at	4.24e-07	1.29e-08	-0.766281	SYNE2
200645_at	4.27e-07	1.3e-08	0.391372	GABARAP
220615_s_at	4.28e-07	1.3e-08	0.991486	FAR2
225498_at	4.3e-07	1.31e-08	0.374574	CHMP4B
213353_at	4.32e-07	1.32e-08	-0.80523	ABCA5
223416_at	4.38e-07	1.34e-08	0.35681	SF3B6
220964_s_at	4.39e-07	1.35e-08	0.57687	RAB1B
220404_at	4.39e-07	1.35e-08	1.3733	ADGRG3
225048_at	4.41e-07	1.35e-08	-1.02785	PHF10
204246_s_at	4.48e-07	1.38e-08	0.461179	DCTN3
202041_s_at	4.52e-07	1.39e-08	0.400434	FIBP
218773_s_at	4.54e-07	1.4e-08	0.685074	MSRB2
239400_at	4.56e-07	1.41e-08	-0.706865	FLJ45513
221645_s_at	4.57e-07	1.41e-08	-0.73397	ZNF83
212690_at	4.6e-07	1.43e-08	-0.508535	DDHD2
226641_at	4.6e-07	1.43e-08	-0.907502	ANKRD44
203562_at	4.61e-07	1.43e-08	-1.21663	FEZ1
203606_at	4.65e-07	1.45e-08	0.511844	NDUFS6
243124_at	4.73e-07	1.48e-08	-0.70106	RRN3P2
243957_at	4.76e-07	1.49e-08	-0.693118	LOC100128108
209236_at	4.84e-07	1.51e-08	-0.702028	SLC23A2
215894_at	4.9e-07	1.54e-08	-1.13693	PTGDR
218143_s_at	4.9e-07	1.54e-08	0.448408	SCAMP2
204171_at	4.9e-07	1.54e-08	-0.664385	RPS6KB1
204386_s_at	4.98e-07	1.57e-08	0.403618	MRPL57
222811_at	5.09e-07	1.61e-08	-0.792423	CMTR2
241947_at	5.13e-07	1.62e-08	-1.07018	PCED1B-AS1
38710_at	5.13e-07	1.62e-08	0.454332	LOC101927673///OTUB1
203679_at	5.29e-07	1.68e-08	0.66435	TMED1
208716_s_at	5.35e-07	1.7e-08	0.543907	TMCO1
218598_at	5.39e-07	1.71e-08	-0.679281	RINT1
215001_s_at	5.43e-07	1.73e-08	0.689323	GLUL
38964_r_at	5.5e-07	1.75e-08	0.590298	WAS
203973_s_at	5.55e-07	1.77e-08	0.839163	CEBPD
1555851_s_at	5.59e-07	1.79e-08	0.473441	SEPW1
221149_at	5.61e-07	1.8e-08	0.961643	C5AR2
219038_at	5.69e-07	1.83e-08	-0.707463	MORC4
1558569_at	5.69e-07	1.83e-08	-1.35684	LOC100131541
201996_s_at	5.69e-07	1.83e-08	-0.760853	SPEN
204873_at	5.69e-07	1.83e-08	-0.862494	PEX1
225988_at	5.96e-07	1.92e-08	-0.463757	HERC4
213142_x_at	5.98e-07	1.93e-08	-0.659054	GSAP
200619_at	6e-07	1.94e-08	0.487731	SF3B2
204748_at	6e-07	1.95e-08	2.42169	PTGS2
218885_s_at	6.01e-07	1.95e-08	-0.75804	GALNT12
202933_s_at	6.24e-07	2.03e-08	-0.902697	YES1
204295_at	6.24e-07	2.03e-08	0.549393	SURF1
209358_at	6.31e-07	2.06e-08	-0.465441	TAF11
218385_at	6.31e-07	2.06e-08	0.466059	MRPS18A
226845_s_at	6.41e-07	2.1e-08	0.416074	COPS9
202252_at	6.46e-07	2.12e-08	1.05711	RAB13
200896_x_at	6.46e-07	2.12e-08	0.507198	HDGF
238057_at	6.49e-07	2.13e-08	-1.06103	USP45
205660_at	6.49e-07	2.14e-08	1.75549	OASL
226290_at	6.52e-07	2.15e-08	-0.479771	BDP1
1553145_at	6.53e-07	2.16e-08	-0.657073	TAPT1-AS1
202349_at	6.54e-07	2.16e-08	0.507057	TOR1A
206491_s_at	6.56e-07	2.17e-08	0.503853	NAPA
223261_at	6.56e-07	2.18e-08	-1.31879	POLK
201740_at	6.6e-07	2.19e-08	0.468858	NDUFS3
203524_s_at	6.62e-07	2.2e-08	0.503352	MPST
213593_s_at	6.82e-07	2.27e-08	-0.81339	TRA2A
202499_s_at	6.88e-07	2.3e-08	0.829089	SLC2A3
230494_at	6.89e-07	2.3e-08	-0.746293	SLC20A1
222806_s_at	6.89e-07	2.31e-08	-0.460251	EMSY
216550_x_at	6.92e-07	2.32e-08	-1.1174	ANKRD12
223097_at	6.93e-07	2.33e-08	0.601677	ADPRHL2
228913_at	6.93e-07	2.33e-08	-0.719347	TPT1-AS1
214150_x_at	6.97e-07	2.35e-08	0.503839	ATP6V0E1
214016_s_at	7.03e-07	2.37e-08	-0.487542	SFPQ
212406_s_at	7.04e-07	2.38e-08	-0.484096	PCMTD2
213041_s_at	7.04e-07	2.38e-08	0.528915	ATP5D
206200_s_at	7.06e-07	2.39e-08	0.36097	ANXA11
220918_at	7.12e-07	2.42e-08	-0.831391	RUNX1-IT1
217779_s_at	7.15e-07	2.43e-08	0.370784	PNRC2
242633_x_at	7.18e-07	2.45e-08	-0.576682	ZNF75A
235290_at	7.18e-07	2.45e-08	-1.27506	ZNF782
213761_at	7.22e-07	2.47e-08	-0.754949	MDM1
209971_x_at	7.26e-07	2.48e-08	0.500279	AIMP2
203530_s_at	7.28e-07	2.49e-08	0.471298	STX4
206828_at	7.3e-07	2.5e-08	-0.908154	TXK
217184_s_at	7.33e-07	2.52e-08	-1.71333	LTK
210183_x_at	7.35e-07	2.53e-08	0.483402	PNN
206515_at	7.39e-07	2.55e-08	2.06551	CYP4F3
228925_at	7.39e-07	2.55e-08	-0.670073
244659_at	7.44e-07	2.57e-08	-0.826257	TRIP12
225472_at	7.58e-07	2.62e-08	0.395257	GPANK1
212136_at	7.71e-07	2.67e-08	-0.724539	ATP2B4
202953_at	7.72e-07	2.68e-08	1.77476	C1QB
218384_at	7.82e-07	2.72e-08	0.617608	CARHSP1
1553132_a_at	7.86e-07	2.74e-08	-1.31585	TC2N
229521_at	7.86e-07	2.74e-08	0.735083	CCDC71L
202201_at	8.01e-07	2.79e-08	0.994004	BLVRB
204520_x_at	8.14e-07	2.84e-08	-0.578544	BRD1
201697_s_at	8.22e-07	2.88e-08	-0.477141	DNMT1
222280_at	8.24e-07	2.89e-08	-0.644956	TMEM147-AS1
234953_x_at	8.38e-07	2.94e-08	-0.855513	ZNF19
215349_at	8.5e-07	2.99e-08	-1.79265	BTBD18
227609_at	8.57e-07	3.02e-08	1.39976	EPSTI1
1563051_at	8.65e-07	3.05e-08	-0.938143	OSBP
209549_s_at	8.76e-07	3.09e-08	0.297925	DGUOK
218518_at	8.77e-07	3.1e-08	-0.445576	FAM13B
213175_s_at	8.77e-07	3.11e-08	0.434637	SNRPB
214594_x_at	8.77e-07	3.11e-08	-0.712412	ATP8B1
213491_x_at	8.78e-07	3.12e-08	0.631756	RPN2
209589_s_at	8.84e-07	3.14e-08	1.12487	EPHB2
203880_at	9e-07	3.2e-08	0.388251	POPDC2///COX17
219734_at	9e-07	3.21e-08	-0.736833	SIDT1
208680_at	9.04e-07	3.23e-08	0.441745	PRDX1
202077_at	9.24e-07	3.3e-08	0.479504	NDUFAB1
200805_at	9.24e-07	3.31e-08	0.427447	LMAN2
219519_s_at	9.3e-07	3.33e-08	3.54906	SIGLEC1
219466_s_at	9.32e-07	3.35e-08	1.82764	APOA2
233321_x_at	9.38e-07	3.37e-08	-0.765376	LOC90834///BRD1
220725_x_at	9.38e-07	3.38e-08	-0.882532	DNAH3
204043_at	9.42e-07	3.4e-08	1.18219	TCN2
200978_at	9.44e-07	3.41e-08	0.429633	MDH1
207405_s_at	9.62e-07	3.48e-08	-0.498701	RAD17
202478_at	9.7e-07	3.51e-08	-0.811868	TRIB2
207574_s_at	9.75e-07	3.53e-08	0.7644	GADD45B
228077_at	9.81e-07	3.56e-08	-0.368709	MRI1
212952_at	9.86e-07	3.58e-08	1.11978
242578_x_at	1.01e-06	3.69e-08	-0.967189	SLC22A3
218155_x_at	1.02e-06	3.72e-08	-0.57205	TSR1
243612_at	1.02e-06	3.74e-08	-0.926887	NSD1
212971_at	1.03e-06	3.78e-08	0.321476	CARS
228325_at	1.03e-06	3.79e-08	1.10733	SPIDR
207237_at	1.03e-06	3.79e-08	-0.92716	KCNA3
211697_x_at	1.04e-06	3.81e-08	-0.530188	PNO1
1557895_at	1.04e-06	3.82e-08	-1.08313	FLJ35934
205483_s_at	1.04e-06	3.83e-08	1.89063	ISG15
225797_at	1.04e-06	3.85e-08	0.500014	MRPL54
219163_at	1.05e-06	3.88e-08	-0.549157	ZNF562
226934_at	1.06e-06	3.93e-08	-0.917657	CPSF6
201858_s_at	1.06e-06	3.94e-08	0.641063	SRGN
217728_at	1.06e-06	3.94e-08	0.726725	S100A6
238736_at	1.06e-06	3.94e-08	-1.29561	REV3L
201954_at	1.06e-06	3.95e-08	0.459335	ARPC1B
221539_at	1.07e-06	3.98e-08	0.722862	EIF4EBP1
218652_s_at	1.07e-06	3.98e-08	-0.386588	PIGG
201972_at	1.08e-06	4.02e-08	0.465262	ATP6V1A
225246_at	1.08e-06	4.03e-08	-0.51072	STIM2
226143_at	1.08e-06	4.05e-08	-0.632538	RAI1
225760_at	1.1e-06	4.11e-08	-0.827907	MYSM1
228435_at	1.1e-06	4.12e-08	0.740081	FEM1A
227105_at	1.1e-06	4.14e-08	-0.921945	CSPP1
207375_s_at	1.1e-06	4.15e-08	0.564884	IL15RA
205139_s_at	1.1e-06	4.15e-08	-0.743595	UST
222401_s_at	1.1e-06	4.16e-08	0.465486	TMEM50A
205349_at	1.1e-06	4.17e-08	0.795165	GNA15
218240_at	1.11e-06	4.18e-08	0.577958	NKIRAS2
205250_s_at	1.12e-06	4.23e-08	-0.737459	CEP290
213416_at	1.12e-06	4.23e-08	-0.542113	ITGA4
1552812_a_at	1.18e-06	4.47e-08	-0.947185	SENP1
202396_at	1.18e-06	4.47e-08	-0.584108	TCERG1
217627_at	1.19e-06	4.52e-08	-0.732659	ZNF573
212082_s_at	1.19e-06	4.54e-08	0.445288	MYL6
226064_s_at	1.2e-06	4.58e-08	1.01482	DGAT2
203534_at	1.22e-06	4.66e-08	0.51664	LSM1
225049_at	1.22e-06	4.66e-08	0.405756	BLOC1S2
224806_at	1.24e-06	4.74e-08	0.683152	TRIM25
203152_at	1.24e-06	4.76e-08	0.466246	MRPL40
203482_at	1.25e-06	4.78e-08	-0.410568	SLF2
213046_at	1.27e-06	4.9e-08	-0.594296	PABPN1
200913_at	1.27e-06	4.9e-08	0.442539	PPM1G
213340_s_at	1.28e-06	4.93e-08	-0.36825	TP73-AS1
223198_x_at	1.28e-06	4.94e-08	0.616271	LOC101928879///ZNF250///COMMD5
221732_at	1.28e-06	4.95e-08	0.644479	CANT1
204076_at	1.29e-06	4.99e-08	-0.509634	ENTPD4
200797_s_at	1.3e-06	5.05e-08	0.364243	MCL1
225346_at	1.32e-06	5.11e-08	-0.610342	MTERF2
228122_at	1.32e-06	5.13e-08	-0.60443	CCDC66
219678_x_at	1.33e-06	5.16e-08	-0.456129	DCLRE1C
238768_at	1.34e-06	5.2e-08	-0.529162	C2orf68
1556597_a_at	1.34e-06	5.23e-08	-0.636954	LOC284513
212306_at	1.36e-06	5.31e-08	-0.638725	CLASP2
1563431_x_at	1.36e-06	5.32e-08	0.426053
212201_at	1.36e-06	5.32e-08	-0.488889	ANKLE2
209711_at	1.36e-06	5.33e-08	-0.509354	SLC35D1
209091_s_at	1.37e-06	5.38e-08	0.463021	SH3GLB1
212408_at	1.38e-06	5.42e-08	0.366918	TOR1AIP1
203613_s_at	1.39e-06	5.47e-08	0.402534	NDUFB6
208921_s_at	1.4e-06	5.52e-08	0.492124	SRI
201588_at	1.42e-06	5.59e-08	0.369165	TXNL1
211185_s_at	1.42e-06	5.59e-08	-0.523157	SF3B1
212180_at	1.42e-06	5.6e-08	-0.319857	CRKL
1554306_at	1.43e-06	5.65e-08	-1.0806	ITPKB
226414_s_at	1.43e-06	5.68e-08	0.369491	ANAPC11
201705_at	1.43e-06	5.69e-08	0.333236	PSMD7
219224_x_at	1.44e-06	5.72e-08	1.42609	ZNF408
217718_s_at	1.44e-06	5.73e-08	0.417947	YWHAB
222119_s_at	1.44e-06	5.75e-08	-0.359272	FBXO11
241731_x_at	1.45e-06	5.78e-08	-0.625409	ZNF440
210288_at	1.46e-06	5.84e-08	-1.00038	KLRG1
226275_at	1.47e-06	5.87e-08	1.06154	MXD1
206147_x_at	1.47e-06	5.87e-08	-0.446511	SCML2
204170_s_at	1.47e-06	5.9e-08	1.03965	CKS2
204291_at	1.49e-06	5.99e-08	-0.84501	ZNF518A
219669_at	1.51e-06	6.08e-08	2.29498	CD177
210690_at	1.51e-06	6.1e-08	-1.78577	KLRC4
213198_at	1.51e-06	6.1e-08	0.665262	ACVR1B
232207_at	1.52e-06	6.13e-08	-0.497502	LOC100653061///GUSBP4
240846_at	1.52e-06	6.14e-08	-0.801529	PCBD2
218963_s_at	1.52e-06	6.14e-08	2.09824	KRT23
205863_at	1.52e-06	6.15e-08	0.970687	S100A12
235048_at	1.52e-06	6.18e-08	-0.811769	FAM169A
209884_s_at	1.52e-06	6.18e-08	-0.948738	SLC4A7
220988_s_at	1.52e-06	6.2e-08	-0.872359	C1QTNF3
205644_s_at	1.55e-06	6.3e-08	0.560699	SNRPG
227466_at	1.55e-06	6.34e-08	0.511209	FAM200B
1569320_at	1.55e-06	6.34e-08	-0.832703	GPBP1L1
228364_at	1.56e-06	6.38e-08	0.517111	ZNF784
226508_at	1.56e-06	6.4e-08	-0.413178	PHC3
201619_at	1.57e-06	6.44e-08	0.506591	PRDX3
227199_at	1.57e-06	6.45e-08	-0.608501	DIP2A
201642_at	1.57e-06	6.45e-08	0.502863	IFNGR2
226091_s_at	1.57e-06	6.46e-08	0.417368	MRFAP1
36994_at	1.58e-06	6.5e-08	0.464946	ATP6V0C
212496_s_at	1.58e-06	6.52e-08	0.432508	KDM4B
211047_x_at	1.58e-06	6.53e-08	0.49358	AP2S1
212709_at	1.58e-06	6.54e-08	-0.665693	NUP160
217527_s_at	1.59e-06	6.58e-08	-0.454728	NFATC2IP
201527_at	1.62e-06	6.73e-08	0.584104	LOC101927180///ATP6V1F
220572_at	1.66e-06	6.87e-08	-0.804951	LOC100506282
202174_s_at	1.66e-06	6.9e-08	-0.372862	PCM1
235007_at	1.71e-06	7.09e-08	-0.658273	BBS7
209057_x_at	1.71e-06	7.11e-08	-0.584522	CDC5L
211946_s_at	1.72e-06	7.16e-08	-0.514373	PRRC2C
212737_at	1.72e-06	7.18e-08	0.802321	GM2A
201144_s_at	1.73e-06	7.23e-08	0.544507	EIF2S1
210789_x_at	1.74e-06	7.26e-08	0.850864	CEACAM3
228334_x_at	1.75e-06	7.36e-08	-0.439062	CEP44
214723_x_at	1.75e-06	7.36e-08	-0.787954	ANKRD36
218421_at	1.75e-06	7.36e-08	-0.450608	CERK
1559139_at	1.76e-06	7.38e-08	-0.83693	NOC2L
225202_at	1.76e-06	7.39e-08	-0.832928	RHOBTB3
226181_at	1.76e-06	7.41e-08	-1.06841	TUBE1
221434_s_at	1.76e-06	7.42e-08	0.470378	SLIRP
225309_at	1.76e-06	7.45e-08	0.550344	PHF5A
219933_at	1.77e-06	7.46e-08	0.463886	GLRX2
223368_s_at	1.78e-06	7.53e-08	0.403143	NTMT1
200914_x_at	1.79e-06	7.58e-08	-0.712263	KTN1
215009_s_at	1.81e-06	7.67e-08	-0.691408	THAP9-AS1
223220_s_at	1.83e-06	7.79e-08	1.10965	PARP9
200872_at	1.84e-06	7.85e-08	0.689995	S100A10
228765_at	1.84e-06	7.85e-08	0.457487	GTF2IRD2
226721_at	1.87e-06	7.97e-08	-1.01555	DPY19L4
202447_at	1.91e-06	8.15e-08	0.365084	DECR1
204370_at	1.91e-06	8.17e-08	0.372224	CLP1
1556242_a_at	1.92e-06	8.19e-08	0.50634	LOC100310756
224782_at	1.92e-06	8.22e-08	0.384133	ZMAT2
210532_s_at	1.92e-06	8.23e-08	0.39756	C14orf2
209103_s_at	1.93e-06	8.26e-08	0.558203	UFD1L
206279_at	1.95e-06	8.37e-08	-1.1029	PRKY
205748_s_at	1.95e-06	8.37e-08	-0.497012	RNF126
212546_s_at	1.95e-06	8.38e-08	-0.54241	FRYL
202388_at	1.95e-06	8.4e-08	0.699366	RGS2
222204_s_at	1.95e-06	8.4e-08	-0.715158	RRN3
223112_s_at	1.95e-06	8.44e-08	0.445703	NDUFB10
202165_at	1.96e-06	8.5e-08	-0.661673	PPP1R2
200748_s_at	1.97e-06	8.51e-08	0.579847	FTH1
223482_at	1.98e-06	8.57e-08	0.361793	TMEM120A
218059_at	1.98e-06	8.6e-08	0.461807	ZNF706
211662_s_at	1.98e-06	8.63e-08	0.324621	VDAC2
218259_at	1.99e-06	8.67e-08	-0.602662	MKL2
210772_at	2.01e-06	8.77e-08	0.998302	FPR2
211596_s_at	2.02e-06	8.83e-08	-0.764705	LRIG1
228496_s_at	2.02e-06	8.83e-08	-0.589922	CRIM1
201783_s_at	2.02e-06	8.85e-08	0.428637	RELA
211576_s_at	2.03e-06	8.88e-08	0.546459	SLC19A1
1556467_at	2.04e-06	8.92e-08	-0.847451	LOC101929734
206989_s_at	2.04e-06	8.96e-08	-0.488411	SCAF11
212744_at	2.04e-06	8.98e-08	-0.40321	BBS4
208018_s_at	2.04e-06	8.98e-08	0.667134	HCK
201656_at	2.04e-06	9e-08	-1.09522	ITGA6
215105_at	2.05e-06	9.04e-08	-1.16935	N4BP2L2-IT2
224890_s_at	2.05e-06	9.07e-08	0.35146	LAMTOR4
203430_at	2.06e-06	9.12e-08	0.571225	HEBP2
201804_x_at	2.07e-06	9.16e-08	0.36719	TBCB
208818_s_at	2.07e-06	9.18e-08	0.637798	COMT
226352_at	2.1e-06	9.32e-08	-0.415024	JMY
228050_at	2.1e-06	9.33e-08	-0.471106	UTP15
208905_at	2.11e-06	9.39e-08	0.356669	CYCS
203529_at	2.11e-06	9.4e-08	0.337758	PPP6C
218538_s_at	2.12e-06	9.43e-08	-0.447351	MRS2
221208_s_at	2.12e-06	9.46e-08	-0.655503	MSANTD2
212160_at	2.16e-06	9.63e-08	-0.404555	XPOT
232664_at	2.19e-06	9.79e-08	-0.77329	LINC00954
227072_at	2.2e-06	9.82e-08	-0.371563	RTTN
224277_at	2.2e-06	9.83e-08	2.13239	MOP-1
201277_s_at	2.2e-06	9.84e-08	0.397522	HNRNPAB
65591_at	2.2e-06	9.85e-08	-0.344775	WDR48
222391_at	2.23e-06	1e-07	-0.546806	TMEM30A
206438_x_at	2.23e-06	1.01e-07	-0.560138	TCTN2
201900_s_at	2.3e-06	1.03e-07	0.689441	AKR1A1
200886_s_at	2.32e-06	1.05e-07	0.422422	PGAM1
241910_x_at	2.36e-06	1.07e-07	-0.437495	ARL17B///ARL17A
239133_at	2.37e-06	1.07e-07	-0.480806	CTDSPL2
200923_at	2.39e-06	1.08e-07	1.30836	LGALS3BP
226474_at	2.39e-06	1.09e-07	-0.613763	NLRC5
221488_s_at	2.39e-06	1.09e-07	0.504416	CUTA
225353_s_at	2.39e-06	1.09e-07	2.68353	C1QC
208067_x_at	2.39e-06	1.09e-07	-0.981441	UTY
218436_at	2.42e-06	1.1e-07	0.868769	SIL1
238214_at	2.47e-06	1.12e-07	-1.54622	LRRC69
202897_at	2.51e-06	1.15e-07	0.805411	SIRPA
208668_x_at	2.52e-06	1.15e-07	0.513308	HMGN2
242463_x_at	2.55e-06	1.17e-07	-0.813108	ZNF600
214988_s_at	2.55e-06	1.17e-07	-0.320224	SON
204232_at	2.55e-06	1.17e-07	0.614456	FCER1G
201464_x_at	2.55e-06	1.17e-07	1.30379	JUN
218152_at	2.55e-06	1.17e-07	-0.526635	HMG20A
223323_x_at	2.57e-06	1.18e-07	-1.6736	TRPM7
201068_s_at	2.58e-06	1.19e-07	0.544239	PSMC2
209833_at	2.59e-06	1.19e-07	0.39662	CRADD
225592_at	2.59e-06	1.19e-07	0.390965	NRM
201298_s_at	2.6e-06	1.2e-07	0.440446	MOB1A
200657_at	2.61e-06	1.2e-07	0.506034	SLC25A5
217720_at	2.61e-06	1.21e-07	0.448128	CHCHD2
202753_at	2.61e-06	1.21e-07	0.474724	PSMD6
219237_s_at	2.64e-06	1.22e-07	-0.492251	DNAJB14
228736_at	2.65e-06	1.23e-07	-0.470238	HELQ
212645_x_at	2.65e-06	1.23e-07	0.454559	BRE
1559946_s_at	2.68e-06	1.25e-07	0.499403	RUVBL2
236562_at	2.68e-06	1.25e-07	-0.930779	ZNF439
224720_at	2.69e-06	1.25e-07	-0.396971	MIB1
202836_s_at	2.71e-06	1.27e-07	0.465526	TXNL4A
218061_at	2.72e-06	1.27e-07	0.569367	MEA1
235810_at	2.74e-06	1.28e-07	-0.541958	ZNF182
201749_at	2.74e-06	1.28e-07	0.551741	ECE1
200042_at	2.76e-06	1.3e-07	0.408728	RTCB
200958_s_at	2.76e-06	1.3e-07	0.4273	SDCBP
226241_s_at	2.79e-06	1.31e-07	0.383529	MRPL52
223104_at	2.8e-06	1.31e-07	0.348436	JAGN1
209930_s_at	2.8e-06	1.32e-07	1.08434	NFE2
200621_at	2.81e-06	1.32e-07	0.371788	CSRP1
211937_at	2.83e-06	1.33e-07	-0.541483	EIF4B
217980_s_at	2.83e-06	1.34e-07	0.43322	MRPL16
222667_s_at	2.83e-06	1.34e-07	-0.677316	ASH1L
209089_at	2.83e-06	1.34e-07	0.347085	RAB5A
223497_at	2.96e-06	1.4e-07	-0.823518	FAM135A
207760_s_at	2.96e-06	1.4e-07	0.498827	NCOR2
203146_s_at	2.96e-06	1.41e-07	-0.603573	GABBR1
204066_s_at	2.97e-06	1.41e-07	-1.41393	AGAP1
206323_x_at	3.07e-06	1.46e-07	-0.708499	OPHN1
218225_at	3.09e-06	1.47e-07	0.493455	ECSIT
225688_s_at	3.09e-06	1.47e-07	-0.989681	PHLDB2
201310_s_at	3.1e-06	1.48e-07	0.520307	NREP
232911_at	3.1e-06	1.48e-07	-0.819594	ZFP14
235587_at	3.1e-06	1.48e-07	-0.610418	PAXIP1-AS1
202758_s_at	3.1e-06	1.48e-07	0.649296	RFXANK
202847_at	3.14e-06	1.5e-07	0.476688	PCK2
218343_s_at	3.14e-06	1.51e-07	-0.38235	GTF3C3
1554241_at	3.15e-06	1.51e-07	0.703965	COCH
217839_at	3.21e-06	1.54e-07	0.424124	TFG
225610_at	3.22e-06	1.55e-07	-0.418501	UHRF2
218074_at	3.3e-06	1.59e-07	0.516888	FAM96B
220088_at	3.31e-06	1.6e-07	0.905687	C5AR1
205367_at	3.34e-06	1.61e-07	0.540966	SH2B2
223952_x_at	3.38e-06	1.63e-07	0.905541	DHRS9
213623_at	3.42e-06	1.65e-07	-0.539169	KIF3A
224302_s_at	3.42e-06	1.66e-07	0.30261	MRPS36
219972_s_at	3.42e-06	1.66e-07	-0.650434	PCNX4
202244_at	3.43e-06	1.66e-07	0.284848	PSMB4
213136_at	3.43e-06	1.66e-07	0.399515	PTPN2
204093_at	3.46e-06	1.68e-07	0.440343	CCNH
208912_s_at	3.47e-06	1.69e-07	0.477431	CNP
202942_at	3.5e-06	1.71e-07	0.612698	ETFB
232378_at	3.52e-06	1.71e-07	1.39338	SLC5A9
226453_at	3.55e-06	1.73e-07	0.597318	RNASEH2C
203045_at	3.57e-06	1.74e-07	0.644484	NINJ1
242201_at	3.58e-06	1.75e-07	-0.712622	PMS2P5
228099_at	3.6e-06	1.76e-07	-0.548013	ZNF550
204439_at	3.62e-06	1.77e-07	2.3614	IFI44L
209185_s_at	3.63e-06	1.78e-07	1.13588	IRS2
201135_at	3.66e-06	1.8e-07	0.37767	ECHS1
232463_at	3.69e-06	1.82e-07	-1.06922	LINC00685
220828_s_at	3.7e-06	1.82e-07	-1.73561	LOC55338
204994_at	3.71e-06	1.83e-07	0.959524	MX2
209993_at	3.8e-06	1.87e-07	-0.838992	ABCB1
208799_at	3.8e-06	1.87e-07	0.430096	PSMB5
212099_at	3.8e-06	1.88e-07	0.888121	RHOB
201649_at	3.85e-06	1.9e-07	0.782273	UBE2L6
210213_s_at	3.85e-06	1.91e-07	0.443461	EIF6
219863_at	3.86e-06	1.91e-07	1.58749	HERC5
201736_s_at	3.93e-06	1.95e-07	-0.310468	2020-03-06
202414_at	3.94e-06	1.96e-07	-0.360658	ERCC5
223940_x_at	3.96e-06	1.97e-07	-0.657888	MALAT1
223501_at	4.01e-06	2e-07	0.696423	TNFSF13B
1570585_at	4.03e-06	2.01e-07	-1.45687	MPZL3
232352_at	4.05e-06	2.02e-07	1.82864	ISL2
1554949_at	4.07e-06	2.03e-07	1.27881	LOC554174
200852_x_at	4.17e-06	2.08e-07	0.356069	GNB2
202519_at	4.2e-06	2.1e-07	-0.535153	MLXIP
1556709_a_at	4.23e-06	2.12e-07	-1.29538	LOC283887
203774_at	4.25e-06	2.13e-07	-0.572014	MTR
203234_at	4.25e-06	2.13e-07	0.589493	UPP1
215483_at	4.29e-06	2.15e-07	-1.08189	AKAP9
223248_at	4.29e-06	2.16e-07	-0.358225	HSDL1
232586_x_at	4.3e-06	2.16e-07	-1.22464	LOC100133315
217947_at	4.33e-06	2.18e-07	0.369171	CMTM6
212513_s_at	4.33e-06	2.18e-07	-0.442522	USP33
206520_x_at	4.35e-06	2.2e-07	-0.401093	SIGLEC6
204651_at	4.41e-06	2.23e-07	-0.294646	NRF1
206584_at	4.43e-06	2.24e-07	0.797096	LY96
223506_at	4.43e-06	2.24e-07	-0.424532	ZC3H8
221931_s_at	4.43e-06	2.25e-07	-0.460331	SEH1L
223530_at	4.44e-06	2.25e-07	-0.755449	TDRKH
223444_at	4.47e-06	2.27e-07	-1.18374	SENP7
213127_s_at	4.49e-06	2.28e-07	0.506089	MED8
218208_at	4.5e-06	2.29e-07	0.440786	PQLC1
232502_at	4.53e-06	2.31e-07	-0.99498	LOC101927104///ENTPD1-AS1
204959_at	4.57e-06	2.33e-07	0.611376	MNDA
218263_s_at	4.57e-06	2.33e-07	-0.348707	ZBED5
219889_at	4.66e-06	2.38e-07	0.737633	FRAT1
227361_at	4.75e-06	2.43e-07	-0.784784	HS3ST3B1
206053_at	4.75e-06	2.43e-07	-0.410557	ZNF510
204336_s_at	4.77e-06	2.44e-07	0.383141	RGS19
213186_at	4.77e-06	2.44e-07	-0.664869	DZIP3
221485_at	4.78e-06	2.45e-07	0.705131	B4GALT5
234423_x_at	4.81e-06	2.47e-07	-0.579755	LOC100996255
201814_at	4.81e-06	2.47e-07	0.514396	TBC1D5
203989_x_at	4.81e-06	2.48e-07	-1.30448	F2R
204308_s_at	4.82e-06	2.48e-07	0.727488	TECPR2
201433_s_at	4.84e-06	2.49e-07	0.427024	PTDSS1
201757_at	4.84e-06	2.5e-07	0.616486	RPL10///NDUFS5
228516_at	4.89e-06	2.53e-07	-0.54555	CDAN1
204254_s_at	4.92e-06	2.55e-07	0.780466	VDR
213205_s_at	4.96e-06	2.57e-07	-1.12135	RAD54L2
225403_at	5.01e-06	2.6e-07	0.613603	RPP25L
64486_at	5.02e-06	2.6e-07	0.354471	CORO1B
213410_at	5.06e-06	2.62e-07	-0.477035	EDRF1
226263_at	5.08e-06	2.64e-07	-0.705768	SNRNP48
236620_at	5.19e-06	2.7e-07	-0.602591	RIF1
203749_s_at	5.19e-06	2.7e-07	0.675652	RARA
221518_s_at	5.2e-06	2.71e-07	-0.287625	USP47
225772_s_at	5.2e-06	2.71e-07	0.417384	COX14
224673_at	5.2e-06	2.72e-07	-0.60846	LENG8
225172_at	5.2e-06	2.72e-07	-0.405481	CRAMP1
227891_s_at	5.2e-06	2.72e-07	-0.739998	TAF15
223252_at	5.26e-06	2.75e-07	0.542237	HDGFRP2
203720_s_at	5.26e-06	2.76e-07	0.57457	ERCC1
230631_s_at	5.26e-06	2.76e-07	1.12725	IL10RB-AS1
200736_s_at	5.28e-06	2.77e-07	0.678948	GPX1
207761_s_at	5.28e-06	2.77e-07	0.735332	METTL7A
223716_s_at	5.28e-06	2.78e-07	-0.457958	ZRANB2
227234_at	5.28e-06	2.78e-07	-0.585939	IPO5P1
200919_at	5.31e-06	2.8e-07	0.910718	PHC2
225768_at	5.31e-06	2.8e-07	-0.956934	NR1D2
230057_at	5.31e-06	2.8e-07	-0.402332	LOC285178
201672_s_at	5.32e-06	2.81e-07	-0.293186	USP14
214096_s_at	5.36e-06	2.83e-07	0.614678	SHMT2
202776_at	5.41e-06	2.86e-07	0.331037	DNTTIP2
225148_at	5.43e-06	2.88e-07	0.382112	RPS19BP1
224830_at	5.47e-06	2.9e-07	-0.462866	NUDT21
217780_at	5.52e-06	2.93e-07	0.46923	WDR83OS
201872_s_at	5.54e-06	2.94e-07	-0.437985	ABCE1
227979_at	5.54e-06	2.95e-07	-0.713667	RBM4
209310_s_at	5.55e-06	2.96e-07	0.412518	CASP4
226214_at	5.58e-06	2.98e-07	0.554652	GDE1
230032_at	5.58e-06	2.98e-07	-0.495037	OSGEPL1
203236_s_at	5.63e-06	3e-07	0.69888	LGALS9
219917_at	5.71e-06	3.05e-07	-0.475302	ZCCHC4
225997_at	5.71e-06	3.06e-07	-0.74813	MOB1B
212959_s_at	5.71e-06	3.06e-07	-0.461018	GNPTAB
203229_s_at	5.72e-06	3.07e-07	-0.469475	CLK2
207601_at	5.75e-06	3.08e-07	0.60882	SULT1B1
201253_s_at	5.79e-06	3.11e-07	0.339432	CDIPT
218007_s_at	5.82e-06	3.13e-07	0.453656	RPS27L
201046_s_at	5.82e-06	3.13e-07	0.553918	RAD23A
218865_at	5.84e-06	3.15e-07	1.43657	MARC1
225844_at	5.87e-06	3.16e-07	0.450428	POLE4
214107_x_at	5.9e-06	3.18e-07	-0.481483	LOC440434
1557008_at	5.91e-06	3.19e-07	0.916739	LOC340107
227134_at	5.92e-06	3.2e-07	-0.436563	SYTL1
209083_at	5.96e-06	3.23e-07	0.591521	CORO1A
222126_at	5.98e-06	3.24e-07	-0.750288	AGFG2
204858_s_at	6.07e-06	3.29e-07	0.91447	TYMP
215567_at	6.09e-06	3.3e-07	-0.774078	FCF1
202810_at	6.1e-06	3.31e-07	0.414414	DRG1
1555847_a_at	6.11e-06	3.32e-07	0.625837	MIR24-2///MIR23A///LOC284454
209646_x_at	6.11e-06	3.32e-07	-0.750421	ALDH1B1
1555860_x_at	6.14e-06	3.34e-07	-0.576704	THUMPD3-AS1
228287_at	6.14e-06	3.35e-07	-0.605622	ING5
212462_at	6.14e-06	3.35e-07	-0.462075	KAT6B
217872_at	6.14e-06	3.35e-07	0.405803	PIH1D1
226088_at	6.15e-06	3.36e-07	0.790354	ZDHHC12
215359_x_at	6.15e-06	3.37e-07	-0.451033	LOC101060181///ZNF44
37152_at	6.15e-06	3.37e-07	-0.512674	PPARD
200960_x_at	6.17e-06	3.38e-07	0.418714	CLTA
243835_at	6.18e-06	3.39e-07	-0.849595	ZDHHC21
203186_s_at	6.26e-06	3.44e-07	0.571637	S100A4
226047_at	6.29e-06	3.46e-07	1.15568	MRVI1
219022_at	6.34e-06	3.49e-07	-0.422916	C12orf43
209949_at	6.38e-06	3.51e-07	0.583974	NCF2
227228_s_at	6.43e-06	3.55e-07	-0.4631	CCDC88C
217833_at	6.48e-06	3.57e-07	-0.368971	SYNCRIP
219211_at	6.49e-06	3.58e-07	1.72415	USP18
218454_at	6.49e-06	3.59e-07	0.870166	PLBD1
230108_at	6.51e-06	3.6e-07	-0.48666	ERCC6
217895_at	6.54e-06	3.62e-07	-0.338754	PTCD3
1559528_at	6.57e-06	3.64e-07	-1.71073	LOC100129917
204299_at	6.6e-06	3.66e-07	-0.602316	SRSF10
233651_s_at	6.6e-06	3.66e-07	0.650458	MPND
242915_at	6.61e-06	3.68e-07	-0.962829	ZNF682
222029_x_at	6.61e-06	3.68e-07	0.457749	MIR6834///PFDN6
1565829_at	6.63e-06	3.69e-07	-0.628904	CEP295
208884_s_at	6.66e-06	3.71e-07	-0.35588	UBR5
205667_at	6.68e-06	3.72e-07	-0.474509	WRN
231988_x_at	6.71e-06	3.74e-07	-0.464142	ZNF490
206579_at	6.73e-06	3.76e-07	-0.80424	ZKSCAN8
218774_at	6.77e-06	3.78e-07	0.570086	DCPS
213578_at	6.77e-06	3.79e-07	-0.928569	BMPR1A
225492_at	6.82e-06	3.82e-07	0.467138	TMEM33
242292_at	6.82e-06	3.82e-07	-0.899537	FAM226B///FAM226A
208628_s_at	6.85e-06	3.85e-07	0.361433	YBX1
203566_s_at	6.87e-06	3.86e-07	-0.644453	AGL
1565723_at	6.87e-06	3.86e-07	-0.768521	LOC100128281
202524_s_at	6.91e-06	3.89e-07	-0.596929	SPOCK2
205851_at	6.91e-06	3.89e-07	-0.330995	NME6
225609_at	6.92e-06	3.9e-07	0.549183	GSR
231914_at	6.92e-06	3.9e-07	1.75176	NUDT14
213216_at	6.95e-06	3.92e-07	-0.558626	OTUD3
48531_at	6.98e-06	3.94e-07	0.250925	TNIP2
219353_at	6.98e-06	3.95e-07	-0.69265	NHLRC2
1554408_a_at	6.98e-06	3.95e-07	1.50299	TK1
1553172_at	7.02e-06	3.97e-07	-0.608412	ZNF777
217840_at	7.05e-06	4e-07	0.358073	DDX41
200791_s_at	7.08e-06	4.02e-07	0.427864	IQGAP1
203386_at	7.2e-06	4.09e-07	-0.788643	TBC1D4
229061_s_at	7.21e-06	4.1e-07	-0.565569	SLC25A13
232629_at	7.22e-06	4.11e-07	1.58723	PROK2
232555_at	7.29e-06	4.15e-07	1.01406	CREB5
230807_at	7.32e-06	4.17e-07	0.439737	CCDC151
214005_at	7.33e-06	4.18e-07	0.458697	GGCX
203959_s_at	7.38e-06	4.22e-07	-0.469964	ZBTB40
235359_at	7.49e-06	4.28e-07	0.725962	NRROS
206700_s_at	7.51e-06	4.3e-07	-2.81948	KDM5D
231776_at	7.56e-06	4.33e-07	-0.875905	EOMES
210892_s_at	7.58e-06	4.35e-07	-0.983799	GTF2I
219571_s_at	7.6e-06	4.36e-07	-0.368414	ZNF12
228499_at	7.6e-06	4.37e-07	0.727175	PFKFB4
224913_s_at	7.64e-06	4.39e-07	0.347991	TIMM50
222670_s_at	7.69e-06	4.42e-07	0.981962	MAFB
204924_at	7.7e-06	4.43e-07	0.902074	TLR2
226962_at	7.71e-06	4.44e-07	-0.913125	ZBTB41
226528_at	7.71e-06	4.45e-07	-0.669514	MTX3
225295_at	7.71e-06	4.46e-07	-0.414785	SLC39A10
204479_at	7.71e-06	4.46e-07	0.460734	OSTF1
219922_s_at	7.71e-06	4.46e-07	-0.986534	LTBP3
223646_s_at	7.72e-06	4.47e-07	-1.73872	TXLNGY
210711_at	7.8e-06	4.52e-07	-1.53944	LINC00260
224231_at	7.83e-06	4.54e-07	-2.12661	PRO0471
209478_at	7.84e-06	4.55e-07	0.52674	STRA13
229656_s_at	7.96e-06	4.62e-07	-0.878134	EML6
203561_at	7.96e-06	4.63e-07	0.786317	FCGR2A
226826_at	8e-06	4.65e-07	-0.57232	LSM11
206055_s_at	8.02e-06	4.67e-07	-0.617874	SNRPA1
224606_at	8.11e-06	4.73e-07	0.426946	KLF6
209341_s_at	8.17e-06	4.76e-07	-0.346392	IKBKB
202983_at	8.18e-06	4.78e-07	-0.581853	HLTF
226437_at	8.32e-06	4.86e-07	0.540401	YIF1B
218556_at	8.32e-06	4.86e-07	0.374935	ORMDL2
224922_at	8.33e-06	4.88e-07	-0.35242	CSNK2A2
61874_at	8.35e-06	4.89e-07	0.561016	CACFD1
222529_at	8.52e-06	4.99e-07	1.35712	SLC25A37
1554084_a_at	8.61e-06	5.05e-07	-0.507229	NOL9
210694_s_at	8.63e-06	5.07e-07	-0.716499	MID1
236368_at	8.66e-06	5.09e-07	-0.508291	KIAA0368
208833_s_at	8.66e-06	5.1e-07	0.255935	ATXN10
238025_at	8.68e-06	5.11e-07	0.504579	MLKL
227207_x_at	8.68e-06	5.12e-07	0.403341	ZNF213
218842_at	8.68e-06	5.12e-07	-0.608939	RPAP3
212648_at	8.68e-06	5.12e-07	-0.38585	DHX29
225218_at	8.72e-06	5.15e-07	-0.390983	ZFYVE27
227471_at	8.72e-06	5.15e-07	-0.670675	HACE1
209417_s_at	8.84e-06	5.23e-07	0.916044	IFI35
223494_at	8.88e-06	5.26e-07	-0.517687	MGEA5
218352_at	8.9e-06	5.28e-07	-0.629609	RCBTB1
223658_at	8.9e-06	5.28e-07	-0.451165	KCNK6
205802_at	8.91e-06	5.29e-07	-2.01325	TRPC1
201909_at	8.92e-06	5.3e-07	-3.76608	RPS4Y1
213269_at	8.93e-06	5.31e-07	-0.556619	ZNF248
203040_s_at	9e-06	5.36e-07	0.618548	HMBS
210166_at	9.06e-06	5.4e-07	0.769468	TLR5
243570_at	9.14e-06	5.45e-07	-0.875532	SPCS2
1559180_at	9.18e-06	5.48e-07	-1.77627	LOC100131860
205698_s_at	9.22e-06	5.5e-07	0.620406	MAP2K6
218467_at	9.22e-06	5.51e-07	0.289115	PSMG2
213837_at	9.25e-06	5.53e-07	-0.712993	L3MBTL1
203891_s_at	9.28e-06	5.55e-07	0.420902	MIR637///DAPK3
205545_x_at	9.29e-06	5.57e-07	0.471864	DNAJC8
217855_x_at	9.3e-06	5.57e-07	0.595012	SDF4
218026_at	9.37e-06	5.63e-07	0.341967	COA3
221739_at	9.39e-06	5.64e-07	0.618429	MYDGF
204034_at	9.41e-06	5.66e-07	0.433571	ETHE1
221269_s_at	9.43e-06	5.67e-07	0.470091	SH3BGRL3
228408_s_at	9.43e-06	5.68e-07	-0.392059	SDAD1
238360_s_at	9.53e-06	5.75e-07	-0.455051	LINC00672
208066_s_at	9.57e-06	5.77e-07	0.336214	GTF2B
211929_at	9.6e-06	5.79e-07	-0.368416	HNRNPA3
224414_s_at	9.65e-06	5.83e-07	0.71508	CARD6
1569003_at	9.69e-06	5.86e-07	1.31999	VMP1
218260_at	9.71e-06	5.88e-07	0.372142	DDA1
222108_at	9.74e-06	5.9e-07	-0.55161	AMIGO2
228412_at	9.84e-06	5.97e-07	0.66763	LOC643072
206613_s_at	9.92e-06	6.02e-07	-0.726695	TAF1A
205896_at	9.98e-06	6.06e-07	0.811268	SLC22A4
212527_at	9.98e-06	6.06e-07	0.328672	DESI1
223241_at	9.99e-06	6.08e-07	0.571835	MIR6836///SNX8
232309_at	9.99e-06	6.08e-07	-0.930884	LOC202181
229746_x_at	1e-05	6.12e-07	-0.461384	CEBPZOS
201399_s_at	1e-05	6.13e-07	-0.526082	TRAM1
236520_at	1e-05	6.13e-07	-0.709634	SDCBP2-AS1
220099_s_at	1.01e-05	6.16e-07	-0.458472	C7orf55-LUC7L2///LUC7L2
224705_s_at	1.01e-05	6.17e-07	-0.460946	TNRC6A
1555736_a_at	1.01e-05	6.19e-07	0.549842	AGTRAP
200006_at	1.01e-05	6.2e-07	0.337301	PARK7
223033_s_at	1.01e-05	6.22e-07	0.605733	SCYL1
218758_s_at	1.01e-05	6.22e-07	0.846542	RRP1
202744_at	1.02e-05	6.24e-07	-0.67534	SLC20A2
213280_at	1.02e-05	6.28e-07	-0.625119	RAP1GAP2
206617_s_at	1.02e-05	6.28e-07	1.14482	RENBP
242518_at	1.02e-05	6.29e-07	-0.562417	RAD51-AS1
226177_at	1.02e-05	6.3e-07	0.368359	GLTP
202307_s_at	1.02e-05	6.3e-07	1.00349	TAP1
219074_at	1.02e-05	6.3e-07	-0.448968	TMEM184C
203416_at	1.03e-05	6.33e-07	0.492519	CD53
218712_at	1.03e-05	6.34e-07	-0.961907	C1orf109
222630_at	1.03e-05	6.37e-07	-0.45083	RFX7
218189_s_at	1.03e-05	6.4e-07	0.435985	NANS
226046_at	1.04e-05	6.47e-07	-0.724771	MAPK8
205922_at	1.05e-05	6.48e-07	0.961168	VNN2
232014_at	1.06e-05	6.56e-07	-0.670963	ZNF30
233072_at	1.06e-05	6.58e-07	0.796675	NTNG2
223350_x_at	1.06e-05	6.59e-07	-0.463992	LIN7C
202799_at	1.06e-05	6.6e-07	0.490596	CLPP
209222_s_at	1.07e-05	6.69e-07	0.472404	OSBPL2
211730_s_at	1.07e-05	6.69e-07	0.45687	POLR2L
219172_at	1.07e-05	6.7e-07	0.466113	UBTD1
229172_at	1.08e-05	6.71e-07	1.1946	HSPA12B
213701_at	1.08e-05	6.72e-07	-0.473575	C12orf29
217865_at	1.08e-05	6.76e-07	0.582374	RNF130
202650_s_at	1.08e-05	6.78e-07	-0.391736	MIR6785///TMEM94
235199_at	1.08e-05	6.78e-07	-0.596366	RNF125
221020_s_at	1.08e-05	6.79e-07	-0.515471	SLC25A32
239922_at	1.09e-05	6.82e-07	-0.717682	CCDC142
201336_at	1.11e-05	6.94e-07	0.489242	VAMP3
213637_at	1.11e-05	6.94e-07	-0.531863	DDX52
217650_x_at	1.12e-05	7.03e-07	0.44863	ST3GAL2
225123_at	1.12e-05	7.04e-07	-0.817964	SESN3
202018_s_at	1.12e-05	7.06e-07	3.02612	LTF
1552833_at	1.13e-05	7.09e-07	-1.48485	B3GNT6
212818_s_at	1.13e-05	7.1e-07	-0.491626	ASB1
202564_x_at	1.13e-05	7.1e-07	0.455287	ARL2
228207_at	1.15e-05	7.23e-07	1.31001	LOC100499489
1552773_at	1.15e-05	7.25e-07	1.03028	CLEC4D
211595_s_at	1.15e-05	7.3e-07	0.504244	MRPS11
225029_at	1.16e-05	7.34e-07	0.487229	LINC01420
204613_at	1.17e-05	7.39e-07	0.528715	PLCG2
220768_s_at	1.18e-05	7.46e-07	-0.51437	CSNK1G3
201193_at	1.18e-05	7.51e-07	0.874814	IDH1
210455_at	1.18e-05	7.52e-07	-0.719478	R3HCC1L
235365_at	1.2e-05	7.6e-07	-0.624137	DFNB59
202518_at	1.2e-05	7.63e-07	0.38859	BCL7B
227982_at	1.2e-05	7.63e-07	-0.490892	SEPSECS
235041_at	1.2e-05	7.65e-07	-0.56056	GOSR2
221771_s_at	1.2e-05	7.66e-07	-0.334175	MPHOSPH8
218751_s_at	1.2e-05	7.66e-07	-0.459179	FBXW7
203109_at	1.2e-05	7.68e-07	0.35022	UBE2M
211754_s_at	1.21e-05	7.71e-07	-0.656978	SLC25A17
226747_at	1.21e-05	7.76e-07	-0.619704	TXNDC16
215736_at	1.21e-05	7.77e-07	-1.91471	KCNV1
225350_s_at	1.21e-05	7.78e-07	-0.415594	ZYG11B
218838_s_at	1.22e-05	7.79e-07	-0.336824	TTC31
238449_at	1.22e-05	7.81e-07	-0.827755	SMG1P5
209421_at	1.22e-05	7.86e-07	-0.538807	MSH2
217610_at	1.22e-05	7.87e-07	-0.754101	SPDYE2
207483_s_at	1.22e-05	7.87e-07	-0.403125	CAND1
204659_s_at	1.23e-05	7.9e-07	0.439958	GFER
238066_at	1.24e-05	7.96e-07	1.028	RBP7
237745_at	1.25e-05	8.05e-07	-0.802803	TSC22D1-AS1
209815_at	1.25e-05	8.08e-07	-0.855337	PTCH1
232914_s_at	1.26e-05	8.11e-07	-0.762904	SYTL2
209180_at	1.27e-05	8.18e-07	-0.370378	RABGGTB
212779_at	1.28e-05	8.25e-07	-0.463328	KIAA1109
201494_at	1.28e-05	8.26e-07	0.478349	PRCP
202841_x_at	1.28e-05	8.3e-07	0.412648	OGFR
227719_at	1.29e-05	8.37e-07	-0.659495	SMAD9
219130_at	1.3e-05	8.41e-07	-0.58365	TRMT13
229431_at	1.3e-05	8.45e-07	-0.837221	RFXAP
36936_at	1.3e-05	8.46e-07	0.312232	TSTA3
204811_s_at	1.3e-05	8.48e-07	-0.732074	CACNA2D2
203119_at	1.3e-05	8.48e-07	0.349151	CCDC86
212129_at	1.31e-05	8.51e-07	0.327567	NIPA2
226616_s_at	1.31e-05	8.56e-07	0.595494	NDUFV3
203051_at	1.32e-05	8.61e-07	-0.414459	BAHD1
238683_at	1.32e-05	8.61e-07	0.389503	ZNF524
205811_at	1.34e-05	8.72e-07	-0.373047	POLG2
204690_at	1.34e-05	8.75e-07	0.399808	STX8
218625_at	1.36e-05	8.92e-07	1.26241	NRN1
217868_s_at	1.36e-05	8.93e-07	0.476406	METTL9
213099_at	1.37e-05	8.96e-07	-0.449173	ANGEL1
232018_at	1.37e-05	9.01e-07	0.478178	LENG1
218312_s_at	1.37e-05	9.02e-07	-0.577648	ZSCAN18
208827_at	1.37e-05	9.02e-07	0.370089	PSMB6
219622_at	1.39e-05	9.12e-07	0.715058	RAB20
217883_at	1.39e-05	9.17e-07	0.279066	MMADHC
221213_s_at	1.4e-05	9.2e-07	-0.669776	LOC145783///ZNF280D
203266_s_at	1.4e-05	9.22e-07	0.259591	MAP2K4
225685_at	1.42e-05	9.35e-07	0.479988	CDC42EP3
219871_at	1.43e-05	9.42e-07	-0.811658	KLF3-AS1
228464_at	1.43e-05	9.43e-07	-0.826043
208819_at	1.44e-05	9.49e-07	0.402472	RAB8A
219324_at	1.45e-05	9.57e-07	0.453953	NOL12
218333_at	1.45e-05	9.58e-07	0.413966	DERL2
209352_s_at	1.45e-05	9.59e-07	-0.51991	SIN3B
225307_at	1.45e-05	9.59e-07	0.329145	ZNF511
200786_at	1.46e-05	9.69e-07	0.395066	PSMB7
202484_s_at	1.47e-05	9.77e-07	0.41803	MBD2
205681_at	1.51e-05	1e-06	1.02391	BCL2A1
218499_at	1.52e-05	1.01e-06	-0.554328	STK26
225216_at	1.52e-05	1.01e-06	-0.461026	FAM199X
208696_at	1.53e-05	1.02e-06	0.560335	CCT5
203366_at	1.54e-05	1.03e-06	-0.628588	POLG
226068_at	1.54e-05	1.03e-06	0.452143	SYK
226017_at	1.54e-05	1.03e-06	0.55865	CMTM7
226929_at	1.54e-05	1.03e-06	-0.366446	MTHFR
204793_at	1.54e-05	1.03e-06	-0.85028	GPRASP1
223526_at	1.54e-05	1.03e-06	0.474954	C18orf21
213009_s_at	1.54e-05	1.03e-06	-0.291321	TRIM37
210124_x_at	1.55e-05	1.04e-06	-0.446182	SEMA4F
226386_at	1.56e-05	1.04e-06	0.419507	MALSU1
219276_x_at	1.56e-05	1.04e-06	-0.311643	CAAP1
200704_at	1.56e-05	1.05e-06	0.541654	LITAF
229501_s_at	1.58e-05	1.06e-06	-0.500472	USP8
223358_s_at	1.59e-05	1.07e-06	-0.584261	PDE7A
218564_at	1.6e-05	1.07e-06	-0.668193	RFWD3
221587_s_at	1.6e-05	1.08e-06	0.427711	C19orf24
212457_at	1.62e-05	1.09e-06	0.433636	TFE3
218098_at	1.63e-05	1.1e-06	-0.278003	ARFGEF2
213835_x_at	1.63e-05	1.1e-06	-0.367856	GTPBP3
216459_x_at	1.66e-05	1.12e-06	-1.12752	DDR1-AS1
205173_x_at	1.66e-05	1.12e-06	0.415886	CD58
228498_at	1.66e-05	1.12e-06	0.962868
227639_at	1.66e-05	1.13e-06	-0.444998	PIGK
207850_at	1.67e-05	1.13e-06	1.91981	CXCL3
232794_at	1.67e-05	1.13e-06	-0.598936	LOC153682
229908_s_at	1.67e-05	1.13e-06	-0.765633	UNKL
1557684_at	1.67e-05	1.13e-06	-0.488267	ZNF286A
201306_s_at	1.67e-05	1.14e-06	0.52064	ANP32B
225827_at	1.68e-05	1.14e-06	-0.353877	AGO2
244255_at	1.68e-05	1.14e-06	-1.4432	LOC286114
208949_s_at	1.69e-05	1.15e-06	0.761473	LGALS3
235060_at	1.69e-05	1.15e-06	-0.673022	LOC100190986
221191_at	1.69e-05	1.15e-06	-0.700096	STAG3L3
226702_at	1.72e-05	1.17e-06	1.57064	CMPK2
228658_at	1.72e-05	1.18e-06	-0.838053	MIAT
215315_at	1.72e-05	1.18e-06	-1.68645	ZNF549
218070_s_at	1.72e-05	1.18e-06	0.516731	GMPPA
201214_s_at	1.73e-05	1.18e-06	0.367118	PPP1R7
210486_at	1.73e-05	1.18e-06	-0.946225	ANKMY1
203087_s_at	1.73e-05	1.18e-06	-0.557243	KIF2A
231770_x_at	1.73e-05	1.18e-06	-0.526989	WDPCP
201462_at	1.73e-05	1.19e-06	-0.470783	SCRN1
211750_x_at	1.74e-05	1.19e-06	0.46617	TUBA1C
209565_at	1.74e-05	1.19e-06	0.450538	RNF113A
219382_at	1.74e-05	1.19e-06	0.534928	SERTAD3
225026_at	1.75e-05	1.21e-06	-0.614702	CHD6
202471_s_at	1.75e-05	1.21e-06	0.351871	IDH3G
223553_s_at	1.75e-05	1.21e-06	0.617515	DOK3
230434_at	1.76e-05	1.21e-06	-0.669455	PHOSPHO2
230355_at	1.76e-05	1.22e-06	-0.772583	SEPT7P2
227363_s_at	1.76e-05	1.22e-06	0.446367	EMC8
212936_at	1.76e-05	1.22e-06	-0.440609	FAM172A
207809_s_at	1.77e-05	1.22e-06	0.447809	ATP6AP1
50221_at	1.78e-05	1.23e-06	0.466075	TFEB
225422_at	1.81e-05	1.26e-06	0.325634	CDC26
212658_at	1.82e-05	1.26e-06	0.858916	LHFPL2
225330_at	1.83e-05	1.27e-06	-0.679257	IGF1R
204203_at	1.83e-05	1.27e-06	0.481387	CEBPG
201779_s_at	1.84e-05	1.28e-06	0.476119	RNF13
232167_at	1.86e-05	1.29e-06	-0.559862	SLC2A11
225694_at	1.88e-05	1.3e-06	-0.308969	CDK12
208872_s_at	1.88e-05	1.31e-06	0.410319	REEP5
226409_at	1.88e-05	1.31e-06	-0.268178	TBC1D20
209479_at	1.88e-05	1.31e-06	0.322602	CCDC28A
231583_at	1.9e-05	1.33e-06	-0.720791	KRT74
222685_at	1.91e-05	1.33e-06	-0.535828	HAUS6
213375_s_at	1.91e-05	1.34e-06	-0.556789	N4BP2L1
226157_at	1.91e-05	1.34e-06	-0.640499	TFDP2
207805_s_at	1.92e-05	1.34e-06	0.450341	PSMD9
206697_s_at	1.92e-05	1.34e-06	1.57311	HP
206464_at	1.92e-05	1.35e-06	1.76247	BMX
203776_at	1.93e-05	1.35e-06	0.402418	GPKOW
213294_at	1.93e-05	1.36e-06	0.897138	EIF2AK2
211163_s_at	1.94e-05	1.36e-06	1.4562	TNFRSF10C
229967_at	1.94e-05	1.36e-06	1.56007	CMTM2
224608_s_at	1.95e-05	1.37e-06	0.332866	VPS25
222427_s_at	1.95e-05	1.37e-06	-0.372259	LARS
218157_x_at	1.96e-05	1.38e-06	0.701923	CDC42SE1
225158_at	1.96e-05	1.38e-06	-0.778046	GFM1
226296_s_at	1.96e-05	1.38e-06	0.486287	MRPS15
226443_at	1.96e-05	1.39e-06	0.367493	FAM122A
217927_at	1.98e-05	1.4e-06	0.299383	SPCS1
224691_at	1.99e-05	1.41e-06	-0.365957	UHMK1
218616_at	1.99e-05	1.41e-06	0.463551	INTS12
201200_at	1.99e-05	1.41e-06	0.592437	CREG1
217926_at	2e-05	1.42e-06	0.365602	C19orf53
206158_s_at	2.01e-05	1.42e-06	0.337091	CNBP
203550_s_at	2.02e-05	1.43e-06	0.901179	FAM189B
1559263_s_at	2.02e-05	1.43e-06	-0.935114	ZC3H12D
1552399_a_at	2.02e-05	1.44e-06	-1.217	BRF1
222073_at	2.03e-05	1.44e-06	-0.960032	COL4A3
223068_at	2.04e-05	1.45e-06	-0.388237	EML4
225278_at	2.04e-05	1.45e-06	-0.490119	PRKAB2
214257_s_at	2.05e-05	1.46e-06	0.525123	SEC22B
207300_s_at	2.05e-05	1.46e-06	0.868238	F7
202080_s_at	2.06e-05	1.47e-06	-0.349368	TRAK1
225497_at	2.06e-05	1.47e-06	-0.710105	ATE1
203478_at	2.06e-05	1.47e-06	0.381125	NDUFC1
207394_at	2.08e-05	1.49e-06	-0.525062	ZNF137P
204331_s_at	2.08e-05	1.49e-06	0.358727	MRPS12
225792_at	2.08e-05	1.49e-06	-1.06475	HOOK1
236160_at	2.09e-05	1.5e-06	-0.430583	TRIP11
228570_at	2.1e-05	1.51e-06	-0.446067	BTBD11
221641_s_at	2.1e-05	1.51e-06	0.424522	ACOT9
1554085_at	2.12e-05	1.52e-06	-0.409656	DDX51
202853_s_at	2.14e-05	1.54e-06	-0.388645	RYK
210244_at	2.14e-05	1.54e-06	2.32392	CAMP
232395_x_at	2.15e-05	1.55e-06	-1.0112	AGBL3
213737_x_at	2.15e-05	1.55e-06	-0.455561	GOLGA8N
223282_at	2.16e-05	1.56e-06	-0.604692	TSHZ1
225557_at	2.16e-05	1.56e-06	0.958684	CSRNP1
209129_at	2.17e-05	1.56e-06	0.611608	TRIP6
201489_at	2.17e-05	1.57e-06	0.702688	PPIF
219295_s_at	2.17e-05	1.57e-06	1.55138	PCOLCE2
217913_at	2.18e-05	1.57e-06	0.284881	VPS4A
235032_at	2.2e-05	1.59e-06	-0.677627	DNAJC21
214011_s_at	2.21e-05	1.6e-06	0.453181	NOP16
209906_at	2.22e-05	1.61e-06	1.25273	C3AR1
219317_at	2.22e-05	1.61e-06	-0.47542	POLI
226995_at	2.22e-05	1.61e-06	-0.460665	LOC642852
208815_x_at	2.24e-05	1.63e-06	0.497474	HSPA4
211982_x_at	2.26e-05	1.64e-06	0.484862	XPO6
223394_at	2.26e-05	1.65e-06	0.539702	SERTAD1
213145_at	2.29e-05	1.66e-06	-0.453646	FBXL14
201140_s_at	2.3e-05	1.68e-06	0.551627	RAB5C
223451_s_at	2.3e-05	1.68e-06	0.401712	CKLF
235956_at	2.32e-05	1.69e-06	-0.604722	CEP126
242625_at	2.33e-05	1.7e-06	1.97452	RSAD2
205480_s_at	2.33e-05	1.7e-06	0.261576	UGP2
209092_s_at	2.36e-05	1.72e-06	-0.312495	GLOD4
226335_at	2.36e-05	1.73e-06	-0.300264	RPS6KA3
230200_at	2.37e-05	1.73e-06	-0.831207	NSUN6
231688_at	2.37e-05	1.74e-06	2.40592	MMP8
225083_at	2.37e-05	1.74e-06	0.322423	GTF3C6
228125_at	2.38e-05	1.74e-06	-0.603103	ZSCAN30
204302_s_at	2.4e-05	1.76e-06	0.910198	CTIF
229067_at	2.4e-05	1.76e-06	0.679963
221952_x_at	2.41e-05	1.77e-06	0.429168	TRMT5
203966_s_at	2.41e-05	1.77e-06	0.54903	PPM1A
200814_at	2.41e-05	1.77e-06	0.435849	PSME1
214184_at	2.42e-05	1.78e-06	-0.862947	NPFF
214268_s_at	2.42e-05	1.78e-06	-0.348434	MTMR4
204971_at	2.44e-05	1.8e-06	0.656699	CSTA
228324_at	2.44e-05	1.8e-06	-0.745356	CARNMT1
216210_x_at	2.45e-05	1.8e-06	0.762686	TRIOBP
202145_at	2.46e-05	1.81e-06	1.33254	LY6E
205452_at	2.46e-05	1.82e-06	0.303511	PIGB
219356_s_at	2.46e-05	1.82e-06	0.600384	CHMP5
225945_at	2.46e-05	1.82e-06	-0.25941	ZNF655
203882_at	2.46e-05	1.82e-06	0.655319	IRF9
223606_x_at	2.47e-05	1.83e-06	-0.387021	GPALPP1
235052_at	2.49e-05	1.85e-06	-0.618126	ZNF792
215075_s_at	2.5e-05	1.85e-06	0.502241	GRB2
212638_s_at	2.51e-05	1.86e-06	-0.381923	WWP1
201513_at	2.51e-05	1.87e-06	-0.558367	TSN
211783_s_at	2.51e-05	1.87e-06	-0.634018	MTA1
215318_at	2.51e-05	1.87e-06	-0.955165	MINOS1P1
204739_at	2.51e-05	1.87e-06	-0.535526	CENPC
208798_x_at	2.52e-05	1.87e-06	-0.781509	GOLGA8A
201434_at	2.52e-05	1.88e-06	0.33384	TTC1
212997_s_at	2.52e-05	1.88e-06	-0.394882	TLK2
201633_s_at	2.52e-05	1.88e-06	-0.415984	CYB5B
235957_at	2.54e-05	1.89e-06	-1.36707	GRIP1
217809_at	2.54e-05	1.9e-06	0.382012	BZW2
224918_x_at	2.55e-05	1.9e-06	0.849567	MGST1
222182_s_at	2.56e-05	1.91e-06	-0.42361	CNOT2
228454_at	2.57e-05	1.93e-06	-0.594795	LCOR
227205_at	2.58e-05	1.93e-06	-0.748086	TAF1
208683_at	2.6e-05	1.95e-06	0.456949	CAPN2
201903_at	2.6e-05	1.95e-06	0.419348	UQCRC1
208677_s_at	2.6e-05	1.95e-06	0.624024	BSG
204314_s_at	2.61e-05	1.96e-06	-0.83231	CREB1
214136_at	2.62e-05	1.97e-06	-0.616509	NUDT13
203153_at	2.62e-05	1.97e-06	1.92795	IFIT1
213920_at	2.64e-05	1.99e-06	-1.35687	CUX2
1565728_at	2.64e-05	1.99e-06	-1.17657	TTC34///LOC284630
221416_at	2.64e-05	1.99e-06	0.954192	PLA2G2F
1560762_at	2.65e-05	2e-06	-1.66592	LINC00996
242077_x_at	2.67e-05	2.02e-06	-0.599187	MB21D1
207075_at	2.67e-05	2.02e-06	0.666272	NLRP3
201786_s_at	2.67e-05	2.02e-06	0.575442	ADAR
200752_s_at	2.68e-05	2.02e-06	0.533046	CAPN1
220945_x_at	2.68e-05	2.03e-06	1.27336	MANSC1
1558603_at	2.68e-05	2.03e-06	-0.861804	PLGLB2
234284_at	2.7e-05	2.05e-06	1.76607	GNG8
209733_at	2.7e-05	2.05e-06	-0.858757	MID2
202276_at	2.7e-05	2.05e-06	0.478442	SHFM1
238520_at	2.7e-05	2.05e-06	-0.688084	TRERF1
227671_at	2.7e-05	2.05e-06	2.93923	XIST
207753_at	2.73e-05	2.08e-06	-0.478128	ZNF304
218277_s_at	2.73e-05	2.08e-06	-0.32715	DHX40
208836_at	2.74e-05	2.09e-06	0.438031	ATP1B3
212647_at	2.75e-05	2.09e-06	0.91143	RRAS
223917_s_at	2.76e-05	2.11e-06	0.462005	SLC39A3
218910_at	2.77e-05	2.11e-06	0.687326	ANO10
225201_s_at	2.78e-05	2.12e-06	0.37884	MRPL14
236832_at	2.78e-05	2.13e-06	-0.55519	ADCY10P1
210109_at	2.8e-05	2.14e-06	-0.564734	SND1-IT1
213191_at	2.83e-05	2.16e-06	0.416072	TICAM1
207324_s_at	2.83e-05	2.17e-06	-2.25136	DSC1
214061_at	2.84e-05	2.17e-06	-0.494486	TBC1D31
228315_at	2.84e-05	2.18e-06	-0.358853	ZMAT3
200678_x_at	2.86e-05	2.19e-06	0.72349	GRN
214823_at	2.86e-05	2.19e-06	-0.667386	ZNF204P
202209_at	2.87e-05	2.2e-06	0.329931	LSM3
227428_at	2.88e-05	2.21e-06	-0.678442	GABPA
215049_x_at	2.89e-05	2.22e-06	1.47432	CD163
206522_at	2.89e-05	2.23e-06	1.52486	MGAM
235896_s_at	2.89e-05	2.23e-06	-0.364348	MIEF2
211971_s_at	2.93e-05	2.26e-06	-0.298999	LRPPRC
228451_at	2.94e-05	2.26e-06	-1.20271	FAM229A
207996_s_at	2.94e-05	2.26e-06	-0.812262	LDLRAD4
224974_at	2.94e-05	2.27e-06	-0.637861	SUDS3
202807_s_at	2.94e-05	2.27e-06	0.459034	TOM1
227567_at	2.95e-05	2.28e-06	-0.363955	LINC00674
219695_at	2.96e-05	2.29e-06	-0.935015	SMPD3
214470_at	3e-05	2.32e-06	-0.843057	KLRB1
204141_at	3.02e-05	2.34e-06	1.47528	TUBB2A
201709_s_at	3.06e-05	2.37e-06	0.371763	NIPSNAP1
203198_at	3.08e-05	2.38e-06	-0.519787	CDK9
229700_at	3.08e-05	2.39e-06	-0.68503	ZNF738
203429_s_at	3.08e-05	2.39e-06	-0.893231	SUCO
224395_s_at	3.08e-05	2.39e-06	0.399647	RNF7
201865_x_at	3.08e-05	2.4e-06	-0.266194	NR3C1
1557399_at	3.08e-05	2.4e-06	-0.612907	LOC284009///METTL16
203554_x_at	3.09e-05	2.41e-06	0.721837	PTTG1
218490_s_at	3.1e-05	2.41e-06	-0.53338	ZNF302
214440_at	3.11e-05	2.42e-06	0.506677	NAT1
231825_x_at	3.11e-05	2.42e-06	-0.661247	ATF7IP
204710_s_at	3.12e-05	2.44e-06	0.377304	WIPI2
227988_s_at	3.13e-05	2.44e-06	-0.491418	VPS13A
215171_s_at	3.13e-05	2.44e-06	0.378722	TIMM17A
212538_at	3.14e-05	2.46e-06	-0.789036	DOCK9
218159_at	3.17e-05	2.48e-06	0.362039	DDRGK1
228443_s_at	3.21e-05	2.52e-06	0.482488	KMT5A
203535_at	3.23e-05	2.54e-06	0.536837	S100A9
203124_s_at	3.23e-05	2.54e-06	-0.502528	SLC11A2
226140_s_at	3.23e-05	2.54e-06	0.499506	OTUD1
1555837_s_at	3.24e-05	2.55e-06	-0.393052	POLR2B
200839_s_at	3.25e-05	2.55e-06	0.578595	CTSB
201576_s_at	3.26e-05	2.56e-06	0.561727	TMPPE///GLB1
209313_at	3.27e-05	2.57e-06	0.452731	GPN1
213257_at	3.28e-05	2.58e-06	-0.458331	SARM1
218336_at	3.31e-05	2.61e-06	0.336782	PFDN2
241912_at	3.37e-05	2.65e-06	-1.02817	ZNF814
200863_s_at	3.4e-05	2.68e-06	0.505019	RAB11A
226684_at	3.4e-05	2.68e-06	-0.370314	ATG2B
209118_s_at	3.42e-05	2.7e-06	0.621478	TUBA1A
218913_s_at	3.42e-05	2.7e-06	0.392908	GMIP
225537_at	3.42e-05	2.7e-06	-0.420328	TRAPPC6B
208948_s_at	3.42e-05	2.71e-06	0.212368	STAU1
222673_x_at	3.44e-05	2.72e-06	-0.458153	FAM122B
201878_at	3.45e-05	2.73e-06	-0.334981	ARIH1
205839_s_at	3.48e-05	2.76e-06	-0.871358	TSPOAP1
32069_at	3.49e-05	2.77e-06	0.479614	N4BP1
229507_at	3.5e-05	2.77e-06	1.11198	FAM212A
90265_at	3.51e-05	2.79e-06	0.635823	ADAP1
218311_at	3.59e-05	2.85e-06	-0.706139	MAP4K3
217733_s_at	3.61e-05	2.87e-06	0.502087	TMSB10
1558711_at	3.61e-05	2.87e-06	-0.564352	FAM13A-AS1
223605_at	3.62e-05	2.88e-06	-1.59917	SLC25A18
224643_at	3.65e-05	2.91e-06	-0.303141	PRRC1
215143_at	3.66e-05	2.92e-06	-0.676437	DPY19L2P2
218425_at	3.66e-05	2.92e-06	-0.449466	RNF216
225564_at	3.66e-05	2.92e-06	-0.413545	SPATA13
230078_at	3.67e-05	2.93e-06	-0.488067	RAPGEF6
202553_s_at	3.68e-05	2.94e-06	0.277367	SYF2
232239_at	3.69e-05	2.95e-06	-0.649824	LINC00865
203130_s_at	3.69e-05	2.95e-06	-0.74906	KIF5C
242711_x_at	3.72e-05	2.98e-06	-0.503287	FANCM
229826_at	3.72e-05	2.98e-06	0.92339	SMIM4
209157_at	3.74e-05	3e-06	-0.374499	DNAJA2
217768_at	3.74e-05	3e-06	0.308564	C14orf166
218309_at	3.78e-05	3.03e-06	-0.706118	CAMK2N1
204599_s_at	3.78e-05	3.03e-06	0.346132	MRPL28
213659_at	3.78e-05	3.03e-06	-0.345023	ZNF75D
207798_s_at	3.78e-05	3.04e-06	-0.692739	ATXN2L
221524_s_at	3.79e-05	3.05e-06	0.703504	RRAGD
220647_s_at	3.83e-05	3.09e-06	0.465508	COA4
218932_at	3.84e-05	3.09e-06	-0.39612	ZNHIT6
229220_x_at	3.85e-05	3.1e-06	-0.50081	NOM1
225752_at	3.86e-05	3.11e-06	-0.50823	NIPA1
224578_at	3.86e-05	3.11e-06	0.290008	RCC2
222708_s_at	3.86e-05	3.12e-06	-0.318141	STX17
1555882_at	3.86e-05	3.12e-06	-0.55717	SPIN3
226357_at	3.89e-05	3.14e-06	0.644362	USP19
212331_at	3.9e-05	3.15e-06	-0.70814	RBL2
217755_at	3.9e-05	3.16e-06	0.469635	HN1
223026_s_at	3.98e-05	3.23e-06	0.250459	VPS29
205427_at	4.01e-05	3.25e-06	-0.346947	ZNF354A
201301_s_at	4.04e-05	3.27e-06	0.485701	ANXA4
227967_at	4.04e-05	3.28e-06	-0.518173	TUBGCP5
212326_at	4.04e-05	3.28e-06	-0.374097	VPS13D
218681_s_at	4.04e-05	3.28e-06	0.829857	SDF2L1
213201_s_at	4.05e-05	3.29e-06	1.97445	TNNT1
226378_s_at	4.05e-05	3.29e-06	0.332567	C19orf25
235626_at	4.08e-05	3.32e-06	-0.619786	CAMK1D
209398_at	4.12e-05	3.35e-06	0.799473	HIST1H1C
52285_f_at	4.12e-05	3.36e-06	-0.722888	CEP76
202030_at	4.13e-05	3.37e-06	0.527032	BCKDK
222147_s_at	4.15e-05	3.39e-06	-0.40844	ACTR5
1558400_x_at	4.15e-05	3.39e-06	1.35614	ANKRD24
212185_x_at	4.15e-05	3.39e-06	0.810827	MT2A
204022_at	4.16e-05	3.4e-06	0.325898	WWP2
212927_at	4.18e-05	3.42e-06	-0.521721	SMC5
232353_s_at	4.18e-05	3.42e-06	0.548314	STYXL1
226327_at	4.18e-05	3.42e-06	-0.569831	ZNF507
202589_at	4.18e-05	3.42e-06	1.34828	TYMS
221069_s_at	4.21e-05	3.45e-06	0.323782	TACO1
232686_at	4.24e-05	3.48e-06	-0.89148	SIGLEC17P
200789_at	4.24e-05	3.48e-06	0.42658	ECH1
223006_s_at	4.24e-05	3.48e-06	-0.394651	TMEM245
236228_at	4.24e-05	3.49e-06	-1.67822	LOC100130744
214663_at	4.24e-05	3.49e-06	-0.447291	DSTYK
203938_s_at	4.26e-05	3.5e-06	-0.379032	TAF1C
232140_at	4.27e-05	3.52e-06	-0.691806	FRG1HP
200779_at	4.28e-05	3.53e-06	0.386847	ATF4
226679_at	4.28e-05	3.53e-06	-0.535879	SLC26A11
218428_s_at	4.31e-05	3.56e-06	-0.334276	REV1
216713_at	4.31e-05	3.56e-06	-0.989082	KRIT1
201236_s_at	4.32e-05	3.57e-06	0.757898	BTG2
202140_s_at	4.32e-05	3.57e-06	0.391827	CLK3
213897_s_at	4.36e-05	3.6e-06	0.445923	MRPL23
35265_at	4.36e-05	3.61e-06	0.310907	FXR2
206662_at	4.37e-05	3.62e-06	0.525992	GLRX
205335_s_at	4.4e-05	3.64e-06	0.277761	SRP19
221932_s_at	4.41e-05	3.66e-06	0.96217	GLRX5
226936_at	4.42e-05	3.66e-06	0.607453	CENPW
235690_at	4.42e-05	3.67e-06	-0.734301	ZNF594
220692_at	4.45e-05	3.7e-06	-0.469261
213089_at	4.49e-05	3.73e-06	-0.824229	LOC100272216
204352_at	4.5e-05	3.74e-06	-0.58029	TRAF5
225705_at	4.5e-05	3.74e-06	-0.502481	CEP95
212768_s_at	4.5e-05	3.74e-06	3.50839	OLFM4
1564224_x_at	4.51e-05	3.76e-06	-0.468518	C1RL-AS1
214352_s_at	4.52e-05	3.77e-06	0.250755	KRAS
219357_at	4.53e-05	3.78e-06	0.39173	GTPBP1
226030_at	4.58e-05	3.82e-06	-0.487674	ACADSB
201084_s_at	4.58e-05	3.83e-06	-0.255832	BCLAF1
45749_at	4.59e-05	3.84e-06	0.321447	FAM65A
205786_s_at	4.59e-05	3.84e-06	0.655312	ITGAM
204565_at	4.62e-05	3.86e-06	0.338297	ACOT13
212825_at	4.66e-05	3.9e-06	-0.247888	PAXIP1
212966_at	4.71e-05	3.94e-06	-0.417532	HIC2
201612_at	4.71e-05	3.95e-06	0.346062	ALDH9A1
1568592_at	4.74e-05	3.98e-06	0.704269	TRIM69
213643_s_at	4.79e-05	4.01e-06	-1.25841	INPP5B
224464_s_at	4.81e-05	4.03e-06	0.348451	NUDT22
205569_at	4.81e-05	4.04e-06	1.72897	LAMP3
243318_at	4.82e-05	4.05e-06	-0.517639	DCAF8
221045_s_at	4.83e-05	4.06e-06	-0.854731	PER3
233842_x_at	4.83e-05	4.06e-06	0.275789	RTFDC1
202688_at	4.83e-05	4.07e-06	0.684811	TNFSF10
224804_s_at	4.85e-05	4.09e-06	-0.295178	FAM219B
215255_at	4.86e-05	4.1e-06	-0.91425	IGSF9B
223265_at	4.88e-05	4.11e-06	0.411394	SH3BP5L
223619_x_at	4.88e-05	4.12e-06	-0.434158	PECR
222624_s_at	4.89e-05	4.13e-06	-0.55165	ZNF639
203162_s_at	4.89e-05	4.13e-06	0.325921	KATNB1
227761_at	4.91e-05	4.15e-06	-0.55402	MYO5A
218676_s_at	4.91e-05	4.15e-06	0.599828	PCTP
201933_at	4.91e-05	4.16e-06	0.332482	CHMP1A
217874_at	4.95e-05	4.19e-06	0.43338	SUCLG1
224451_x_at	4.98e-05	4.22e-06	0.378697	ARHGAP9
1557073_s_at	5.02e-05	4.25e-06	-0.324902	TTBK2
222825_at	5.06e-05	4.29e-06	-0.770966	OTUD6B
212096_s_at	5.06e-05	4.29e-06	-0.784413	MTUS1
218105_s_at	5.06e-05	4.29e-06	0.387597	MRPL4
204346_s_at	5.09e-05	4.32e-06	-0.416009	RASSF1
233210_at	5.09e-05	4.33e-06	-0.94616	FLJ12120
218213_s_at	5.09e-05	4.33e-06	0.28471	TMEM258
235125_x_at	5.13e-05	4.37e-06	-0.793234	MIGA1
244786_at	5.27e-05	4.49e-06	-0.800215	SCARNA13///SNHG10
203667_at	5.27e-05	4.49e-06	0.25114	TBCA
1552295_a_at	5.28e-05	4.5e-06	-0.382405	SLC39A13
202155_s_at	5.29e-05	4.51e-06	0.494593	NUP214
223009_at	5.29e-05	4.52e-06	0.471454	LAMTOR1
240413_at	5.29e-05	4.52e-06	-1.06239	PYHIN1
232038_at	5.3e-05	4.53e-06	-0.990709	TBC1D32
219023_at	5.3e-05	4.54e-06	-0.588632	AP1AR
226170_at	5.3e-05	4.54e-06	0.493423	EYA3
226243_at	5.3e-05	4.54e-06	0.351142	PTRHD1
221214_s_at	5.32e-05	4.56e-06	-0.502631	MIR7114///NSMF
212772_s_at	5.32e-05	4.56e-06	-0.434432	ABCA2
227100_at	5.33e-05	4.57e-06	-0.491343	B3GLCT
228652_at	5.39e-05	4.62e-06	-0.695123	ZNF776
1559479_at	5.39e-05	4.63e-06	-1.05665	SEPSECS-AS1
218215_s_at	5.39e-05	4.63e-06	0.350352	NR1H2
209132_s_at	5.4e-05	4.64e-06	0.398987	COMMD4
209569_x_at	5.4e-05	4.65e-06	-0.700754	NSG1
225404_at	5.41e-05	4.66e-06	0.267875	SMIM12
203686_at	5.44e-05	4.69e-06	0.395692	MPG
208319_s_at	5.46e-05	4.71e-06	-0.494257	RBM3
210125_s_at	5.47e-05	4.72e-06	0.462184	BANF1
1569129_s_at	5.47e-05	4.72e-06	-0.548712	C3orf38
209102_s_at	5.47e-05	4.73e-06	0.280507	HBP1
202630_at	5.57e-05	4.81e-06	-0.38171	APPBP2
212403_at	5.64e-05	4.87e-06	-0.394771	UBE3B
201114_x_at	5.66e-05	4.9e-06	0.392028	PSMA7
242539_at	5.66e-05	4.9e-06	-0.655444	DIS3L2
204831_at	5.67e-05	4.91e-06	-0.418656	CDK8
201863_at	5.68e-05	4.92e-06	0.315088	FAM32A
201556_s_at	5.7e-05	4.94e-06	-0.801309	VAMP2
212138_at	5.75e-05	4.99e-06	-0.355995	PDS5A
231747_at	5.78e-05	5.01e-06	0.547354	CYSLTR1
204714_s_at	5.78e-05	5.02e-06	0.554644	F5
218247_s_at	5.82e-05	5.06e-06	-0.689528	MEX3C
212531_at	5.88e-05	5.12e-06	1.96367	LCN2
205169_at	5.88e-05	5.12e-06	-0.421966	RBBP5
202641_at	5.88e-05	5.12e-06	0.330085	ARL3
218072_at	5.95e-05	5.19e-06	0.578503	COMMD9
242608_x_at	6.01e-05	5.24e-06	-0.459227	FAM161B
238068_at	6.03e-05	5.26e-06	-0.326527
220577_at	6.04e-05	5.27e-06	-0.400534	GVINP1
227802_at	6.05e-05	5.28e-06	-0.954589	RUFY3
222993_at	6.07e-05	5.31e-06	0.389734	MRPL37
224078_at	6.08e-05	5.31e-06	-0.644016	MFSD14C
1560278_at	6.16e-05	5.39e-06	-1.30664	LOC221122
235296_at	6.23e-05	5.45e-06	-0.598977	EIF5A2
217704_x_at	6.26e-05	5.48e-06	-0.648763
202785_at	6.27e-05	5.49e-06	0.479776	NDUFA7
212434_at	6.31e-05	5.53e-06	0.34944	GRPEL1
218999_at	6.32e-05	5.54e-06	0.907669	TMEM140
205441_at	6.32e-05	5.55e-06	0.414911	OCEL1
228597_at	6.33e-05	5.55e-06	-0.554005	MIS18A
203607_at	6.36e-05	5.59e-06	-0.510272	INPP5F
203292_s_at	6.38e-05	5.61e-06	0.375439	VPS11
233868_x_at	6.39e-05	5.62e-06	-1.35379	ADAM33
226449_at	6.41e-05	5.64e-06	-0.575832	CEP120
205249_at	6.41e-05	5.64e-06	1.72675	EGR2
230940_at	6.41e-05	5.65e-06	1.40574	LOC100288123
235151_at	6.43e-05	5.67e-06	-0.571067	LOC283357
203987_at	6.45e-05	5.69e-06	-0.881628	FZD6
223479_s_at	6.46e-05	5.7e-06	0.308966	CHCHD5
44654_at	6.49e-05	5.73e-06	0.400692	G6PC3
225219_at	6.5e-05	5.74e-06	-0.556959	SMAD5
218422_s_at	6.54e-05	5.79e-06	-0.604688	RBM26
201231_s_at	6.55e-05	5.79e-06	0.453981	ENO1
202644_s_at	6.55e-05	5.79e-06	0.954766	TNFAIP3
223156_at	6.57e-05	5.82e-06	0.393866	MRPS23
209042_s_at	6.59e-05	5.83e-06	-0.407152	UBE2G2
214733_s_at	6.61e-05	5.86e-06	0.457048	YIPF1
200816_s_at	6.62e-05	5.87e-06	-0.270745	PAFAH1B1
228439_at	6.62e-05	5.87e-06	1.03863	BATF2
209605_at	6.62e-05	5.88e-06	0.763162	TST
206182_at	6.64e-05	5.9e-06	-0.508403	ZNF134
228970_at	6.69e-05	5.95e-06	0.331667	ZBTB8OS
225949_at	6.74e-05	6e-06	-0.490564	MIR6845///NRBP2
223295_s_at	6.77e-05	6.03e-06	-0.611168	LUC7L
203136_at	6.82e-05	6.08e-06	0.29829	RABAC1
223697_x_at	6.82e-05	6.08e-06	-0.761656	C9orf64
201136_at	6.83e-05	6.09e-06	0.533811	PLP2
228345_at	6.89e-05	6.15e-06	-0.726884	CHIC1
230166_at	6.91e-05	6.16e-06	0.871728	KIAA1958
218618_s_at	6.96e-05	6.22e-06	0.623815	LOC101928615///FNDC3B
221490_at	6.96e-05	6.22e-06	0.317712	UBAP1
203735_x_at	6.99e-05	6.25e-06	-0.611904	PPFIBP1
212660_at	7e-05	6.26e-06	-0.387645	JADE2
221413_at	7e-05	6.26e-06	-0.81851	KCNAB3
217759_at	7.04e-05	6.3e-06	-0.280323	TRIM44
232164_s_at	7.07e-05	6.34e-06	-1.09744	EPPK1
230023_at	7.07e-05	6.34e-06	-0.36419	NSUN4
202948_at	7.08e-05	6.35e-06	1.06638	IL1R1
200794_x_at	7.09e-05	6.36e-06	0.289592	DAZAP2
222431_at	7.09e-05	6.37e-06	-0.239568	SPIN1
219706_at	7.1e-05	6.38e-06	0.402186	AP5S1
208823_s_at	7.14e-05	6.42e-06	0.307948	CDK16
208694_at	7.16e-05	6.44e-06	-0.47643	PRKDC
200757_s_at	7.18e-05	6.46e-06	0.326487	CALU
222479_s_at	7.22e-05	6.5e-06	0.406796	DYNC1LI1
226041_at	7.23e-05	6.51e-06	-0.677969	NAPEPLD
202330_s_at	7.24e-05	6.53e-06	-0.548426	UNG
200826_at	7.25e-05	6.54e-06	0.533767	SNRPD2
1562244_at	7.29e-05	6.58e-06	-0.854344	ZNF578
204578_at	7.32e-05	6.61e-06	-1.15539	PPIP5K1
221897_at	7.35e-05	6.64e-06	-0.364386	TRIM52
216309_x_at	7.42e-05	6.71e-06	-0.380239	JRK
229001_at	7.43e-05	6.72e-06	-0.725842	PPP1R3E
225619_at	7.44e-05	6.74e-06	-0.854251	SLAIN1
213106_at	7.44e-05	6.74e-06	-0.506527	ATP8A1
228492_at	7.48e-05	6.78e-06	-2.3689	USP9Y
222478_at	7.51e-05	6.81e-06	-0.33372	VPS36
222062_at	7.52e-05	6.82e-06	0.524987	IL27RA
219240_s_at	7.55e-05	6.85e-06	-0.300947	C10orf88
217436_x_at	7.56e-05	6.86e-06	0.529755	HLA-J
200668_s_at	7.56e-05	6.87e-06	0.230807	UBE2D3
205241_at	7.66e-05	6.97e-06	0.762585	SCO2
204766_s_at	7.68e-05	6.99e-06	0.584459	NUDT1
214430_at	7.7e-05	7e-06	0.47946	GLA
215693_x_at	7.76e-05	7.06e-06	0.309839	DDX27
207688_s_at	7.77e-05	7.08e-06	0.390363	INHBC
225740_x_at	7.8e-05	7.11e-06	-0.434249	MDM4
228423_at	7.82e-05	7.13e-06	-0.770415	MAP9
219259_at	7.85e-05	7.16e-06	0.792138	SEMA4A
219598_s_at	7.92e-05	7.23e-06	0.285967	RWDD1
208887_at	7.92e-05	7.24e-06	0.454759	EIF3G
222789_at	7.94e-05	7.26e-06	-0.426547	RSBN1
200718_s_at	7.94e-05	7.26e-06	0.233413	SKP1
209020_at	7.94e-05	7.26e-06	0.41431	OSER1
218130_at	8e-05	7.32e-06	0.371508	C17orf62
226190_at	8.01e-05	7.34e-06	0.350158	MAP3K13
225111_s_at	8.01e-05	7.34e-06	-0.337877	NAPB
217945_at	8.01e-05	7.34e-06	-0.222458	BTBD1
202679_at	8.03e-05	7.37e-06	-0.482346	NPC1
208168_s_at	8.03e-05	7.38e-06	2.22154	CHIT1
213677_s_at	8.08e-05	7.43e-06	-0.305632	PMS1
225391_at	8.08e-05	7.43e-06	-0.420661	LOC93622
208436_s_at	8.08e-05	7.43e-06	0.929835	IRF7
220553_s_at	8.09e-05	7.44e-06	-0.604676	PRPF39
200703_at	8.12e-05	7.48e-06	0.463898	DYNLL1
201524_x_at	8.14e-05	7.5e-06	0.299742	UBE2N
213812_s_at	8.14e-05	7.51e-06	0.745889	CAMKK2
1560116_a_at	8.14e-05	7.51e-06	-0.49612	NEDD1
213400_s_at	8.18e-05	7.54e-06	0.351248	TBL1X
225636_at	8.21e-05	7.58e-06	0.762715	STAT2
242443_at	8.23e-05	7.6e-06	-1.08269	ZC3H14
241734_at	8.23e-05	7.6e-06	-0.499372	SRFBP1
226757_at	8.24e-05	7.62e-06	1.43869	IFIT2
228941_at	8.24e-05	7.62e-06	-1.04405	ALG10B///ALG10
201303_at	8.28e-05	7.67e-06	0.297506	EIF4A3
241027_at	8.29e-05	7.68e-06	-0.781536	OPA1
204706_at	8.29e-05	7.69e-06	-0.328595	INPP5E
222544_s_at	8.3e-05	7.7e-06	0.376503	WHSC1L1
238907_at	8.36e-05	7.76e-06	-0.865709	ZNF780A
231149_s_at	8.5e-05	7.89e-06	-0.940332	ULK4
215158_s_at	8.54e-05	7.93e-06	0.251297	DEDD
235024_at	8.54e-05	7.94e-06	-0.387802	JADE1
219303_at	8.55e-05	7.95e-06	-0.519734	RNF219
201271_s_at	8.56e-05	7.96e-06	0.246846	RALY
241905_at	8.57e-05	7.98e-06	-0.779176	PIK3C2A
231907_at	8.59e-05	8e-06	-0.391109	ABL2
238549_at	8.61e-05	8.02e-06	-0.518599	CBFA2T2
213478_at	8.63e-05	8.04e-06	1.52684	KAZN
217952_x_at	8.63e-05	8.05e-06	-0.276784	PHF3
205341_at	8.65e-05	8.07e-06	1.06779	EHD2
221541_at	8.66e-05	8.08e-06	0.82339	CRISPLD2
222169_x_at	8.66e-05	8.09e-06	-0.491843	SH2D3A
205174_s_at	8.66e-05	8.1e-06	0.805093	QPCT
206098_at	8.69e-05	8.12e-06	-0.986893	ZBTB6
224761_at	8.78e-05	8.22e-06	0.273392	GNA13
218117_at	8.79e-05	8.23e-06	0.388602	RBX1
55872_at	8.83e-05	8.27e-06	-0.652248	ZNF512B
222581_at	8.89e-05	8.33e-06	0.48439	XPR1
202546_at	8.89e-05	8.33e-06	0.54747	VAMP8
223092_at	8.91e-05	8.36e-06	-0.604285	ANKH
201275_at	8.92e-05	8.37e-06	0.252056	FDPS
225326_at	8.95e-05	8.41e-06	-0.392436	RBM27
48659_at	8.97e-05	8.43e-06	0.266226	MIIP
205383_s_at	8.97e-05	8.44e-06	-0.457232	ZBTB20
217967_s_at	9.01e-05	8.47e-06	0.588809	FAM129A
209213_at	9.04e-05	8.5e-06	0.698131	CBR1
222657_s_at	9.06e-05	8.54e-06	0.399291	UBE2W
225434_at	9.1e-05	8.57e-06	0.286244	DEDD2
226672_s_at	9.14e-05	8.62e-06	-0.65128	HDAC10
234949_at	9.15e-05	8.63e-06	-0.626284	FRG1BP
223229_at	9.17e-05	8.66e-06	1.10048	UBE2T
219975_x_at	9.18e-05	8.67e-06	1.42546	OLAH
201050_at	9.19e-05	8.68e-06	0.780644	PLD3
209027_s_at	9.23e-05	8.72e-06	-0.375763	ABI1
203573_s_at	9.25e-05	8.75e-06	0.411581	RABGGTA
201113_at	9.27e-05	8.77e-06	0.403679	TUFM
227186_s_at	9.36e-05	8.87e-06	0.35115	MRPL41
229295_at	9.38e-05	8.88e-06	0.532809	IL17RA
211416_x_at	9.39e-05	8.9e-06	0.305988	GGTLC1
1568865_at	9.41e-05	8.93e-06	-0.756716	FNTB
223090_x_at	9.45e-05	8.96e-06	-0.464679	VEZT
225411_at	9.53e-05	9.04e-06	-0.358432	TMEM87B
208886_at	9.57e-05	9.09e-06	0.77892	H1F0
218637_at	9.57e-05	9.1e-06	-0.65228	IMPACT
225384_at	9.61e-05	9.13e-06	-0.415815	DOCK7
204247_s_at	9.61e-05	9.14e-06	0.834951	CDK5
229452_at	9.61e-05	9.14e-06	1.16071	TMEM88
209408_at	9.63e-05	9.17e-06	0.634546	KIF2C
215024_at	9.63e-05	9.17e-06	-0.465586	CCZ1B
212640_at	9.69e-05	9.23e-06	-0.433896	HACD2
218115_at	9.7e-05	9.25e-06	0.414937	ASF1B
229983_at	9.71e-05	9.26e-06	-0.368043	TIGD2
222068_s_at	9.71e-05	9.27e-06	1.35491	DNAAF1
201597_at	9.85e-05	9.41e-06	0.274806	COX7A2
222138_s_at	9.89e-05	9.45e-06	0.396488	WDR13
201553_s_at	9.91e-05	9.48e-06	0.212133	LAMP1
235046_at	9.91e-05	9.48e-06	-1.0971	INPP4B
203145_at	9.93e-05	9.51e-06	0.683875	SPAG5
225056_at	9.98e-05	9.55e-06	0.941304	SIPA1L2
217398_x_at	9.99e-05	9.58e-06	0.466348	GAPDH
202797_at	0.0001	9.6e-06	-0.416556	SACM1L
221751_at	0.0001	9.63e-06	-0.392394	PANK3
229338_at	0.000101	9.66e-06	0.56222	LOC100289361
243759_at	0.000101	9.67e-06	-0.63112	SCAF4
212044_s_at	0.000101	9.7e-06	0.793498	RPL27A
236285_at	0.000101	9.72e-06	0.948298	KLHDC7B
223852_s_at	0.000102	9.78e-06	0.414328	STK40
202271_at	0.000102	9.78e-06	-0.424169	FBXO28
218279_s_at	0.000102	9.81e-06	0.956295	HIST2H2AA4///HIST2H2AA3
225036_at	0.000102	9.86e-06	0.363757	TOMM5
200028_s_at	0.000102	9.86e-06	0.275893	STARD7
238706_at	0.000103	9.94e-06	-0.623219	PAPD4
218048_at	0.000103	9.94e-06	0.501314	COMMD3
219968_at	0.000103	9.98e-06	-0.416689	ZNF589
1554352_s_at	0.000104	1e-05	-0.425333	DENND4A
223681_s_at	0.000104	1.01e-05	-0.886478	PATJ
202483_s_at	0.000104	1.01e-05	0.549702	RANBP1
228698_at	0.000105	1.01e-05	-0.963969	SOX7
203396_at	0.000105	1.02e-05	0.316241	PSMA4
211285_s_at	0.000106	1.02e-05	-0.314382	UBE3A
225290_at	0.000106	1.03e-05	-0.815882	ETNK1
209975_at	0.000106	1.03e-05	-1.1535	CYP2E1
213390_at	0.000106	1.03e-05	0.289794	ZC3H4
1553627_s_at	0.000106	1.03e-05	-1.15065	EFCAB13
232066_x_at	0.000106	1.03e-05	-0.381007	CTBP1-AS2
235333_at	0.000107	1.04e-05	-0.636545	B4GALT6
233827_s_at	0.000107	1.04e-05	-1.7272	SUPT16H
224298_s_at	0.000107	1.04e-05	0.4235	UBAC2
219099_at	0.000107	1.04e-05	0.328828	TIGAR
202292_x_at	0.000107	1.04e-05	0.248399	LYPLA2
200983_x_at	0.000108	1.05e-05	0.711251	CD59
1553715_s_at	0.000108	1.05e-05	0.392586	MCRIP2
205071_x_at	0.000108	1.05e-05	0.879466	XRCC4
1554106_at	0.000108	1.06e-05	-0.479803	NBEAL1
223107_s_at	0.000109	1.06e-05	0.464443	ZCCHC17
210044_s_at	0.000109	1.06e-05	0.648889	LYL1
206037_at	0.000109	1.06e-05	-0.296833	KYAT1
200977_s_at	0.000109	1.07e-05	0.276676	TAX1BP1
218450_at	0.00011	1.07e-05	0.56255	HEBP1
201350_at	0.00011	1.08e-05	0.325553	FLOT2
212041_at	0.00011	1.08e-05	0.364332	ATP6V0D1
217973_at	0.00011	1.08e-05	0.399784	DCXR
223234_at	0.000111	1.09e-05	0.424885	MAD2L2
218078_s_at	0.000111	1.09e-05	0.272376	ZDHHC3
217540_at	0.000111	1.09e-05	-0.812763	NXPE3
205001_s_at	0.000113	1.1e-05	-1.89121	DDX3Y
212630_at	0.000113	1.11e-05	0.360116	EXOC3
226085_at	0.000113	1.11e-05	0.72459	CBX5
222876_s_at	0.000113	1.11e-05	0.644976	ADAP2
242477_at	0.000114	1.12e-05	-0.648272	TTC39B
201681_s_at	0.000114	1.12e-05	-1.24557	DLG5
239473_x_at	0.000114	1.12e-05	1.04452	MAP6D1
221680_s_at	0.000114	1.12e-05	0.682914	ETV7
200986_at	0.000114	1.13e-05	1.23059	SERPING1
205596_s_at	0.000115	1.13e-05	-0.215904	SMURF2
205934_at	0.000115	1.13e-05	-0.752395	PLCL1
229676_at	0.000115	1.14e-05	0.619014	MTPAP
226611_s_at	0.000116	1.14e-05	-0.583411	CENPV
217900_at	0.000116	1.15e-05	-0.29576	IARS2
237028_at	0.000117	1.15e-05	-0.734507	ENO1-AS1
219193_at	0.000117	1.15e-05	0.285854	WDR70
214746_s_at	0.000117	1.15e-05	0.681509	ZNF467
223065_s_at	0.000117	1.16e-05	0.309734	STARD3NL
235081_x_at	0.000117	1.16e-05	-0.382704	TRIM65
206648_at	0.000117	1.16e-05	-0.743214	ZNF571
208620_at	0.000117	1.16e-05	0.439778	PCBP1
231990_at	0.000117	1.16e-05	0.657931	MIR6125///USP15
236518_at	0.000117	1.16e-05	-0.579214
236172_at	0.000118	1.17e-05	0.667778	LTB4R
209561_at	0.000118	1.18e-05	-0.451611	THBS3
216903_s_at	0.000118	1.18e-05	0.28102	MICU1
215005_at	0.000118	1.18e-05	1.14012	NECAB2
224320_s_at	0.000118	1.18e-05	-0.481179	MCM8
218163_at	0.000118	1.18e-05	0.288281	MCTS1
244495_x_at	0.000119	1.18e-05	-0.516614	TMEM241
229926_at	0.000119	1.19e-05	-0.8699	MIR3682
220000_at	0.000119	1.19e-05	0.779531	SIGLEC5
243521_at	0.000119	1.19e-05	-0.598137	ZXDA
214582_at	0.000119	1.19e-05	-0.430308	PDE3B
225229_at	0.00012	1.2e-05	-0.421944	AFF4
223725_at	0.00012	1.2e-05	-0.648343	LINC00852
212050_at	0.00012	1.2e-05	0.288656	WIPF2
225732_at	0.000121	1.21e-05	-0.448178	KLHL42
1556026_at	0.000121	1.21e-05	-0.735653	LINC00893
205761_s_at	0.000122	1.22e-05	-0.349158	DUS4L
213534_s_at	0.000122	1.22e-05	-0.736701	PASK
218082_s_at	0.000122	1.22e-05	-0.223781	UBP1
225076_s_at	0.000122	1.23e-05	0.533163	ZNFX1
[truncated: 17,944 more rows]

## Sheet: GSE4588(CD4T Cell)
ID	adj.P.Val	P.Value	logFC	Gene.symbol
214453_s_at	8.33e-06	3.43e-10	2.91009	IFI44
204439_at	8.33e-06	3.96e-10	4.49987	IFI44L
242625_at	8.33e-06	4.57e-10	4.11187	RSAD2
205483_s_at	3.49e-05	3.12e-09	3.041	ISG15
202086_at	3.49e-05	3.41e-09	2.91767	MX1
202411_at	3.49e-05	3.83e-09	7.96254	IFI27
223220_s_at	5.204e-05	6.66e-09	2.1382	PARP9
218986_s_at	5.658e-05	8.76e-09	2.21812	DDX60
213294_at	5.658e-05	9.31e-09	1.92075	EIF2AK2
228617_at	8.341e-05	1.53e-08	2.70836	XAF1
204747_at	9.502e-05	1.91e-08	3.64722	IFIT3
227609_at	9.763e-05	2.26e-08	2.73352	EPSTI1
219352_at	9.763e-05	2.32e-08	2.11787	HERC6
219863_at	0.00013997	3.58e-08	2.37504	HERC5
229450_at	0.00020339	5.58e-08	4.00346	IFIT3
222154_s_at	0.00020819	6.09e-08	2.81077	SPATS2L
213797_at	0.00021557	6.7e-08	3.62806	RSAD2
226702_at	0.00026412	8.7e-08	2.99639	CMPK2
205552_s_at	0.00027093	9.41e-08	3.11355	OAS1
204994_at	0.00045071	1.65e-07	1.40867	MX2
202145_at	0.00046181	1.77e-07	2.14339	LY6E
208436_s_at	0.00063719	2.56e-07	2.06166	IRF7
218400_at	0.00073448	3.09e-07	2.42248	OAS3
226603_at	0.00079819	3.5e-07	2.03042	SAMD9L
219211_at	0.0008257	3.78e-07	3.68638	USP18
203153_at	0.00082841	3.94e-07	4.68108	IFIT1
216576_x_at	0.0010396	5.13e-07	3.22258	IGK///IGKC
205569_at	0.00112192	5.75e-07	3.37505	LAMP3
241234_at	0.00112192	5.95e-07	2.59041	LOC100506797
214677_x_at	0.00121274	6.65e-07	3.13516	IGLC1
225520_at	0.00134883	7.65e-07	1.4892	LOC101928195///LOC100996643///MTHFD1L
210797_s_at	0.00135977	7.98e-07	1.8989	OASL
209138_x_at	0.00135977	8.21e-07	3.06324	IGLC1
205660_at	0.00150944	9.47e-07	2.25318	OASL
204972_at	0.00150944	9.66e-07	2.11902	OAS2
215121_x_at	0.00163743	1.09e-06	3.17395	CYAT1///IGLV1-44///IGLC1
219209_at	0.00163743	1.11e-06	1.31309	IFIH1
AFFX-HUMISGF3A/M97935_3_at	0.00183728	1.3e-06	1.28474	STAT1
235276_at	0.00183728	1.31e-06	1.88097	EPSTI1
209761_s_at	0.00194223	1.46e-06	1.09109	SP110
218543_s_at	0.00194223	1.46e-06	1.25478	PARP12
208012_x_at	0.0024586	1.89e-06	1.28885	SP110
200923_at	0.00266233	2.09e-06	1.9261	LGALS3BP
214059_at	0.00273807	2.2e-06	2.16045	IFI44
221646_s_at	0.0028535	2.4e-06	-1.6931	ZDHHC11B///ZDHHC11
234764_x_at	0.0028535	2.41e-06	3.50098	IGLJ3///IGLV1-44///CKAP2///IGLV@///IGLC1
209762_x_at	0.0028535	2.45e-06	1.16492	SP110
221671_x_at	0.0029277	2.58e-06	2.66889	IGK///IGKC
211430_s_at	0.0029277	2.63e-06	3.65761	MIR8071-2///MIR8071-1///IGHV4-31///IGHM///IGHG2///IGHG1
221651_x_at	0.0029277	2.68e-06	2.6723	IGK///IGKC
205692_s_at	0.0029631	2.77e-06	2.38166	CD38
200887_s_at	0.0029631	2.82e-06	1.32571	STAT1
224795_x_at	0.00326226	3.16e-06	2.5937	IGK///IGKC
217148_x_at	0.00413095	4.08e-06	2.41142	IGLJ3///IGLV@///IGLC1
215176_x_at	0.00418264	4.21e-06	3.32769	IGK///IGKC
217235_x_at	0.00471205	4.83e-06	1.81004	IGLL5
239988_at	0.00528431	5.51e-06	1.20841
227807_at	0.00540451	5.78e-06	1.32858	PARP9
228531_at	0.00540451	5.83e-06	1.29363	SAMD9
230314_at	0.00555626	6.1e-06	0.927285
215946_x_at	0.00557653	6.22e-06	1.89143	IGLL3P
210218_s_at	0.00558045	6.33e-06	1.3273	SP100
201649_at	0.00687719	7.92e-06	1.19852	UBE2L6
1555251_a_at	0.00690707	8.21e-06	3.024	OTOF
230036_at	0.00690707	8.21e-06	2.0719	SAMD9L
219356_s_at	0.00700852	8.46e-06	1.08773	CHMP5
208912_s_at	0.00717228	8.79e-06	1.62978	CNP
209911_x_at	0.00736581	9.16e-06	1.35817	HIST1H2BD
211645_x_at	0.00750646	9.47e-06	3.10428
202869_at	0.00773684	9.99e-06	3.50872	OAS1
214836_x_at	0.00773684	1e-05	2.35502	IGK///IGKC
208966_x_at	0.0086478	1.14e-05	0.901216	IFI16
223565_at	0.0090097	1.21e-05	2.18047	MZB1
231577_s_at	0.0090097	1.22e-05	1.43565	GBP1
225415_at	0.00908515	1.25e-05	1.32444	DTX3L
224806_at	0.009109	1.27e-05	0.956781	TRIM25
1558826_at	0.00946772	1.33e-05	-1.02366	ZNF831
216565_x_at	0.0101632	1.45e-05	1.21812
242234_at	0.0103569	1.51e-05	2.5033	XAF1
209417_s_at	0.0103569	1.52e-05	1.71386	IFI35
206641_at	0.0107439	1.59e-05	4.25214	TNFRSF17
212022_s_at	0.0108108	1.62e-05	1.64559	MKI67
208581_x_at	0.0113837	1.73e-05	1.31588	MT1X
215379_x_at	0.0115939	1.78e-05	3.03835	IGLV1-44
221286_s_at	0.0116671	1.81e-05	2.83255	MZB1
211636_at	0.0117844	1.85e-05	2.94749	LOC102723407///IGHV4-31///IGHM///IGHG4///IGHG1///IGHA2///IGHA1
217933_s_at	0.0130826	2.08e-05	1.31048	LAP3
217022_s_at	0.0135916	2.19e-05	3.06109	IGHA2///IGHA1///IGH
202864_s_at	0.0138824	2.26e-05	1.04985	SP100
217157_x_at	0.0151453	2.49e-05	2.06308	IGK///IGKC
209969_s_at	0.0151626	2.52e-05	1.55152	STAT1
201890_at	0.0153447	2.58e-05	2.06715	RRM2
213502_x_at	0.0153447	2.61e-05	1.0785	GUSBP11
211644_x_at	0.0155264	2.67e-05	2.99783	IGK///IGKC
206332_s_at	0.0155264	2.7e-05	0.825346	IFI16
202430_s_at	0.01602	2.81e-05	2.08158	PLSCR1
217719_at	0.0169699	3.01e-05	-0.768721	EIF3L
1552283_s_at	0.0172701	3.1e-05	-1.42879	ZDHHC11B///ZDHHC11
212185_x_at	0.0177604	3.25e-05	1.22714	MT2A
215617_at	0.0177604	3.27e-05	2.67166	SPATS2L
216558_x_at	0.0177604	3.31e-05	3.01617	IGHV4-31///IGHM///IGHG3///IGHG2///IGHG1///IGHD///IGHA1
239104_at	0.0177604	3.31e-05	-2.57106	LOC439933
218943_s_at	0.0185395	3.49e-05	1.79068	DDX58
206133_at	0.0197697	3.79e-05	2.23405	XAF1
217378_x_at	0.0197697	3.8e-05	3.79351	IGKV1OR2-108
1570397_x_at	0.0198652	3.85e-05	2.28396	LOC101928910///FAM66C
205267_at	0.0200961	3.93e-05	2.0687	POU2AF1
201641_at	0.0203027	4.01e-05	1.07834	BST2
206486_at	0.0207384	4.13e-05	1.42762	LAG3
216401_x_at	0.0213515	4.3e-05	4.13723	MLIP
221253_s_at	0.0214828	4.36e-05	1.23351	BLOC1S5-TXNDC5///TXNDC5
206839_at	0.0214971	4.4e-05	-2.41249	C22orf31
234884_x_at	0.0225085	4.71e-05	3.26855	CKAP2///IGLV@///IGLC1
222512_at	0.0225085	4.71e-05	0.921932	NUB1
212097_at	0.0225085	4.73e-05	3.05427	CAV1
213261_at	0.0237456	5.04e-05	0.968962	TRANK1
234339_s_at	0.0237886	5.14e-05	-0.794809	SNORD23///GLTSCR2
200094_s_at	0.0237886	5.17e-05	-0.707853	EEF2
211649_x_at	0.0237886	5.22e-05	1.29511	IGHM///IGHG1///IGHA1
219519_s_at	0.0237886	5.22e-05	4.0496	SIGLEC1
203236_s_at	0.0238559	5.28e-05	1.5767	LGALS9
212592_at	0.0238596	5.32e-05	2.1573	JCHAIN
214669_x_at	0.024502	5.51e-05	2.33479	IGKC
217179_x_at	0.0258928	5.87e-05	3.45488	BMS1P20
203964_at	0.0262367	6e-05	1.05289	NMI
219812_at	0.0263154	6.06e-05	0.732017	PVRIG
219148_at	0.0274293	6.37e-05	1.73477	PBK
221816_s_at	0.0281439	6.6e-05	0.794131	PHF11
202688_at	0.0281439	6.64e-05	1.66801	TNFSF10
213293_s_at	0.0284945	6.78e-05	0.909106	TRIM22
215214_at	0.0286496	6.87e-05	3.17283	IGLC1
215777_at	0.0286496	6.92e-05	2.61168
226773_at	0.0294727	7.17e-05	1.08915	PPM1K
230766_at	0.0295344	7.24e-05	1.30731	GART
202863_at	0.0299541	7.4e-05	0.855277	SP100
234586_at	0.0303903	7.56e-05	-2.27577	SARDH
211868_x_at	0.0306132	7.71e-05	2.4774	IGHV4-31///IGHM///IGHG3///IGHG2///IGHG1///IGHD///IGHA2///IGHA1///IGH
225291_at	0.0306132	7.73e-05	0.972333	PNPT1
211938_at	0.0313838	7.98e-05	-0.672339	EIF4B
225636_at	0.0316073	8.09e-05	1.07028	STAT2
216560_x_at	0.0318219	8.21e-05	3.44259	IGLC1
209773_s_at	0.0318643	8.28e-05	2.06546	RRM2
224701_at	0.0338313	8.85e-05	1.08076	PARP14
234541_s_at	0.0361752	9.55e-05	-2.59398	ARHGEF12
226757_at	0.0361752	9.62e-05	1.53789	IFIT2
228230_at	0.0361752	9.66e-05	2.21471	HELZ2
204698_at	0.037197	0.0001	1.00179	ISG20
204415_at	0.0373622	0.000101	1.79848	IFI6
219243_at	0.0374994	0.000102	0.9739	GIMAP4
204798_at	0.0374994	0.000103	1.48888	MYB
236285_at	0.0374994	0.000104	1.51753	KLHDC7B
202345_s_at	0.0375147	0.000106	1.10048	FABP5
214329_x_at	0.0375147	0.000106	1.9442	TNFSF10
217227_x_at	0.0375147	0.000106	2.8777	IGLV1-44
223298_s_at	0.0375147	0.000108	1.0573	NT5C3A
216207_x_at	0.0375147	0.000108	2.13367	IGKC
219014_at	0.0375147	0.000108	0.77587	PLAC8
212239_at	0.0375147	0.000108	-1.21549	PIK3R1
242051_at	0.0375147	0.00011	-0.950214
228152_s_at	0.0375147	0.00011	1.26293	DDX60L
202446_s_at	0.0382494	0.000113	1.65573	PLSCR1
239979_at	0.0382699	0.000113	1.94954
202269_x_at	0.0398115	0.000119	1.17248	GBP1
214983_at	0.0402911	0.000121	-3.93807	TTTY15
229485_x_at	0.0405323	0.000122	2.36519	SHISA3
240423_at	0.040545	0.000123	-2.33827	LOC441204
234039_at	0.040545	0.000124	-2.3833	TANC1
202953_at	0.0420769	0.000129	2.38152	C1QB
241722_x_at	0.0435922	0.000135	-1.00458
1569176_at	0.044089	0.000137	-2.70914	TMPRSS12
201291_s_at	0.0447458	0.00014	1.97029	TOP2A
213361_at	0.0465156	0.000147	1.00573	TDRD7
202760_s_at	0.0465156	0.000149	1.35422	PALM2-AKAP2///AKAP2
224404_s_at	0.0465156	0.000149	2.36155	FCRL5
215716_s_at	0.0465156	0.000149	-1.33333	ATP2B1
34689_at	0.0465486	0.00015	0.951718	ATRIP///TREX1
202270_at	0.0469174	0.000152	1.28299	GBP1
228607_at	0.0469174	0.000153	1.3448	OAS2
243680_at	0.0474762	0.000156	-2.78742	LOC100506476
211456_x_at	0.0474762	0.000157	1.35284	MT1HL1
210705_s_at	0.0474762	0.000157	0.870342	TRIM5
216853_x_at	0.0482886	0.000161	3.07674	IGLJ3
232618_at	0.0498906	0.000167	-5.32897	TXLNGY
224165_s_at	0.0517482	0.000174	-2.48801	IQCH
218597_s_at	0.0517482	0.000176	1.05932	CISD1
237283_at	0.0517482	0.000177	-1.44522
206991_s_at	0.0517482	0.000177	1.00747	CCR5
217480_x_at	0.0518929	0.000178	2.35613	IGKV1OR2-118
241812_at	0.0520674	0.000181	2.34189	SPATS2L
201786_s_at	0.0520674	0.000181	0.76405	ADAR
230748_at	0.0520674	0.000182	-1.37401	SLC16A6
243754_at	0.0525442	0.000185	1.70966
201762_s_at	0.053305	0.000189	0.891765	MIR7703///PSME2
212203_x_at	0.053305	0.000189	1.0932	IFITM3
210322_x_at	0.054667	0.000196	-3.17378	UTY
232517_s_at	0.054667	0.000197	1.26588	HELZ2
33304_at	0.054667	0.000198	0.867043	ISG20
206513_at	0.054667	0.000198	1.17075	AIM2
216336_x_at	0.0549201	0.000201	0.885518	MT1E
210654_at	0.0549201	0.000201	-2.71371	TNFRSF10D
216984_x_at	0.0555667	0.000204	3.71401	IGLJ3///IGLV1-44///CKAP2///IGLV@///IGLC1
219368_at	0.055582	0.000205	-1.25965	NAP1L2
1569751_at	0.0556386	0.000208	-2.26116	LOC101930296///TBC1D26///ZNF286A
204126_s_at	0.0556386	0.000208	2.87406	CDC45
204211_x_at	0.0556386	0.000209	1.45466	EIF2AK2
208907_s_at	0.0560239	0.000211	0.815065	MRPS18B
223062_s_at	0.0577726	0.000219	1.47709	PSAT1
221122_at	0.0587191	0.000223	1.83563	HRASLS2
239725_at	0.0591477	0.000226	1.20126	PGAP1
227347_x_at	0.0592186	0.000227	3.03674	HES4
231769_at	0.0596059	0.00023	1.51913	FBXO6
1566768_at	0.0596059	0.000231	2.20504
201616_s_at	0.0601681	0.000234	2.22987	CALD1
216517_at	0.061778	0.000243	3.54024	IGKC
203640_at	0.061778	0.000243	-0.759822	MBNL2
208690_s_at	0.0618344	0.000244	1.00903	PDLIM1
238120_at	0.0626159	0.000249	2.42287	RPH3AL
221338_at	0.063343	0.000253	-2.66133	LY6G6E
209526_s_at	0.063593	0.000255	1.34092	HDGFRP3
243271_at	0.0636739	0.000256	1.63364
214777_at	0.063716	0.000258	3.53234	IGKC
203258_at	0.063716	0.000259	1.0171	DRAP1
206461_x_at	0.0645832	0.000263	1.13859	MT1H
211798_x_at	0.0649505	0.000266	2.03867	IGLJ3
1564521_x_at	0.0652241	0.000269	0.864692	PRMT5
202307_s_at	0.0652241	0.00027	1.14171	TAP1
214022_s_at	0.0652241	0.000271	0.791695	IFITM1
220831_at	0.066443	0.000277	-2.05984	GCNT4
214720_x_at	0.066443	0.00028	-1.73459	SEPT10
201013_s_at	0.066443	0.000281	0.92958	PAICS
242020_s_at	0.066443	0.000281	0.989987	ZBP1
226438_at	0.0678618	0.000288	0.855039	SNTB1
232133_at	0.0686508	0.000294	1.7905	ADAMTS10
1558827_a_at	0.0686508	0.000295	-0.820479	ZNF831
229590_at	0.0686508	0.000295	-0.660979	SNORD68///RPL13
222545_s_at	0.0688103	0.000297	1.54427	TMEM254
217923_at	0.068917	0.000299	0.581584	PEF1
224588_at	0.068917	0.000302	8.0499	XIST
202687_s_at	0.068917	0.000302	1.31547	TNFSF10
205242_at	0.068917	0.000303	3.23992	CXCL13
204326_x_at	0.0698458	0.000308	1.00208	MT1X
217466_x_at	0.0716787	0.000317	-0.948871	SNORA64///RPS2
205875_s_at	0.0721154	0.000321	1.18774	ATRIP///TREX1
219205_at	0.0725848	0.000325	0.940226	SRR
221203_s_at	0.0725848	0.000325	0.727722	YEATS2
226665_at	0.0736875	0.000332	-1.66631	AHSA2
234284_at	0.073861	0.000334	1.9828	GNG8
210809_s_at	0.076388	0.000346	-2.44518	POSTN
204409_s_at	0.0774567	0.000353	-5.78882	EIF1AY
212048_s_at	0.0781973	0.000358	0.68808	YARS
208579_x_at	0.0788047	0.000362	0.857442	H2BFS
202589_at	0.0797798	0.000368	1.84868	TYMS
206553_at	0.0814571	0.000377	1.02323	OAS2
1555491_a_at	0.0814571	0.000378	0.745374	C19orf66
201601_x_at	0.0832718	0.00039	0.89189	IFITM2///IFITM1
224723_x_at	0.0832718	0.00039	0.739827	LINC00998
1552623_at	0.0840359	0.000397	1.00628	HSH2D
211640_x_at	0.0840359	0.000398	2.09188	IGHM///IGHG1
210957_s_at	0.0840359	0.0004	-2.70683	AFF2
201274_at	0.0840359	0.000404	0.792703	PSMA5
202909_at	0.0840359	0.000406	-0.768722	EPM2AIP1
204482_at	0.0840359	0.000407	2.07398	CLDN5
215522_at	0.0840359	0.000408	-2.42498	SORCS3
236191_at	0.0840359	0.000408	1.41202
230667_at	0.0840359	0.000408	-0.710879	FAM204A
1556839_s_at	0.0840359	0.000409	-1.0568	LOC100289090
212249_at	0.0841855	0.000413	-1.44507	PIK3R1
215071_s_at	0.0841855	0.000413	1.51269	HIST1H2AC
235464_at	0.0841855	0.000414	-1.68944	CSNK1A1
58696_at	0.0852001	0.000422	0.905493	EXOSC4
214131_at	0.0852001	0.000422	-4.13868	TXLNGY
203595_s_at	0.0865768	0.000431	0.98725	IFIT5
214218_s_at	0.0881676	0.000441	6.51139	XIST
1552309_a_at	0.0881676	0.000442	2.28146	NEXN
214319_at	0.0895802	0.000451	-1.8172	FRY
228518_at	0.0897029	0.000453	2.74872	LOC102725426///MIR8071-2///MIR8071-1///IGHM///IGHG1
204102_s_at	0.0917599	0.000465	-0.62863	EEF2
212560_at	0.0918439	0.000467	-0.813032	SORL1
228854_at	0.0954037	0.00049	-1.18706
209374_s_at	0.0954037	0.00049	1.78661	IGHM
205803_s_at	0.0954037	0.00049	-0.933119	TRPC1
230352_at	0.0957909	0.000494	1.1742	PRPS2
226103_at	0.0959019	0.000497	1.6739	NEXN
242707_at	0.0959019	0.0005	-2.63552	MED23
233746_x_at	0.0959019	0.000501	0.893327	SERF2-C15ORF63///MIR1282///HYPK///SERF2
1559807_at	0.0959019	0.000502	-2.51631
244321_at	0.0964836	0.000508	1.10395	PGAP1
204804_at	0.0964836	0.000508	0.772903	TRIM21
202636_at	0.09673	0.000512	-1.03427	RNF103
235171_at	0.09673	0.000513	1.02318	LOC100505501
205000_at	0.0972423	0.000518	-5.75908	DDX3Y
225929_s_at	0.097425	0.00052	0.712521	RNF213
212186_at	0.097425	0.000524	0.710269	ACACA
230000_at	0.097425	0.000526	0.865387	RNF213
232153_at	0.097425	0.000526	-2.02478	LOC100996693///SPEG
203213_at	0.0983059	0.000532	1.77263	CDK1
217904_s_at	0.0987928	0.000537	-1.88327	BACE1
218729_at	0.0993843	0.000542	0.805693	LXN
244091_at	0.0993843	0.000544	-2.64957
216491_x_at	0.0998634	0.000548	4.28547	IGHM
223754_at	0.100068	0.000551	2.71611	C2orf88
211596_s_at	0.100148	0.000554	-1.06489	LRIG1
214470_at	0.100148	0.000555	-1.17797	KLRB1
204125_at	0.101906	0.000567	0.950519	NDUFAF1
206435_at	0.101998	0.000569	2.48766	B4GALNT1
230770_at	0.102006	0.000572	-2.24535
207331_at	0.102006	0.000573	2.93736	CENPF
213943_at	0.102042	0.000575	3.15621	TWIST1
1554974_at	0.103627	0.000586	-1.86236	ACY3
214768_x_at	0.103635	0.000588	1.7517	IGKC
213235_at	0.10521	0.000598	1.54015	KNOP1
216541_x_at	0.105226	0.0006	2.76684	IGHM///IGHG1
229350_x_at	0.109879	0.000629	0.9988	PARP10
224880_at	0.11005	0.000632	0.585606	RALA
209398_at	0.110306	0.000638	0.938769	HIST1H1C
207165_at	0.110306	0.000638	1.66566	HMMR
210135_s_at	0.110306	0.00064	-2.3977	SHOX2
216891_at	0.111802	0.000651	1.74864
204486_at	0.111802	0.000652	-2.13341	LOC101927338///KCNQ1OT1
221520_s_at	0.113123	0.000663	1.14535	CDCA8
226642_s_at	0.113123	0.000664	0.537796	NUDCD2
222176_at	0.113203	0.000667	2.29816
1557895_at	0.115416	0.000682	-1.16409	FLJ35934
205659_at	0.116427	0.00069	1.12622	HDAC9
218117_at	0.116523	0.000695	0.589159	RBX1
230930_at	0.116523	0.000699	-0.959754	LOC338620
222786_at	0.116523	0.000699	0.72167	CHST12
211635_x_at	0.116523	0.000699	1.99162	IGHV4-31///IGHM///IGHG4///IGHG3///IGHG1///IGHD///IGHA2///IGHA1
225253_s_at	0.116639	0.000703	0.628605	METTL2A///METTL2B
207949_s_at	0.116639	0.000704	1.08849	ICA1
1555059_at	0.116738	0.000707	2.31282
212826_s_at	0.116989	0.00071	-0.605909	SLC25A6
218069_at	0.117857	0.000718	0.658015	DCTPP1
236330_at	0.118056	0.000721	-0.823833
201491_at	0.119895	0.000735	0.724656	AHSA1
1554352_s_at	0.120095	0.000738	-0.796324	DENND4A
207324_s_at	0.12012	0.00074	-2.92728	DSC1
229138_at	0.121244	0.00075	0.884557	PARP11
1564520_s_at	0.121902	0.00076	0.776898	PRMT5
1559579_at	0.121902	0.000762	2.07894	LINC00927
213330_s_at	0.121902	0.000762	0.786169	STIP1
214916_x_at	0.121902	0.000763	2.04845	IGHV3-23///IGHV4-31///IGHM///IGHG3///IGHG1///IGHA2///IGHA1
239962_at	0.122093	0.00077	2.56677
225384_at	0.122093	0.00077	-0.879672	DOCK7
219849_at	0.122093	0.00077	-0.654989	ZNF671
1560896_a_at	0.122263	0.000777	2.60064
201785_at	0.122263	0.000777	1.99182	RNASE1
223081_at	0.122263	0.000778	0.9361	PHF23
210194_at	0.122297	0.000781	2.73968	PLA2R1
35254_at	0.122324	0.000783	0.768285	TRAFD1
230273_at	0.122611	0.000788	2.09982	CFAP206
218974_at	0.122611	0.000789	2.80231	SOBP
218039_at	0.122998	0.000796	1.08755	NUSAP1
206487_at	0.122998	0.000797	-1.90231	SUN1
211623_s_at	0.122998	0.000799	-0.571077	FBL
218135_at	0.122998	0.000804	0.632093	ERGIC2
211637_x_at	0.122998	0.000805	2.03808	IGHV3-23///IGHV4-31///IGHM///IGHG4///IGHG3///IGHG1///IGHD///IGHA2///IGHA1///IGH
212240_s_at	0.122998	0.000805	-1.03699	PIK3R1
203596_s_at	0.123152	0.000809	0.916867	IFIT5
224225_s_at	0.123152	0.000812	2.06725	ETV7
201909_at	0.123152	0.000813	-6.74527	RPS4Y1
210776_x_at	0.123208	0.000816	0.632016	TCF3
1552399_a_at	0.123223	0.000819	-2.11869	BRF1
53720_at	0.123223	0.000824	0.865586	C19orf66
228019_s_at	0.123223	0.000827	0.859383	MRPS18C
240253_at	0.123223	0.000827	2.56961
206983_at	0.123223	0.000829	-1.19851	CCR6
232568_at	0.123223	0.000829	-2.38939	MGC24103
224590_at	0.123223	0.000832	6.29609	XIST
217559_at	0.124846	0.000845	-0.794331	RPL10L
212930_at	0.126364	0.000859	-1.03495	ATP2B1
208476_s_at	0.126364	0.00086	-2.5957	FRMD4A
206187_at	0.126793	0.000865	1.65836	PTGIR
234196_at	0.126793	0.000867	-1.55393
243289_at	0.127279	0.000873	-1.75899
1560019_at	0.128582	0.000887	-2.56351	DLGAP1-AS2
209040_s_at	0.128582	0.000896	0.636858	PSMB8
227992_s_at	0.128582	0.000896	-2.2815	SPACA6
217408_at	0.128582	0.000897	0.740341	MRPS18B
202849_x_at	0.128582	0.000898	0.807643	GRK6
208174_x_at	0.128582	0.000898	0.628369	ZRSR2
240578_at	0.128582	0.000898	2.05802	LINC00836
1558905_at	0.128625	0.000908	1.92335
226136_at	0.128625	0.000909	-0.80893	GLIPR1
208630_at	0.128625	0.000909	-0.658042	HADHA
204962_s_at	0.128625	0.000911	1.15306	SLC35F6///CENPA
232458_at	0.128625	0.000912	-2.09689	COL3A1
203882_at	0.128625	0.000913	0.594301	IRF9
220615_s_at	0.129546	0.000923	1.02573	FAR2
227671_at	0.129546	0.000926	5.70181	XIST
207641_at	0.129546	0.000926	1.25113	TNFRSF13B
219364_at	0.131325	0.000942	1.47387	DHX58
201534_s_at	0.13318	0.000957	-0.744116	UBL3
233096_at	0.133298	0.000961	-1.92718	KIAA1109
233011_at	0.133298	0.000963	-1.66096	ANXA1
238968_at	0.134796	0.000976	2.20185
201939_at	0.135718	0.000985	-1.41165	PLK2
204825_at	0.135971	0.000991	1.71573	MELK
237014_at	0.135971	0.000994	2.02012	MYBL1
208795_s_at	0.135971	0.000995	0.640821	MCM7
202980_s_at	0.136543	0.001	-0.871888	SIAH1
225873_at	0.139376	0.00103	-1.49602	TYSND1
204603_at	0.139376	0.00103	2.17544	EXO1
235700_at	0.139398	0.00103	2.57678	CT45A8///CT45A9///CT45A10///CT45A7///CT45A2///CT45A1///CT45A6///CT45A5///CT45A3
203373_at	0.139398	0.00103	1.29236	SOCS2
211639_x_at	0.139455	0.00104	2.46294	IGHV4-31///IGHM///IGHG4///IGHG3///IGHG1///IGHD///IGHA2///IGHA1///IGH
218746_at	0.139706	0.00104	0.65415	TAPBPL
208886_at	0.140354	0.00105	1.38166	H1F0
222195_s_at	0.140411	0.00105	-0.655311	TRMO
214977_at	0.140411	0.00106	-2.442
218556_at	0.140411	0.00106	0.584376	ORMDL2
228551_at	0.140411	0.00106	2.20925	DENND5B
209733_at	0.140498	0.00106	-0.821013	MID2
1561864_at	0.142134	0.00108	2.29568
221521_s_at	0.143054	0.00109	2.78612	GINS2
203554_x_at	0.143666	0.00109	0.963277	PTTG1
209206_at	0.143934	0.0011	0.601852	LOC102724364///SEC22B
217165_x_at	0.144498	0.0011	1.11709	MT1F
213876_x_at	0.145151	0.00111	0.61168	ZRSR2
202705_at	0.145307	0.00112	1.88539	CCNB2
204173_at	0.145307	0.00112	1.24455	MYL6B
221241_s_at	0.145307	0.00112	2.42684	BCL2L14
208454_s_at	0.145625	0.00113	-0.660838	CPQ
228977_at	0.147285	0.00114	-2.001	LOC729680
209276_s_at	0.148614	0.00116	0.711355	GLRX
218194_at	0.148614	0.00116	0.820409	REXO2
222680_s_at	0.148871	0.00116	1.64348	DTL
234366_x_at	0.148871	0.00117	2.51716	IGLJ3///CKAP2///IGLV@///IGLC1
217846_at	0.149779	0.00118	-0.580641	MIR6890///QARS
202870_s_at	0.149779	0.00118	1.98114	CDC20
203974_at	0.151996	0.0012	0.840097	PUDP
241801_at	0.151996	0.0012	1.20376	PGAP1
1564444_at	0.151996	0.0012	-2.1137	LOC100130264
213599_at	0.153019	0.00121	2.15236	OIP5
235747_at	0.153172	0.00122	-0.964466	LINC00849///SLC25A16
207377_at	0.153172	0.00122	3.33038	PPP1R2P9
238213_at	0.154262	0.00123	2.1241	MIR5188
217724_at	0.155266	0.00125	0.593962	SERBP1
239970_at	0.155266	0.00125	-1.88368
1568796_at	0.155266	0.00126	-1.54268	CCDC157
212907_at	0.155266	0.00126	-1.04056	SLC30A1
1556117_at	0.155266	0.00126	0.856047	LINC01260
1553087_at	0.155266	0.00126	-1.85613	C18orf12
218527_at	0.155878	0.00127	0.470088	APTX
217870_s_at	0.155878	0.00127	-0.482962	CMPK1
214973_x_at	0.157239	0.00128	1.7506	IGHD
218866_s_at	0.157491	0.00129	0.772157	POLR3K
205633_s_at	0.157662	0.00129	0.73222	ALAS1
1558769_s_at	0.157662	0.00129	-1.96092	DNAH1
205968_at	0.15957	0.00131	1.91851	KCNS3
234477_at	0.161292	0.00133	2.12804	IGHV4-31///IGHA1
1555808_a_at	0.161527	0.00134	-1.86127	EXD2
200983_x_at	0.162582	0.00135	0.58654	CD59
217664_at	0.163125	0.00135	-1.0986
205892_s_at	0.163782	0.00137	1.84512	FABP1
201882_x_at	0.163782	0.00137	-1.86563	B4GALT1
1567378_x_at	0.163782	0.00137	2.8342	DNAH1
201263_at	0.163782	0.00137	0.575867	TARS
211955_at	0.163782	0.00138	-0.612971	IPO5
220992_s_at	0.163782	0.00138	0.992284	TRMT1L
218105_s_at	0.164446	0.00139	0.661371	MRPL4
228280_at	0.164804	0.00139	1.13573	ZC3HAV1L
213060_s_at	0.165132	0.0014	1.06211	CHI3L2
202503_s_at	0.165642	0.00141	1.52251	KIAA0101
206975_at	0.165642	0.00141	0.924108	LTA
205001_s_at	0.165642	0.00142	-4.43853	DDX3Y
219493_at	0.165642	0.00142	1.32956	SHCBP1
209498_at	0.165642	0.00142	2.48117	CEACAM1
239640_at	0.165642	0.00143	-1.34371	LOC101928623///LOC401320
212603_at	0.165642	0.00143	0.991813	MRPS31
226743_at	0.165642	0.00143	-0.9256	SLFN11
212858_at	0.165642	0.00143	1.71507	PAQR4
221728_x_at	0.165642	0.00143	4.94704	XIST
216365_x_at	0.165642	0.00144	2.34294	IGLJ3///CKAP2
1556423_at	0.165778	0.00144	-1.71817	VASH1
1557615_a_at	0.165778	0.00145	-1.7312	ARHGAP19
201000_at	0.165778	0.00145	0.659159	AARS
214761_at	0.166902	0.00146	-2.10539	ZNF423
230014_at	0.167128	0.00146	-0.829311
221622_s_at	0.167128	0.00147	0.628641	TMEM126B
221223_x_at	0.167761	0.00148	1.56949	CISH
201631_s_at	0.167761	0.00148	-1.16227	IER3
210425_x_at	0.167761	0.00149	-0.940496	LOC101930583///GOLGA8B///GOLGA8A
221526_x_at	0.167761	0.0015	1.5479	PARD3
222838_at	0.167761	0.0015	1.09544	SLAMF7
1568592_at	0.167761	0.0015	0.924756	TRIM69
212116_at	0.167761	0.0015	0.59946	TRIM27
38158_at	0.167761	0.0015	1.1454	ESPL1
241995_at	0.16821	0.00151	-1.92722	DGUOK
226694_at	0.16821	0.00151	1.27768	PALM2-AKAP2///AKAP2
231162_at	0.16821	0.00151	1.67264	CLDND2
218051_s_at	0.168352	0.00151	2.11384	NT5DC2
235046_at	0.168732	0.00152	-0.8437	INPP4B
219678_x_at	0.16898	0.00153	0.675033	DCLRE1C
201064_s_at	0.169236	0.00153	-0.532001	LOC100996696///PABPC4
1556126_s_at	0.169238	0.00154	-0.819924
227692_at	0.169304	0.00154	1.94037	GNAI1
1566737_at	0.169304	0.00154	2.04335	LINC01346
216542_x_at	0.16937	0.00155	1.73966	IGHM///IGHG1///IGHA1
1553443_at	0.170036	0.00156	-2.41769	FER1L6-AS1
237444_at	0.170036	0.00156	-2.40257	KIF13A
1558667_at	0.170036	0.00157	2.2171	SPATA22
220622_at	0.170036	0.00157	-2.05671	LRRC31
208067_x_at	0.170036	0.00157	-1.68962	UTY
221422_s_at	0.170036	0.00158	-1.84577	MIR600///MIR600HG
239923_at	0.170036	0.00158	-1.99968
203148_s_at	0.170036	0.00158	1.01024	TRIM14
214085_x_at	0.170036	0.00158	-0.990514	GLIPR1
1554408_a_at	0.170036	0.00159	1.7717	TK1
233331_at	0.170036	0.00159	-2.16143
231944_at	0.170036	0.00159	-1.08595	ERO1B
236900_x_at	0.170036	0.00159	1.53152	CCDC163
244066_at	0.170036	0.0016	-1.86634
208577_at	0.170114	0.0016	1.52536	HIST1H3C
1554806_a_at	0.170289	0.0016	-0.600751	FBXO8
227109_at	0.171239	0.00162	-0.648904	CYP2R1
232263_at	0.171239	0.00162	1.86869	SLC6A15
236946_at	0.171239	0.00162	-1.92783
206561_s_at	0.171239	0.00163	-1.97244	AKR1B10
203805_s_at	0.171239	0.00163	1.25259	FANCA
204444_at	0.171239	0.00163	1.67385	KIF11
224785_at	0.171239	0.00164	0.509767	UBALD2
214124_x_at	0.171239	0.00164	-0.737085	FGFR1OP
221655_x_at	0.171239	0.00164	1.65354	EPS8L1
206999_at	0.172008	0.00165	1.08479	IL12RB2
205476_at	0.172008	0.00166	-2.61682	CCL20
212378_at	0.172008	0.00166	0.716704	GART
206086_x_at	0.17324	0.00167	2.21403	HFE
222986_s_at	0.174652	0.00169	0.817886	SHISA5
217145_at	0.174781	0.0017	1.94244	IGK///IGKC
200715_x_at	0.174781	0.0017	-0.532312	SNORD32A///SNORD33///SNORD34///SNORD35A///RPL13A
201589_at	0.175556	0.00171	0.712846	SMC1A
236782_at	0.175556	0.00171	0.848806	SAMD3
218927_s_at	0.176194	0.00172	0.9407	CHST12
212859_x_at	0.17653	0.00173	1.29187	MT1E
207651_at	0.177587	0.00174	1.00138	GPR171
211986_at	0.178598	0.00175	-0.774694	AHNAK
239125_at	0.178984	0.00176	-1.93532	SLC25A5-AS1
214587_at	0.180907	0.00179	-2.2374	COL8A1
234428_at	0.180907	0.00179	3.1536
210367_s_at	0.181967	0.0018	-2.20176	PTGES
238164_at	0.181967	0.0018	1.26488	USP6NL
218085_at	0.181967	0.00181	0.689149	CHMP5
236094_at	0.181967	0.00181	2.23092	TCF7L2
218662_s_at	0.182216	0.00182	1.29907	NCAPG
204960_at	0.182216	0.00182	0.654162	PTPRCAP
214042_s_at	0.182979	0.00183	-0.455541	RPL22
211650_x_at	0.182979	0.00184	2.89828	IGHV3-23///IGHV4-31///IGHM///IGHG3///IGHG1///IGHD///IGHA1///IGH
231675_s_at	0.182979	0.00184	2.41851	ADH4
222631_at	0.183365	0.00184	0.585608	SEPSECS-AS1///PI4K2B
1555417_a_at	0.183672	0.00185	-2.02821	TAS1R1
206226_at	0.184856	0.00187	1.97054	HRG
1566514_at	0.184856	0.00187	-1.77498	CWF19L2
221637_s_at	0.186101	0.00189	0.7084	C11orf98///LBHD1
213870_at	0.186656	0.0019	-1.74481	COL11A2
52651_at	0.186656	0.0019	1.61976	COL8A2
241802_x_at	0.186783	0.0019	-1.77587	GRM2
224928_at	0.186945	0.00191	-1.14143	SETD7
1554696_s_at	0.186945	0.00191	1.30384	TYMS
44617_at	0.186945	0.00192	0.523928	OGFOD2
219355_at	0.186945	0.00192	-1.1477	CXorf57
227145_at	0.186945	0.00192	1.51685	LOXL4
218700_s_at	0.186945	0.00193	0.628835	RAB29
240111_at	0.187493	0.00194	-1.80758	RHOBTB3
242317_at	0.187493	0.00194	0.840255	HIGD1A
220315_at	0.187499	0.00194	0.779213	PARP11
1557228_at	0.187904	0.00195	-0.716401	EHBP1L1
212698_s_at	0.187904	0.00196	-1.67119	SEPT10
228370_at	0.187904	0.00196	-0.62757	LOC101930404///SNORD116-28///SNORD115-26///SNORD115-13///SNORD115-7///SNORD116-22///SNORD116-4///PWARSN///SNORD107///IPW
227255_at	0.187904	0.00196	-0.719173	PDIK1L
218643_s_at	0.187904	0.00196	0.911979	CRIPT
206585_at	0.187904	0.00197	2.17351	MKRN3
217260_x_at	0.188001	0.00197	2.36233	LOC102723479
216722_at	0.188046	0.00198	-2.29564	VENTXP1
235373_at	0.188046	0.00199	2.13532	LOC100506314
202814_s_at	0.188046	0.00199	-0.676013	HEXIM1
214710_s_at	0.188046	0.002	1.08274	CCNB1
233585_at	0.188046	0.002	0.959576	SDK2
1559568_at	0.188046	0.002	-2.11056	ZC3H14
235557_at	0.188046	0.00201	-2.12725	GPAT2
228416_at	0.188046	0.00201	-0.765581	ACVR2A
204702_s_at	0.188046	0.00201	0.930859	NFE2L3
228948_at	0.188046	0.00201	-0.922041	EPHA4
1554547_at	0.188046	0.00201	-1.66893	FAM13C
243728_at	0.188046	0.00201	1.74287	LOC101929109
1554492_at	0.188046	0.00202	-2.35745	THADA
222263_at	0.188248	0.00202	-0.792323	SLC35E1
220788_s_at	0.190458	0.00205	0.638063	RNF31///IRF9
208527_x_at	0.191808	0.00207	0.696704	HIST1H2BE
231000_at	0.191925	0.00207	-1.31077
202464_s_at	0.191925	0.00208	-1.17265	PFKFB3
226761_at	0.191925	0.00208	0.957076	IKZF4
235897_at	0.192756	0.00209	2.03746	COPZ2
1563325_at	0.192756	0.00209	1.77463
218999_at	0.195485	0.00213	0.958854	TMEM140
241987_x_at	0.195933	0.00214	2.43539	SNX31
225331_at	0.196386	0.00214	1.05797	CCDC50
227594_at	0.197127	0.00216	-0.561507	ZMYM6
231324_at	0.197127	0.00216	-1.83438
219685_at	0.197127	0.00217	-2.17994	TMEM35A
201581_at	0.197127	0.00217	-0.56099	TMX4
231009_at	0.197971	0.00218	-1.5522	PLA2G12B
202981_x_at	0.197983	0.00218	-1.02238	SIAH1
218421_at	0.197983	0.00219	-0.72934	CERK
216430_x_at	0.197983	0.00219	2.55215	IGLV1-44
209709_s_at	0.198216	0.0022	1.55958	HMMR
225688_s_at	0.198216	0.0022	-0.795302	PHLDB2
220492_s_at	0.198216	0.0022	2.57525	OTOF
210046_s_at	0.199035	0.00222	0.601534	IDH2
204510_at	0.19955	0.00223	0.599059	CDC7
210821_x_at	0.199565	0.00223	1.56679	CENPA
233285_at	0.199565	0.00223	-1.9676
216705_s_at	0.202648	0.00227	0.800031	ADA
229374_at	0.203455	0.00228	-0.926716	EPHA4
212563_at	0.203475	0.00229	0.710684	MIR7112///BOP1
219142_at	0.203475	0.0023	-0.944727	RASL11B
239855_at	0.203475	0.00231	1.37745	PPM1L
201427_s_at	0.203475	0.00231	1.75999	SEPP1
229149_at	0.203475	0.00231	-1.15716	HOTAIRM1///HOXA2
210125_s_at	0.203475	0.00232	0.841865	BANF1
235175_at	0.203475	0.00232	0.695602	GBP4
207976_at	0.203475	0.00232	-1.52009	KLHL18
223505_s_at	0.203475	0.00232	-1.18032	DNAJC27
1556432_at	0.203475	0.00232	-0.637213
1556895_a_at	0.203475	0.00233	2.33388	NT5DC2
203909_at	0.203475	0.00233	-0.503496	SLC9A6
208546_x_at	0.203475	0.00233	1.02628	HIST1H2BH
1566728_at	0.203594	0.00234	1.89563
243089_at	0.204344	0.00235	1.66413
235134_at	0.205413	0.00237	-0.581854
202619_s_at	0.205413	0.00238	2.33485	PLOD2
1559715_at	0.205413	0.00239	-1.35464	LOC100507391
201714_at	0.205413	0.00239	0.855109	TUBG1
217755_at	0.205413	0.00239	0.85172	HN1
241042_at	0.205413	0.00239	-2.58615
223229_at	0.205413	0.00239	1.39085	UBE2T
224428_s_at	0.207533	0.00242	1.07958	CDCA7
244381_at	0.208566	0.00244	1.93074
237479_at	0.208566	0.00244	-2.54084
1558636_s_at	0.211438	0.00247	2.54324	ADAMTS5
233036_at	0.212813	0.00249	-2.02184
209137_s_at	0.213555	0.00251	-0.709615	USP10
235939_at	0.213591	0.00252	0.692434	ZFP69B
222500_at	0.213591	0.00252	0.767905	PPIL1
238557_at	0.213692	0.00253	1.66499	CHKB-AS1
221081_s_at	0.213692	0.00254	0.995502	DENND2D
222910_s_at	0.213692	0.00254	-1.81881	PEX5L
232692_at	0.213692	0.00254	-2.26951	TDRD6
218565_at	0.213692	0.00255	0.808669	SPOUT1
214421_x_at	0.213692	0.00255	-1.74336	CYP2C9
229023_at	0.213692	0.00255	-1.56047	SFT2D3
218154_at	0.213692	0.00256	0.769658	GSDMD
203662_s_at	0.213692	0.00256	0.856151	TMOD1
225465_at	0.213692	0.00256	-1.70838	MAGI1
211267_at	0.213692	0.00257	2.13888	HESX1
232059_at	0.213692	0.00257	-2.29101	DSCAML1
243927_x_at	0.213692	0.00257	-1.09353	KIAA1429
1559910_at	0.213692	0.00257	-2.38353
222466_s_at	0.213692	0.00258	0.721704	MRPL42
232901_at	0.214354	0.00259	-2.35945	RARS2
227798_at	0.21472	0.0026	1.47371	SMAD1
206071_s_at	0.21472	0.00261	-1.87391	EPHA3
203761_at	0.21472	0.00261	-0.72817	SLA
200964_at	0.21472	0.00262	0.757226	UBA1
201012_at	0.21472	0.00262	-0.703505	ANXA1
227189_at	0.21472	0.00262	1.15684	CPNE5
238026_at	0.21472	0.00262	-0.754185	RPL35A
1565282_at	0.21472	0.00262	2.05843
214136_at	0.215977	0.00266	-1.6412	NUDT13
240024_at	0.215977	0.00267	-2.05654	SEC14L2
1554266_at	0.215977	0.00267	-2.11215
231859_at	0.215977	0.00267	-2.54469	C14orf132
213954_at	0.215977	0.00267	-0.921551	FAM169A
1560800_at	0.215977	0.00267	-2.05295
204639_at	0.215977	0.00267	0.6673	ADA
240744_at	0.215977	0.00268	1.57644	CPA5
224342_x_at	0.215977	0.00268	1.59026	BMS1P20
225734_at	0.215977	0.00268	0.729533	FBXO22
1555938_x_at	0.215977	0.00268	-1.50498	VIM
207236_at	0.216833	0.0027	-0.909026	ZNF345
233184_at	0.217939	0.00271	2.20953	EPHA6
202239_at	0.218292	0.00272	0.555813	PARP4
1558044_s_at	0.218358	0.00273	-0.689095	EXOSC6
218017_s_at	0.218867	0.00274	-0.566054	HGSNAT
209731_at	0.219398	0.00275	0.849719	NTHL1
212415_at	0.220448	0.00277	0.724742	SEPT6
204556_s_at	0.220448	0.00277	-1.76275	DZIP1
230138_at	0.220638	0.00278	1.80529	NCS1
227142_at	0.220638	0.00278	-0.932598	PLEKHG5
215949_x_at	0.220638	0.00279	2.64342	IGHM
212085_at	0.220638	0.00279	-0.492926	SLC25A6
202580_x_at	0.220638	0.00279	2.02582	FOXM1
216693_x_at	0.221046	0.0028	0.982438	HDGFRP3
217258_x_at	0.221574	0.00281	2.39579	IGLV1-44
236459_at	0.221726	0.00282	1.83962	PRKCE
227449_at	0.222231	0.00283	-0.762182	EPHA4
226686_at	0.222313	0.00284	0.649201	CISD2
212773_s_at	0.222313	0.00284	-0.472532	TOMM20
229971_at	0.222313	0.00285	1.52483	ADGRG5
1554082_a_at	0.222313	0.00285	-0.740168	NOL9
217281_x_at	0.222313	0.00285	2.14117	LOC102725526///IGHV4-31///IGHM///IGHG3///IGHG2///IGHG1///IGHA2///IGHA1///IGH
214138_at	0.222313	0.00285	1.61477	ZNF79
200862_at	0.22245	0.00286	1.27329	DHCR24
205299_s_at	0.22245	0.00286	1.38679	BTN2A2
1552315_at	0.222757	0.00287	0.630041	GIMAP1
205403_at	0.222757	0.00288	-1.62385	IL1R2
241024_at	0.222757	0.00288	-2.25337	KHDC1
222119_s_at	0.222757	0.00288	-0.499023	FBXO11
200089_s_at	0.222781	0.00289	-0.451847	SNORD18C///SNORD18B///SNORD18A///SNORD16///RPL4
203358_s_at	0.223295	0.0029	0.581571	EZH2
209449_at	0.223295	0.00291	0.641099	LSM2
203404_at	0.223295	0.00291	0.992934	ARMCX2
212141_at	0.223295	0.00291	1.87514	MCM4
202759_s_at	0.223295	0.00292	0.95831	PALM2-AKAP2///AKAP2
1569786_at	0.223295	0.00292	-1.62794	LOC101929694
214262_at	0.223793	0.00293	2.11237	MIR6875///TRIP6
210791_s_at	0.224674	0.00295	-1.81505	ARHGAP32
220576_at	0.224674	0.00295	0.997845	PGAP1
223980_s_at	0.225377	0.00297	0.673651	SP110
205830_at	0.225377	0.00297	2.32215	CLGN
241148_at	0.225377	0.00297	1.67914	ACTG2
204004_at	0.225377	0.00298	1.57869	PAWR
215406_at	0.225734	0.00299	2.50239
239581_at	0.225734	0.00299	-1.94765	ARL10
227351_at	0.225734	0.003	-0.669464	LOC101930115///C16orf52///VWA3A
202451_at	0.225734	0.003	0.887043	GTF2H1
208209_s_at	0.226372	0.00301	1.92584	C4BPB
239723_at	0.226372	0.00301	-2.15331
218309_at	0.227763	0.00304	-0.940275	CAMK2N1
204745_x_at	0.227818	0.00305	0.740515	MT1G
212604_at	0.227818	0.00305	0.665142	MRPS31
234855_at	0.227818	0.00306	-1.82012	ORF1
237067_at	0.227818	0.00306	-0.972808
237072_at	0.227818	0.00306	1.88598
226810_at	0.228036	0.00307	-0.929204	OGFRL1
220377_at	0.228749	0.00308	2.0009	FAM30A
212488_at	0.228749	0.00309	-1.87895	COL5A1
202095_s_at	0.228749	0.00309	1.67072	BIRC5
202964_s_at	0.228749	0.00309	0.736912	RFX5
235679_at	0.231157	0.00313	-0.502926
229546_at	0.231765	0.00315	2.7345	LOC653602///FAM84A
204686_at	0.231765	0.00315	1.46664	IRS1
235567_at	0.231765	0.00315	-0.942168	RORA
1554915_a_at	0.232029	0.00316	-0.603352	PDE12
1560154_a_at	0.232491	0.00317	2.54639
1562944_at	0.232806	0.00318	1.91781	LOC101928160///ZNF707
225661_at	0.232806	0.00318	0.819771	IFNAR1
227607_at	0.232806	0.00318	0.634066	STAMBPL1
200683_s_at	0.233189	0.00319	0.568712	UBE2L3
1570110_at	0.233377	0.0032	-2.04571	LOC101928730
223258_s_at	0.234183	0.00322	-0.668787	G2E3
210052_s_at	0.235106	0.00323	1.34545	TPX2
216846_at	0.236146	0.00325	1.93637	CYAT1
218500_at	0.236511	0.00326	0.968492	THEM6
219185_at	0.238921	0.0033	0.823319	SIRT5
232754_at	0.238945	0.0033	-1.43079
213075_at	0.239085	0.00331	1.97044	OLFML2A
1569421_at	0.239122	0.00332	1.61788	CLDN4
202382_s_at	0.239322	0.00332	0.531763	GNPDA1
204026_s_at	0.239435	0.00333	0.90297	ZWINT
1569542_at	0.239435	0.00333	-1.68974	ADGRA3
226682_at	0.24014	0.00335	-0.737708	RORA
213638_at	0.244849	0.00342	-1.12697	PHACTR1
217786_at	0.244849	0.00342	0.688106	PRMT5
205241_at	0.244849	0.00343	1.08885	SCO2
1552538_a_at	0.244849	0.00343	2.18434	KIF6
230435_at	0.244849	0.00343	-0.589963	FAM228B
219684_at	0.245253	0.00344	1.80893	RTP4
212407_at	0.245532	0.00345	1.12814	METTL13
218507_at	0.24669	0.00347	1.44434	HILPDA
234446_at	0.246733	0.00348	1.84787
225694_at	0.24717	0.0035	-0.625049	CDK12
210697_at	0.24717	0.0035	-2.34111	ZNF257
204410_at	0.24717	0.0035	-3.88445	EIF1AY
215520_at	0.24717	0.00351	-1.63521	PYGO1
207878_at	0.24717	0.00351	-1.93237	KRT76
220376_at	0.24717	0.00352	-2.15352	LRRC19
224862_at	0.24717	0.00352	-0.653128	GNAQ
215763_at	0.24717	0.00352	2.19339
1556445_at	0.24717	0.00353	-1.8381
216743_at	0.249329	0.00356	1.6558
203008_x_at	0.249423	0.00357	0.519811	TXNDC9
201923_at	0.249492	0.00358	0.785171	PRDX4
1570585_at	0.249492	0.00358	-0.817012	MPZL3
239336_at	0.249521	0.00359	-1.80718	THBS1
201296_s_at	0.249521	0.00359	-0.560439	WSB1
207181_s_at	0.249521	0.00359	0.586376	CASP7
223580_at	0.249521	0.0036	0.83406	SPSB2
218628_at	0.249521	0.0036	0.755123	CCDC53
204947_at	0.250086	0.00361	1.26637	E2F1
203002_at	0.250249	0.00363	2.00994	AMOTL2
209305_s_at	0.250249	0.00363	-0.620292	GADD45B
1561273_at	0.250249	0.00363	1.53204	HOXC-AS3
1559532_at	0.250664	0.00364	0.848714	ARIH2OS
222913_at	0.250664	0.00365	-0.943369	KLF3
212380_at	0.250664	0.00365	0.724163	CMTR1
1569306_at	0.250664	0.00365	-2.10393	LOC105371622
237419_at	0.251805	0.00368	1.13521
214257_s_at	0.251805	0.00368	0.710063	SEC22B
208965_s_at	0.251858	0.00369	0.671867	IFI16
219008_at	0.253108	0.00371	0.769467	LDAH
213549_at	0.253123	0.00371	-0.685205	PDZD8
207655_s_at	0.253773	0.00373	1.15158	BLNK
212004_at	0.253773	0.00373	0.514439	SZRD1
207852_at	0.253905	0.00374	2.05775	CXCL5
232129_s_at	0.25428	0.00375	2.12635	LZTS2
1553013_at	0.25569	0.00377	-1.83247	CNTNAP5
200863_s_at	0.256496	0.00379	0.513717	RAB11A
238861_at	0.257409	0.00382	-0.857224	SSBP2
241347_at	0.257409	0.00382	0.794427	RNF213
236899_at	0.257409	0.00383	-1.4756
1568943_at	0.257409	0.00383	-0.793684	INPP5D
241619_at	0.257409	0.00383	-0.911724	CALM3///CALM2///CALM1
44673_at	0.257409	0.00383	2.21381	SIGLEC1
238357_at	0.257409	0.00384	-2.0649
213142_x_at	0.257409	0.00384	-0.778135	GSAP
203764_at	0.257409	0.00385	1.8455	DLGAP5
210983_s_at	0.257409	0.00386	0.560086	MCM7
228318_s_at	0.257409	0.00386	-0.653318	CRIPAK
200622_x_at	0.257538	0.00387	0.533815	CALM3///CALM2///CALM1
202837_at	0.257538	0.00387	0.618984	TRAFD1
217714_x_at	0.257538	0.00388	1.04021	MIR3917///STMN1
244417_at	0.257538	0.00388	-1.27901
220849_at	0.257538	0.00388	2.17876	LOC79999
201315_x_at	0.257538	0.00389	0.92243	IFITM2
224406_s_at	0.257538	0.0039	1.62086	FCRL5
226167_at	0.257538	0.00391	-1.43311	SYT7
200039_s_at	0.257538	0.00391	0.610284	PSMB2
224861_at	0.257538	0.00392	-0.527133	GNAQ
204563_at	0.257538	0.00392	0.586904	SELL
211013_x_at	0.257538	0.00392	0.991486	PML
232111_at	0.257538	0.00392	-2.03132	TUNAR
208583_x_at	0.258298	0.00394	0.858511	HIST1H2AJ
212971_at	0.258298	0.00394	0.445786	CARS
212321_at	0.259006	0.00396	-0.505942	SGPL1
228492_at	0.259255	0.00397	-4.29733	USP9Y
230104_s_at	0.259255	0.00397	-0.958391	TPPP
214203_s_at	0.259255	0.00397	1.72174	LOC102724788///PRODH
242752_at	0.259937	0.00399	1.05415	PPM1K
232238_at	0.259968	0.004	2.63156	ASPM
227696_at	0.259968	0.004	-0.483245	EXOSC6
230408_at	0.260192	0.00402	-0.710767	PCGF3
216737_at	0.260192	0.00402	2.03442
1565848_at	0.260192	0.00402	1.76183	ZNF428
211742_s_at	0.260192	0.00402	-0.483617	EVI2B
43511_s_at	0.260748	0.00403	-0.536218	ARRB1
201774_s_at	0.261145	0.00405	0.521214	NCAPD2
217419_x_at	0.26138	0.00405	1.62348	AGRN
244396_at	0.261654	0.00407	-1.81746	G3BP1
1565527_x_at	0.261654	0.00407	-2.02226	TCP11L2
208147_s_at	0.261941	0.00408	2.20648	CYP2C8
204279_at	0.264072	0.00412	0.78647	PSMB9
211713_x_at	0.264161	0.00412	1.0483	KIAA0101
228052_x_at	0.264626	0.00414	-1.98177	TCF3
208319_s_at	0.264626	0.00414	-0.579858	RBM3
209281_s_at	0.264722	0.00414	-1.18271	ATP2B1
218997_at	0.264914	0.00415	-0.576037	POLR1E
242903_at	0.264914	0.00416	-0.815492	IFNGR1
218878_s_at	0.264914	0.00416	-0.784421	SIRT1
205046_at	0.264914	0.00417	1.86445	CENPE
215594_at	0.26494	0.00417	1.37496	ERV9-1
211643_x_at	0.26612	0.0042	1.88886	IGK///IGKC
227053_at	0.26612	0.0042	0.845767	PACSIN1
226489_at	0.26612	0.00421	-1.53781	TMCC3
235715_at	0.267601	0.00423	-1.35095	SPRNP1
209464_at	0.269698	0.00427	1.41278	AURKB
238910_at	0.270051	0.00428	0.842711	CLUHP3
204187_at	0.270257	0.0043	2.18065	GMPR
234851_at	0.270257	0.0043	1.84173	IGLC1
1555826_at	0.270257	0.0043	0.91826	BIRC5
218429_s_at	0.270634	0.00431	0.807717	C19orf66
226397_s_at	0.271047	0.00432	-0.731895	PHACTR1
220076_at	0.271354	0.00434	-0.768126	ANKH
1563001_at	0.271354	0.00434	2.68186
225638_at	0.271354	0.00435	0.635951	COA6
227523_s_at	0.271354	0.00435	0.591104	PHF20L1
219370_at	0.271354	0.00435	1.8837	RPRM
223266_at	0.271559	0.00436	0.676423	STRADB
209326_at	0.271559	0.00437	0.712268	SLC35A2
240204_at	0.271559	0.00437	-1.63169	SNRPN
204589_at	0.272322	0.00439	-1.3121	NUAK1
1569602_at	0.272687	0.0044	1.31636	KANK2
242906_at	0.272687	0.0044	-1.46416	SESN3
1558103_a_at	0.273292	0.00442	1.12658	HDGFRP3
226561_at	0.273314	0.00442	-0.786205	AGFG1
52837_at	0.275063	0.00446	1.59526	KIAA1644
218755_at	0.275063	0.00447	2.37357	KIF20A
218046_s_at	0.275063	0.00448	0.555309	MRPS16
200684_s_at	0.275063	0.00449	0.866366	UBE2L3
1560728_at	0.275063	0.00449	-1.847
215847_at	0.275063	0.00449	1.55214	LOC101930458///HERC2P3
1559124_at	0.275063	0.00449	1.66779	LOC644135
217497_at	0.275063	0.0045	0.833517	TYMP
215565_at	0.275063	0.0045	2.27611	LOC101929272
219528_s_at	0.275063	0.0045	-0.534726	BCL11B
205067_at	0.275063	0.00451	-1.87797	IL1B
238447_at	0.275267	0.00452	1.42281	RBMS3
212289_at	0.275411	0.00452	-0.702892	ANKRD12
235290_at	0.276459	0.00455	-1.90584	ZNF782
1557698_at	0.276517	0.00456	-1.49182
226355_at	0.276517	0.00456	1.84016	POC1A
1570246_at	0.277133	0.00458	2.00995
211919_s_at	0.277133	0.00459	-0.554596	CXCR4
1556359_at	0.277133	0.0046	-1.29368	C6orf89
234000_s_at	0.277133	0.00461	0.504828	HACD3
235643_at	0.277133	0.00461	2.26245	SAMD9L
234844_at	0.277133	0.00462	-2.05046	ZNF407
211666_x_at	0.277133	0.00462	-0.448957	SNORD83B///SNORD139///RPL3
205184_at	0.277133	0.00462	1.96869	GNG4
208937_s_at	0.277133	0.00463	-1.07595	ID1
221680_s_at	0.277133	0.00463	1.28455	ETV7
204683_at	0.277133	0.00463	0.591961	ICAM2
204002_s_at	0.277133	0.00464	1.70302	ICA1
202811_at	0.277133	0.00464	0.545728	STAMBP
209576_at	0.277133	0.00465	1.96875	GNAI1
213889_at	0.277133	0.00465	1.2257	PIGL
203509_at	0.277133	0.00466	-0.661061	SORL1
219452_at	0.277133	0.00466	-0.749102	DPEP2
217823_s_at	0.277133	0.00467	0.523803	UBE2J1
230017_at	0.277133	0.00467	1.34793
231934_at	0.277133	0.00467	1.94419	TRIM14
210448_s_at	0.277605	0.00468	0.697153	P2RX5
229083_at	0.277605	0.00469	-0.736003	HNRNPA0
217266_at	0.277605	0.0047	-0.56167	RPL15
211217_s_at	0.277605	0.0047	-1.63594	KCNQ1
204156_at	0.277605	0.0047	-0.575856	SIK3
234256_at	0.277898	0.00471	-1.51534	SEBOX///VTN
209524_at	0.278202	0.00472	0.968594	HDGFRP3
1562300_at	0.278409	0.00473	-1.11988
1558847_at	0.278409	0.00474	0.808256	LINC00565
218160_at	0.278546	0.00474	0.608976	NDUFA8
1555123_at	0.279727	0.00477	-1.74513	ST6GAL2
206206_at	0.280106	0.00478	1.99444	CD180
235061_at	0.280106	0.00478	0.841269	PPM1K
220782_x_at	0.280256	0.00479	-1.56455	KLK12
242745_at	0.281133	0.00481	-1.36144	CASR
216758_at	0.281677	0.00483	-2.09515
200705_s_at	0.281917	0.00484	-0.480643	SNORA41///EEF1B2
204616_at	0.282248	0.00485	0.550257	UCHL3
226750_at	0.282248	0.00485	-0.687822	LARP1B
220452_x_at	0.282248	0.00486	-0.971478
213427_at	0.282248	0.00487	0.927176	RPP40
218188_s_at	0.282248	0.00487	0.599958	TIMM13
1559384_at	0.282514	0.00488	-1.95011
207038_at	0.282514	0.00488	-1.03674	SLC16A6
219204_s_at	0.282967	0.0049	0.874935	SRR
220243_at	0.283858	0.00492	-0.669584	ZBTB44
200676_s_at	0.283901	0.00492	0.631807	UBE2L3
229809_at	0.284274	0.00493	-0.707506	POU6F1
204259_at	0.284293	0.00494	-1.81635	MMP7
226656_at	0.284414	0.00495	-0.590841	CRTAP
237006_at	0.284414	0.00495	0.735695
225191_at	0.284616	0.00496	-0.772261	CIRBP
235712_at	0.284693	0.00497	-1.78116	GAS5-AS1
221382_at	0.284693	0.00497	-1.40183
214256_at	0.284799	0.00498	-1.4921	ATP10A
215636_at	0.285701	0.005	-1.22526	UBR4
1555638_a_at	0.286737	0.00502	-0.955385	SAMSN1
217369_at	0.287487	0.00504	1.14823	LOC101930405///IGHG1
1562436_at	0.287739	0.00505	1.94755	CARS-AS1
1565769_at	0.287739	0.00506	2.57002
224970_at	0.287739	0.00507	-0.677852	NFIA
208820_at	0.287739	0.00507	0.619029	PTK2
210524_x_at	0.287739	0.00507	0.810253
225477_s_at	0.288437	0.00509	-0.580798	NR2C2
1564309_at	0.288591	0.0051	-2.11494	LINC00486
214885_at	0.288591	0.00511	-0.930522	KAT8
205909_at	0.288591	0.00511	1.00579	POLE2
218115_at	0.288677	0.00512	1.18349	ASF1B
AFFX-HUMISGF3A/M97935_MB_at	0.289497	0.00514	1.23176	STAT1
216080_s_at	0.290083	0.00515	-1.32897	FADS3
1557756_a_at	0.290381	0.00516	-1.16621	CEP128
218722_s_at	0.290546	0.00517	0.626251	CCDC51
225513_at	0.290609	0.00518	1.33592	SCRN2
219750_at	0.290609	0.00518	-3.03717	TMEM144
217752_s_at	0.290609	0.00519	0.492612	CNDP2
226335_at	0.291317	0.00521	-0.522606	RPS6KA3
242139_s_at	0.291331	0.00522	0.692414	ERVK3-1///ZNF8
244055_at	0.291331	0.00522	-0.623722
230292_at	0.291331	0.00523	-0.616028	LOC100996412
200805_at	0.291331	0.00523	0.55976	LMAN2
1569277_at	0.293226	0.00527	-1.59521	ZNF91
232828_at	0.293226	0.00528	-1.17052	NALCN-AS1
228625_at	0.293226	0.00529	0.693266	CITED4
235271_s_at	0.293226	0.00529	-1.48909	ZNF397
203900_at	0.293226	0.0053	0.570592	SZT2
228555_at	0.293226	0.0053	-0.690944	CAMK2D
224578_at	0.293226	0.0053	0.433099	RCC2
226801_s_at	0.293226	0.0053	0.457721	AIDA
213620_s_at	0.293329	0.00532	0.699636	ICAM2
224577_at	0.293329	0.00532	-0.628125	ERGIC1
242397_at	0.293824	0.00533	-1.43386
232499_at	0.293966	0.00534	-1.29753	ITPKB
201703_s_at	0.293982	0.00534	-0.66865	PPP1R10
211337_s_at	0.294557	0.00536	0.674561	TUBGCP4
219557_s_at	0.29486	0.00537	-0.622588	NRIP3
203987_at	0.29486	0.00538	-0.834756	FZD6
204604_at	0.29486	0.00538	1.0901	CDK14
214345_at	0.294993	0.0054	1.56203
236475_at	0.294993	0.0054	-1.87141	MICAL2
209357_at	0.294993	0.0054	-0.554304	CITED2
235086_at	0.295473	0.00541	-3.04644	THBS1
201417_at	0.295683	0.00543	1.24351	SOX4
220330_s_at	0.295683	0.00543	-0.863091	SAMSN1
1558990_at	0.295683	0.00544	-2.15528	C18orf21
206292_s_at	0.295683	0.00545	1.83189	SULT2A1
1559489_a_at	0.295683	0.00545	1.71917	LINC01366
1552456_a_at	0.295683	0.00546	-1.53729	MBD3L2
222062_at	0.295683	0.00546	0.963736	IL27RA
218031_s_at	0.296687	0.00548	-0.524454	FOXN3
226003_at	0.297105	0.00549	-0.702767	KIF21A
219017_at	0.297492	0.00551	0.724925	ETNK1
1564198_a_at	0.297561	0.00552	-2.48844	C10orf90
213808_at	0.297561	0.00552	-1.91944	ADAM23
226778_at	0.298521	0.00555	1.88943	TDRP
1555751_a_at	0.298521	0.00555	0.559496	GEMIN7
217500_at	0.298521	0.00555	-1.68425	TIAL1
201887_at	0.299115	0.00557	-1.12592	IL13RA1
210015_s_at	0.299115	0.00558	2.08433	MAP2
203143_s_at	0.299115	0.00558	0.680149	KIAA0040
236150_at	0.299971	0.0056	0.8284	HYKK
218542_at	0.30015	0.00561	1.98888	CEP55
226727_at	0.300545	0.00562	0.703472	CISD3
239266_at	0.300545	0.00563	-1.05602
210896_s_at	0.300774	0.00564	-1.01597	ASPH
228193_s_at	0.300774	0.00564	-0.9106	RGCC
238577_s_at	0.301596	0.00567	-0.704555	TSHZ2
214398_s_at	0.301596	0.00567	0.61902	IKBKE
244397_at	0.301725	0.00568	-1.36512
1561152_a_at	0.301725	0.00569	-1.44818
206503_x_at	0.301725	0.00569	1.60954	PML
200689_x_at	0.303267	0.00572	-0.432593	MIR3654///EEF1G
1558996_at	0.303612	0.00574	-0.786813	FOXP1
219081_at	0.304425	0.00576	-0.512703	ANKHD1-EIF4EBP3///ANKHD1
218600_at	0.304425	0.00576	0.657164	LIMD2
223961_s_at	0.304679	0.00577	2.13204	CISH
216557_x_at	0.304679	0.00578	1.81692	IGHV4-31///IGHM///IGHG3///IGHG1///IGHD///IGHA1
1561902_at	0.304774	0.00579	2.15351
206102_at	0.305337	0.00581	2.0729	GINS1
200005_at	0.305337	0.00581	-0.402303	EIF3D
237739_at	0.305337	0.00581	1.54404	BGLT3
226896_at	0.305988	0.00583	0.529748	CHCHD1
212613_at	0.306501	0.00585	0.922083	BTN3A2
219417_s_at	0.306501	0.00586	1.87204	BORCS6
239175_at	0.306501	0.00586	-0.713814
200045_at	0.306501	0.00586	0.450288	ABCF1
224448_s_at	0.306621	0.00588	0.770468	MIR3934///UQCC2
218163_at	0.306621	0.00588	0.610834	MCTS1
233126_s_at	0.306621	0.00588	2.25791	OLAH
1553430_a_at	0.30724	0.0059	-1.87103	EDARADD
204185_x_at	0.307321	0.00591	0.459312	PPID
232431_at	0.307321	0.00591	-0.901735	NR3C1
237388_at	0.307841	0.00593	-0.782954
236353_at	0.30821	0.00594	-2.37377	LOC102724851///LOC101927268
210033_s_at	0.308635	0.00596	2.64194	SPAG6
217995_at	0.30912	0.00597	0.604868	SQRDL
203382_s_at	0.309233	0.00599	-1.77231	APOE
213264_at	0.309233	0.006	-0.497601	PCBP2
204992_s_at	0.309233	0.006	-0.85302	PFN2
218883_s_at	0.309233	0.006	0.774168	CENPU
211634_x_at	0.309233	0.006	1.61526	IGHM
244370_at	0.309422	0.00601	-1.22831	KIAA2022
210829_s_at	0.309652	0.00603	-0.616262	SSBP2
239965_at	0.309652	0.00603	-2.18188
221478_at	0.310552	0.00605	-0.485314	BNIP3L
1563145_at	0.311308	0.00607	1.86604	LINC00301
1556490_a_at	0.311308	0.00608	-1.13741	LOC101805491///TMEM247
203250_at	0.312829	0.00611	-0.504984	SCAF8
223849_s_at	0.313647	0.00613	0.511108	MOV10
209185_s_at	0.313647	0.00614	-0.744451	IRS2
227604_at	0.313647	0.00614	-1.66212	TMEM185B
219693_at	0.314806	0.00618	-1.40786	AGPAT4
218698_at	0.314806	0.00619	0.479789	APIP
236241_at	0.314806	0.00619	-0.705409	MED31
227083_at	0.314806	0.00619	-2.13714	B3GLCT
225140_at	0.314806	0.0062	-1.00295	KLF3
48825_at	0.314971	0.0062	0.458733	ING4
1563950_at	0.315048	0.00621	-1.7688
217969_at	0.315375	0.00623	-0.480369	VPS51
227091_at	0.315375	0.00623	0.675368	CCDC146
226330_s_at	0.315375	0.00624	0.472831	SUPT20H
205801_s_at	0.315375	0.00625	1.82124	RASGRP3
204744_s_at	0.315375	0.00625	0.432198	IARS
1561291_at	0.315492	0.00626	-1.97913
1556643_at	0.315715	0.00627	0.638172
202872_at	0.315847	0.00627	0.584011	ATP6V1C1
239759_at	0.317326	0.00631	-1.10491
201215_at	0.317957	0.00633	1.22398	PLS3
228873_at	0.318662	0.00635	-1.58784	COL22A1
1562992_at	0.318662	0.00636	-2.24152
204565_at	0.318662	0.00636	0.772695	ACOT13
201716_at	0.318662	0.00637	0.472508	SNX1
227018_at	0.318662	0.00637	-0.522904	DPP8
230923_at	0.321123	0.00643	-1.24112	FAM19A1
202655_at	0.321123	0.00644	0.491809	MANF
207246_at	0.321123	0.00644	-2.63852	ZFY
208192_at	0.321123	0.00645	2.39964
232584_at	0.321123	0.00645	-0.848546
205769_at	0.321387	0.00646	0.924768	SLC27A2
243347_at	0.321694	0.00648	1.9333
224334_s_at	0.321694	0.00648	0.512559	MRPL51///SPTLC1
242873_at	0.322561	0.0065	-1.72784	LOC101928100
1559172_at	0.323103	0.00652	2.28269
218807_at	0.323103	0.00652	0.502098	VAV3
226456_at	0.324029	0.00655	1.34533	RMI2
1569149_at	0.324029	0.00655	-1.97707	PDLIM7
227748_at	0.324029	0.00657	-0.548854	RBMXL1
228266_s_at	0.324029	0.00658	1.86641	HDGFRP3
243546_at	0.324029	0.00658	-1.11602
38269_at	0.324029	0.0066	0.686008	PRKD2
204561_x_at	0.324029	0.0066	-1.07994	APOC4-APOC2///APOC4///APOC2
207656_s_at	0.324029	0.0066	-1.65434	ACOX1
203340_s_at	0.324029	0.0066	0.677796	SLC25A12
206889_at	0.324029	0.0066	-1.5795	PDIA2
243439_at	0.324101	0.00661	1.99656	ZNF418
240070_at	0.324397	0.00663	1.0481	TIGIT
207786_at	0.324397	0.00663	-0.508184	CYP2R1
204672_s_at	0.324397	0.00663	-0.773296	ANKRD6
209680_s_at	0.324854	0.00665	1.8275	KIFC1
202261_at	0.324854	0.00665	0.559808	VPS72
202159_at	0.325689	0.00668	0.94952	FARSA
209201_x_at	0.325689	0.0067	-0.493613	CXCR4
226321_at	0.325689	0.0067	-0.676546	LYSMD3
203227_s_at	0.325689	0.00671	0.697667	TSPAN31
219396_s_at	0.325689	0.00671	-0.558818	MIR631///NEIL1
243958_at	0.325689	0.00671	-1.69378
1559755_at	0.325689	0.00671	1.96817	C21orf62-AS1
226835_s_at	0.326384	0.00674	-0.539167	ZFAS1
203372_s_at	0.326384	0.00674	1.28493	SOCS2
236725_at	0.326965	0.00676	1.87724	WWC1
213811_x_at	0.327361	0.00677	0.479406	TCF3
202853_s_at	0.327564	0.00679	-0.579092	RYK
243831_at	0.327564	0.00679	-1.33633	MAPK6
218377_s_at	0.328733	0.00682	0.789694	RWDD2B
216015_s_at	0.328963	0.00683	-2.43995	NLRP3
223060_at	0.328963	0.00683	0.586684	C14orf119
218026_at	0.330786	0.00688	0.566926	COA3
1554406_a_at	0.331069	0.00689	-1.45757	CLEC7A
220637_at	0.332385	0.00693	-1.69641	FAM124B
1557478_at	0.332385	0.00693	-1.07132
206087_x_at	0.332495	0.00694	0.68621	HFE
214344_at	0.332518	0.00695	-1.71015	LINC00950
203211_s_at	0.332763	0.00696	0.620097	MTMR2
221530_s_at	0.332763	0.00697	2.03943	BHLHE41
235400_at	0.332763	0.00698	2.39481	FCRLA
204500_s_at	0.332763	0.00698	-0.542211	AGTPBP1
232511_at	0.332763	0.00699	-0.983321
1559699_at	0.332763	0.00699	-2.13359
242641_at	0.332802	0.007	-1.80106	COL6A6
225040_s_at	0.332802	0.00701	0.714311	RPE
212527_at	0.332802	0.00702	0.628114	DESI1
228219_s_at	0.332802	0.00703	-1.49821	UPB1
239108_at	0.332802	0.00703	1.60993	FAR2
208235_x_at	0.332802	0.00704	-1.55996	GAGE12F///GAGE12B///GAGE12G///GAGE12I///GAGE7///GAGE6///GAGE5///GAGE4
1555865_at	0.332802	0.00704	-0.845761	TOLLIP-AS1
205327_s_at	0.332802	0.00704	-0.645923	ACVR2A
233653_at	0.332802	0.00705	1.7299
1554216_at	0.332802	0.00705	-2.15579	VPS50
202280_at	0.333432	0.00707	-1.4293	GAK
239870_at	0.333525	0.00708	-1.28391	SPATS1
206111_at	0.333598	0.00709	1.50972	RNASE2
211937_at	0.333598	0.00709	-0.853067	EIF4B
230512_x_at	0.333598	0.0071	1.74364	TMEM165
238483_at	0.333611	0.00711	-1.4764	SSBP2
227501_at	0.333611	0.00711	-0.63351
230520_at	0.333611	0.00711	-1.21921	AIG1
202217_at	0.333703	0.00712	0.696108	C21orf33
215148_s_at	0.3338	0.00713	0.763223	APBA3
229002_at	0.3338	0.00714	1.96135	FAM69B
235798_at	0.333807	0.00714	-1.38145	TMEM170B
201144_s_at	0.335515	0.00719	0.378878	EIF2S1
201577_at	0.335515	0.0072	0.730559	NME1
222900_at	0.335515	0.0072	-1.05182	NRIP3
1568936_a_at	0.335515	0.00721	1.89875
232559_at	0.335515	0.00722	-0.993599
205165_at	0.335515	0.00722	-1.49306	CELSR3
209642_at	0.33554	0.00722	1.82353	BUB1
232089_at	0.336018	0.00724	-1.64989	LINC00921///TIGD7///ZNF263
201878_at	0.33678	0.00727	-0.588761	ARIH1
202293_at	0.33678	0.00727	-0.547814	STAG1
243020_at	0.33678	0.00727	0.863992	FAM13A-AS1
232666_at	0.339427	0.00734	1.50711	OAS3
204549_at	0.341744	0.0074	0.803161	IKBKE
229501_s_at	0.341744	0.00741	-0.518589	USP8
233687_s_at	0.341744	0.00742	1.93476	KLK9///KLK8
211345_x_at	0.341744	0.00742	-0.418297	MIR3654///EEF1G
213008_at	0.341744	0.00742	0.791723	FANCI
203760_s_at	0.341744	0.00743	-0.757084	SLA
222660_s_at	0.341744	0.00743	-0.612822	RNF38
235193_at	0.342572	0.00746	-1.73719	FAM214A
206364_at	0.34283	0.00747	1.08076	KIF14
217379_at	0.343216	0.00749	-0.630051
206688_s_at	0.343216	0.00749	0.669404	CPSF4
1563589_at	0.343216	0.0075	-1.67104	LOC340184
219551_at	0.344175	0.00752	0.898396	EAF2
219478_at	0.345098	0.00756	0.877417	WFDC1
212228_s_at	0.345098	0.00756	0.740993	COQ9
217962_at	0.345098	0.00757	0.549643	NOP10
1554808_at	0.345098	0.00759	-1.87619	ACP1
219967_at	0.345098	0.00759	1.08272	MRM1
1561341_at	0.345098	0.0076	1.72178
215787_at	0.345098	0.0076	-1.01211	ACTA2
202330_s_at	0.345098	0.00761	0.650395	UNG
218680_x_at	0.345098	0.00762	0.525347	SERF2-C15ORF63///MIR1282///HYPK///SERF2
224863_at	0.345098	0.00762	-0.929959	GNAQ
202309_at	0.345098	0.00763	0.693267	MTHFD1
1562771_at	0.345098	0.00764	-1.05237	LOC101928277
211758_x_at	0.345098	0.00764	0.505258	TXNDC9
231455_at	0.345098	0.00766	2.48174	LINC00487
216348_at	0.345098	0.00767	-0.673161
1557003_at	0.345098	0.00767	1.53939	TTC23L
240411_at	0.345098	0.00767	-1.61374	MROH2B
1562267_s_at	0.345098	0.00769	-1.74009	ZNF709
226175_at	0.345098	0.00769	1.17737	TTC9C
208392_x_at	0.345098	0.00769	0.68776	SP110
235965_at	0.345098	0.00769	1.6151	BHLHA15
1560963_a_at	0.345098	0.0077	1.60112	LOC100506379
203130_s_at	0.345098	0.00771	-0.641596	KIF5C
218820_at	0.345098	0.00771	-1.55931	C14orf132
241489_at	0.345098	0.00771	-1.12077
238476_at	0.345098	0.00771	-0.625183	CREBRF
213668_s_at	0.345098	0.00772	2.18797	SOX4
206223_at	0.345098	0.00772	-1.31588	LMTK2
223093_at	0.345577	0.00774	-0.585353	ANKH
219007_at	0.346049	0.00776	0.537465	NUP43
203296_s_at	0.346049	0.00776	-1.51553	ATP1A2
208590_x_at	0.346059	0.00777	-1.40658	GJA3
1562056_at	0.346125	0.00777	1.8699
228498_at	0.346147	0.00779	0.869136
234345_at	0.346147	0.00779	-1.69943	LOC101929683
244597_at	0.347107	0.00782	1.7363
232989_s_at	0.347107	0.00782	-1.84087	CCDC136
240878_at	0.34725	0.00783	-0.752818	SPEM1
225686_at	0.347948	0.00787	0.821361	SKA2
243201_at	0.347948	0.00788	-0.556402	RPL36A
1554597_at	0.347948	0.00788	-0.556647	LIG3
214122_at	0.347948	0.00789	1.36899	PDLIM7
201301_s_at	0.347948	0.00789	0.880168	ANXA4
226742_at	0.347948	0.00789	-0.592638	SAR1B
219931_s_at	0.347948	0.00789	-0.683614	KLHL12
209813_x_at	0.348179	0.0079	0.831019	TARP///TRGV9///TRGC2
201393_s_at	0.34856	0.00792	-0.52259	IGF2R
1557754_at	0.34856	0.00792	-1.37341	LOC401068
204155_s_at	0.348598	0.00794	-0.418643	SIK3
206490_at	0.348598	0.00794	1.50536	DLGAP1
225816_at	0.348598	0.00794	-0.666366	JADE1
243705_at	0.348598	0.00795	-0.867211	DDHD1
231410_at	0.348598	0.00796	2.00326
1570490_at	0.348598	0.00798	1.91164
224586_x_at	0.348598	0.00798	0.431773	SUB1
212143_s_at	0.348598	0.00799	-0.840687	IGFBP3
203501_at	0.348598	0.00799	-0.527477	CPQ
1562137_at	0.348598	0.00799	2.01358
208751_at	0.348598	0.008	0.482123	NAPA
220658_s_at	0.349096	0.00801	2.02464	ARNTL2
205976_at	0.349225	0.00802	-0.714705	FASTKD2
237371_at	0.349351	0.00803	-1.68827
208002_s_at	0.350621	0.00807	0.926937	ACOT7
226915_s_at	0.350621	0.00807	0.485401	ARPC5L
208181_at	0.351105	0.00809	-1.27888	HIST2H4B///HIST4H4///HIST2H4A///HIST1H4L///HIST1H4E///HIST1H4B///HIST1H4H///HIST1H4C///HIST1H4J///HIST1H4K///HIST1H4F///HIST1H4D///HIST1H4A///HIST1H4I
230760_at	0.351245	0.0081	-3.83577	ZFY
213629_x_at	0.351245	0.00811	0.851111	MT1F
213007_at	0.351978	0.00813	0.671388	FANCI
1552694_at	0.351978	0.00814	-2.05747	SLC2A13
217620_s_at	0.351978	0.00815	-0.699579	PIK3CB
226762_at	0.351978	0.00815	-0.829722	MIR4657///PURB
32069_at	0.351978	0.00816	0.472536	N4BP1
222146_s_at	0.352577	0.00818	0.903222	TCF4
216505_x_at	0.352986	0.00819	-0.576735
231782_s_at	0.353353	0.00822	-1.32432	KLK4
220180_at	0.353353	0.00823	1.63569	CCDC68
1570479_at	0.353353	0.00825	-1.7723	ART1
215760_s_at	0.353353	0.00825	0.610607	SBNO2
219896_at	0.353353	0.00826	-1.95251	CALY
202068_s_at	0.353353	0.00827	0.816748	LDLR
206279_at	0.353353	0.00827	-1.90427	PRKY
1556332_at	0.353353	0.00828	-1.10671
225127_at	0.353353	0.00828	-0.525284	TMEM181
219061_s_at	0.353353	0.00828	0.617502	LAGE3
217092_x_at	0.353353	0.00829	-0.522941
214987_at	0.353353	0.00829	-1.6473	GAB1
215661_at	0.353353	0.00829	-1.60752	MAST2
219179_at	0.353353	0.0083	2.33185	DACT1
212445_s_at	0.353353	0.0083	-0.93476	NEDD4L
218599_at	0.353353	0.0083	0.450674	REC8
204490_s_at	0.353858	0.00833	-0.486995	CD44
226621_at	0.353858	0.00834	-1.80288	OSMR
222036_s_at	0.353858	0.00835	0.815814	MCM4
226837_at	0.353858	0.00835	-2.06248	SPRED1
243789_at	0.353858	0.00835	2.06486
220387_s_at	0.354049	0.00837	0.791987	HHLA3
236487_at	0.354049	0.00837	0.752919	LOC101927137///SCLT1
243422_at	0.354049	0.00838	-1.63088
204331_s_at	0.354049	0.00838	0.544344	MRPS12
1563098_at	0.354083	0.00839	1.58527	IGFN1
204175_at	0.355065	0.00842	0.762138	ZNF593
202149_at	0.355065	0.00842	-0.545917	NEDD9
1553706_at	0.356016	0.00846	-0.873183	HTRA4
39402_at	0.356016	0.00847	-1.80588	IL1B
211828_s_at	0.356016	0.00847	-0.531581	TNIK
204949_at	0.356016	0.00847	-0.446425	ICAM3
217834_s_at	0.356023	0.00848	0.50841	SYNCRIP
231550_at	0.356023	0.00848	0.658245	XYLT2
207867_at	0.356114	0.00849	1.87806	PAX4
202429_s_at	0.356585	0.00851	-0.484797	PPP3CA
1560404_a_at	0.357306	0.00853	-2.17594	DPH6
229882_at	0.357785	0.00855	0.762144	RPS15A
222498_at	0.357829	0.00856	0.523521	AZI2
203396_at	0.357829	0.00857	0.432333	PSMA4
214827_at	0.358636	0.00859	-2.13075	PARD6B
230581_at	0.358864	0.00861	-0.736805
201929_s_at	0.358864	0.00861	-0.616363	PKP4
227363_s_at	0.35901	0.00863	0.515148	EMC8
209177_at	0.35901	0.00864	0.630646	NDUFAF3
236383_at	0.35901	0.00865	1.70538
213469_at	0.35901	0.00865	1.01686	PGAP1
234673_at	0.35901	0.00866	2.25326	HHLA2
1560652_at	0.35901	0.00866	1.78117	IRS4
233544_at	0.35901	0.00866	-1.49773	GNL1
1560827_at	0.35901	0.00867	1.81258	LOC101928725
228328_at	0.35901	0.00868	-0.729415	KLHL28
214300_s_at	0.35901	0.00869	-1.64544	TOP3A
218611_at	0.35901	0.00869	-0.447746	IER5
243148_at	0.35901	0.0087	1.62771
244669_at	0.35901	0.0087	-0.627519	SNORD50B///SNORD50A
214865_at	0.35901	0.00871	-1.39442	DOT1L
239914_at	0.359656	0.00874	1.23996
236784_s_at	0.359656	0.00874	1.48151
228456_s_at	0.359764	0.00875	-0.469799	CDS2
232417_x_at	0.359764	0.00875	-1.29586	ZDHHC11
235689_at	0.359842	0.00876	0.678822	MTFMT
238542_at	0.359842	0.00877	0.680749	ULBP2
222987_s_at	0.360779	0.0088	-0.469247	TMEM9
223336_s_at	0.360779	0.00881	-0.494434	RAB18
221825_at	0.360779	0.00883	-0.502607	ANGEL2
239539_at	0.360779	0.00884	-0.91693
1553266_at	0.360779	0.00889	-1.66793	CNOT6L
224681_at	0.360779	0.00889	-0.508655	GNA12
242203_at	0.360779	0.0089	1.06997
218876_at	0.360779	0.0089	-1.78042	TPPP3
208676_s_at	0.360779	0.0089	0.578954	PA2G4
215358_x_at	0.360779	0.00892	-0.663322	ZNF37BP
225715_at	0.360779	0.00895	0.693731	RPTOR
223223_at	0.360779	0.00895	0.562004	ARV1
1570624_at	0.360779	0.00895	-1.4637
202954_at	0.360779	0.00897	1.01271	UBE2C
217783_s_at	0.360779	0.00898	-0.5154	YPEL5
1570635_at	0.360779	0.00898	-1.72872
241425_at	0.360779	0.00898	-0.483703	NUP58
201367_s_at	0.360779	0.00899	-0.970351	ZFP36L2
1563886_at	0.360779	0.00899	1.94337
212522_at	0.360779	0.00899	-0.660198	PDE8A
1566452_at	0.360779	0.009	-1.6606
219674_s_at	0.360779	0.009	1.69819	HDLBP
37424_at	0.360779	0.00901	0.59445	CCHCR1
216627_s_at	0.360779	0.00901	-2.11803	B4GALT1
204061_at	0.360779	0.00901	0.649822	PRKX
204089_x_at	0.360779	0.00901	-0.657033	MAP3K4
229236_s_at	0.360779	0.00902	0.656052	SFXN4
215720_s_at	0.360779	0.00902	-1.32894	NFYA
227660_at	0.360779	0.00902	-1.60656	ANTXR1
203517_at	0.360779	0.00902	0.584803	MTX2
201368_at	0.360779	0.00905	-0.551474	ZFP36L2
208758_at	0.360779	0.00906	0.455652	ATIC
223396_at	0.360779	0.00906	0.557951	TMEM60
214663_at	0.360779	0.00906	-0.485489	DSTYK
200651_at	0.360779	0.00908	-0.418521	SNORD96A///SNORD95///RACK1
216829_at	0.360779	0.00908	2.45052	IGK///IGKC
227786_at	0.360779	0.00909	-0.546491	MED30
234371_at	0.360779	0.00909	-1.48966
234268_at	0.360779	0.00909	1.64433	SLC2A13
200937_s_at	0.360779	0.0091	-0.417291	RPL5///SNORD21
235153_at	0.360779	0.00912	1.65175	RNF183
1566209_at	0.360779	0.00912	-2.04192
202978_s_at	0.360779	0.00912	-0.563758	CREBZF
1559877_at	0.360779	0.00912	-2.05389	LOC100289094
220261_s_at	0.360779	0.00912	0.469336	ZDHHC4
1557014_a_at	0.360779	0.00913	-2.27745	FAM201A
201516_at	0.360779	0.00913	0.618392	SRM
206514_s_at	0.360779	0.00913	-1.55602	CYP4F2///CYP4F3
244045_at	0.360779	0.00913	-1.7678
1569219_at	0.360779	0.00914	-1.58036
238875_at	0.360779	0.00914	-0.656795
1554572_a_at	0.360779	0.00916	0.755354	SUV39H2
1570515_a_at	0.360779	0.00916	-1.67162	FILIP1
213987_s_at	0.360779	0.00916	0.931035	CDK13
224519_at	0.360779	0.00916	-0.577094	LOC100132167
204159_at	0.360779	0.00916	0.711232	CDKN2C
234562_x_at	0.361047	0.00917	0.72299
234799_at	0.361047	0.00918	-1.28252	ADARB1
218305_at	0.361047	0.00919	0.442429	IPO4
242486_at	0.361128	0.00919	1.67901
204430_s_at	0.361258	0.0092	1.65128	SLC2A5
233832_at	0.36162	0.00922	-0.905497
204186_s_at	0.36162	0.00923	0.451556	PPID
240557_at	0.361993	0.00924	-1.04711	TSC22D2
224916_at	0.362167	0.00925	0.480982	TMEM173
215291_at	0.362554	0.00927	1.00713	MKL1
218243_at	0.362944	0.00929	0.548281	RUFY1
243357_at	0.362944	0.0093	2.01192	NEGR1
219916_s_at	0.362944	0.0093	1.30903	RNF39
218885_s_at	0.363873	0.00933	-0.422653	GALNT12
1570471_at	0.364593	0.00936	1.38843	ARHGEF12
1560579_s_at	0.364593	0.00936	-1.5693	SLC16A1-AS1
230431_at	0.364593	0.00937	-1.71224	LOC100506022
228661_s_at	0.364593	0.00938	0.584099	LOC102606465
205850_s_at	0.364593	0.00938	1.84249	GABRB3
203277_at	0.364975	0.0094	0.630121	DFFA
209363_s_at	0.364975	0.00941	-0.523094	LOC101928625///MED21
214236_at	0.364994	0.00941	-1.68275
225820_at	0.365026	0.00942	-0.714389	JADE1
228795_at	0.365026	0.00943	-0.688136	PRKCB
241397_at	0.365188	0.00944	-1.34147
204601_at	0.365188	0.00945	0.518962	N4BP1
222113_s_at	0.365188	0.00945	0.669044	EPS15L1
206245_s_at	0.365408	0.00946	-0.705235	IVNS1ABP
228959_at	0.365434	0.00947	-0.620278	PDK3
231929_at	0.365434	0.00948	1.08054	IKZF2
213155_at	0.365434	0.00948	2.09027	LOC339166///WSCD1
201281_at	0.365611	0.00951	0.615034	ADRM1
203113_s_at	0.365611	0.00951	-0.5017	EEF1D
208658_at	0.365611	0.00952	0.600345	PDIA4
217591_at	0.365611	0.00952	-0.702707	SKIL
213370_s_at	0.365611	0.00953	-0.829306	SFMBT1
241721_at	0.365611	0.00953	-0.807678
222614_at	0.366084	0.00956	1.61386	RWDD2B
242708_at	0.366084	0.00956	-1.24066
222245_s_at	0.366084	0.00956	-1.3989	FER1L4
208798_x_at	0.366084	0.00957	-0.545178	GOLGA8A
240640_at	0.366084	0.00957	1.31006
238327_at	0.366673	0.00962	0.870387	ODF3B
232319_at	0.366673	0.00963	-0.731307
224421_x_at	0.366673	0.00964	2.31182	PMCHL1
1559571_a_at	0.366673	0.00964	1.9101	ATP13A4
1562886_at	0.366673	0.00966	-2.10418
221763_at	0.366673	0.00966	-0.683468	JMJD1C
232278_s_at	0.366673	0.00967	2.03726	DEPDC1
217775_s_at	0.366673	0.00968	0.527153	RDH11
201300_s_at	0.366673	0.00969	-0.533138	PRNP
1569516_at	0.366673	0.0097	1.92988
219753_at	0.366673	0.0097	0.953582	STAG3
223065_s_at	0.366673	0.00971	0.50712	STARD3NL
233474_at	0.366673	0.00971	-1.17314	LOC284240
236813_at	0.366673	0.00971	-1.5599	MORN4
244332_at	0.366673	0.00972	-0.7209
219691_at	0.366673	0.00972	0.893343	SAMD9
207156_at	0.366673	0.00973	1.51661	HIST1H2AH///HIST1H2AG///HIST1H2AM///HIST1H2AL///HIST1H2AK///HIST1H2AI
235522_at	0.366673	0.00973	0.624131	CLEC2D
230753_at	0.366673	0.00974	0.489076	PATL2
221963_x_at	0.366673	0.00974	-0.51436	ZNF587B
1553655_at	0.366673	0.00974	2.34618	CDC20B
209163_at	0.366673	0.00974	-0.456163	CYB561
1568609_s_at	0.366673	0.00974	-0.430165	LOC103091866///LINC00623///LINC01138///LINC00869
215489_x_at	0.367008	0.00977	-1.7103	HOMER3
201245_s_at	0.367008	0.00977	0.405923	LOC101927673///OTUB1
202877_s_at	0.367008	0.00978	-1.87199	CD93
208894_at	0.367008	0.00978	-0.915357	HLA-DRA
225655_at	0.367008	0.00979	1.2575	UHRF1
234545_at	0.367187	0.0098	1.5692	OR14J1
230057_at	0.367506	0.00981	-1.33415	LOC285178
201260_s_at	0.368045	0.00983	-0.515024	SYPL1
1555772_a_at	0.368818	0.00986	2.76803	CDC25A
207773_x_at	0.368818	0.00988	2.02319	CYP3A43
210666_at	0.368818	0.00988	-0.642102	IDS
212453_at	0.368818	0.00989	-0.497581	KIF1BP
1565879_at	0.368818	0.00989	-0.931397
224500_s_at	0.368859	0.0099	0.713428	MON1A
206398_s_at	0.368859	0.00991	1.94749	CD19
241170_at	0.368859	0.00992	1.94363
201329_s_at	0.368859	0.00992	-0.836723	ETS2
1559101_at	0.368862	0.00992	-1.07713	FYN
218860_at	0.368909	0.00994	0.581587	NOC4L
210882_s_at	0.368909	0.00994	1.91497	TRO
229855_at	0.368909	0.00995	-0.608473	RNF34
232554_at	0.369705	0.00998	-1.21889	LRRC56
1569931_at	0.369705	0.00998	-0.924723
213962_s_at	0.370022	0.01	-1.55477	ANKLE2
244746_at	0.370022	0.01	-1.50646	SEMA6D
226752_at	0.370255	0.01	-0.596666	FAM174A
225076_s_at	0.370255	0.01	0.397443	ZNFX1
232587_at	0.370255	0.01	-0.715121	EML4
1556496_a_at	0.370255	0.01	-1.64314
209825_s_at	0.370255	0.01	1.52344	MIR3658///UCK2
204749_at	0.370255	0.0101	-1.10056	NAP1L3
235113_at	0.370255	0.0101	0.484387	LRR1
230517_at	0.370255	0.0101	1.58073	ZNF775
224589_at	0.370553	0.0101	4.02467	XIST
209111_at	0.37077	0.0101	0.652072	RNF5P1///RNF5
1564021_at	0.37077	0.0101	0.919093	LOC100130456
203972_s_at	0.37077	0.0101	0.508629	PEX3
230325_at	0.370878	0.0101	-1.68071	LOC100133985
240030_at	0.371114	0.0101	-1.36633	COMMD6
222436_s_at	0.371114	0.0101	-0.436643	RNF103-CHMP3///CHMP3///RNF103
1556911_at	0.371114	0.0101	-0.843253	ALMS1-IT1
238266_at	0.371114	0.0102	1.63375
238614_x_at	0.371114	0.0102	-0.774401	ZNF430
243059_at	0.371114	0.0102	1.37447	FENDRR
224060_s_at	0.371114	0.0102	-0.43705	DPH5
1558210_at	0.371762	0.0102	1.51942	SRC
217237_at	0.372066	0.0102	1.54828	ADAM3B
206576_s_at	0.372066	0.0102	1.39944	CEACAM1
225768_at	0.372066	0.0102	-0.919974	NR1D2
200706_s_at	0.372066	0.0102	-0.543748	LITAF
1554550_at	0.372066	0.0102	-2.38205	CFAP97
224632_at	0.372066	0.0103	0.529596	GPATCH4
210760_x_at	0.372066	0.0103	-0.877185	TRIP11
226095_s_at	0.372066	0.0103	-0.543532	ATXN1L
244416_at	0.372066	0.0103	-2.20215	TTC17
1559964_at	0.372066	0.0103	-0.631729	LOC401261
1557353_at	0.372066	0.0103	-0.58634
1554343_a_at	0.372066	0.0103	0.898827	STAP1
230563_at	0.37233	0.0103	-0.882756	RASGEF1A
232141_at	0.37233	0.0103	-0.93472	U2AF1
218481_at	0.37233	0.0103	0.7221	EXOSC5
241098_at	0.3726	0.0103	-2.0316	CLEC7A
232937_at	0.3726	0.0103	1.32183
218996_at	0.3726	0.0103	0.66263	TFPT
205883_at	0.372865	0.0104	-0.667953	ZBTB16
230134_s_at	0.372865	0.0104	-0.539318	RC3H2
1554173_at	0.37352	0.0104	-1.81209	CD300LB
218747_s_at	0.373995	0.0104	0.735996	TAPBPL
203855_at	0.374015	0.0104	-0.562935	WDR47
218449_at	0.37421	0.0104	0.573566	UFSP2
228720_at	0.374366	0.0104	1.26753	SORCS2
242898_at	0.374556	0.0104	1.97473	EIF2AK2
224783_at	0.375072	0.0105	0.699016	UBALD2
201085_s_at	0.376993	0.0105	-0.413331	SON
223331_s_at	0.376993	0.0105	-0.566092	DDX20
1562955_at	0.376993	0.0106	0.682783
201157_s_at	0.376993	0.0106	0.403905	NMT1
204644_at	0.376993	0.0106	-0.92098	ENOX2
229836_s_at	0.376993	0.0106	-1.81203	NUDT4
240858_at	0.376993	0.0106	1.90113
238500_at	0.376993	0.0106	1.51865	EMP2
1564208_x_at	0.376993	0.0106	0.88549	LINC00957
234720_s_at	0.376993	0.0106	2.13507	TOB2
236260_at	0.376993	0.0106	-1.05426
1568620_at	0.376993	0.0106	-1.64402	CSAD
226142_at	0.376993	0.0106	-0.591228	GLIPR1
206094_x_at	0.376993	0.0106	-1.8889	UGT1A3///UGT1A1///UGT1A4///UGT1A9///UGT1A5///UGT1A6///UGT1A7///UGT1A8///UGT1A10
223574_x_at	0.376993	0.0107	1.76248	PPP2R2C
210281_s_at	0.376993	0.0107	-0.591194	ZMYM2
205062_x_at	0.376993	0.0107	-0.56856	ARID4A
1556580_a_at	0.376993	0.0107	-1.36419
226559_at	0.376993	0.0107	-1.24014	IER5L
236511_at	0.376993	0.0107	-0.947033
230714_s_at	0.376993	0.0107	-1.41434
1559946_s_at	0.376993	0.0107	0.572926	RUVBL2
207777_s_at	0.376993	0.0107	0.596296	SP140
239235_at	0.376993	0.0107	-1.22734
227373_at	0.376993	0.0107	-0.652606	ATXN1L
220690_s_at	0.376993	0.0107	1.23469	DHRS7B
241861_at	0.377331	0.0107	-2.1074	SYCP3
203313_s_at	0.377375	0.0107	-0.550456	TGIF1
208725_at	0.37764	0.0107	1.3165	EIF2S2
222265_at	0.378171	0.0108	-1.32884	TNS4
244149_at	0.378171	0.0108	-1.32923	MYL9
204365_s_at	0.378171	0.0108	1.62863	REEP1
209714_s_at	0.37831	0.0108	1.00573	CDKN3
226050_at	0.37831	0.0108	-0.537891	TMCO3
201154_x_at	0.37831	0.0108	-0.415676	SNORD18C///SNORD18B///SNORD18A///SNORD16///RPL4
208696_at	0.37831	0.0108	0.473764	CCT5
1559515_at	0.37831	0.0108	-1.5571
204730_at	0.37831	0.0108	-1.32216	RIMS3
242220_at	0.37831	0.0108	0.953626	SPTBN1
227095_at	0.379054	0.0109	-0.498382	LEPROT
202659_at	0.379054	0.0109	0.591265	PSMB10
200617_at	0.379054	0.0109	0.568935	MLEC
220892_s_at	0.379054	0.0109	0.895362	PSAT1
225593_at	0.379563	0.0109	0.441879	LSM10
226923_at	0.379563	0.0109	0.474282	SCFD2
203558_at	0.379666	0.0109	1.6031	CUL7
1563997_at	0.379669	0.0109	-1.52668	CEP41
208218_s_at	0.379739	0.0109	-1.51798	ACVR1B
214519_s_at	0.379739	0.0109	0.951841	RLN2
244726_at	0.379739	0.0109	-0.649333
227530_at	0.379821	0.011	1.7421	AKAP12
207555_s_at	0.380038	0.011	1.76083	TBXA2R
205597_at	0.380665	0.011	-1.92065	SLC44A4
229870_at	0.380665	0.011	-1.58546	LOC644656
229490_s_at	0.380689	0.011	1.86347
208226_x_at	0.380783	0.011	1.68917	ADAM22
205632_s_at	0.380881	0.011	0.642095	PIP5K1B
244158_at	0.381233	0.0111	-1.66947
225684_at	0.381233	0.0111	0.754112	SKA2
1567374_at	0.382192	0.0111	-1.78499
1553856_s_at	0.382266	0.0111	-0.594125	P2RY10
215624_at	0.383028	0.0111	-1.63283	TSC2
241238_at	0.383028	0.0111	-2.23694
1559651_at	0.383028	0.0111	-1.32149	CSNK1A1P1
223446_s_at	0.383028	0.0112	0.520514	DTNBP1
212297_at	0.383028	0.0112	-0.510634	ATP13A3
233463_at	0.383028	0.0112	-1.88426	RASSF6
1560864_at	0.383028	0.0112	1.60462
1568635_at	0.383028	0.0112	1.49709	LINC00354
1559382_at	0.383028	0.0112	-0.655332	SMIM7
234704_at	0.383028	0.0112	1.71567	LOC105376944
224905_at	0.383108	0.0112	-0.4634	WDR26
219283_at	0.383108	0.0112	0.636646	C1GALT1C1
224119_at	0.383188	0.0112	-1.53348	ZBTB46-AS1
215132_at	0.383295	0.0112	-1.14432
1553488_at	0.383295	0.0112	-1.62503	TEKT5
229315_at	0.383383	0.0112	1.03241
215668_s_at	0.383383	0.0113	-1.45079	PLXNB1
203632_s_at	0.383383	0.0113	1.55174	GPRC5B
209188_x_at	0.383383	0.0113	0.415688	DR1
209806_at	0.383383	0.0113	0.638247	HIST1H2BK
211569_s_at	0.383642	0.0113	0.554932	HADH
238792_at	0.38378	0.0113	-0.564113	PCNX1
1564469_at	0.38378	0.0113	2.31175	LMOD3
209114_at	0.383934	0.0113	1.57643	TSPAN1
223941_at	0.383934	0.0113	-1.40865	FBXO24
231758_at	0.384051	0.0113	1.70131	PRM3
237636_at	0.384226	0.0113	0.94802	PPP2R2A
219590_x_at	0.38474	0.0114	-0.583209	DPH5
210667_s_at	0.38474	0.0114	0.664772	C21orf33
225017_at	0.384953	0.0114	-0.455225	CCDC14
216996_s_at	0.385095	0.0114	-0.498879	FASTKD2
242316_at	0.385095	0.0114	-0.692505	TMOD3
243005_at	0.385095	0.0114	-0.68858
226928_x_at	0.386716	0.0115	-0.911055	SLC25A37
212939_at	0.387046	0.0115	1.72433	COL6A1
212333_at	0.387644	0.0115	0.524968	FAM98A
1569937_at	0.387684	0.0115	-1.47626
223273_at	0.387684	0.0115	0.533896	GON7
1562167_a_at	0.387684	0.0115	-1.96889	DEFB122
241402_at	0.387684	0.0116	-0.826018	TSEN54
232961_at	0.387684	0.0116	1.40983	SPATS2L
234696_at	0.387684	0.0116	1.51578
1559980_at	0.387684	0.0116	1.78384	ZNF7
240806_at	0.387684	0.0116	-0.770762	RPL15
201294_s_at	0.387684	0.0116	-0.531276	WSB1
234786_at	0.387684	0.0116	-1.66927
201746_at	0.387684	0.0116	0.742243	TP53
227806_at	0.387684	0.0116	-2.03098	C16orf74
216173_at	0.387684	0.0116	-1.37103
200652_at	0.387684	0.0116	-0.391184	SSR2
233725_at	0.387684	0.0116	2.08247
242116_x_at	0.387684	0.0116	-1.47196
209836_x_at	0.387684	0.0116	0.501253	BOLA2B///BOLA2
222077_s_at	0.387684	0.0116	0.625169	RACGAP1
224124_at	0.387684	0.0117	-1.06062	ZRANB3
234466_at	0.387684	0.0117	-1.31966	FAM20C
223394_at	0.387684	0.0117	-0.541752	SERTAD1
230085_at	0.387684	0.0117	-0.604145	PDK3
203543_s_at	0.387684	0.0117	-0.51744	KLF9
1557505_a_at	0.387684	0.0117	-0.857124
205073_at	0.387684	0.0117	1.9266	CYP2J2
1570268_at	0.387684	0.0117	1.9788	LOC101929210
1559585_at	0.387878	0.0117	1.49805	DDX60L
224734_at	0.387878	0.0117	-0.673224	HMGB1
204238_s_at	0.387878	0.0117	0.634714	DNPH1
239388_at	0.387878	0.0117	-0.885783	RNASET2
1557558_s_at	0.387878	0.0117	-0.460641	MATN1-AS1
203790_s_at	0.387878	0.0118	0.618139	RIDA
1552316_a_at	0.387878	0.0118	0.607967	GIMAP1
221542_s_at	0.387878	0.0118	-0.488125	ERLIN2
233818_at	0.387878	0.0118	-1.16797	LTN1
217512_at	0.387878	0.0118	-2.06092	KNG1
217833_at	0.387878	0.0118	-0.571714	SYNCRIP
200955_at	0.387878	0.0118	0.438245	IMMT
208749_x_at	0.388322	0.0118	0.641644	FLOT1
223018_at	0.388322	0.0118	0.474195	NOB1
222821_s_at	0.388322	0.0118	0.563952	GEMIN7
1553209_at	0.388846	0.0118	1.73438	RNFT2
1558438_a_at	0.388846	0.0118	0.790265	IGH
227877_at	0.389192	0.0119	-0.647297	ANXA2R
203739_at	0.389192	0.0119	-0.643485	ZNF217
217175_at	0.389192	0.0119	2.00041	UGT2B15
209282_at	0.389744	0.0119	0.58075	PRKD2
1569477_at	0.390068	0.0119	-0.678363
203022_at	0.390291	0.0119	0.840934	RNASEH2A
209145_s_at	0.391375	0.012	-1.6964	CBFA2T2
237705_at	0.391375	0.012	-1.52941
235687_at	0.391428	0.012	0.690522	ZNF626
1555789_s_at	0.392202	0.012	0.683685	PHF23
217954_s_at	0.392202	0.012	-0.673636	PHF3
201158_at	0.392202	0.012	0.543996	NMT1
227075_at	0.392202	0.012	0.515132	ELP3
221726_at	0.392202	0.0121	-0.393171	RPL22
203214_x_at	0.392319	0.0121	1.54749	CDK1
204205_at	0.392319	0.0121	0.72512	APOBEC3G
227212_s_at	0.392644	0.0121	0.591865	PHF19
201199_s_at	0.392742	0.0121	0.573423	PSMD1
240457_at	0.392742	0.0121	-1.76929
227334_at	0.392951	0.0121	-0.651617	USP54
217320_at	0.392951	0.0121	1.27121	LOC100293211
215253_s_at	0.392951	0.0121	-0.944328	RCAN1
235369_at	0.392999	0.0121	-0.628593	C14orf28
1569212_at	0.393074	0.0121	-1.22482	SCART1
210908_s_at	0.393074	0.0122	-0.485578	PFDN5
217502_at	0.393074	0.0122	1.94641	IFIT2
212392_s_at	0.393537	0.0122	-1.68472	LOC101930416///LOC101929792///LOC100996724///PDE4DIP
222410_s_at	0.393703	0.0122	0.443431	SNX6
204923_at	0.393735	0.0122	0.705266	SASH3
202727_s_at	0.393735	0.0122	-0.80389	IFNGR1
217168_s_at	0.39392	0.0122	-0.514255	HERPUD1
216054_x_at	0.394123	0.0122	0.966885	MYL4
1566772_at	0.394123	0.0123	2.13169
220937_s_at	0.394123	0.0123	0.458854	ST6GALNAC4
223688_s_at	0.394123	0.0123	-1.45801	LY6K
212021_s_at	0.394123	0.0123	0.812008	MKI67
200986_at	0.394123	0.0123	1.72968	SERPING1
203663_s_at	0.394123	0.0123	0.56547	COX5A
208322_s_at	0.394123	0.0123	-0.621448	ST3GAL1
241592_at	0.394123	0.0123	-1.68273
200028_s_at	0.394123	0.0123	0.38419	STARD7
226220_at	0.394123	0.0123	-0.632957	METTL9
217138_x_at	0.394189	0.0123	1.67868	IGLC1
226179_at	0.394674	0.0123	-0.484777	SLC25A37
208991_at	0.394749	0.0124	0.429617	STAT3
225612_s_at	0.394896	0.0124	-1.4549	B3GNT5
210985_s_at	0.394896	0.0124	0.903544	SP100
204487_s_at	0.395648	0.0124	-0.520319	KCNQ1
210248_at	0.395669	0.0124	-1.19305	WNT7A
202643_s_at	0.396057	0.0124	-0.506661	TNFAIP3
208868_s_at	0.396057	0.0124	-1.01615	GABARAPL1
212205_at	0.396237	0.0125	-0.402432	H2AFV
242252_at	0.396596	0.0125	1.77739
224006_at	0.397408	0.0125	1.78099	LOC100507377
1553269_at	0.397408	0.0125	0.795332	ZNF718
220646_s_at	0.397408	0.0125	-0.822447	KLRF1
219712_s_at	0.397408	0.0125	1.44796	SHPK///TRPV1
1563051_at	0.397475	0.0125	-0.532839	OSBP
232437_at	0.397475	0.0125	1.72444	CPSF3L
207020_at	0.397475	0.0125	1.82302	HSF2BP
208087_s_at	0.397623	0.0126	0.707259	ZBP1
222067_x_at	0.397623	0.0126	0.647085	HIST1H2BD
241267_at	0.397623	0.0126	1.77448	EHD3
238760_at	0.397623	0.0126	0.647268	YARS
1561624_at	0.397623	0.0126	-1.52142	LOC101927537
221367_at	0.397623	0.0126	1.7727	MOS
233838_at	0.397623	0.0126	-1.76126
204239_s_at	0.397623	0.0126	-1.16634	NNAT
206491_s_at	0.397623	0.0126	0.421419	NAPA
233672_s_at	0.397623	0.0126	1.97936	ZNF91
219962_at	0.397623	0.0126	1.95138	ACE2
233478_at	0.397623	0.0127	-1.48505
211357_s_at	0.397623	0.0127	1.46567	ALDOB
214531_s_at	0.397623	0.0127	0.460709	SNX1
202798_at	0.397623	0.0127	-0.686507	SEC24B
213285_at	0.397623	0.0127	-0.707896	TMEM30B
1558334_a_at	0.397623	0.0127	1.9373	C22orf15
219918_s_at	0.397623	0.0127	1.90674	ASPM
211899_s_at	0.397623	0.0127	1.36017	TRAF4
201175_at	0.397623	0.0127	0.458369	TMX2
202125_s_at	0.39822	0.0127	0.50088	TRAK2
205729_at	0.39822	0.0127	-1.29498	OSMR
215254_at	0.39822	0.0127	-1.82133	RCAN1
1560199_x_at	0.399161	0.0128	-0.665373
230289_at	0.399383	0.0128	1.56672	EPB41L1
224047_at	0.399383	0.0128	-1.94827
203838_s_at	0.399383	0.0128	1.58113	TNK2
203787_at	0.400113	0.0128	-0.47984	SSBP2
225916_at	0.400225	0.0129	-0.610002	LOC100506639///ZNF131
205484_at	0.400225	0.0129	0.715445	SIT1
244112_x_at	0.400225	0.0129	1.54963
222448_s_at	0.400227	0.0129	-0.506915	CMPK1
207843_x_at	0.400227	0.0129	0.557631	CYB5A
223086_x_at	0.400227	0.0129	0.54274	MRPL51
203839_s_at	0.400227	0.0129	0.810695	TNK2
232628_at	0.400269	0.0129	1.41297
225955_at	0.400407	0.0129	-0.868668	METRNL
211146_at	0.400407	0.0129	1.26264	IGKC
218311_at	0.400407	0.013	-0.501468	MAP4K3
1564257_at	0.400407	0.013	-1.40348	ACTA2-AS1
224387_at	0.400407	0.013	0.545981	COMMD5
50376_at	0.400407	0.013	0.527715	ZNF444
231338_at	0.400407	0.013	-1.36756	NUTM1
1566269_at	0.400407	0.013	-1.59448	RALGAPA1///RALGAPA1P1
223507_at	0.400407	0.013	0.4862	CLPX
201886_at	0.400407	0.013	0.450389	DCAF11
225919_s_at	0.400407	0.013	-0.490698	C9orf72
239861_at	0.400407	0.013	-0.85777
242688_at	0.400407	0.013	0.47608
205943_at	0.400407	0.013	1.71436	TDO2
226729_at	0.400407	0.013	0.648461	USP37
241624_at	0.400407	0.013	-1.37344	LOC389834
206404_at	0.400407	0.013	-0.928469	FGF9
213212_x_at	0.400407	0.0131	-0.763986	LOC102724093///GOLGA6L4///GOLGA6L9///GOLGA6L5P
236609_at	0.400407	0.0131	-0.522844	PMS1
240720_at	0.400407	0.0131	-1.57385
1552639_at	0.400407	0.0131	0.97214	KLHDC7B
208490_x_at	0.400407	0.0131	0.606699	HIST1H2BC///HIST1H2BI///HIST1H2BE///HIST1H2BF///HIST1H2BG
207398_at	0.400407	0.0131	-1.60007	HOXD13
237113_at	0.400407	0.0131	-1.20921	LOC102725408
236034_at	0.400407	0.0131	2.1051	ANGPT2
240141_at	0.400565	0.0131	-1.56554
217270_s_at	0.400565	0.0131	1.15401	DYRK1B
244523_at	0.400565	0.0131	0.694998	MMD
206276_at	0.400565	0.0131	1.45141	LY6D
227110_at	0.400565	0.0131	-0.503762	HNRNPC
214353_at	0.400565	0.0131	-1.33798
229367_s_at	0.400565	0.0131	0.674995	GIMAP6
223377_x_at	0.400984	0.0132	1.40827	CISH
235155_at	0.401045	0.0132	1.57733	BDH2
222431_at	0.401045	0.0132	-0.416279	SPIN1
232428_at	0.401163	0.0132	1.64265	MOGAT2
227119_at	0.401503	0.0132	-0.675391	CNOT6L
229840_at	0.401503	0.0132	-1.43286	IQSEC2
1559222_at	0.401503	0.0132	2.22107	SPDL1
202124_s_at	0.401503	0.0132	0.489243	TRAK2
226472_at	0.401503	0.0133	-0.658821	PPIL4
236033_at	0.401503	0.0133	1.09472	ASB12
221749_at	0.401503	0.0133	-0.645255	YTHDF3
203418_at	0.401503	0.0133	2.3227	CCNA2
208985_s_at	0.401751	0.0133	0.366316	EIF3J
236657_at	0.401751	0.0133	1.51537	LOC100288911
235890_at	0.401868	0.0133	-0.549016	TBL1XR1
1558102_at	0.40204	0.0133	1.59547	HDGFRP3
208127_s_at	0.40204	0.0133	-0.534804	SOCS5
238998_x_at	0.402776	0.0134	-1.47657	OTUD1
224915_x_at	0.402776	0.0134	-0.458713	ZFAS1
212489_at	0.402776	0.0134	-1.6447	COL5A1
1569701_at	0.402851	0.0134	-1.40367	PER3
200895_s_at	0.402851	0.0134	0.849257	FKBP4
209184_s_at	0.403169	0.0134	-0.671106	IRS2
233423_at	0.40344	0.0134	1.85935	TLDC1
218158_s_at	0.40344	0.0134	-0.57197	APPL1
239771_at	0.40344	0.0134	-0.637723	CAND1
237977_at	0.403755	0.0135	0.601821	LOC100996349
217313_at	0.403755	0.0135	-0.497906
225771_at	0.403755	0.0135	-0.469185	AP1G1
1557486_at	0.403755	0.0135	-1.12139	ANKRD44-IT1
244474_at	0.403755	0.0135	-0.394802
205164_at	0.403755	0.0135	1.57223	GCAT
220459_at	0.403755	0.0135	0.665656	MCM3AP-AS1
234169_at	0.403755	0.0135	-1.54064	MYCN
224763_at	0.403755	0.0135	-0.638728	LOC100506548///RPL37
205851_at	0.403771	0.0135	0.484744	NME6
203423_at	0.403771	0.0135	1.6609	RBP1
209750_at	0.404006	0.0135	-0.838261	NR1D2
1570285_at	0.404006	0.0135	-1.88076	LOC101927851
1559255_a_at	0.404109	0.0136	1.41893
244518_at	0.404109	0.0136	1.84493	LOC100130452
231148_at	0.404109	0.0136	1.88966	IGFL2
1564027_a_at	0.404109	0.0136	-0.687425	LOC101928422///TCAF2P1///TCAF2
1560619_at	0.404109	0.0136	1.58409	LINC00935
213158_at	0.404109	0.0136	-0.61894	ZBTB20
232088_x_at	0.404121	0.0136	-2.23577	LINC00899
219661_at	0.404121	0.0136	-1.24818	RANBP17
201881_s_at	0.404121	0.0136	-0.58282	ARIH1
216193_at	0.404121	0.0136	-1.20424
202743_at	0.4047	0.0136	1.64661	PIK3R3
225147_at	0.405094	0.0137	-0.867946	CYTH3
236838_at	0.405195	0.0137	-1.53841	SRCIN1
211710_x_at	0.405451	0.0137	-0.410354	SNORD18C///SNORD18B///SNORD18A///SNORD16///RPL4
225439_at	0.405451	0.0137	0.587481	NUDCD1
227029_at	0.406924	0.0138	-1.01684	LOC101927178///FAM177A1
205711_x_at	0.406924	0.0138	0.462484	ATP5C1
227904_at	0.406924	0.0138	0.569627	AZI2
240063_at	0.406924	0.0138	-0.821276	GUSBP5
222870_s_at	0.406924	0.0138	0.42069	B3GNT2
1555822_at	0.406924	0.0138	1.77394	FAM138E///FAM138D///FAM138C///FAM138B///FAM138A///FAM138F
226453_at	0.407158	0.0138	0.549436	RNASEH2C
1562509_at	0.407158	0.0138	-1.25753	TMEM108-AS1
1563728_at	0.407158	0.0139	-2.0146	LINC00032
211249_at	0.407158	0.0139	1.54036	GPR68
242734_x_at	0.407158	0.0139	-0.717681	GALT
217862_at	0.407158	0.0139	-0.474083	PIAS1
205049_s_at	0.407158	0.0139	0.880305	CD79A
1554044_a_at	0.407158	0.0139	1.30499	MRAP
234535_at	0.407158	0.0139	-1.9877
227034_at	0.407158	0.0139	-0.817986	SOWAHC
212534_at	0.407158	0.0139	-0.482514	ZNF24
239243_at	0.407158	0.0139	-0.553938	ZNF638-IT1///ZNF638
244058_at	0.407158	0.0139	2.25841	VSTM4
237127_at	0.407158	0.0139	2.02805
220148_at	0.407158	0.0139	0.607847	ALDH8A1
215064_at	0.407158	0.0139	-1.25751	SC5D
231001_at	0.407158	0.0139	1.42951	FIBIN
226464_at	0.407158	0.0139	-0.597775	C3orf58
204127_at	0.407158	0.014	0.515166	RFC3
203033_x_at	0.407158	0.014	0.507821	FH
1556761_at	0.407158	0.014	-1.02796
242147_at	0.407158	0.014	-1.39601
1564207_at	0.407158	0.014	0.595088	LINC00957
1561113_at	0.407554	0.014	1.23843
215726_s_at	0.407554	0.014	0.617843	CYB5A
212520_s_at	0.407554	0.014	0.775915	SMARCA4
201897_s_at	0.407554	0.014	0.875632	CKS1B
220507_s_at	0.407554	0.014	-1.65887	UPB1
203582_s_at	0.407554	0.014	-0.416593	SPHAR///RAB4A
216766_at	0.407964	0.0141	-0.682583
203750_s_at	0.408375	0.0141	0.895647	RARA
208379_x_at	0.409579	0.0141	-1.48752	NPY2R
217919_s_at	0.409909	0.0141	0.486262	MRPL42
202380_s_at	0.410431	0.0142	-0.522401	NKTR
201035_s_at	0.410431	0.0142	0.515658	HADH
AFFX-HUMISGF3A/M97935_MA_at	0.410764	0.0142	1.23802	STAT1
221912_s_at	0.410764	0.0142	1.66349	CCDC28B
234550_at	0.410764	0.0142	-1.92867
218130_at	0.410764	0.0142	0.623765	C17orf62
229059_at	0.411078	0.0142	1.66131	FAM225B///FAM225A
216764_at	0.411486	0.0143	2.01452
224927_at	0.411622	0.0143	1.00081	PPP1R18
1567443_x_at	0.411622	0.0143	-1.22927	PSEN1
208262_x_at	0.411622	0.0143	-1.53053	MEFV
205857_at	0.411622	0.0143	-1.43811	SLC18A2
228203_at	0.411622	0.0143	1.34152	B4GAT1
225065_x_at	0.411622	0.0143	-0.717928	SNORD65///SNORD49B///LRRC75A-AS1///SNORD49A
226583_at	0.411622	0.0143	0.807735	C12orf76
235926_at	0.411622	0.0143	-0.754219	ANAPC5
212214_at	0.411622	0.0143	-0.470846	OPA1
226780_s_at	0.411713	0.0143	0.531021	FMC1
215083_at	0.412377	0.0144	-0.755081
219309_at	0.41266	0.0144	1.13861	C22orf46
244509_at	0.41266	0.0144	0.797549	GPR155
228058_at	0.41266	0.0144	-0.819197	ZG16B
206624_at	0.41266	0.0144	-3.97515	USP9Y
1557413_a_at	0.41266	0.0144	-1.67162
238647_at	0.412989	0.0144	-0.699467	C14orf28
229538_s_at	0.413135	0.0145	2.16314	IQGAP3
235508_at	0.413135	0.0145	0.787706	PML
229151_at	0.413763	0.0145	-1.38088	SLC14A1
1553138_a_at	0.4141	0.0145	1.70492	ANKLE1
204526_s_at	0.4141	0.0145	-0.686721	TBC1D8
217874_at	0.414341	0.0145	0.440024	SUCLG1
217142_at	0.41436	0.0145	-0.922125
235064_s_at	0.414452	0.0146	0.450589	C20orf196
1558875_at	0.414452	0.0146	1.07322	SREBF1
242088_at	0.414452	0.0146	-1.80502	KLHL24
232147_at	0.414452	0.0146	1.69958	SLX4
226345_at	0.414452	0.0146	-0.6547	ARL5B
216260_at	0.415002	0.0146	-0.719125	DICER1
218663_at	0.415179	0.0146	1.82988	NCAPG
1569322_at	0.415179	0.0146	1.2987	LINC00857
224657_at	0.415179	0.0146	-1.36561	ERRFI1
217952_x_at	0.415183	0.0147	-0.461139	PHF3
213561_at	0.415183	0.0147	-0.434248	MCM9
215749_s_at	0.415183	0.0147	0.632081	GORASP1
1570360_s_at	0.415183	0.0147	-1.957	DDX3Y
210213_s_at	0.415929	0.0147	0.403269	EIF6
211144_x_at	0.415988	0.0147	0.710102	TARP///TRGV9///TRGC2
239027_at	0.415988	0.0147	-0.515423	DOCK8
1569685_at	0.415988	0.0147	1.32574	COX10
1564402_at	0.415988	0.0148	1.65553	LOC146795
227755_at	0.415988	0.0148	-0.579456	ERN1
1568836_at	0.415988	0.0148	-1.50799	CLK4
222297_x_at	0.415988	0.0148	-0.524395	RPL18
222520_s_at	0.416144	0.0148	-0.819894	IFT57
205167_s_at	0.416144	0.0148	2.43704	CDC25C
207567_at	0.416144	0.0148	1.37717	SLC13A2
223646_s_at	0.416326	0.0148	-3.84958	TXLNGY
226549_at	0.416326	0.0148	0.88649	SBK1
1556684_at	0.416715	0.0148	-1.45658	RPPH1
224721_at	0.416715	0.0148	-0.445384	WDR75
213802_at	0.416821	0.0149	1.59794	PRSS12
202338_at	0.416895	0.0149	1.36468	TK1
208805_at	0.416895	0.0149	0.512399	KIAA0391///PSMA6
238519_at	0.416895	0.0149	0.474978	DDI2///RSC1A1
232595_at	0.416895	0.0149	-1.04819
1565576_at	0.416895	0.0149	-1.45288
1564139_at	0.416895	0.0149	-1.02424	A2M-AS1
242197_x_at	0.416895	0.0149	1.82218	CD36
210102_at	0.416895	0.0149	0.762773	VWA5A
210166_at	0.416895	0.0149	0.86093	TLR5
219062_s_at	0.417168	0.0149	0.574212	ZCCHC2
211149_at	0.417168	0.0149	-2.95777	UTY
1557056_at	0.417909	0.015	1.59092	C5orf47
1569525_s_at	0.417909	0.015	-1.70662	BMS1P17///BMS1P18
221954_at	0.417913	0.015	-0.752117	OSER1
213902_at	0.417913	0.015	-0.654787	ASAH1
237681_at	0.417913	0.015	1.66598
242472_x_at	0.417913	0.015	-0.524183	FNBP4
218218_at	0.419015	0.0151	-0.567152	APPL2
1568286_at	0.419056	0.0151	1.97272	HMGA2
223787_s_at	0.419056	0.0151	-0.589213	CCDC174
1569132_s_at	0.419355	0.0151	-1.22371	ARSK
229287_at	0.420336	0.0152	-0.550804	PCNX1
211766_s_at	0.420336	0.0152	1.8771	PNLIPRP2
229950_s_at	0.420336	0.0152	1.22554	BORCS6
1563772_a_at	0.420336	0.0152	-1.2446	LAMA3
225198_at	0.420336	0.0152	-0.47212	VAPA
243243_at	0.420336	0.0152	1.85248	GPC3
215419_at	0.420336	0.0152	1.34819	ZFR2
218604_at	0.420336	0.0152	-0.568039	LEMD3
214297_at	0.420336	0.0152	-1.97607	CSPG4
224467_s_at	0.420336	0.0152	0.573001	PDCD2L
1569311_at	0.42074	0.0152	0.83706
1561915_at	0.420778	0.0152	-0.595419
212454_x_at	0.421001	0.0153	-0.466741	HNRNPDL
234485_at	0.421116	0.0153	-0.589161
242562_at	0.421378	0.0153	-2.11163
228666_at	0.421605	0.0153	-1.68101	ARPIN
1553365_at	0.421605	0.0153	1.92571	DEPDC4
210806_at	0.421605	0.0153	-1.72029	TTLL5
225314_at	0.421895	0.0153	0.620275	OCIAD2
242140_at	0.422276	0.0154	0.714292	ERVK3-1///ZNF8
214859_at	0.422285	0.0154	1.36974	FSTL4
1562510_at	0.422285	0.0154	1.14695	LINC01343
216708_x_at	0.422723	0.0154	1.74629	IGLJ3
227896_at	0.422723	0.0154	0.589269	BCCIP
1557334_a_at	0.422723	0.0154	-2.01178	MCM8-AS1
222107_x_at	0.422723	0.0154	-1.52583	LZTS1
1567361_at	0.423217	0.0155	-1.87271	BDNF-AS
204671_s_at	0.423977	0.0155	-0.491456	ANKRD6
1554947_at	0.425323	0.0155	-1.58676	ACAT1
222964_at	0.425584	0.0156	1.60528	USP49
[truncated: 32,655 more rows]

## Sheet: GSE4588(B Cell)
ID	adj.P.Val	P.Value	logFC	Gene.symbol
227609_at	6.34e-05	3.42e-09	2.54	EPSTI1
205552_s_at	6.34e-05	3.54e-09	2.4	OAS1
214453_s_at	6.34e-05	3.83e-09	3.85	IFI44
205483_s_at	6.34e-05	4.8e-09	3.05	ISG15
219863_at	6.34e-05	5.8e-09	2.54	HERC5
229450_at	0.0001611	1.77e-08	3.8	IFIT3
213294_at	0.00018	2.3e-08	1.93	EIF2AK2
AFFX-HUMISGF3A/M97935_3_at	0.0002614	3.83e-08	1.9	STAT1
242625_at	0.0002713	4.64e-08	3.9	RSAD2
202411_at	0.0002713	5.68e-08	6.67	IFI27
204439_at	0.0002713	5.78e-08	4.44	IFI44L
202430_s_at	0.0002713	5.95e-08	2.78	PLSCR1
203153_at	0.0002951	7.02e-08	4.54	IFIT1
226702_at	0.000305	7.81e-08	3.56	CMPK2
228617_at	0.0003078	8.45e-08	2.53	XAF1
204747_at	0.0003122	9.15e-08	3.52	IFIT3
218986_s_at	0.0003122	9.71e-08	2.15	DDX60
204415_at	0.0003169	1.04e-07	2.84	IFI6
219352_at	0.0003294	1.14e-07	2.32	HERC6
200887_s_at	0.0003959	1.45e-07	1.85	STAT1
202086_at	0.0004128	1.61e-07	2.56	MX1
218400_at	0.0004128	1.66e-07	2.55	OAS3
214022_s_at	0.000443	1.86e-07	2.26	IFITM1
204994_at	0.0006861	3.01e-07	1.54	MX2
213797_at	0.0007357	3.36e-07	3.53	RSAD2
202446_s_at	0.0009708	4.62e-07	2.13	PLSCR1
228607_at	0.0011522	5.69e-07	1.32	OAS2
223220_s_at	0.0011542	5.91e-07	1.84	PARP9
200923_at	0.0012774	6.78e-07	2.61	LGALS3BP
219211_at	0.0015897	8.72e-07	3.88	USP18
209969_s_at	0.0021445	1.22e-06	1.87	STAT1
217933_s_at	0.0022914	1.34e-06	1.91	LAP3
204972_at	0.0025596	1.54e-06	1.83	OAS2
235276_at	0.0038042	2.4e-06	1.99	EPSTI1
226603_at	0.0038042	2.44e-06	1.79	SAMD9L
208436_s_at	0.0038733	2.55e-06	1.64	IRF7
234141_s_at	0.004	2.71e-06	-2.64	LOC286059
201601_x_at	0.0040053	2.78e-06	2.16	IFITM2///IFITM1
242234_at	0.0074446	5.37e-06	2.3	XAF1
201641_at	0.0074446	5.52e-06	1.31	BST2
203964_at	0.0074446	5.58e-06	1.49	NMI
202869_at	0.0074709	5.74e-06	2.38	OAS1
1565732_at	0.0079393	6.24e-06	2.68
222154_s_at	0.0084019	6.76e-06	3.28	SPATS2L
206133_at	0.0087852	7.23e-06	2.62	XAF1
227807_at	0.0093118	7.83e-06	1.39	PARP9
204211_x_at	0.0115612	9.94e-06	1.2	EIF2AK2
214059_at	0.0136364	1.2e-05	3.58	IFI44
231455_at	0.0150621	1.35e-05	4.07	LINC00487
211663_x_at	0.0159913	1.46e-05	-1.71	PTGDS
205228_at	0.0169104	1.58e-05	-1.92	RBMS2
221760_at	0.0181792	1.73e-05	1.43	MAN1A1
239988_at	0.0220716	2.14e-05	1.17
228152_s_at	0.0234357	2.31e-05	1.59	DDX60L
201313_at	0.0272926	2.75e-05	-1.23	ENO2
205365_at	0.0283828	2.91e-05	2.18	HOXB6
202688_at	0.0295015	3.14e-05	1.65	TNFSF10
205692_s_at	0.0295015	3.17e-05	1.98	CD38
206290_s_at	0.0295015	3.19e-05	-3.22	RGS7
216565_x_at	0.0295015	3.26e-05	1.38
234265_at	0.0295015	3.29e-05	-2.25	PPP1R12C
219356_s_at	0.0348998	3.96e-05	1.13	CHMP5
219062_s_at	0.0373782	4.37e-05	1.21	ZCCHC2
205126_at	0.0373782	4.38e-05	0.967	VRK2
202005_at	0.0464509	5.52e-05	-1.36	ST14
202503_s_at	0.0479858	5.89e-05	2.24	KIAA0101
219209_at	0.0479858	5.96e-05	1.13	IFIH1
208546_x_at	0.0479858	5.97e-05	1.01	HIST1H2BH
236756_at	0.0504546	6.37e-05	2.16	CENPVL2///CENPVL1
225330_at	0.0513147	6.57e-05	-1.08	IGF1R
213982_s_at	0.0555052	7.29e-05	0.992	RABGAP1L
218309_at	0.0555052	7.35e-05	-1.69	CAMK2N1
209276_s_at	0.0555052	7.41e-05	1.08	GLRX
209773_s_at	0.0576045	7.8e-05	3.05	RRM2
225291_at	0.0579073	7.94e-05	1.1	PNPT1
206662_at	0.0607674	8.45e-05	1.46	GLRX
225415_at	0.0630974	8.96e-05	1.22	DTX3L
223659_at	0.0630974	9e-05	-1.75	TMPRSS13
225929_s_at	0.0638197	9.27e-05	1.09	RNF213
231577_s_at	0.0638197	9.34e-05	1.55	GBP1
225202_at	0.0654409	9.69e-05	-2.03	RHOBTB3
232568_at	0.0683273	0.000103	-2.78	MGC24103
205780_at	0.0683273	0.000104	2.71	BIK
226611_s_at	0.0685299	0.000105	-0.921	CENPV
230802_at	0.0686962	0.000108	-1.14	ARHGAP24
201649_at	0.0686962	0.000108	1.03	UBE2L6
1567250_at	0.0732093	0.000117	1.68	OR10A3
1556643_at	0.0732093	0.000118	0.979
228531_at	0.0735492	0.00012	1.2	SAMD9
201617_x_at	0.0849465	0.00014	2.92	CALD1
203663_s_at	0.0913927	0.000153	0.957	COX5A
226757_at	0.0913927	0.000154	1.25	IFIT2
213091_at	0.0919997	0.000157	-1.87	CRTC1
206553_at	0.0919997	0.000158	1.46	OAS2
239979_at	0.0937581	0.000163	1.88
202687_s_at	0.0939658	0.000165	1.59	TNFSF10
224462_s_at	0.0963061	0.000171	-1.36	CHCHD6
209417_s_at	0.0974022	0.000175	1.65	IFI35
201890_at	0.0974022	0.000176	3.89	RRM2
202270_at	0.100267	0.000183	1.4	GBP1
202269_x_at	0.106592	0.000197	1.41	GBP1
218397_at	0.110957	0.000207	1.07	FANCL
212085_at	0.112844	0.000213	-0.945	SLC25A6
233225_at	0.122258	0.000234	-2.54
203148_s_at	0.122258	0.000235	0.947	TRIM14
AFFX-HUMISGF3A/M97935_MB_at	0.124043	0.000241	2.03	STAT1
AFFX-HUMISGF3A/M97935_MA_at	0.124043	0.000244	1.69	STAT1
242396_at	0.124043	0.000246	-3.05	NR2F2
203213_at	0.124043	0.000247	3.53	CDK1
205569_at	0.126446	0.000254	3.67	LAMP3
1569353_at	0.129431	0.000266	-2.02	CCP110
213293_s_at	0.129431	0.000266	0.887	TRIM22
1557661_at	0.129431	0.000271	-2.77
210100_s_at	0.129431	0.000272	-2.42	ABCA2
222555_s_at	0.129431	0.000272	1.65	MRPL44
209398_at	0.130325	0.000277	0.943	HIST1H1C
1564314_at	0.130325	0.000279	-2.14	LOC219690
230036_at	0.132728	0.000286	1.47	SAMD9L
212141_at	0.135392	0.000296	1.79	MCM4
202794_at	0.135392	0.000297	1.15	INPP1
225669_at	0.138324	0.000306	1.12	IFNAR1
220059_at	0.140725	0.000314	0.762	STAP1
204231_s_at	0.142511	0.000321	-1.84	FAAH
226828_s_at	0.145294	0.00033	-1.52	HEYL
214512_s_at	0.146158	0.000335	1.18	SUB1
206467_x_at	0.146158	0.000337	-1.08	RTEL1-TNFRSF6B///TNFRSF6B
222033_s_at	0.147647	0.000343	-1.2	FLT1
211430_s_at	0.14772	0.000346	1.54	MIR8071-2///MIR8071-1///IGHV4-31///IGHM///IGHG2///IGHG1
224685_at	0.150659	0.000363	-1.58	AFDN
240164_at	0.150659	0.000364	-2.08	MUC4
201786_s_at	0.150659	0.000366	0.747	ADAR
233052_at	0.150659	0.000366	2.61	DNAH8
224586_x_at	0.150659	0.000366	0.758	SUB1
1568592_at	0.150829	0.00037	1.24	TRIM69
219519_s_at	0.150829	0.000374	3.35	SIGLEC1
203904_x_at	0.150829	0.000375	-0.818	CD82
229136_s_at	0.156524	0.000392	-2.04
231769_at	0.156849	0.000398	1.21	FBXO6
206234_s_at	0.156849	0.000402	-2.56	MMP17
204326_x_at	0.156849	0.000403	1.1	MT1X
206641_at	0.156849	0.000407	1.94	TNFRSF17
224880_at	0.156849	0.000408	0.82	RALA
232237_at	0.156849	0.00041	-1.53	MDGA1
210958_s_at	0.158131	0.000417	-2.03	MAST4
1556963_at	0.158131	0.000419	-2.12
236241_at	0.16262	0.000441	-0.854	MED31
237251_at	0.16262	0.000441	1.49	LRRC71
211545_at	0.16262	0.000446	-1.87	GHRHR
228422_at	0.16262	0.000446	-1.77	LHFPL4
233397_at	0.16262	0.000446	-2.44
224009_x_at	0.16316	0.000455	2.18	DHRS9
222029_x_at	0.16316	0.000455	0.911	MIR6834///PFDN6
1555970_at	0.16316	0.000461	-1.18	FBXO28
1555953_at	0.16316	0.000463	-2.54	SLC19A1
209536_s_at	0.16316	0.000465	1.06	EHD4
237513_at	0.16316	0.000466	1.93	PRSS58
218329_at	0.164593	0.000477	-0.855	PRDM4
202307_s_at	0.164593	0.000479	1.07	TAP1
238624_at	0.164593	0.00048	1.04	LOC102724517///NLK
221030_s_at	0.164593	0.00049	-1.1	ARHGAP24
228273_at	0.164593	0.000491	1.3	PRR11
230423_at	0.164593	0.000491	-2.38	FOXD3-AS1
202589_at	0.164593	0.000494	2.87	TYMS
206181_at	0.164593	0.000494	0.906	SLAMF1
202975_s_at	0.164593	0.000498	-1.59	RHOBTB3
221114_at	0.164593	0.000502	-1.77	AMBN
233500_x_at	0.164593	0.000505	1.07	CLEC2D
215237_at	0.164593	0.000508	1.96	DOCK9
236725_at	0.164593	0.000511	-2.18	WWC1
210797_s_at	0.164593	0.000515	1.03	OASL
233309_at	0.164593	0.000516	-1.11
203431_s_at	0.164593	0.000518	-1.5	ARHGAP32
235230_at	0.164593	0.000521	1.1	PLCXD2
200094_s_at	0.164948	0.000525	-0.729	EEF2
244166_at	0.16573	0.000534	-0.832	APLN
201263_at	0.16573	0.000534	0.714	TARS
212826_s_at	0.16573	0.000537	-0.823	SLC25A6
218585_s_at	0.177966	0.000579	1.99	DTL
228131_at	0.181825	0.000595	-0.704	ERCC1
217408_at	0.186025	0.000614	0.666	MRPS18B
233671_at	0.186025	0.000616	-1.79	ZNF91
239427_at	0.188862	0.000629	1.02	SLAMF1
227140_at	0.192133	0.000645	2.59	INHBA
216473_x_at	0.192133	0.000647	-1.79	DUX4L24///DBET///LOC100291626///DUX4///LOC100288289///DUX4L2///DUX4L3///DUX4L5///DUX4L6///DUX4L7///LOC652301///DUX4L4///DUX4L8///DUX4L1
208630_at	0.194525	0.000658	-1.2	HADHA
234580_at	0.195748	0.000669	-2.02	TMEM106A
212185_x_at	0.195748	0.000673	0.908	MT2A
230322_at	0.195748	0.000673	-1.54	NFAM1
205590_at	0.199662	0.00069	0.786	RASGRP1
229566_at	0.1997	0.000694	-1.75	WFDC21P
242136_x_at	0.200965	0.000704	1.37	MGC70870
226891_at	0.200965	0.000706	1.98	XXYLT1
215466_at	0.202678	0.000721	-1.4
219691_at	0.202678	0.000722	1.18	SAMD9
1552623_at	0.202678	0.000723	0.916	HSH2D
217969_at	0.203135	0.00073	-0.759	VPS51
229163_at	0.203135	0.000733	-2.19	CAMK2N1
211666_x_at	0.203135	0.000736	-0.606	SNORD83B///SNORD139///RPL3
217497_at	0.203702	0.000745	0.914	TYMP
238697_at	0.203702	0.000749	-2.54	SMIM10L2A
1555723_at	0.203702	0.000749	-2.38
224428_s_at	0.210131	0.00078	1.52	CDCA7
202375_at	0.210131	0.000783	1.3	SEC24D
218597_s_at	0.210131	0.000784	0.937	CISD1
218085_at	0.210663	0.00079	0.859	CHMP5
234339_s_at	0.210663	0.000794	-0.854	SNORD23///GLTSCR2
215528_at	0.216768	0.000821	-1.02
218030_at	0.21783	0.000829	-1.45	GIT1
205904_at	0.221374	0.000846	1.05	MICA
204292_x_at	0.222465	0.000854	1.85	STK11
216705_s_at	0.223184	0.000861	1.32	ADA
228664_at	0.224045	0.000869	-0.897	TRIM52-AS1
201762_s_at	0.225961	0.000882	0.79	MIR7703///PSME2
225834_at	0.225961	0.000888	1.31	FAM72A///FAM72D///FAM72B///FAM72C
209156_s_at	0.225961	0.000892	-2.39	COL6A2
234838_at	0.225961	0.000893	-1.11
238327_at	0.231271	0.000919	0.948	ODF3B
217846_at	0.231271	0.000926	-0.673	MIR6890///QARS
224980_at	0.231271	0.000926	-0.787	LEMD2
1556205_at	0.232683	0.000944	-1.08
219439_at	0.232683	0.000945	0.839	C1GALT1
204836_at	0.232683	0.000946	2.24	GLDC
226615_at	0.232683	0.000949	-0.9	XPR1
216699_s_at	0.234244	0.000963	-0.985	KLK1
210783_x_at	0.234244	0.000964	-1.84	CLEC11A
228979_at	0.237879	0.000983	-2.16	SFTA3
222120_at	0.238021	0.000988	-0.871	ZNF764
233530_at	0.238716	0.000997	2.22	SDCBP2-AS1
218643_s_at	0.238716	0.00101	0.971	CRIPT
209227_at	0.238716	0.00101	-2.63	TUSC3
230341_x_at	0.238716	0.00101	-1.17	ADAMTS10
207169_x_at	0.238716	0.00101	-1.15	MIR4640///DDR1
215623_x_at	0.243083	0.00104	0.868	SMC4
236285_at	0.247853	0.00106	0.932	KLHDC7B
203358_s_at	0.248606	0.00107	1.1	EZH2
228984_at	0.248878	0.00107	-1.29	CARNS1
238062_at	0.249788	0.00108	1.95	GPIHBP1
229978_at	0.253241	0.0011	-1.93	SHISA9
211623_s_at	0.256358	0.00113	-0.626	FBL
225952_at	0.256358	0.00113	-2.36	FLYWCH1
33304_at	0.256358	0.00113	0.869	ISG20
1554665_at	0.256358	0.00115	-1.38	ZNF586
231557_at	0.256358	0.00115	-2.27	LOC102724842
203693_s_at	0.256358	0.00115	1.03	E2F3
242919_at	0.256358	0.00115	0.894	ZNF253
213261_at	0.256358	0.00116	0.832	TRANK1
217157_x_at	0.256358	0.00116	0.747	IGK///IGKC
225638_at	0.256358	0.00117	0.718	COA6
234847_at	0.256358	0.00117	-2.37	LINC00309
210791_s_at	0.26119	0.00119	-2.39	ARHGAP32
218543_s_at	0.267101	0.00123	0.687	PARP12
239615_at	0.267101	0.00124	-2	SLC22A5
226725_at	0.267101	0.00125	1.53	SLFN5
204191_at	0.267101	0.00125	0.79	IFNAR1
203628_at	0.267101	0.00125	-1.43	IGF1R
1561609_at	0.267101	0.00126	-1.79	MIR548XHG
217268_at	0.267101	0.00126	2.93	RAB7A
210691_s_at	0.268741	0.00128	0.672	CACYBP
207576_x_at	0.268741	0.00128	-1.96	OXT
233067_at	0.268741	0.00128	-1.78	PRDM11
223638_at	0.268741	0.00128	-0.963	NBPF3
210144_at	0.271528	0.00131	-0.948	TBC1D22A
1569274_at	0.271528	0.00131	-0.888
40016_g_at	0.274508	0.00133	-1.23	MAST4
217002_s_at	0.274508	0.00134	-1.93	HTR3A
1556540_a_at	0.274508	0.00134	-1.98
201014_s_at	0.274895	0.00135	0.793	PAICS
203882_at	0.274895	0.00135	0.709	IRF9
226608_at	0.274895	0.00135	0.943	C16orf87
238430_x_at	0.274895	0.00136	1.21	SLFN5
230631_s_at	0.274895	0.00136	-2.14	IL10RB-AS1
223597_at	0.27995	0.00139	-2.3	ITLN1
242684_at	0.27995	0.0014	1.71	ZNF425
204987_at	0.27995	0.00141	-2.06	ITIH2
205660_at	0.27995	0.00141	2.04	OASL
209733_at	0.27995	0.00141	-1.42	MID2
240631_at	0.280121	0.00142	-2.04	ADGRV1
232268_at	0.280121	0.00143	-2.09
218450_at	0.280121	0.00143	-0.773	HEBP1
240779_at	0.280121	0.00145	-1.76
228619_x_at	0.280121	0.00145	0.955	TIPRL
201664_at	0.280121	0.00145	0.731	SMC4
212022_s_at	0.280121	0.00145	2.71	MKI67
201340_s_at	0.280121	0.00146	-0.892	ENC1
1557907_x_at	0.280456	0.00147	-2.13
235419_at	0.280456	0.00147	-0.916
213361_at	0.280456	0.00148	0.948	TDRD7
211117_x_at	0.280456	0.00148	-0.944	ESR2
208965_s_at	0.280456	0.00149	0.734	IFI16
243408_at	0.280456	0.0015	2.14
210258_at	0.280456	0.0015	3.11	RGS13
242420_at	0.280456	0.00151	1.06
204825_at	0.280456	0.00151	2.25	MELK
1554929_at	0.280456	0.00151	-1.09	SIK3
224107_at	0.280456	0.00151	2.21
234129_at	0.282688	0.00153	-2.07	ARHGEF12
231892_at	0.283764	0.00154	-1.42	ARHGEF39
1566680_at	0.286289	0.00156	1.66	LOC105371352
234802_at	0.289453	0.00158	-2.09
241514_at	0.293712	0.00161	-1.64
230537_at	0.294949	0.00162	-1.67
218195_at	0.295056	0.00163	0.879	ARMT1
207709_at	0.295056	0.00164	2.07	PRKAA2
239725_at	0.296787	0.00165	1.08	PGAP1
236618_at	0.301464	0.00168	2.31	MROH8
239348_at	0.301464	0.00169	-1.05
210036_s_at	0.301464	0.00169	-0.976	KCNH2
207584_at	0.303724	0.00172	-1.88	LPA
228368_at	0.303724	0.00172	-2.25	ARHGAP20
232758_s_at	0.303724	0.00172	-1.68	LOC101928291
215601_at	0.305241	0.00174	-1.81
218849_s_at	0.305241	0.00175	-1.77	PPP1R13L
226773_at	0.305241	0.00175	0.814	PPM1K
212786_at	0.305241	0.00177	-0.683	CLEC16A
229027_at	0.305241	0.00177	1.01	PPM1A
204944_at	0.305241	0.00177	-2.42	PTPRG
220146_at	0.305241	0.00177	1.46	TLR7
227027_at	0.305372	0.00178	0.64	GFPT1
1562059_at	0.305372	0.00179	-1.94
215649_s_at	0.305372	0.0018	-1.83	MVK
208581_x_at	0.305372	0.0018	1.16	MT1X
218496_at	0.305372	0.0018	-0.554	RNASEH1
208224_at	0.305372	0.0018	1.76	HOXB1
221207_s_at	0.306382	0.00182	-0.697	NBEA
217391_x_at	0.306844	0.00182	-2.15
203593_at	0.312943	0.00187	0.687	CD2AP
221307_at	0.312943	0.00188	-2.06	KCNIP1
217724_at	0.312943	0.00188	0.757	SERBP1
226610_at	0.312943	0.00189	-1.63	CENPV
223229_at	0.312943	0.00189	1.98	UBE2T
218662_s_at	0.312943	0.0019	1.13	NCAPG
204780_s_at	0.312943	0.0019	1.09	FAS
230268_at	0.312943	0.00191	-1.78
50314_i_at	0.312943	0.00191	-0.947	C20orf27
224204_x_at	0.312943	0.00192	1.78	ARNTL2
221652_s_at	0.312943	0.00192	0.763	ASUN
208646_at	0.314351	0.00194	-1.07
225686_at	0.314944	0.00195	0.866	SKA2
1561413_at	0.319761	0.00198	-2.03	CTB-113P19.1
229023_at	0.320044	0.00199	-2.42	SFT2D3
1564795_at	0.320914	0.00201	2.82
1561225_at	0.320914	0.00202	-2.28	ANKRD30BP3
211938_at	0.320914	0.00203	-0.627	EIF4B
221521_s_at	0.320914	0.00204	2.55	GINS2
215363_x_at	0.320914	0.00204	-1.99	FOLH1B///FOLH1
226397_s_at	0.320914	0.00205	0.704	PHACTR1
209465_x_at	0.320914	0.00205	2.27	PTN
214398_s_at	0.320914	0.00205	0.875	IKBKE
233445_at	0.320914	0.00205	0.825
204730_at	0.320914	0.00206	-1.54	RIMS3
208978_at	0.320914	0.00206	-1.52	CRIP2
224819_at	0.321277	0.00208	1.06	TCEAL8
205384_at	0.321277	0.00208	-1.6	FXYD1
201274_at	0.321277	0.00208	0.664	PSMA5
210979_at	0.32137	0.00209	-2.27	ASAH1
1561519_at	0.32137	0.0021	-2.08	LOC101927346
1552370_at	0.32137	0.0021	0.763	C4orf33
237500_at	0.32137	0.0021	-1.33
218039_at	0.325656	0.00214	0.905	NUSAP1
206563_s_at	0.325728	0.00215	-1.9	OPRL1
238692_at	0.325728	0.00215	-1.98	BTBD11
1569212_at	0.325728	0.00217	1.85	SCART1
1556405_s_at	0.325728	0.00218	1.65	LOC374890
211758_x_at	0.325728	0.00218	0.726	TXNDC9
1552490_at	0.325728	0.00218	-1.04	LACE1
1559876_at	0.325728	0.00218	-0.751
1557215_at	0.325728	0.00219	-2.57	LINC00648
206170_at	0.325728	0.0022	-0.919	ADRB2
1569104_a_at	0.325728	0.00223	1.82
208490_x_at	0.325728	0.00224	0.907	HIST1H2BC///HIST1H2BI///HIST1H2BE///HIST1H2BF///HIST1H2BG
228318_s_at	0.325728	0.00224	-0.812	CRIPAK
209911_x_at	0.325728	0.00224	1.03	HIST1H2BD
234523_at	0.325728	0.00226	-2.8
228624_at	0.325728	0.00226	2.24	TMEM144
1564733_at	0.325728	0.00227	-1.08
224042_at	0.325728	0.00227	-1.28	UPB1
1563512_at	0.325728	0.00228	-1.78	NOS1AP
1558397_at	0.325728	0.00228	-1.19	PECAM1
206911_at	0.325728	0.00229	1.66	TRIM25
1569453_a_at	0.325728	0.00229	-0.963	LOC692247
219866_at	0.325728	0.00229	-1.14	CLIC5
203820_s_at	0.325728	0.0023	1.55	IGF2BP3
1556921_at	0.325728	0.0023	2.47	LOC101927138
234980_at	0.325728	0.0023	-2.25	TMEM56
205106_at	0.325728	0.0023	-1.6	CMC4///MTCP1
241916_at	0.325728	0.0023	0.961
229074_at	0.325728	0.00231	0.907	EHD4
205734_s_at	0.327609	0.00233	-2.54	AFF3
240463_at	0.327609	0.00233	2.28
228238_at	0.328658	0.00235	-0.626	SNORD77///SNORD76///SNORD74///GAS5///SNORD44///SNORD47///SNORD80///SNORD79///SNORD81
217719_at	0.328658	0.00236	-0.592	EIF3L
229833_at	0.328658	0.00236	-0.726	ALOX12-AS1
221709_s_at	0.328658	0.00238	-0.901	ZNF839
201761_at	0.328658	0.00238	0.801	MTHFD2
230314_at	0.328658	0.00238	0.862
230719_at	0.328658	0.00239	1.72	ING3
232649_at	0.328658	0.00239	-1.3	GLDN
207072_at	0.328933	0.00239	-2.22	IL18RAP
227649_s_at	0.330065	0.00241	0.578	SRGAP2C///SRGAP2B///SRGAP2
204208_at	0.334287	0.00245	1	RNGTT
242417_at	0.335354	0.00246	1.67	PLEKHA7
241348_at	0.33694	0.00249	0.669	ZNF654
208639_x_at	0.33694	0.0025	0.704	PDIA6
229270_x_at	0.33694	0.00252	-0.82	SSBP4
234625_at	0.33694	0.00252	-2.19
225637_at	0.33694	0.00252	-0.829	DEF8
1559034_at	0.33694	0.00253	-1.59	SIRPB2
224690_at	0.33694	0.00253	-0.667	FAM210B
229999_at	0.33694	0.00253	1.32	LOC101928747///RBMX///SNORD61
238658_at	0.33694	0.00253	-1.37
1557116_at	0.33694	0.00253	0.818	APOL6
239905_at	0.337016	0.00254	2.24	YTHDC1
223298_s_at	0.337016	0.00255	0.866	NT5C3A
214208_at	0.337016	0.00255	-1.5	KLHL35
211705_s_at	0.337333	0.00256	1.24	SORBS1
1556937_at	0.337333	0.00257	-1.53
231733_at	0.337333	0.00258	-2.16	CARD18
243853_at	0.337333	0.00259	-1.85
243892_at	0.337333	0.0026	1.89	LOC102724809
220576_at	0.337333	0.0026	1.03	PGAP1
233480_at	0.337333	0.0026	-0.843	TMEM43
1568896_at	0.337333	0.00261	-2.56	STXBP5L
221622_s_at	0.337333	0.00261	0.748	TMEM126B
1564876_s_at	0.338836	0.00263	-1.9	FOXP2
220739_s_at	0.338854	0.00263	-0.837	CNNM3
221351_at	0.339963	0.00265	-1.98	HTR1A
216905_s_at	0.340338	0.00266	-1.92	ST14
241098_at	0.341736	0.00269	-2.4	CLEC7A
230383_x_at	0.341736	0.00269	2.05	SLFN5
211583_x_at	0.341736	0.00269	-0.832	NCR3
226175_at	0.341736	0.00269	1.43	TTC9C
224587_at	0.342838	0.00272	0.907	SUB1
235965_at	0.342838	0.00273	1.33	BHLHA15
1552924_a_at	0.342838	0.00273	-1.25	PITPNM2
239221_at	0.342838	0.00273	-2.42	ADGRA1
242898_at	0.344737	0.00276	1.99	EIF2AK2
201037_at	0.344737	0.00276	0.747	PFKP
220331_at	0.344737	0.00277	-2.1	CYP46A1
210767_at	0.344737	0.00278	-1.75	NF2
204798_at	0.344737	0.00278	2.18	MYB
201663_s_at	0.344737	0.00278	0.817	SMC4
203595_s_at	0.344737	0.00279	1.04	IFIT5
224806_at	0.344764	0.00279	0.802	TRIM25
204026_s_at	0.344764	0.00281	0.996	ZWINT
204162_at	0.344764	0.00282	0.849	NDC80
224763_at	0.344764	0.00282	-0.672	LOC100506548///RPL37
243208_x_at	0.344764	0.00282	-1.55	ACTL9
221241_s_at	0.344764	0.00282	2.17	BCL2L14
238761_at	0.345813	0.00284	0.537	ELK4
220625_s_at	0.345813	0.00285	1.89	ELF5
201291_s_at	0.34608	0.00286	1.56	TOP2A
1564175_at	0.34608	0.00286	1.77	LINC00960
219924_s_at	0.348426	0.00289	1	ZMYM6
232859_s_at	0.349803	0.00291	-1.79	MAGI1
209514_s_at	0.349803	0.00291	0.872	RAB27A
1556159_at	0.352048	0.00294	1.94
1553194_at	0.352376	0.00296	2.15	NEGR1
212813_at	0.352376	0.00296	-0.783	JAM3
201618_x_at	0.352376	0.00296	-0.731	GPAA1
206209_s_at	0.352376	0.00297	-1.91	CA4
222411_s_at	0.352376	0.00297	0.8	SSR3
1553798_a_at	0.353005	0.00299	-2.44	FBXL13
1569466_at	0.353005	0.00299	-2.1	CNBD2
234670_at	0.353021	0.003	-1.77
205518_s_at	0.353021	0.003	0.929	CMAHP
212094_at	0.353151	0.00301	-0.961	PEG10
214710_s_at	0.353151	0.00302	0.783	CCNB1
242172_at	0.353151	0.00303	-1.83
220851_at	0.353151	0.00304	-2.24
1553560_at	0.353151	0.00307	-1.45	VN1R4
222433_at	0.353151	0.00307	-1.45	ENAH
211060_x_at	0.353151	0.00309	-0.676	GPAA1
219918_s_at	0.353151	0.0031	2.55	ASPM
1564004_at	0.353151	0.00313	-1.97
201315_x_at	0.353151	0.00313	0.88	IFITM2
219159_s_at	0.353151	0.00313	0.887	SLAMF7
207100_s_at	0.353151	0.00313	-1.05	VAMP1
1007_s_at	0.353151	0.00313	-0.993	MIR4640///DDR1
224329_s_at	0.353151	0.00314	-0.66	CNFN
237135_at	0.353151	0.00314	1.98
218017_s_at	0.353151	0.00315	-0.655	HGSNAT
215337_at	0.353151	0.00315	-1.81	MED24
229138_at	0.353151	0.00316	0.648	PARP11
218831_s_at	0.353151	0.00316	-1.25	FCGRT
236991_at	0.353151	0.00316	-1.39
214295_at	0.353151	0.00317	-2.5	KIAA0485
233214_at	0.353151	0.00317	-0.977
236681_at	0.353151	0.00317	-1.79	HOXD13
49485_at	0.353151	0.00318	-0.635	PRDM4
1566831_at	0.353151	0.00319	-0.98	SBF2-AS1
222594_s_at	0.353151	0.00319	1.12	SPATS2
225171_at	0.353151	0.00319	1.01	ARHGAP18
213997_at	0.353151	0.0032	-1.84	FAM189A1
223318_s_at	0.353151	0.00321	-1.02	ALKBH7
226915_s_at	0.353151	0.00321	0.604	ARPC5L
202450_s_at	0.353151	0.00321	-0.772	CTSK
204925_at	0.353151	0.00321	-0.74	CTNS
233847_x_at	0.353418	0.00322	2.68
210150_s_at	0.353418	0.00323	-0.881	LAMA5
241759_at	0.353418	0.00323	-2.46	KCNK15-AS1
1564129_a_at	0.354011	0.00325	-0.927
209804_at	0.354011	0.00325	2.11	DCLRE1A
240876_x_at	0.354011	0.00326	2.52	TERB2
204906_at	0.354763	0.00328	-0.871	RPS6KA2
200039_s_at	0.354763	0.00329	0.623	PSMB2
216640_s_at	0.354763	0.00329	0.781	PDIA6
220449_at	0.354763	0.00329	1.43	LINC01260
230778_at	0.354763	0.0033	-1.63
221841_s_at	0.356083	0.00331	-1.2	KLF4
213839_at	0.356987	0.00334	-0.765	CLMN
224657_at	0.356987	0.00334	-1.61	ERRFI1
232798_at	0.35801	0.00335	-0.924	DNAJC5B
1555037_a_at	0.35801	0.00336	0.7	IDH1
210744_s_at	0.358582	0.00337	-1.41	IL5RA
1565346_a_at	0.358872	0.00339	-2.3	ATP1A4
1554343_a_at	0.358872	0.00339	0.827	STAP1
235908_at	0.359201	0.0034	-1.28	MMP11
220418_at	0.359201	0.0034	1.49	UBASH3A
242874_at	0.360976	0.00343	-1.5
222838_at	0.36101	0.00343	0.989	SLAMF7
224800_at	0.361074	0.00345	0.988	WDFY1
219017_at	0.361074	0.00345	0.847	ETNK1
223718_at	0.362425	0.00347	-1.68	ACRBP
1566082_at	0.362425	0.00349	-2.44
212333_at	0.362425	0.00349	0.58	FAM98A
219115_s_at	0.362425	0.00349	2.11	IL20RA
209314_s_at	0.362425	0.00349	0.995	HBS1L
235508_at	0.362425	0.0035	0.68	PML
201714_at	0.36297	0.00352	0.712	TUBG1
206062_at	0.36297	0.00352	-1.32	GUCA1A
212631_at	0.36297	0.00353	0.745	STX7
203819_s_at	0.36297	0.00353	1.79	IGF2BP3
217135_x_at	0.36644	0.00357	1.52
206759_at	0.370285	0.00363	-0.978	FCER2
201427_s_at	0.370285	0.00363	2.61	SEPP1
225656_at	0.370285	0.00364	-0.782	EFHC1
1561720_at	0.370285	0.00364	2.86	RECQL5
229559_at	0.370285	0.00364	-1.27	PPM1N
226420_at	0.370895	0.00366	-2.39	MECOM
218117_at	0.370895	0.00366	0.589	RBX1
212380_at	0.371771	0.00368	0.718	CMTR1
216253_s_at	0.371771	0.00369	-0.976	PARVB
229103_at	0.374042	0.00371	-2.53	LOC101929777///WNT3
237188_x_at	0.374052	0.00372	-1.56	SUN5
206332_s_at	0.374052	0.00373	0.664	IFI16
243271_at	0.376358	0.00376	1.53
201193_at	0.376378	0.00377	0.708	IDH1
222401_s_at	0.379466	0.0038	0.691	TMEM50A
237839_at	0.379466	0.00381	-1.04
225960_at	0.380549	0.00383	-1.94	ZNRF1
203217_s_at	0.380549	0.00384	0.668	ST3GAL5
240094_at	0.380549	0.00384	-1.07
221275_s_at	0.380549	0.00385	1.58
221637_s_at	0.380549	0.00386	0.535	C11orf98///LBHD1
236121_at	0.380549	0.00387	-2.16	OR51E2
226648_at	0.380549	0.00388	-0.616	HIF1AN
1558277_at	0.380549	0.00388	-0.886	ZNF740
212203_x_at	0.381247	0.00389	0.927	IFITM3
231366_at	0.381247	0.00391	-1.7	FDPSP2
224141_at	0.381247	0.00392	1.83	GCC2-AS1
222067_x_at	0.381247	0.00392	1.02	HIST1H2BD
1557000_at	0.381247	0.00393	-1.78	ESPNL
228141_at	0.381247	0.00395	2.33	GPX8
1555876_at	0.381247	0.00395	-1.84	SRGAP1
213836_s_at	0.381247	0.00397	1.15	WIPI1
219364_at	0.381247	0.00397	1.7	DHX58
219176_at	0.381247	0.00398	0.642	C2orf47
222077_s_at	0.381247	0.00398	0.693	RACGAP1
224027_at	0.381247	0.00399	-0.674	CCL28
64488_at	0.381247	0.00399	0.71	IRGQ
226109_at	0.381247	0.004	0.735	C21orf91
204827_s_at	0.381247	0.004	1.8	CCNF
244726_at	0.381247	0.004	-1.39
1553808_a_at	0.381247	0.00401	-1.39	NKX2-3
204268_at	0.381247	0.00401	-1.92	S100A2
230590_at	0.383346	0.00404	-0.723
215118_s_at	0.386341	0.00409	-1.28	IGH
244730_x_at	0.386341	0.00409	-1.94	ZSCAN16-AS1
241267_at	0.386341	0.00409	-2.31	EHD3
215331_at	0.386341	0.0041	-1.14	MYH15
217923_at	0.386341	0.00411	0.55	PEF1
216728_at	0.386341	0.00413	-2.19
214768_x_at	0.386341	0.00415	0.858	IGKC
232917_at	0.386341	0.00415	1.78
210559_s_at	0.386341	0.00416	2.13	CDK1
1556891_at	0.386341	0.00416	1.94	SORCS1
1563207_at	0.386341	0.00416	2.29	IGF2BP2-AS1
1564352_at	0.386341	0.00418	-1.65	CECR3
217783_s_at	0.386341	0.00418	-0.562	YPEL5
222631_at	0.386341	0.00418	0.704	SEPSECS-AS1///PI4K2B
223503_at	0.386341	0.00418	-1.21	TMEM163
1561635_at	0.386341	0.0042	-2.26
204698_at	0.386341	0.0042	0.829	ISG20
1557012_a_at	0.386341	0.0042	2.05
221579_s_at	0.38693	0.00421	0.598	RPS10-NUDT3///NUDT3
219268_at	0.38693	0.00422	-2.21	ETNK2
241031_at	0.388218	0.00424	-2.19	C2CD4A
242168_at	0.389228	0.00426	-0.99	NDUFS7
1558540_s_at	0.389228	0.00427	-0.706	SLC2A11
229817_at	0.389228	0.00428	1.54	ZNF608
209428_s_at	0.389228	0.00429	-1.14	ZFPL1
1552309_a_at	0.389228	0.00429	1.05	NEXN
235338_s_at	0.389228	0.00429	0.836	SETDB2
228049_x_at	0.389321	0.0043	-0.828	SNHG19
212383_at	0.393095	0.00435	-0.668	ATP6V0A1
238187_at	0.394643	0.00438	-1.01	C2orf57
204205_at	0.394643	0.0044	0.682	APOBEC3G
1556201_at	0.394643	0.0044	-1.09	RNASET2
226572_at	0.394643	0.0044	-0.837	SOCS7
214257_s_at	0.394643	0.00441	0.632	SEC22B
233681_at	0.394643	0.00442	-2.37	KRTAP3-3
235742_at	0.394643	0.00443	1.42	RHOC
208903_at	0.394643	0.00444	-0.655	RPS28
1558714_at	0.394643	0.00444	2.2
219596_at	0.394643	0.00444	-2.05	THAP10
201883_s_at	0.394643	0.00445	-0.979	B4GALT1
206594_at	0.394643	0.00446	-1.01	PASK
211839_s_at	0.394643	0.00446	-1.12	CSF1
219593_at	0.39562	0.00448	-0.702	SLC15A3
226081_at	0.395951	0.00449	1.3	LZIC
230261_at	0.395951	0.0045	0.856	ST8SIA4
1565911_at	0.395951	0.0045	-0.68	ACTG1P17
1563560_at	0.397163	0.00453	-1.57	AHNAK
216055_at	0.397163	0.00454	-2.25	PDGFB
221967_at	0.397163	0.00456	-0.745	NXPH4
39891_at	0.397163	0.00457	-0.628	ZNF710
239215_at	0.397163	0.00457	1.68	LOC100289495
235175_at	0.397163	0.00458	1.06	GBP4
202826_at	0.397163	0.00459	-0.893	SPINT1
233402_at	0.397163	0.00459	2.09
218883_s_at	0.397163	0.00459	0.876	CENPU
1554847_at	0.397163	0.0046	-2.3	ATP6V1B1
1561899_at	0.397163	0.0046	-2.09	CLECL1
218473_s_at	0.397163	0.00461	-0.683	COLGALT1
209642_at	0.397501	0.00462	2.03	BUB1
223359_s_at	0.397634	0.00463	-1.94	PDE7A
200903_s_at	0.397827	0.00465	-0.516	AHCY
242020_s_at	0.397827	0.00465	0.754	ZBP1
218943_s_at	0.397827	0.00466	1.29	DDX58
217379_at	0.397827	0.00466	-0.887
1554474_a_at	0.39823	0.00467	1.07	MOXD1
231590_at	0.398698	0.00469	1.72	GATM
219195_at	0.398698	0.00469	1.98	PPARGC1A
1568970_at	0.399243	0.0047	-2.44	ADAM18
220194_at	0.399318	0.00472	-1.94	NSUN7
1563038_at	0.399318	0.00472	-2.46
241054_at	0.400438	0.00474	1.09
242418_at	0.400438	0.00476	1.66	C2orf27A
239560_at	0.400438	0.00479	-1.47	LOC101927603
225418_at	0.400438	0.0048	-1.18	NECTIN2
1555749_at	0.400438	0.0048	-1.63	SF1
205185_at	0.400438	0.0048	-1.98	SPINK5
236568_at	0.400438	0.00482	-1.29
200715_x_at	0.400438	0.00482	-0.518	SNORD32A///SNORD33///SNORD34///SNORD35A///RPL13A
201115_at	0.400438	0.00483	-0.597	POLD2
218501_at	0.400438	0.00484	0.631	ARHGEF3
1563828_at	0.400438	0.00484	1.75
226955_at	0.400438	0.00484	-2.03	AFAP1L1
233586_s_at	0.400438	0.00484	-1.47	KLK12
236330_at	0.400438	0.00484	-0.843
203863_at	0.400438	0.00485	-2.03	ACTN2
204055_s_at	0.400438	0.00486	-0.687	CTAGE5
221889_at	0.400438	0.00487	-1.02	KCTD13
1559283_a_at	0.400438	0.00488	-2.1	CNPY1
218757_s_at	0.400438	0.00489	0.616	UPF3B
233344_x_at	0.400438	0.0049	-2.12	WDR97
240810_at	0.400438	0.00491	-1.46	MKNK1-AS1
213490_s_at	0.400438	0.00492	-0.762	MAP2K2
222482_at	0.400438	0.00492	0.679	SSBP3
243156_at	0.400438	0.00495	1.79
226204_at	0.400438	0.00495	-0.765	C22orf29///GNB1L
1569332_at	0.400438	0.00495	-2.04	LINC00488
204126_s_at	0.400438	0.00496	1.39	CDC45
208683_at	0.400438	0.00496	0.651	CAPN2
1563331_at	0.400438	0.00498	-2.23
1560832_at	0.400438	0.00499	-1.53	LINC01029
216576_x_at	0.400438	0.00499	0.681	IGK///IGKC
233250_x_at	0.400438	0.00499	-1.81	FOXRED2
243551_at	0.400438	0.005	-2.3
244717_x_at	0.400438	0.00501	-1.63	SV2B
223498_at	0.400438	0.00501	-1.7	SPECC1
228230_at	0.400438	0.00501	0.972	HELZ2
240785_at	0.400438	0.00501	-1.71
1567386_at	0.400438	0.00501	2.36
217292_at	0.400438	0.00502	2.47	MTMR7
38241_at	0.400438	0.00502	0.6	BTN3A3
211915_s_at	0.401646	0.00505	1.48	TUBB7P
214828_s_at	0.402612	0.00507	-0.608	RRP7BP///RRP7A
1555251_a_at	0.402612	0.00507	1.81	OTOF
232375_at	0.404927	0.00511	1.01
225046_at	0.407405	0.00515	1.94	LOC102724951///LOC389831
243299_at	0.410988	0.00521	0.827
236633_at	0.410988	0.00521	-0.982	GTPBP10
204487_s_at	0.410988	0.00522	-0.577	KCNQ1
216032_s_at	0.410988	0.00522	-0.694	ERGIC3
1559687_at	0.411706	0.00526	1.41	TMEM221
219118_at	0.411706	0.00527	0.965	FKBP11
207023_x_at	0.411706	0.00528	-0.605	KRT10
237599_at	0.411706	0.00529	-1.29
1552538_a_at	0.411706	0.00529	-2.01	KIF6
230106_at	0.411706	0.0053	-0.729	ZXDC
1566889_at	0.411706	0.0053	-1.33	THADA
1566853_at	0.411706	0.0053	-1.54
226768_at	0.411706	0.00531	-0.878	GIGYF1
229997_at	0.411706	0.00531	1.25	VANGL1
200670_at	0.411706	0.00532	0.808	XBP1
244616_x_at	0.411706	0.00533	-1.65	MDM2
240924_x_at	0.411706	0.00533	-1.91
210748_at	0.411706	0.00534	1.35
212956_at	0.411859	0.00535	-0.997	TBC1D9
237661_at	0.412274	0.00537	-1.92
212962_at	0.412274	0.00537	1.37	SYDE1
207914_x_at	0.413918	0.00541	1.36	EVX1
226136_at	0.413918	0.00541	-0.658	GLIPR1
215543_s_at	0.413918	0.00542	-0.781	LARGE1
244633_at	0.413918	0.00544	-0.643
220132_s_at	0.413918	0.00544	1.07	CLEC2D
204901_at	0.413918	0.00545	-1.25	BTRC
219148_at	0.413918	0.00545	2.3	PBK
1566002_at	0.413918	0.00546	-2.16
228930_at	0.413918	0.00546	-0.629	SCARNA15
232996_at	0.413918	0.00547	2.02	CCDC120
227517_s_at	0.413919	0.00547	-0.531	SNORD77///SNORD76///SNORD74///GAS5///SNORD44///SNORD47///SNORD80///SNORD79///SNORD81
1566605_at	0.414195	0.00549	2.1	TEX9
209168_at	0.414195	0.00549	1.78	GPM6B
221837_at	0.415645	0.00553	-1.79	KLHL22
221063_x_at	0.415645	0.00553	-0.591	RNF123
216391_s_at	0.415645	0.00553	-1.58	KLHL1
208820_at	0.417892	0.00557	0.612	PTK2
214310_s_at	0.417901	0.00558	-0.622	ZFPL1
204159_at	0.419704	0.00562	2.15	CDKN2C
241129_at	0.419704	0.00562	-1.63
226072_at	0.421851	0.00566	-0.545	FUK
216760_at	0.421851	0.00567	1.1	HRASLS2
209129_at	0.421851	0.00567	0.829	TRIP6
236921_at	0.42246	0.00569	-0.828
202409_at	0.42246	0.0057	-1.87	INS-IGF2///IGF2
208116_s_at	0.42246	0.00571	1.17	MAN1A1
212632_at	0.42246	0.00572	0.723	STX7
1554708_s_at	0.42246	0.00572	-1.86	SPATA6L
220615_s_at	0.425015	0.00576	2.24	FAR2
231138_at	0.42579	0.00579	1.68	TRPC5OS
1562826_at	0.42579	0.00579	-1.87	PLCE1-AS2
1558826_at	0.42579	0.0058	-1.13	ZNF831
232223_at	0.42579	0.0058	1.53	RGS3
208148_at	0.426572	0.00582	-1.29	MYH4
206858_s_at	0.426677	0.00585	-2.12	HOXC6
231104_at	0.426677	0.00586	-1.09	TDRD5
231168_at	0.426677	0.00587	-2.14
211184_s_at	0.426677	0.00587	-1.75	USH1C
228288_at	0.426677	0.00587	-0.633	RPAIN
201302_at	0.426677	0.00587	0.932	ANXA4
203061_s_at	0.426677	0.00588	-0.875	MDC1
229300_at	0.42676	0.00589	-1.63	RAB3C
241722_x_at	0.428212	0.00591	-1.1
223628_at	0.429044	0.00593	-1.51	TMEM191A
244142_at	0.429044	0.00594	-1.79	DTNA
236543_at	0.429044	0.00595	0.908
204368_at	0.429067	0.00596	2.17	SLCO2A1
203033_x_at	0.429179	0.00597	0.798	FH
236115_at	0.431491	0.00601	-1.27	HTR7P1
228280_at	0.431491	0.00605	2.14	ZC3HAV1L
216326_s_at	0.431491	0.00605	-0.462	HDAC3
224831_at	0.431491	0.00606	0.719	CPEB4
1569776_at	0.431491	0.00606	-0.775
228198_s_at	0.431491	0.00606	-1.05	FAHD2CP
217328_at	0.431491	0.00607	-2.16
1562661_at	0.431491	0.00607	1.05
1567657_at	0.431491	0.00608	-2.04	OR2H1
231151_at	0.431491	0.00608	-1.35	DLGAP3
238523_at	0.431491	0.00608	-0.824	KLHL36
241801_at	0.432366	0.00611	2.47	PGAP1
230425_at	0.432366	0.00611	-2.23	EPHB1
204781_s_at	0.432935	0.00613	1.03	FAS
213212_x_at	0.432935	0.00614	-0.959	LOC102724093///GOLGA6L4///GOLGA6L9///GOLGA6L5P
233833_at	0.432935	0.00614	-0.708
240091_at	0.433366	0.00616	-1.1	PSMA8
43511_s_at	0.433366	0.00617	-0.601	ARRB1
220982_s_at	0.434002	0.00618	-1.46	SPACA1
218692_at	0.435088	0.00622	-1.99	SYBU
235643_at	0.435088	0.00622	1.3	SAMD9L
236966_at	0.435088	0.00623	-0.695	ARMC8
241893_at	0.435088	0.00624	-0.896
222466_s_at	0.435088	0.00624	0.666	MRPL42
203304_at	0.436131	0.00627	-0.964	BAMBI
203360_s_at	0.436131	0.00627	0.739	GJA9-MYCBP///GJA9///MYCBP
232174_at	0.436414	0.00629	-0.919
234158_at	0.436414	0.00629	-0.993
208579_x_at	0.436414	0.0063	0.715	H2BFS
1563632_at	0.436414	0.00631	-2.56	TMEM72-AS1
233814_at	0.436424	0.00632	-1.47	EFNA5
212446_s_at	0.436424	0.00632	0.801	CERS6
217502_at	0.436844	0.00634	1.15	IFIT2
240770_at	0.436844	0.00636	-2	TMEM171
1556479_at	0.436844	0.00636	1.5
226390_at	0.436844	0.00637	0.565	STARD4
213068_at	0.436844	0.00637	-1.92	DPT
1569380_a_at	0.436844	0.00638	0.961	HERPUD1
207026_s_at	0.436879	0.00641	-1.38	ATP2B3
220777_at	0.436879	0.00642	-1.01	KIF13A
218108_at	0.436879	0.00642	0.561	UBR7
231777_at	0.436879	0.00643	-0.897	LY6G5B///CSNK2B
1558480_at	0.436879	0.00643	-2.32	TMCC1-AS1
1559585_at	0.436879	0.00644	1.89	DDX60L
223085_at	0.436879	0.00644	0.502	RNF19A
1556472_s_at	0.436879	0.00645	0.843	SCML4
218046_s_at	0.436879	0.00645	0.521	MRPS16
207962_at	0.437671	0.00647	-1.53	CAPN11
220966_x_at	0.437671	0.00648	0.531	ARPC5L
232998_at	0.437883	0.00649	1.85	TIGD4
225245_x_at	0.437968	0.00651	0.67	H2AFJ
234110_at	0.437968	0.00651	2.48	LOC283075
203960_s_at	0.437968	0.00651	0.751	HSPB11
241123_at	0.438991	0.00656	-1.46
1569009_s_at	0.438991	0.00656	0.991	LOC648761///FAM201B
216742_at	0.438991	0.00656	2.3
1557677_a_at	0.438991	0.00657	-1.72	TRIML1
1553889_at	0.438991	0.00658	-1.67	MRGPRX2
210894_s_at	0.438991	0.00658	1.47	CEP250
1561290_at	0.438991	0.00658	-2.65	LOC339622
234716_at	0.439239	0.0066	-1.79	ZIC1
1570076_at	0.439239	0.00662	-1.06
236184_at	0.439239	0.00662	1.66
204444_at	0.439239	0.00663	1.44	KIF11
217786_at	0.439239	0.00663	0.558	PRMT5
218663_at	0.439239	0.00664	2.45	NCAPG
241419_at	0.439301	0.00664	-0.742	ARHGAP1
200784_s_at	0.439659	0.00667	-1.16	LRP1
200853_at	0.439659	0.00668	0.497	H2AFZ
1553847_a_at	0.439659	0.00668	1.36	SPERT
203344_s_at	0.439659	0.00668	0.686	RBBP8
217950_at	0.440369	0.0067	0.552	NOSIP
204821_at	0.442769	0.00676	0.569	BTN3A3
210674_s_at	0.442769	0.00676	-2.01	PCDHA1///PCDHA2///PCDHA3///PCDHA4///PCDHA5///PCDHA6///PCDHA7///PCDHA8///PCDHA10///PCDHA11///PCDHA12///PCDHA13///PCDHAC1///PCDHAC2///PCDHA9
223422_s_at	0.442769	0.00677	-0.916	ARHGAP24
1562645_at	0.442769	0.00677	-1.18	LOC401176
213488_at	0.445571	0.00682	-0.966	SNED1
240135_x_at	0.445571	0.00683	-1.31
228728_at	0.446057	0.00686	-1.57	CPED1
213039_at	0.446057	0.00686	-0.531	ARHGEF18
201704_at	0.446057	0.00686	-0.826	ENTPD6
220426_at	0.446057	0.0069	-1.1	FNDC11
224467_s_at	0.446057	0.0069	0.798	PDCD2L
216088_s_at	0.446057	0.0069	0.62	PSMA7
238025_at	0.446057	0.0069	0.674	MLKL
241904_at	0.446057	0.0069	-1.53	LOC101930071///LIPE-AS1
225661_at	0.446057	0.00691	0.693	IFNAR1
215621_s_at	0.446107	0.00692	-0.747	IGHD
243011_at	0.446149	0.00694	0.993	NXPE3
205633_s_at	0.446149	0.00695	0.548	ALAS1
222952_s_at	0.446149	0.00695	1.22	TLR7
242384_at	0.446149	0.00695	0.91
1565617_at	0.447199	0.00698	-0.645
219770_at	0.447199	0.00699	0.556	GTDC1
1552834_at	0.448212	0.00701	-1.91	B3GNT6
207668_x_at	0.448524	0.00702	0.608	PDIA6
40489_at	0.448797	0.00703	-1.55	ATN1
233632_s_at	0.449393	0.00705	0.579	XRN1
229031_at	0.451565	0.00709	-0.58
228527_s_at	0.451573	0.00712	-1.58	SLC25A37
1554291_at	0.451573	0.00712	-0.868	UHRF1BP1L
1566608_at	0.451573	0.00713	2.03
229701_at	0.451573	0.00714	-1.39	DNAJC9
223976_at	0.451573	0.00714	-1.63	FUT10
221230_s_at	0.451573	0.00715	0.56	ARID4B
221476_s_at	0.451573	0.00716	-0.455	RPL15
224578_at	0.451573	0.00717	0.523	RCC2
213264_at	0.451573	0.00717	-0.606	PCBP2
233555_s_at	0.451573	0.00718	-2.06	SULF2
1563772_a_at	0.45247	0.0072	-0.925	LAMA3
1563427_at	0.452515	0.00721	-2.25	LOC101928031
207716_at	0.452723	0.00722	-2.06	KRT38
232770_at	0.453058	0.00723	1.92	TUSC3
209352_s_at	0.454049	0.00726	-0.541	SIN3B
1558594_at	0.454246	0.00728	-1.35	TMEM253
203602_s_at	0.454246	0.00728	-0.589	ZBTB17
203390_s_at	0.455154	0.0073	-2.04	KIF3C
204102_s_at	0.455154	0.00731	-0.595	EEF2
208680_at	0.455458	0.00732	0.687	PRDX1
217999_s_at	0.455588	0.00733	-1.83	PHLDA1
201056_at	0.455588	0.00739	-0.584	GOLGB1
207743_at	0.455588	0.00739	-1.89
201350_at	0.455588	0.0074	-0.587	FLOT2
226309_at	0.455588	0.0074	-0.591	DNAL1
206116_s_at	0.455588	0.0074	-1.97	TPM1
243051_at	0.455588	0.00741	-0.765	CNIH4
212599_at	0.455588	0.00741	-0.692	AUTS2
223917_s_at	0.455588	0.00742	-0.564	SLC39A3
208966_x_at	0.455588	0.00742	0.592	IFI16
204561_x_at	0.455588	0.00743	-1.06	APOC4-APOC2///APOC4///APOC2
231804_at	0.455588	0.00743	-1.94	RXFP1
1557576_at	0.455588	0.00743	-1.17	PAQR3
224406_s_at	0.457128	0.00747	0.817	FCRL5
238752_at	0.457965	0.0075	-1.24	GPLD1
207042_at	0.457965	0.00751	1.36	E2F2
211456_x_at	0.457965	0.00752	1.42	MT1HL1
202709_at	0.457965	0.00752	-0.848	FMOD
1566863_at	0.457965	0.00753	1.77
233914_s_at	0.457965	0.00753	-0.761	SBF2
1559086_at	0.457965	0.00754	1.97
229284_at	0.457965	0.00755	1.12	MAT2B
240777_at	0.457965	0.00756	-1.02	SYNE2
214641_at	0.458111	0.00757	-1.27	COL4A3
227928_at	0.458111	0.00757	1.79	PARPBP
208012_x_at	0.461429	0.00764	0.646	SP110
241026_at	0.461429	0.00765	-2.04
210780_at	0.462034	0.00766	-0.864	ESR2
226741_at	0.464331	0.00771	-0.556	SLC12A6
226438_at	0.46489	0.00774	0.818	SNTB1
226564_at	0.46489	0.00775	-0.889	ZFAT
1555282_a_at	0.46489	0.00775	-1.78	PPARGC1B
216225_at	0.46489	0.00776	1.58
201015_s_at	0.46489	0.00776	1.23	JUP
233592_at	0.46489	0.00777	-1.56	ANKRD18B
240437_at	0.465096	0.00778	-1.74	CASP9
1566825_at	0.466149	0.00781	-1.19
204774_at	0.468244	0.00785	0.591	EVI2A
1554773_at	0.469571	0.00789	0.711	WFIKKN2
1559051_s_at	0.469571	0.00789	1.2	MB21D1
1552695_a_at	0.469894	0.00793	1.8	SLC2A13
238508_at	0.469894	0.00794	1.41	DBF4B
215616_s_at	0.469894	0.00794	-0.991	KDM4B
217986_s_at	0.469894	0.00795	0.57	BAZ1A
227006_at	0.469894	0.00795	0.958	PPP1R14A
242152_at	0.469894	0.00796	-1.71
232657_at	0.469894	0.00796	-1.03
235389_at	0.470118	0.00797	-0.614	PHF20
231851_at	0.471754	0.00801	-2.14	RAVER2
201929_s_at	0.472382	0.00803	-1.84	PKP4
1561369_at	0.472382	0.00804	-0.944	ELFN2
204040_at	0.472382	0.00804	1.94	RNF144A
236482_at	0.473686	0.00807	-1.63
205034_at	0.474507	0.0081	0.747	CCNE2
44673_at	0.474507	0.00811	1.24	SIGLEC1
241529_at	0.474507	0.00811	-0.688
207923_x_at	0.474885	0.00813	-1.7	PAX8
228433_at	0.474885	0.00814	-0.816	NFYA
1566841_at	0.474888	0.00815	-1.69
220117_at	0.474975	0.00816	-1.54	ZNF385D
219014_at	0.475377	0.00819	0.667	PLAC8
222435_s_at	0.475377	0.00819	0.767	UBE2J1
225644_at	0.475377	0.00819	0.677	CCDC117
235864_at	0.476824	0.00822	-1.52	ATP6V1D
226983_at	0.478603	0.00826	-1.04	ZNF777
243985_at	0.47898	0.00829	-0.563	GTF2A2
200968_s_at	0.47898	0.0083	0.909	PPIB
1561565_at	0.47898	0.00831	1.57	LOC101928309
1560435_at	0.47898	0.00832	-1.83
204207_s_at	0.47898	0.00833	0.82	RNGTT
210763_x_at	0.47898	0.00833	-0.715	NCR3
205210_at	0.47898	0.00834	-1.29	TGFBRAP1
216776_at	0.47898	0.00834	-1.45
207909_x_at	0.47898	0.00835	-1.82	DAZ4///DAZ2///DAZ3///DAZ1
225710_at	0.47898	0.00836	0.641	GNB4
209766_at	0.47898	0.00837	-0.791	PRDX3
1570035_at	0.480981	0.00841	-1.62	TBC1D10A
203800_s_at	0.481711	0.00843	0.619	MRPS14
240566_at	0.48184	0.00844	1.4
204984_at	0.482144	0.00846	-1.52	GPC4
218232_at	0.483106	0.00848	1.43	C1QA
221816_s_at	0.483277	0.00849	0.56	PHF11
214451_at	0.483853	0.00851	-1.53	TFAP2B
214493_s_at	0.484372	0.00854	-1.28	PATJ
242745_at	0.484372	0.00854	1.72	CASR
207228_at	0.484372	0.00855	-1.63	PRKACG
200705_s_at	0.484517	0.00856	-0.49	SNORA41///EEF1B2
205241_at	0.48696	0.00861	0.89	SCO2
244697_at	0.487194	0.00863	-1.23
206461_x_at	0.487194	0.00863	1.22	MT1H
237498_at	0.487707	0.00865	-1.43	NEDD4L
224779_s_at	0.487707	0.00866	0.552	FAM96A
226826_at	0.48928	0.0087	-0.684	LSM11
217856_at	0.489545	0.00872	-0.891	RBM8A
215814_at	0.489545	0.00872	1.7	DST
229623_at	0.490105	0.00874	-2.58	TMEM150C
200615_s_at	0.491512	0.00877	0.771	AP2B1
216560_x_at	0.491512	0.00878	1.08	IGLC1
1554272_at	0.491852	0.0088	2.12	ERAP2
204363_at	0.491852	0.00882	2.17	F3
1562847_at	0.491852	0.00882	-1.94	LOC101929297
202276_at	0.491852	0.00883	0.487	SHFM1
243546_at	0.491852	0.00884	-0.792
223885_at	0.491852	0.00885	-1.9	CALN1
238250_at	0.491852	0.00885	-2.16
1553592_x_at	0.492261	0.00888	1.38	BCRP3
240806_at	0.492261	0.00888	-0.848	RPL15
241785_at	0.492261	0.00889	-0.696
219819_s_at	0.493073	0.00891	0.527	MRPS28
216367_at	0.493435	0.00893	-1.82	COL4A3
219656_at	0.493572	0.00894	-1.66	PCDH12
1563385_at	0.493572	0.00895	-1.83	LINC00307
231810_at	0.493572	0.00896	-0.67	THRIL///BRI3BP
226260_x_at	0.493572	0.00896	-1.38	ZNF358
222321_at	0.49446	0.00899	-1.92	AGTR2
206907_at	0.495694	0.00905	-0.875	TNFSF9
228856_at	0.495694	0.00905	-0.615	ZNF747
226149_at	0.495694	0.00905	-0.533	SNORA60///SNORA71E///SNHG11
206898_at	0.495694	0.00906	-2.15	CDH19
1561853_a_at	0.495694	0.00907	1.53	IL23R
227170_at	0.495694	0.00909	-0.676	ZNF316
224638_at	0.495694	0.0091	-0.567	SPPL3
204674_at	0.495694	0.0091	0.536	LRMP
225516_at	0.495694	0.0091	-0.995	SLC7A2
1556113_at	0.495694	0.00911	1.2	LOC101928841
203764_at	0.495694	0.00911	2.6	DLGAP5
216050_at	0.496116	0.00914	-2.15
221286_s_at	0.496116	0.00914	1.06	MZB1
227942_s_at	0.496116	0.00915	0.651	CRIPT
205987_at	0.496116	0.00916	-1.43	CD1C
213972_at	0.496116	0.00917	-1.62
202790_at	0.496116	0.00918	2.05	CLDN7
228456_s_at	0.496116	0.00919	-0.678	CDS2
233032_x_at	0.496116	0.00919	1.44
213650_at	0.496119	0.0092	-0.661	LOC101930583///GOLGA8B///GOLGA8A
232722_at	0.497872	0.00925	-0.828	RNASET2
213183_s_at	0.497872	0.00925	-1.86
227198_at	0.49803	0.00926	-0.572	AFF3
242789_at	0.498267	0.00929	-2.1	PDE1A
207618_s_at	0.498267	0.00931	-0.536	BCS1L
231115_at	0.498267	0.00931	1.89	POLH
217165_x_at	0.498267	0.00934	1.84	MT1F
224094_at	0.498267	0.00934	-2.1
225285_at	0.498267	0.00934	0.996	BCAT1
210332_at	0.498267	0.00935	1.85	ACHE
221434_s_at	0.498267	0.00935	0.757	SLIRP
224309_s_at	0.498267	0.00935	0.404	SUGT1
236176_at	0.498267	0.00936	2.04
222680_s_at	0.498267	0.00938	0.983	DTL
211070_x_at	0.498267	0.00939	0.696	DBI
206417_at	0.498267	0.00939	-1.51	CNGA1
219300_s_at	0.498267	0.0094	-1.99	CNTNAP2
1554696_s_at	0.498518	0.00941	1.39	TYMS
240633_at	0.499642	0.00944	-1.17	DOK7
211598_x_at	0.500704	0.00947	-2.1	VIPR2
234100_at	0.501151	0.00949	-2.09
216122_at	0.502034	0.00951	0.899
235780_at	0.502928	0.00954	0.655	PRKACB
224571_at	0.503913	0.00958	0.694	IRF2BP2
238596_at	0.503913	0.00958	0.613	FRA10AC1
239543_s_at	0.503913	0.00959	1.28
237112_at	0.504186	0.0096	-0.601
228578_at	0.50507	0.00963	0.594	RBM45
220266_s_at	0.50507	0.00964	-1.17	KLF4
227666_at	0.50507	0.00964	-2.13	DCLK2
1569545_at	0.507563	0.0097	-1.69
232666_at	0.509111	0.00975	1.65	OAS3
222786_at	0.509111	0.00975	0.851	CHST12
1555132_at	0.509182	0.00976	-1.46	LOC101928787
1556638_at	0.50952	0.00978	-2.39	PAX7
225722_at	0.509825	0.00979	-0.807	MIR3658///UCK2
213060_s_at	0.509901	0.0098	1.26	CHI3L2
205444_at	0.510009	0.00981	-1.7	ATP2A1
236730_at	0.510821	0.00984	-1.42	GIPC3
1561614_at	0.510821	0.00985	-1.54	SLC8A1
235315_at	0.511929	0.00989	0.836	TSC22D1
233900_at	0.511929	0.00989	-1.6
1561224_at	0.51324	0.00992	-1.67	LOC101927228
227479_at	0.514503	0.00996	-0.925
226770_at	0.515507	0.00998	-1.34	MAGI3
211182_x_at	0.515646	0.01	-1.56	LOC101928269///LOC100506403///RUNX1
231326_s_at	0.515835	0.01	-1.85	TMEM185A
238144_s_at	0.516038	0.01	-1.14
224711_at	0.516038	0.01	-0.448	YY1
215719_x_at	0.516038	0.0101	1	FAS
229192_s_at	0.516038	0.0101	-2.33	LOC101929597///TBCD
203144_s_at	0.516038	0.0101	1.08	KIAA0040
1553838_at	0.516038	0.0101	-2.12	C4orf45
221240_s_at	0.516038	0.0101	-1.3	B3GNT4
1553069_at	0.516038	0.0101	-2.02
200983_x_at	0.516038	0.0101	0.605	CD59
1570307_s_at	0.516038	0.0101	-1.63	ST18
207366_at	0.516273	0.0102	-1.14	KCNS1
221631_at	0.516273	0.0102	-0.832	CACNA1I
220658_s_at	0.516273	0.0102	1.55	ARNTL2
241356_at	0.516273	0.0102	-1.74	SDR42E1
220861_at	0.516273	0.0102	-1.78	USP22
216131_at	0.516273	0.0102	1.79	FRMD4B
242354_at	0.516273	0.0102	-1.24
205190_at	0.516273	0.0103	1.94	PLS1
235652_at	0.516273	0.0103	-0.739
240318_at	0.516273	0.0103	-1.49	AFMID
222702_x_at	0.516273	0.0103	0.596	CRIPT
1556951_at	0.516273	0.0103	-1.37
224863_at	0.516273	0.0103	1.48	GNAQ
220142_at	0.516273	0.0103	-1.38	HAPLN2
1560683_at	0.516273	0.0103	2.33	NBEAP1
1569905_at	0.516273	0.0103	-1.25	HSD11B1L
216846_at	0.516273	0.0103	1.44	CYAT1
1563571_at	0.516273	0.0103	-1.79	CTBP1-AS
221049_s_at	0.516273	0.0103	-1.32	POLL
223062_s_at	0.516273	0.0103	0.919	PSAT1
235072_s_at	0.516273	0.0103	-0.644	KIF13A
225814_at	0.516273	0.0103	0.484	XRN1
214350_at	0.516273	0.0103	-1.81	SNTB2
211269_s_at	0.516273	0.0103	-1.92	IL2RA
216528_at	0.516273	0.0104	-1.29
206423_at	0.516273	0.0104	-1.81	ANGPTL7
227782_at	0.516369	0.0104	-1.55	ZBTB7C
240982_at	0.516592	0.0104	-2.27	CARS
222461_s_at	0.516592	0.0104	1.81	LOC101929047///HERC2
224823_at	0.516592	0.0104	1.46	MYLK
221044_s_at	0.516592	0.0104	0.777	TRIM6-TRIM34///TRIM34
1559724_at	0.516592	0.0104	1.69
1553399_a_at	0.517056	0.0104	-0.929	MGC57346///CRHR1-IT1
230099_at	0.517058	0.0104	-0.462
1561396_at	0.520304	0.0105	-1.86	EPHA6
228959_at	0.520307	0.0105	-0.649	PDK3
204949_at	0.520307	0.0105	-0.592	ICAM3
201931_at	0.520307	0.0106	0.499	ETFA
228214_at	0.52087	0.0106	-1.69	SOX6
201683_x_at	0.52087	0.0106	-0.544	TOX4
214435_x_at	0.522373	0.0106	0.518	RALA
235269_at	0.522634	0.0107	-1.76	FAM83F
242651_at	0.522634	0.0107	-1.71
1561328_at	0.522634	0.0107	1.67	MIR3663HG
223899_at	0.522634	0.0107	-1.41	SMIM4
235854_x_at	0.522634	0.0107	-2.16	ROCK1
223893_at	0.522634	0.0107	-1.54	ENAM
228019_s_at	0.522634	0.0107	0.679	MRPS18C
231296_at	0.522634	0.0107	-1.05
204186_s_at	0.522634	0.0107	0.531	PPID
211824_x_at	0.522634	0.0107	-0.497	NLRP1
237775_x_at	0.522634	0.0107	-1.68
235330_at	0.522634	0.0107	-1.35	CCDC117
230411_at	0.522689	0.0108	0.773	UBE2V2
221613_s_at	0.523584	0.0108	0.631	ZFAND6
228831_s_at	0.523584	0.0108	-0.488	GNG7
224588_at	0.523584	0.0108	6.71	XIST
1568574_x_at	0.523584	0.0108	-2.42	SPP1
223462_at	0.523584	0.0108	-0.518	TMEM175
234226_at	0.523584	0.0108	1.07	OPN4
212565_at	0.523584	0.0109	1.19	STK38L
222073_at	0.523584	0.0109	-1.27	COL4A3
1569171_a_at	0.523584	0.0109	-1.71
222512_at	0.523584	0.0109	0.576	NUB1
242078_at	0.523756	0.0109	-0.957	AFF3
231132_at	0.523756	0.0109	-1.21	LINC01193
1569418_at	0.523756	0.0109	-1.85	LINC00682
1553690_at	0.523756	0.0109	-0.767	SGO1
216475_at	0.523756	0.0109	-1.07
228872_at	0.523756	0.0109	-1.17	ABHD17B
212603_at	0.523766	0.0109	0.652	MRPS31
205582_s_at	0.523766	0.0109	0.75	GGT5
231452_at	0.524442	0.011	-1.29	HRASLS5
209762_x_at	0.525238	0.011	0.551	SP110
203991_s_at	0.525238	0.011	0.77	KDM6A
235760_at	0.526294	0.0111	1.42	NSD1
232377_at	0.526294	0.0111	1.77	NXPH1
242277_at	0.526294	0.0111	0.62
218923_at	0.526294	0.0111	0.724	CTBS
220090_at	0.526294	0.0111	1.63	CRNN
241814_at	0.526294	0.0111	2.06
240684_at	0.526294	0.0111	-1.56
1560686_at	0.526294	0.0111	-1.75	ITGAD
235407_at	0.526294	0.0111	-0.506	RABGEF1
210495_x_at	0.526294	0.0111	-1.4	FN1
217453_at	0.526423	0.0112	1.61	LOC729815
222848_at	0.526423	0.0112	0.637	CENPK
230803_s_at	0.526423	0.0112	-0.935	ARHGAP24
232696_at	0.526423	0.0112	-0.996
226363_at	0.526423	0.0112	-0.587	ABCC5
1556116_s_at	0.526423	0.0112	-1.74	TNPO1
239700_at	0.526423	0.0112	1.62	ZNF710
1555445_at	0.526423	0.0112	-1.85	CA8
206433_s_at	0.526423	0.0113	-2	SPOCK3
202403_s_at	0.526423	0.0113	1.57	COL1A2
204912_at	0.526423	0.0113	-0.747	IL10RA
228662_at	0.526423	0.0113	-0.49	SOCS7
200951_s_at	0.526423	0.0113	1.29	CCND2
230872_s_at	0.526423	0.0113	-0.877	ARPC4-TTLL3///TTLL3///ARPC4
207529_at	0.526423	0.0113	1.4	DEFA5
203418_at	0.526423	0.0113	1.85	CCNA2
1559614_at	0.526423	0.0113	-1.77	FLJ38773
218288_s_at	0.526423	0.0114	0.483	CCDC90B
1554192_s_at	0.526423	0.0114	-0.717	TRMT44
223361_at	0.526423	0.0114	0.732	ABRACL
202837_at	0.526423	0.0114	0.944	TRAFD1
233909_at	0.526423	0.0114	-1.63
233603_at	0.526423	0.0114	-2.06
212132_at	0.526423	0.0114	0.681	LSM14A
1569219_at	0.526423	0.0114	1.83
211905_s_at	0.526423	0.0115	-2.01	ITGB4
241548_at	0.526423	0.0115	-1.92
218043_s_at	0.526423	0.0115	0.683	AZI2
202953_at	0.526423	0.0115	2.11	C1QB
208035_at	0.526423	0.0115	-0.755	GRM6
215111_s_at	0.526423	0.0115	0.695	TSC22D1
208638_at	0.526423	0.0115	0.484	PDIA6
216365_x_at	0.526423	0.0115	0.824	IGLJ3///CKAP2
203669_s_at	0.526423	0.0115	-0.612	DGAT1
239213_at	0.526423	0.0115	-0.714	SERPINB1
1563335_at	0.526423	0.0115	2.02	IRGM
227360_at	0.526423	0.0115	-1.3
232720_at	0.526423	0.0115	-1.53	LINGO2
202764_at	0.526423	0.0115	-0.616	STIM1
208445_s_at	0.526423	0.0115	0.56	BAZ1B
214406_s_at	0.526423	0.0115	1.34	SLC7A4
240841_at	0.526423	0.0116	-1.52	INSM2
208523_x_at	0.526423	0.0116	0.857	HIST1H2BC///HIST1H2BI///HIST1H2BE///HIST1H2BF///HIST1H2BG
216597_at	0.526423	0.0116	-1.03
212658_at	0.526423	0.0116	-0.611	LHFPL2
1553412_at	0.526423	0.0116	-1.32	AGBL4
1554176_a_at	0.526423	0.0116	-1.92	C3orf33
223394_at	0.526423	0.0116	-0.863	SERTAD1
240805_at	0.526423	0.0116	-1.7
1570208_at	0.528836	0.012	-1.84	LINC00907
214818_at	0.526423	0.0116	-1.49	CCDC57
207514_s_at	0.526423	0.0117	1.56	GNAT1
241584_at	0.526423	0.0117	-1.4
213791_at	0.526423	0.0117	-1.22	PENK
232654_s_at	0.526423	0.0117	-1.94	UGT1A6
214002_at	0.526423	0.0117	-0.601	MYL6
203886_s_at	0.526423	0.0117	-1.82	FBLN2
223637_s_at	0.526423	0.0117	-0.429	FAM160A2
201589_at	0.526423	0.0117	0.549	SMC1A
212816_s_at	0.526423	0.0117	-1.96	CBS
209118_s_at	0.526423	0.0117	-0.69	TUBA1A
216080_s_at	0.526423	0.0117	-0.673	FADS3
208937_s_at	0.526423	0.0118	-1.11	ID1
1555465_at	0.526423	0.0118	1.19	MCOLN2
1555404_a_at	0.526423	0.0118	-1.55	DUOXA1
234717_at	0.526423	0.0118	-2.19
203020_at	0.5271	0.0118	0.516	RABGAP1L
209008_x_at	0.5271	0.0118	-0.971	KRT8
219836_at	0.5271	0.0118	1.66	ZBED2
226665_at	0.5271	0.0118	-1.13	AHSA2
202954_at	0.5271	0.0118	1.13	UBE2C
227758_at	0.5271	0.0118	1.5	RERG
210091_s_at	0.527572	0.0119	1.75	DTNA
222922_at	0.527572	0.0119	1.7	KCNE3
201582_at	0.527744	0.0119	0.553	SEC23B
214559_at	0.527744	0.0119	-1.48	DRD3
1552448_a_at	0.527744	0.0119	-1.3	FAM167A-AS1
206140_at	0.528003	0.0119	1.54	LHX2
237217_at	0.528213	0.0119	1.87	ADAMTSL1
213000_at	0.528213	0.0119	0.503	MORC3
204859_s_at	0.528213	0.012	0.518	APAF1
214987_at	0.528213	0.012	-1.32	GAB1
210377_at	0.528836	0.012	-1.34	ACSM3
237593_at	0.528836	0.012	1.79
1569811_at	0.528836	0.012	-2.09	LOC729307
1555833_a_at	0.528836	0.012	0.651	IRGQ
1556578_a_at	0.528836	0.012	1.85	FLJ31945
227332_at	0.528836	0.012	-1.68	PXN-AS1
244731_at	0.528836	0.0121	-2.64
243377_at	0.528836	0.0121	1.44
229135_at	0.528836	0.0121	-1.67	FASTKD2
1569679_at	0.528836	0.0121	-0.725	CDH22
1554376_s_at	0.528836	0.0121	1.92	HACD1
225880_at	0.528979	0.0121	0.66	TOR1AIP2
228074_at	0.529629	0.0121	-1.21	ITPRIPL2
235649_at	0.530301	0.0121	-1.14	ADAMTS8
222125_s_at	0.53152	0.0122	-0.461	P4HTM
228970_at	0.53152	0.0122	0.496	ZBTB8OS
230150_at	0.53152	0.0122	-1.24	BCAP29
241194_at	0.532132	0.0122	-1.82
1562820_at	0.534045	0.0123	-2.2
223591_at	0.534045	0.0123	-0.53	RNF135
205000_at	0.534045	0.0123	-4.93	DDX3Y
205502_at	0.534231	0.0123	-1.59	CYP17A1
208973_at	0.534902	0.0123	-0.562	ERI3
218927_s_at	0.534915	0.0123	0.668	CHST12
205299_s_at	0.535578	0.0124	0.616	BTN2A2
231922_at	0.535578	0.0124	-0.563	ZNF276
239806_at	0.535743	0.0124	-1.45
204541_at	0.535823	0.0124	-1.78	SEC14L2
234588_at	0.535823	0.0124	1.49
1554541_a_at	0.536026	0.0124	-1.75	GPRIN2
202091_at	0.536078	0.0125	-0.683	ARL2BP
209040_s_at	0.536078	0.0125	0.481	PSMB8
202806_at	0.536078	0.0125	1.24	DBN1
231986_at	0.536078	0.0125	-1.61	RIMS1
230085_at	0.536078	0.0125	-0.599	PDK3
1554258_a_at	0.538679	0.0126	-1.43	DNAJC5B
234638_at	0.538743	0.0126	-1.97
1560509_at	0.538743	0.0126	-1.37
203081_at	0.539263	0.0126	-0.788	CTNNBIP1
208106_x_at	0.540775	0.0126	-1.93	PSG6
1554173_at	0.540863	0.0127	-1.31	CD300LB
215039_at	0.540863	0.0127	1.73	LINC01140
212210_at	0.540863	0.0127	-2.01	INTS1
220032_at	0.540863	0.0127	-0.797	CPED1
239089_at	0.540863	0.0127	1.83
50277_at	0.540863	0.0127	-0.483	GGA1
235945_at	0.540863	0.0127	-1.85
203130_s_at	0.540863	0.0127	-0.611	KIF5C
237957_at	0.540863	0.0128	1.73	LOC643711
204962_s_at	0.540863	0.0128	1.32	SLC35F6///CENPA
241862_x_at	0.540863	0.0128	1.06	C19orf45
223360_at	0.540863	0.0128	-0.947	SPATC1L
208515_at	0.540863	0.0128	0.869	HIST1H2BM
227904_at	0.540863	0.0128	0.608	AZI2
231625_at	0.540863	0.0128	-1.98	SLC22A9
221825_at	0.540863	0.0128	-0.453	ANGEL2
1569596_at	0.540863	0.0128	1.46
217272_s_at	0.540863	0.0128	-2.08	SERPINB13
205435_s_at	0.540863	0.0128	-0.634	AAK1
213134_x_at	0.540863	0.0129	0.481	BTG3
212276_at	0.540863	0.0129	0.652	LPIN1
242791_at	0.540863	0.0129	-1.9	FBXO3
207378_at	0.540863	0.0129	1.08	TREH
1563565_at	0.540863	0.0129	1.79	INPP5B
225076_s_at	0.540863	0.0129	0.441	ZNFX1
241477_at	0.540863	0.0129	1.58	MIR631///NEIL1
235497_at	0.540863	0.0129	1.92	LINC01128
233611_at	0.541088	0.0129	1.6
242752_at	0.541088	0.0129	1.4	PPM1K
201957_at	0.541088	0.0129	-0.944	PPP1R12B
202151_s_at	0.541088	0.013	-0.687	UBAC1
1564139_at	0.541431	0.013	-1.04	A2M-AS1
1553176_at	0.541431	0.013	-1.52	SH2D1B
1561502_x_at	0.542049	0.013	-1.46	CTU2
244251_at	0.542215	0.013	0.782	LCP2
237489_at	0.542854	0.0131	2.08	NLRP2
234477_at	0.542854	0.0131	-1.07	IGHV4-31///IGHA1
229437_at	0.542854	0.0131	0.937	MIR155///MIR155HG
209193_at	0.542862	0.0131	0.842	PIM1
1554748_at	0.542974	0.0131	1.32	CLCNKB
224902_at	0.543609	0.0131	-0.558	PDPR
207421_at	0.543799	0.0131	1.24	CA5A
233559_s_at	0.54433	0.0132	0.766	WDFY1
237736_at	0.544482	0.0132	-1.73	BSND
1555979_at	0.544482	0.0132	0.822	LOC100130417
213821_s_at	0.545134	0.0132	-1.97	IDS
203554_x_at	0.545134	0.0132	0.617	PTTG1
227878_s_at	0.54565	0.0133	-0.622	ALKBH7
213523_at	0.54565	0.0133	0.922	CCNE1
228084_at	0.54565	0.0133	-0.702	PLA2G12A
1565525_a_at	0.54565	0.0133	-0.549	TCP11L2
1553572_a_at	0.546126	0.0133	1.58	CYGB
215376_at	0.547159	0.0133	-0.7
226354_at	0.547159	0.0133	0.606	LACTB
1563290_at	0.547159	0.0133	1.77	DNAH3
213658_at	0.547159	0.0134	-0.607
243729_at	0.547159	0.0134	-1.36
215578_at	0.547159	0.0134	-0.762
218904_s_at	0.547159	0.0134	1.39	C9orf40
210313_at	0.547159	0.0134	-1.18	LILRA4
207447_s_at	0.547159	0.0134	-1.94	MGAT4C
208180_s_at	0.547159	0.0134	1.59	HIST1H4H
45653_at	0.547159	0.0135	-0.628	KCTD13
1559667_at	0.547159	0.0135	-1.76
210524_x_at	0.547159	0.0135	0.681
211645_x_at	0.547159	0.0135	0.61
240689_at	0.547159	0.0135	-1.68	REC114
236776_at	0.547159	0.0135	-1.2
217092_x_at	0.547159	0.0135	-0.534
45572_s_at	0.547223	0.0135	-0.457	GGA1
203707_at	0.548855	0.0136	-0.427	LINC00921///ZNF263
235190_at	0.548855	0.0136	-0.825
227812_at	0.548855	0.0136	1.66	TNFRSF19
225918_at	0.548855	0.0136	-0.602	GLG1
206975_at	0.548855	0.0136	1.69	LTA
202057_at	0.548855	0.0136	-0.496	KPNA1
221115_s_at	0.548855	0.0136	-1.07	LENEP
217506_at	0.548855	0.0136	-0.693
1561718_at	0.548855	0.0136	-1.84
223649_s_at	0.548855	0.0137	-0.656	SLC25A39
232155_at	0.548855	0.0137	1.29	RNF213
221555_x_at	0.548855	0.0137	-0.844	CDC14B
212561_at	0.548855	0.0137	0.569	DENND5A
238026_at	0.548855	0.0137	-0.498	RPL35A
214844_s_at	0.548855	0.0137	-1.38	DOK5
226285_at	0.548855	0.0137	0.63	CAPRIN1
214832_at	0.548855	0.0137	-0.772	HNF4A
211226_at	0.548855	0.0137	1.95	GALR2
220009_at	0.548855	0.0137	-1.03	LONRF3
208103_s_at	0.548855	0.0137	0.614	ANP32E
236854_at	0.548855	0.0137	-0.744	LINC00494
230899_at	0.54892	0.0138	-1.34	SETD4
230806_s_at	0.54892	0.0138	-1.45	FAM65A
207005_s_at	0.54892	0.0138	-0.648	BCL2
230225_x_at	0.549075	0.0138	1.71
207963_at	0.549075	0.0138	1.6	KIF25-AS1
209719_x_at	0.549075	0.0138	-1.21	SERPINB3
236866_at	0.549137	0.0138	-1.65	GALNS
1553427_at	0.549778	0.0139	-1.32	ADAMTS15
212448_at	0.549778	0.0139	-1.43	NEDD4L
1556250_at	0.549778	0.0139	-1.47
223565_at	0.549903	0.0139	0.852	MZB1
1559028_at	0.550006	0.0139	-1.64
242517_at	0.550488	0.0139	-0.681	KISS1R
230315_at	0.550488	0.0139	-1.14
239105_at	0.550488	0.0139	-0.731
1560491_at	0.550488	0.014	2.27	LOC102546299
224405_at	0.550488	0.014	0.986	FCRL5
221232_s_at	0.550488	0.014	-1.79	ANKRD2
240111_at	0.550488	0.014	-0.89	RHOBTB3
1558504_at	0.550488	0.014	-1.19	GTF2IP12
1557236_at	0.550488	0.014	1.05	APOL6
39248_at	0.550488	0.014	1.12	AQP3
1563529_at	0.55088	0.014	-1.65	LOC101930373///HYDIN2///HYDIN
230572_at	0.55088	0.014	1.99	WWC2-AS2
237515_at	0.551488	0.0141	-2.21	TMEM56
218115_at	0.551724	0.0141	0.832	ASF1B
1559926_at	0.551724	0.0141	-1.08	LOC728353
1569663_at	0.552001	0.0141	1.99
227670_at	0.552001	0.0141	-0.436	ZNF75A
243123_at	0.552001	0.0141	-1.4
243948_at	0.552001	0.0141	1.76	ZC3H14
219038_at	0.553084	0.0142	-0.662	MORC4
244087_at	0.553124	0.0142	-1.21
232961_at	0.553124	0.0142	1.46	SPATS2L
220926_s_at	0.553124	0.0142	0.65	EDEM3
222998_at	0.553124	0.0142	-0.649	MAF1
226396_at	0.553124	0.0142	-0.693	TEN1-CDK3///TEN1
1562294_x_at	0.553124	0.0142	-2.08	ANKRD30B
225308_s_at	0.553776	0.0143	2.33	TANC1
237369_at	0.553776	0.0143	-2.04
239278_at	0.55394	0.0143	-0.582	BCAS4
212083_at	0.553978	0.0143	-0.491	TEX261
1563054_at	0.553978	0.0143	-2.06
218135_at	0.553989	0.0143	0.47	ERGIC2
221302_at	0.553989	0.0143	-1.48	KLF15
205588_s_at	0.553989	0.0143	0.58	FGFR1OP
41660_at	0.553989	0.0143	-0.583	CELSR1
1552372_at	0.554399	0.0144	2.13	C4orf33
206677_at	0.554399	0.0144	-1.55	KRT31
1561638_at	0.554399	0.0144	-1.92
226706_at	0.554399	0.0144	-1.11	FLJ23867///QSOX1
244125_at	0.554399	0.0144	2.78
214079_at	0.554552	0.0144	2.04	DHRS2
243044_at	0.554656	0.0144	-1.52
218742_at	0.554656	0.0145	-0.864	NARFL
226988_s_at	0.554656	0.0145	-1.34	MYH14
243713_at	0.554656	0.0145	2.25
213922_at	0.554656	0.0145	-0.623	TTBK2
238343_x_at	0.554656	0.0145	-1.99
209144_s_at	0.555963	0.0145	1.34	CBFA2T2
1554410_a_at	0.555964	0.0145	-0.668	RCC1L
243364_at	0.556095	0.0146	-0.644	AUTS2
228311_at	0.556139	0.0146	-1.54	BCL6B
208916_at	0.556139	0.0146	-0.634	SLC1A5
244011_at	0.557061	0.0146	0.669	PPM1K
227997_at	0.557412	0.0146	-1.91	IL17RD
1569656_at	0.557412	0.0146	-1.85
239068_at	0.557437	0.0147	-0.711	GNL1
227806_at	0.558335	0.0147	-0.814	C16orf74
202473_x_at	0.558462	0.0147	1.16	HCFC1
219152_at	0.558462	0.0147	1.47	PODXL2
215944_at	0.558462	0.0147	-1.87	LINC01361
241910_x_at	0.558462	0.0147	-0.832	ARL17B///ARL17A
224952_at	0.558462	0.0147	-0.903	TANC2
229648_at	0.558462	0.0148	-1.59	ARHGAP32
1554364_at	0.558462	0.0148	1.84	PPP2R5C
241811_x_at	0.558462	0.0148	1.83	SLC6A4
242221_at	0.558462	0.0148	-1.91
230287_at	0.558673	0.0148	-1.73	SGSM1
227913_at	0.559528	0.0148	1.31	EXOSC3
1559278_at	0.559838	0.0149	-2.04
240486_at	0.559838	0.0149	1.46	HELZ
242381_x_at	0.559838	0.0149	1.58
35974_at	0.559989	0.0149	0.524	LRMP
215880_at	0.559989	0.0149	-1.31	NAGLU
235655_at	0.559989	0.0149	1.83
233831_at	0.559989	0.015	-1.46	LOC100291666
232185_at	0.559989	0.015	-1.24	MROH8
240193_at	0.559989	0.015	0.75
236278_at	0.559989	0.015	1.61	HIST1H3E
228476_at	0.559989	0.015	-0.547	CCDC191
224679_at	0.559989	0.015	0.491	MESDC2
225613_at	0.559989	0.015	-0.745	MAST4
241534_at	0.559989	0.015	0.714	LOC100505549
232245_at	0.559989	0.015	1.56	SLC25A34
202428_x_at	0.559989	0.015	0.617	DBI
228989_at	0.559989	0.015	-1.15	TYMSOS
216103_at	0.560647	0.015	-1.71	ACOT11
244109_at	0.562443	0.0151	-1.06	WDR38
225990_at	0.562494	0.0151	-1.53	BOC
1565614_at	0.562494	0.0151	2.5
1560881_a_at	0.563082	0.0152	-0.797	LINC00112
204240_s_at	0.563082	0.0152	1.34	SMC2
1552825_at	0.563082	0.0152	1.69	ZNF396
1557480_a_at	0.563082	0.0152	-0.663	PPP1R27
219700_at	0.563082	0.0152	-1.28	PLXDC1
233576_at	0.56389	0.0152	-1.99	HMGCLL1
224829_at	0.56389	0.0153	0.72	CPEB4
221072_at	0.56389	0.0153	-1.51	GSN-AS1
219279_at	0.56389	0.0153	0.579	DOCK10
238234_at	0.56389	0.0153	-1.75
209463_s_at	0.56389	0.0153	0.704	TAF12
232460_at	0.56389	0.0153	-1.5
1554447_at	0.56464	0.0153	0.851	JPX
237385_at	0.56464	0.0153	-1.66	LINC00867
223849_s_at	0.56464	0.0153	1.15	MOV10
212654_at	0.56464	0.0154	-1.96	TPM2
1554500_a_at	0.56464	0.0154	-1.54	RGS7
204454_at	0.56464	0.0154	-0.544	LDOC1
244822_at	0.56464	0.0154	-0.779	GART
1556489_at	0.56464	0.0154	-1.88	LOC101805491///TMEM247
219935_at	0.56464	0.0154	-1.66	ADAMTS5
1564897_at	0.56464	0.0155	-1.82	TNR
204639_at	0.56464	0.0155	0.651	ADA
237318_at	0.56464	0.0155	-0.891
210132_at	0.56464	0.0155	-1.41	EFNA3
210705_s_at	0.56464	0.0155	0.761	TRIM5
45828_at	0.56464	0.0155	-0.441	ATP5SL
223618_at	0.56464	0.0155	-1.8	FMN2
211345_x_at	0.56464	0.0155	-0.515	MIR3654///EEF1G
218601_at	0.56464	0.0155	-0.95	URGCP
1555792_a_at	0.56464	0.0155	1.31	CCDC116
205547_s_at	0.56464	0.0155	-0.589	TAGLN
237647_at	0.564769	0.0155	-1.48	GHRL
237748_at	0.564822	0.0156	-1.37	SCGB2B2
1566851_at	0.564822	0.0156	-2.03	TRIM42
233746_x_at	0.564822	0.0156	0.582	SERF2-C15ORF63///MIR1282///HYPK///SERF2
225860_at	0.564822	0.0156	-0.702	MMP24-AS1
216853_x_at	0.56606	0.0156	0.882	IGLJ3
1563821_at	0.56606	0.0156	-1.74	LINC00858
1568817_at	0.56606	0.0156	-1.56	LOC105372840
224288_x_at	0.56606	0.0156	-0.641	FKSG49
206979_at	0.566343	0.0157	-1.95	C8B
201876_at	0.566343	0.0157	-0.68	PON2
231262_at	0.566413	0.0157	-1.76
217919_s_at	0.566413	0.0157	0.741	MRPL42
228497_at	0.566889	0.0157	-0.895	SLC22A15
232598_at	0.566889	0.0157	-2.25	NUP210L
219606_at	0.566889	0.0158	-1.42	PHF20L1
232903_at	0.566889	0.0158	-1.62
232103_at	0.566889	0.0158	0.561	BPNT1
228868_x_at	0.566889	0.0158	1.72	CDT1
234354_x_at	0.566889	0.0158	-1.58	ERBB2
229721_x_at	0.566889	0.0158	0.692	DERL3
202365_at	0.566889	0.0158	-0.675	UNC119B
1556452_a_at	0.566889	0.0158	1.28	LINC00928
237200_at	0.567379	0.0159	-1.34	LOC100505902///LOC285389
222410_s_at	0.567379	0.0159	0.588	SNX6
1555774_at	0.567379	0.0159	1.9	ZAR1
1563116_at	0.567379	0.0159	-1.46	LOC101927363
211480_s_at	0.567379	0.0159	-2.12	SLCO1A2
203913_s_at	0.567379	0.0159	2.23	HPGD
232883_at	0.567509	0.0159	2.17
236481_at	0.567902	0.0159	-1.55	FAH
235374_at	0.567937	0.0159	-0.488
203064_s_at	0.567937	0.0159	0.477	FOXK2
200036_s_at	0.567937	0.016	-0.457	RPL10A
222470_s_at	0.567937	0.016	1.74	UQCC1
1562348_at	0.567937	0.016	-1.72	LINC00664
230916_at	0.567937	0.016	-1.2	NODAL
1561279_at	0.567937	0.016	-1.36
230234_at	0.567937	0.016	-1.31	FXN
211303_x_at	0.567937	0.016	1.32	FOLH1B
201098_at	0.567937	0.016	0.451	COPB2
236686_at	0.567937	0.0161	-1.43	MVK
224701_at	0.567937	0.0161	0.697	PARP14
1553030_a_at	0.567937	0.0161	-1.54	SUOX
1570269_at	0.567937	0.0161	-1.4
1553232_at	0.567937	0.0161	1.65	RMDN2
238445_x_at	0.567937	0.0161	-1.12	MGAT5B
215418_at	0.567937	0.0161	-1.86	PARVA
221505_at	0.567937	0.0161	0.416	ANP32E
213442_x_at	0.567937	0.0161	-1.1	SPDEF
236729_at	0.568308	0.0161	-0.847
220306_at	0.568308	0.0162	-0.596	FAM46C
218937_at	0.568308	0.0162	-0.502	ZSCAN32
215896_at	0.568308	0.0162	-1.37
239225_at	0.568308	0.0162	-1.26
1566145_s_at	0.568308	0.0162	-1.51	LOC101930100///LOC101928669///LOC644450
230890_at	0.568308	0.0162	-1.24	KIAA1328
217582_at	0.568308	0.0162	1.72
220282_at	0.568308	0.0162	-0.888	RIC3
214643_x_at	0.568308	0.0162	-0.568	BIN1
205080_at	0.568308	0.0163	-1.51	RARB
200089_s_at	0.568308	0.0163	-0.393	SNORD18C///SNORD18B///SNORD18A///SNORD16///RPL4
210428_s_at	0.568467	0.0163	-0.595	HGS
201091_s_at	0.568524	0.0163	0.584	CBX3
217755_at	0.568524	0.0163	0.589	HN1
32069_at	0.568524	0.0163	0.57	N4BP1
1560198_at	0.568524	0.0163	-0.782	LINC00523
242375_x_at	0.568524	0.0163	-1.83	LOC101929036///PAH
213387_at	0.568524	0.0163	0.42	ATAD2B
243360_at	0.568524	0.0164	1.76
205103_at	0.568524	0.0164	-1.49	C1orf61
206964_at	0.568524	0.0164	-1.24	NAT8B
237227_at	0.568524	0.0164	1.34	NEK10
220795_s_at	0.568524	0.0164	-1.44	BEGAIN
243114_at	0.568622	0.0164	-1.56
243091_at	0.568622	0.0164	-0.823
225232_at	0.568622	0.0164	0.508	MTMR12
1554901_at	0.569377	0.0165	-1.06	GAFA1
230477_at	0.569377	0.0165	-1.21	PARD6G-AS1
1568873_at	0.569798	0.0165	-1.3	ZNF519
218345_at	0.569798	0.0165	-2.32	TMEM176A
218125_s_at	0.571457	0.0166	-0.482	CCDC25
229015_at	0.571457	0.0166	-0.901
1563608_a_at	0.571457	0.0166	1.8	KCNT1
224832_at	0.571457	0.0166	1.46	DUSP16
244025_at	0.573879	0.0167	-0.823	ITPRIP
1567375_at	0.574209	0.0167	-1.68
206341_at	0.574209	0.0167	-1.41	IL2RA
223699_at	0.575842	0.0168	1.63	CNDP1
228376_at	0.575842	0.0168	-0.952	GGTA1P
221633_at	0.575842	0.0168	-0.78	NCAPH2
214292_at	0.575842	0.0168	-1.32	ITGB4
242232_at	0.575842	0.0168	1.02
239463_at	0.575842	0.0168	-1.37
242892_at	0.575842	0.0169	-1.58
243753_at	0.575842	0.0169	-1.95	ERICH3
1564227_at	0.575842	0.0169	-1.12
221796_at	0.575842	0.0169	-1.62	NTRK2
210951_x_at	0.575842	0.0169	0.684	RAB27A
1567247_at	0.575842	0.0169	1.88	OR5H1
211849_s_at	0.575842	0.0169	0.956	RNGTT
204671_s_at	0.575842	0.0169	-0.899	ANKRD6
236755_at	0.575842	0.0169	-0.628
1554667_s_at	0.575842	0.0169	-0.893	METTL8
211748_x_at	0.575842	0.0169	-1.3	PTGDS
1560943_s_at	0.575842	0.017	-1.44	PGD
217195_at	0.575842	0.017	-1.3	GCNT1P1
233898_s_at	0.575842	0.017	0.609	FGFR1OP2
207165_at	0.575842	0.017	1.83	HMMR
1568981_at	0.575842	0.017	1.44
214356_s_at	0.576818	0.017	0.418	KIAA0368
37512_at	0.576818	0.017	1.89	HSD17B6
1558225_at	0.576818	0.017	1.47	GABRB1
224246_at	0.577446	0.0171	1.17
208178_x_at	0.577446	0.0171	-0.616	TRIO
227299_at	0.57775	0.0171	-0.906	CCNI
232126_at	0.57775	0.0171	-0.654	COQ2
242402_x_at	0.57775	0.0171	-1.62	ARAP2
228213_at	0.578098	0.0171	-0.923	H2AFJ
203518_at	0.578098	0.0172	-0.46	LYST
1555074_a_at	0.578098	0.0172	-1.69	KCNH5
212844_at	0.578098	0.0172	-0.505	RRP1B
224281_s_at	0.578098	0.0172	-0.623	NGRN
1564881_at	0.578098	0.0172	1.86	LINC01618
213615_at	0.578098	0.0172	-0.614	LPCAT3
242394_at	0.578098	0.0172	1.54	CNKSR3
209951_s_at	0.578098	0.0173	-1.47	MAP2K7
235102_x_at	0.578098	0.0173	1.59	SNORD3D///SNORD3C///SNORD3B-2///SNORD3A///SNORD3B-1
212248_at	0.578098	0.0173	0.536	MTDH
244839_at	0.578098	0.0173	1.48	TTN
39966_at	0.578098	0.0173	0.764	CSPG5
228723_at	0.578098	0.0173	-0.858	NPTN-IT1
224623_at	0.578098	0.0173	0.53	LOC728554///THOC3
1564399_a_at	0.578098	0.0173	-0.909	ARMCX4
214329_x_at	0.578098	0.0173	1.21	TNFSF10
221217_s_at	0.578098	0.0173	-1.27	RBFOX1
231868_at	0.578098	0.0174	-1.7	HOMEZ
1563927_a_at	0.578098	0.0174	-1.94	LOC401463
229207_x_at	0.578098	0.0174	-1.68	RNF187
1559513_a_at	0.578098	0.0174	-1.73	FANCC
229899_s_at	0.578098	0.0174	-0.516	ZFAS1
225727_at	0.578098	0.0174	1.78	PLEKHH1
222747_s_at	0.578098	0.0174	-0.665	SCML1
205548_s_at	0.578098	0.0174	0.526	BTG3
218925_s_at	0.578098	0.0174	-1.15	C11orf1
53720_at	0.578098	0.0174	0.444	C19orf66
1557336_at	0.578593	0.0175	1.45	SUCLG2-AS1
1557757_at	0.578593	0.0175	-1.24
244140_at	0.578593	0.0175	-1.99
216547_at	0.578593	0.0175	-0.553
1559500_at	0.578593	0.0175	-1.26	VPS8
222980_at	0.578593	0.0175	0.568	RAB10
212559_at	0.578593	0.0175	-1.55	PRKAR1B
203096_s_at	0.578593	0.0175	0.895	RAPGEF2
212356_at	0.578593	0.0176	-0.622	KHNYN
1553619_a_at	0.578593	0.0176	-1.63	TRIM43B///TRIM43
210124_x_at	0.578593	0.0176	-0.684	SEMA4F
220326_s_at	0.578593	0.0176	-1.5	ARHGEF40
225095_at	0.578593	0.0176	0.709	SPTLC2
202697_at	0.578593	0.0176	0.541	NUDT21
226489_at	0.578593	0.0176	0.566	TMCC3
218324_s_at	0.578667	0.0177	0.621	SPATS2
220022_at	0.578667	0.0177	1.73	ZNF334
234791_at	0.578667	0.0177	-1.21	GSX1
217393_x_at	0.578667	0.0177	0.857	UBE2NL
230160_x_at	0.578667	0.0177	-1.45
234623_x_at	0.578667	0.0177	-2.25
207749_s_at	0.578667	0.0177	1.39	PPP2R3A
243064_at	0.578667	0.0177	-1.04
1566339_at	0.578667	0.0177	1.9	SNORD8
229085_at	0.578667	0.0177	-1.99	LRRC3B
1564640_at	0.578667	0.0177	-2.55	MGA
200697_at	0.578667	0.0177	-0.542	HK1
212417_at	0.578667	0.0177	0.887	SCAMP1
244724_at	0.578667	0.0178	1.48
243562_at	0.578667	0.0178	2.05	KNG1
223093_at	0.578667	0.0178	-0.448	ANKH
220771_at	0.578667	0.0178	1.77	LINC00328
231046_at	0.578667	0.0178	-1.17	LINC01023
213329_at	0.578724	0.0178	0.723	SRGAP2C///SRGAP2B///SRGAP2
201373_at	0.578724	0.0178	-0.522	PLEC
243806_at	0.578724	0.0178	-1.62
219346_at	0.578744	0.0178	-1.42	LRFN3
222234_s_at	0.578971	0.0179	-1.64	DBNDD1
243800_at	0.578971	0.0179	-2.22	NR1H4
206110_at	0.578971	0.0179	1.96	HIST1H3F///HIST1H3B///HIST1H3H///HIST1H3J///HIST1H3G///HIST1H3I///HIST1H3E///HIST1H3C///HIST1H3D///HIST1H3A
219609_at	0.578971	0.0179	-1.75	WDR25
202338_at	0.57901	0.0179	1.5	TK1
227970_at	0.57901	0.0179	-0.627	GPR157
204169_at	0.57901	0.0179	-0.776	IMPDH1
212849_at	0.57901	0.0179	-0.599	AXIN1
221152_at	0.57901	0.0179	-2.15	COL8A1
240999_at	0.57901	0.018	-1.45	LOC100287704
214534_at	0.57901	0.018	1.56	HIST1H1B
227778_at	0.57901	0.018	-0.504	MROH1
1567107_s_at	0.57901	0.018	0.849	TPM4
217485_x_at	0.57901	0.018	-0.432	PMS2P1
1553991_s_at	0.57901	0.018	-1.39	LOC101928274///VSIG10
227805_at	0.57901	0.018	-0.61	METAP1D
200042_at	0.57901	0.018	0.437	RTCB
200955_at	0.57901	0.018	0.444	IMMT
204787_at	0.579306	0.0181	-1.57	VSIG4
208659_at	0.581433	0.0181	0.417	CLIC1
230700_at	0.581433	0.0182	1.58	RTN4RL1
243022_at	0.581433	0.0182	-1.39
226300_at	0.581557	0.0182	-0.484	MED19
1553502_a_at	0.581557	0.0182	1.68	PALM2-AKAP2///PALM2///AKAP2
218618_s_at	0.581557	0.0182	0.695	LOC101928615///FNDC3B
225585_at	0.581557	0.0182	0.703	RAP2A
243938_x_at	0.581557	0.0183	-2.27	DNAH5
235278_at	0.581557	0.0183	1.03	MACROD2
234344_at	0.581557	0.0183	0.673	LOC100288675
229097_at	0.581557	0.0183	1.51	DIAPH3
231857_s_at	0.581557	0.0183	-1.14	AGBL5
1564281_at	0.581557	0.0183	1.26	LINC00491
210942_s_at	0.581557	0.0183	1.7	ST3GAL6
210019_at	0.581557	0.0183	-1.43	CALML3
211881_x_at	0.581557	0.0183	0.588	IGLJ3
227363_s_at	0.581557	0.0183	0.508	EMC8
231653_at	0.581557	0.0183	-2.06	CCDC129
209588_at	0.581557	0.0184	1.41	EPHB2
1562955_at	0.581557	0.0184	0.768
221300_at	0.581557	0.0184	1.53	NPAP1
1562058_at	0.581557	0.0184	-1.28	LOC101928441
209863_s_at	0.581557	0.0184	1.71	TP63
1555724_s_at	0.581557	0.0184	-0.747	TAGLN
215010_s_at	0.581557	0.0184	-1.71	BRSK2
216849_at	0.581769	0.0184	-1.56
1556690_s_at	0.581769	0.0184	-0.813
225274_at	0.582015	0.0184	-0.805	PCYOX1
221930_at	0.582235	0.0185	-1.43	PHF7
208771_s_at	0.582235	0.0185	-0.409	LOC101928830///LTA4H
212519_at	0.582768	0.0185	0.451	UBE2E1
219895_at	0.582768	0.0185	1.57	TMEM255A
208907_s_at	0.582768	0.0185	0.576	MRPS18B
1559739_at	0.582768	0.0185	-0.698	CHPT1
1569246_a_at	0.583209	0.0186	-1.38	C8orf74
202946_s_at	0.583209	0.0186	0.714	BTBD3
223681_s_at	0.583209	0.0186	-0.614	PATJ
1569406_at	0.583209	0.0186	2.09
1570315_at	0.583209	0.0186	1.22	HCCAT5
242842_at	0.583209	0.0186	-0.539
230000_at	0.583209	0.0186	0.81	RNF213
1552487_a_at	0.583209	0.0186	2.11	BNC1
208022_s_at	0.583209	0.0186	-0.87	CDC14B
230807_at	0.583736	0.0187	-0.957	CCDC151
216965_x_at	0.584841	0.0187	-1.67	SPG20
211639_x_at	0.585542	0.0188	0.817	IGHV4-31///IGHM///IGHG4///IGHG3///IGHG1///IGHD///IGHA2///IGHA1///IGH
1553539_at	0.585542	0.0188	-1.59	KRT74
237366_at	0.585542	0.0188	-1.01
1566748_at	0.585542	0.0188	-1.44
217197_x_at	0.585542	0.0188	0.878	N4BP2L1
202260_s_at	0.585542	0.0188	1.76	STXBP1
1552703_s_at	0.585542	0.0188	0.579	CARD16///CASP1
233173_x_at	0.585542	0.0188	-0.499	GTF3C5
233893_s_at	0.585542	0.0189	-0.594	UVSSA
214349_at	0.585542	0.0189	1.43
239885_at	0.585542	0.0189	-1.08
233523_at	0.585542	0.0189	-1.26	BPIFB4
240324_at	0.585542	0.0189	-0.877
227900_at	0.585542	0.0189	0.842	CBLB
1562731_s_at	0.585542	0.0189	-0.811	MDS2
203465_at	0.5861	0.0189	0.685	MRPL19
1567378_x_at	0.5861	0.0189	1.84	DNAH1
210613_s_at	0.5861	0.0189	-0.843	SYNGR1
1570001_at	0.586584	0.019	2.39	CASP8AP2
235334_at	0.586637	0.019	-0.712	ST6GALNAC3
212274_at	0.586637	0.019	0.692	LPIN1
216802_at	0.586637	0.019	1.42
221938_x_at	0.586986	0.019	-0.72	MED16
229751_s_at	0.586986	0.019	0.525	PUS7L
201356_at	0.586999	0.0191	-0.453	SF3A1
238311_at	0.586999	0.0191	-0.661
230304_at	0.587604	0.0191	-0.437
213081_at	0.587604	0.0191	-0.633	ZBTB22
206863_x_at	0.587604	0.0191	1.79	HRK
240106_at	0.587639	0.0191	-0.66	GNPTAB
1557991_at	0.587639	0.0191	1.58	METTL6
225789_at	0.588836	0.0192	-1.58	AGAP3
225119_at	0.588836	0.0192	-0.746	CHMP4B
201318_s_at	0.590568	0.0193	0.411	MYL12B///MYL12A
212828_at	0.591288	0.0193	0.551	SYNJ2
1553441_at	0.591844	0.0193	1.84	CNTNAP4
232634_at	0.592063	0.0193	-1.94	LOC101927254
244757_at	0.592063	0.0194	-1.46
214866_at	0.592398	0.0194	-1.17	PLAUR
244664_at	0.592398	0.0194	-1.72	ZNF530
1563745_a_at	0.593156	0.0194	-1.16	ZMIZ1-AS1
228323_at	0.593556	0.0195	0.844	KNL1
244124_at	0.593556	0.0195	-1.5
227998_at	0.593556	0.0195	-1.07	S100A16
240362_at	0.593556	0.0195	-1.15	MPC1
207060_at	0.593556	0.0195	-2.06	EN2
241542_at	0.593563	0.0195	-2.13
233787_at	0.593916	0.0195	-0.902	C6orf163
205875_s_at	0.594324	0.0196	0.711	ATRIP///TREX1
218578_at	0.594324	0.0196	0.777	CDC73
1562412_at	0.594324	0.0196	1.7	GPR89B
205676_at	0.59454	0.0196	-1.17	CYP27B1
219495_s_at	0.59454	0.0196	-0.669	ZNF180
239292_at	0.59454	0.0196	-0.551
209652_s_at	0.59454	0.0196	-1.35	PGF
204870_s_at	0.59454	0.0197	1.45	PCSK2
221398_at	0.59454	0.0197	1.31	TAS2R8
1554761_a_at	0.59454	0.0197	-0.652	DNAAF5
216615_s_at	0.59454	0.0197	-0.796	HTR3A
233446_at	0.59454	0.0197	-2.03	ONECUT2
1555476_at	0.59454	0.0197	-0.808	IREB2
216829_at	0.59454	0.0197	0.659	IGK///IGKC
237361_at	0.59465	0.0197	1.76
1554841_at	0.594817	0.0197	-1.15	MTHFD2L
238947_at	0.59579	0.0198	-1.06
231172_at	0.596116	0.0198	-1.78	CFAP157
210657_s_at	0.596116	0.0198	-1.63	SEPT4
232322_x_at	0.596116	0.0198	-0.609	STARD10
240322_at	0.59699	0.0199	1.67
240023_at	0.59699	0.0199	-0.74
1569478_s_at	0.59699	0.0199	1.44	LOC101927151
210859_x_at	0.597019	0.0199	-0.569	CLN3
229723_at	0.597682	0.0199	0.417	TAGAP
207776_s_at	0.598191	0.02	-1.44	CACNB2
211136_s_at	0.598191	0.02	-0.739	CLPTM1
221783_at	0.598191	0.02	-0.974	WIZ
216078_at	0.59903	0.02	1.03
234955_at	0.59903	0.02	-1.53
201009_s_at	0.59903	0.02	-0.658	TXNIP
223327_x_at	0.59903	0.02	-0.742	GOLGA2P10
230374_at	0.59903	0.02	-1.36	LOC105369340
206082_at	0.599172	0.0201	0.524	HCP5
222883_at	0.599517	0.0201	0.689	COA7
206145_at	0.599586	0.0201	1.98	RHAG
228785_at	0.599606	0.0201	0.587	ZNF281
206111_at	0.599606	0.0201	1.8	RNASE2
32625_at	0.599606	0.0202	-0.926	NPR1
209207_s_at	0.599606	0.0202	0.667	LOC102724364///LOC100996517///SEC22B
215128_at	0.599606	0.0202	-0.588
229471_s_at	0.599606	0.0202	1.49
235061_at	0.599606	0.0202	0.893	PPM1K
1561136_at	0.599606	0.0202	-1.95	GYPE
220320_at	0.599606	0.0202	1.14	DOK3
240995_at	0.599606	0.0202	-1.77
231908_at	0.599606	0.0203	-1.1	ZDHHC18
231074_at	0.599606	0.0203	-1.64
225559_at	0.599606	0.0203	-0.581	CCDC174
228361_at	0.599606	0.0203	1.07	E2F2
208613_s_at	0.599606	0.0203	0.457	FLNB
1558649_at	0.600056	0.0203	-1.68	ALDH1A3
208121_s_at	0.600868	0.0203	0.677	PTPRO
212500_at	0.600868	0.0203	0.501	ADO
1560047_s_at	0.600868	0.0204	1.4	BMS1P6
35147_at	0.600868	0.0204	-1.56	MCF2L
215216_at	0.600933	0.0204	1.93	VPS16
209389_x_at	0.600933	0.0204	0.573	DBI
219713_at	0.600933	0.0204	-1.18	SHPK
232868_at	0.600933	0.0204	-1.78	EQTN
1569998_at	0.600933	0.0205	-1.61	MMD2
1554041_at	0.600933	0.0205	-1.27	TMEM239
217995_at	0.600933	0.0205	0.471	SQRDL
228681_x_at	0.600933	0.0205	-1.31	DAPK3
1562168_at	0.600933	0.0205	-1.53
234679_at	0.600933	0.0205	2.04	KRTAP9-3
236549_x_at	0.600933	0.0205	1.62
1562292_at	0.600933	0.0206	-1.89	ANKRD30B
1556898_at	0.600933	0.0206	-1.17	LOC200830
216201_at	0.600933	0.0206	-1.9
1559363_at	0.600933	0.0206	1.92	LINC01146
215538_at	0.600933	0.0206	-0.901
201833_at	0.600933	0.0206	0.487	HDAC2
203087_s_at	0.600933	0.0206	0.613	KIF2A
219684_at	0.600933	0.0206	1.69	RTP4
232053_x_at	0.600933	0.0206	-0.783	RHBDD2
203423_at	0.600933	0.0206	1.25	RBP1
241525_at	0.600933	0.0206	-1.75	LOC200772
1569377_at	0.600933	0.0206	-1.51	TMEM67
200707_at	0.600933	0.0207	-0.774	PRKCSH
237879_at	0.600933	0.0207	-1.39
212560_at	0.600933	0.0207	-0.553	SORL1
38043_at	0.600933	0.0207	-0.875	FAM3A
241453_at	0.600933	0.0207	1.56	PTK2
1561504_s_at	0.600933	0.0207	-1.69	MYLK4
242736_at	0.600933	0.0207	-1.7
240551_at	0.600933	0.0208	1.87	ZBTB45
216337_at	0.600933	0.0208	-0.85
229655_at	0.600933	0.0208	-1.58	FAM19A5
212445_s_at	0.600933	0.0208	-0.85	NEDD4L
217377_x_at	0.600933	0.0208	-1.17	NTRK3
204773_at	0.600933	0.0208	-0.511	IL11RA
225458_at	0.600933	0.0209	-0.423	PP7080
210724_at	0.600933	0.0209	-1.72	ADGRE3
209955_s_at	0.600933	0.0209	-1.25	FAP
223945_x_at	0.600933	0.0209	-0.509	RP9P
1553497_at	0.600933	0.0209	-1.03	LINC00615
227751_at	0.600933	0.0209	-0.674	PDCD5
239237_at	0.600933	0.0209	0.708	TRG-AS1
218245_at	0.600933	0.0209	-1.26	TSKU
217479_at	0.600933	0.021	-1.66	SHISA6
1553484_at	0.600933	0.021	-2.33	LINC00477
239345_at	0.600933	0.021	-1.94	SLC19A3
1557475_at	0.600933	0.021	2	LINC00507
1568646_x_at	0.600933	0.021	-1.69	ZNF208
237722_at	0.600933	0.021	1.32	FLI1
223753_s_at	0.600933	0.021	1.43	CFC1B///CFC1
212669_at	0.600933	0.021	-0.467	CAMK2G
237093_at	0.600933	0.021	-1.33	PRPF4B
205485_at	0.600933	0.021	-1.66	RYR1
218862_at	0.600933	0.021	-0.654	ASB13
239845_at	0.600933	0.0211	-0.678
212020_s_at	0.600933	0.0211	1.28	MKI67
204137_at	0.600933	0.0211	0.589	GPR137B
213375_s_at	0.600933	0.0211	0.434	N4BP2L1
236835_at	0.600933	0.0211	1.8	FUT8-AS1
210749_x_at	0.600933	0.0211	-0.62	MIR4640///DDR1
222974_at	0.600933	0.0211	-2.02	IL22
220096_at	0.600933	0.0211	-0.881
219361_s_at	0.600933	0.0211	-0.635	AEN
238426_at	0.600933	0.0212	1.22	TMEM130
222890_at	0.600933	0.0212	1.36	CCDC113
211497_x_at	0.600933	0.0212	-1.57	NKX3-1
1569955_at	0.600933	0.0212	2.07	LOC101928893
234691_at	0.600933	0.0212	1.56	KRTAP2-1
233260_at	0.600933	0.0212	-1.59
1563138_at	0.600933	0.0212	-0.671
203940_s_at	0.600933	0.0212	-1.61	VASH1
205259_at	0.600933	0.0212	-0.578	NR3C2
1552849_at	0.600933	0.0212	-1.71	M1AP
229171_at	0.600933	0.0212	1.89	CENPBD1
239756_at	0.6013	0.0212	-1.06
233857_s_at	0.6013	0.0212	-1.52	ASB2
1555377_at	0.6013	0.0212	-1.28	OR4D2
221222_s_at	0.6013	0.0213	0.544	C1orf56
240157_at	0.6013	0.0213	1.16
238826_x_at	0.6013	0.0213	-0.805	WDR12
243098_at	0.6013	0.0213	1.23
206978_at	0.601465	0.0213	0.853	CCR2
229050_s_at	0.601465	0.0213	-0.696	SNORA17B///SNORA17A///SNHG7
1557720_s_at	0.601465	0.0213	-1.52	MYO16
220941_s_at	0.601465	0.0213	0.484	C21orf91
226573_at	0.601465	0.0214	-1.64	DIRAS1
208819_at	0.601465	0.0214	0.654	RAB8A
241824_at	0.601465	0.0214	1.22
220307_at	0.601465	0.0214	-0.814	CD244
213981_at	0.601465	0.0214	1.42	COMT
226550_at	0.60182	0.0214	-0.534	SLC9A7
204302_s_at	0.60182	0.0214	-1.22	CTIF
209516_at	0.60182	0.0214	-0.573	SMYD5
242943_at	0.60182	0.0215	0.915	ST8SIA4
218212_s_at	0.60182	0.0215	0.627	MOCS2
49049_at	0.60182	0.0215	-1.14	DTX3
202326_at	0.60182	0.0215	-0.654	EHMT2
202448_s_at	0.60182	0.0215	-1.04	ZER1
218684_at	0.60182	0.0215	0.441	LRRC8D
209787_s_at	0.60182	0.0215	0.419	HMGN4
219533_at	0.60182	0.0215	-1.56	CDKN1C
239406_at	0.60182	0.0215	-0.622	ZSCAN9
217874_at	0.60182	0.0216	0.391	SUCLG1
234312_s_at	0.60182	0.0216	-0.887	ACSS2
35254_at	0.60182	0.0216	0.496	TRAFD1
200599_s_at	0.60182	0.0216	0.509	MIR3652///HSP90B1
244308_at	0.60182	0.0216	-1.88	LOC101927699
217343_at	0.60182	0.0216	-1.66
226862_at	0.60182	0.0216	0.488	MBD1
236694_at	0.60182	0.0216	-3.14	TXLNGY
1569416_at	0.601886	0.0216	-1.35
212466_at	0.602156	0.0217	1.8	SPRED2
1561195_at	0.602156	0.0217	1.23
201043_s_at	0.602296	0.0217	0.648	ANP32A
225039_at	0.602296	0.0217	0.7	RPE
203968_s_at	0.602325	0.0217	0.996	CDC6
222206_s_at	0.602325	0.0217	-0.536	NCLN
231562_at	0.602325	0.0217	-1.35	APOC2
216551_x_at	0.602325	0.0217	-0.709	PLCG1
243560_at	0.602355	0.0217	-1.24
227682_at	0.602542	0.0218	0.474	SPPL2A
227183_at	0.603612	0.0218	-1.78	CARMN///MIR145
241635_at	0.603612	0.0219	1.55
241447_at	0.603612	0.0219	-0.97	ING5
219689_at	0.603612	0.0219	-1.71	SEMA3G
229296_at	0.603612	0.0219	-0.91	LINC01503
242914_at	0.603612	0.0219	1.54
1558372_at	0.603612	0.0219	-2.04	CNOT7
208014_x_at	0.603612	0.0219	-1.49
226939_at	0.603612	0.0219	0.455	CPEB2
225940_at	0.603612	0.0219	0.691	EIF4E3
201154_x_at	0.603612	0.0219	-0.407	SNORD18C///SNORD18B///SNORD18A///SNORD16///RPL4
205536_at	0.603689	0.0219	-0.691	VAV2
242795_at	0.603689	0.022	-1.97
225758_s_at	0.603689	0.022	-0.471	TUBGCP6
204354_at	0.603689	0.022	0.511	POT1
210422_x_at	0.603689	0.022	-1.44	SLC11A1
227699_at	0.603689	0.022	0.664	L3HYPDH
1554368_at	0.603689	0.022	-2.25	NT5C1B-RDH14///NT5C1B
1562507_at	0.603689	0.022	-1.87
212442_s_at	0.603689	0.022	0.636	CERS6
216340_s_at	0.603689	0.0221	-1.58	CYP2A7P1
238547_at	0.603689	0.0221	0.873	HEXIM2
222460_s_at	0.603689	0.0221	0.412	FAM192A
201812_s_at	0.603995	0.0221	-0.545	C4orf46///TOMM7
[truncated: 52,676 more rows]

## Sheet: GSE81622(LN)
ID	adj.P.Val	P.Value	logFC	Gene.symbol
ILMN_2058782	7.94e-10	1.68e-14	4.83469	IFI27
ILMN_1779071	1.4e-08	6.25e-13	-1.23965	FEZ1
ILMN_1711049	1.4e-08	1.02e-12	-0.654517	CACNA2D2
ILMN_1703326	1.4e-08	1.18e-12	-0.607706	PTGDR2
ILMN_2074762	1.45e-08	1.53e-12	-1.30621	FCRL6
ILMN_1720623	1.92e-08	2.43e-12	-0.745729	SYTL3
ILMN_1658399	3.02e-08	4.47e-12	-1.60175	KLRG1
ILMN_1736742	3.11e-08	5.26e-12	-0.433621	COLGALT2
ILMN_1785646	1.11e-07	2.11e-11	-0.3402	PMP22
ILMN_1798373	1.16e-07	2.46e-11	-0.280056	ITPRIPL1
ILMN_2316236	1.56e-07	3.98e-11	-1.70656	HOPX
ILMN_1708916	1.56e-07	4.11e-11	-1.08487	PDZD4
ILMN_1857897	1.56e-07	4.46e-11	-0.344398
ILMN_1713990	1.56e-07	4.62e-11	0.54456	TRIP6
ILMN_1788538	1.74e-07	5.61e-11	-1.07005	NCALD
ILMN_1688672	1.74e-07	5.88e-11	-0.712007
ILMN_1737271	2.57e-07	9.23e-11	-0.618375	TTC16
ILMN_1794863	3.15e-07	1.2e-10	-0.645454	CAMK2N1
ILMN_1730628	3.96e-07	1.59e-10	2.11428	RNASE2
ILMN_2336609	4.43e-07	1.87e-10	-1.53727	SYTL2
ILMN_1685521	6.31e-07	2.84e-10	-2.01354	KLRF1
ILMN_1761945	6.31e-07	2.96e-10	-1.93316	FGFBP2
ILMN_2062714	6.31e-07	3.07e-10	-1.41158	PTGDR
ILMN_1663347	6.82e-07	3.46e-10	2.63479	OTOF
ILMN_2079655	7.95e-07	4.2e-10	-1.71969	KLRB1
ILMN_2209551	8.25e-07	4.53e-10	-0.469116
ILMN_2360202	9.36e-07	5.34e-10	-0.583215	PPP2R2B
ILMN_1856480	1.01e-06	5.99e-10	-0.943137	PPM1L
ILMN_1812070	1.34e-06	8.23e-10	-0.903614	ABCB1
ILMN_2044471	1.49e-06	9.44e-10	-0.966723	NCR3
ILMN_2256295	1.55e-06	1.01e-09	-1.50703	GNLY
ILMN_3202002	1.57e-06	1.06e-09	1.43469	ECRP
ILMN_1797776	2.25e-06	1.6e-09	-1.39861	PRSS23
ILMN_1821176	2.25e-06	1.62e-09	-0.65588	RNF125
ILMN_2313730	2.28e-06	1.69e-09	-0.708652	RHOC
ILMN_2305407	2.71e-06	2.09e-09	-0.879779	ZBTB16
ILMN_1797735	2.71e-06	2.12e-09	-0.740076	C1orf21
ILMN_1780671	2.71e-06	2.17e-09	-0.782223
ILMN_1682428	2.83e-06	2.34e-09	-0.608005	HENMT1
ILMN_1692464	3.02e-06	2.55e-09	-1.06196	TTC38
ILMN_2131828	3.05e-06	2.64e-09	-1.24291	KIR3DL1
ILMN_1800530	3.06e-06	2.72e-09	-0.762043	AGAP1
ILMN_2111229	3.45e-06	3.21e-09	-0.643162	TSPOAP1
ILMN_3234142	3.45e-06	3.21e-09	-0.637477	LINC00623
ILMN_1695025	3.61e-06	3.43e-09	-0.884884	CD2
ILMN_2059886	3.91e-06	3.8e-09	-0.988088	TTC38
ILMN_1790052	4.21e-06	4.18e-09	-0.45437
ILMN_1749131	4.73e-06	4.8e-09	-0.338532	ENPP3
ILMN_1660732	5.29e-06	5.48e-09	-1.28159	PPP2R2B
ILMN_1667232	5.57e-06	5.89e-09	-1.93049
ILMN_1750761	6.18e-06	6.74e-09	-0.328897	NCR1
ILMN_1658094	6.18e-06	6.79e-09	-0.640718	ZNF365
ILMN_1671142	7.1e-06	7.96e-09	-0.831205	GPR68
ILMN_1683678	7.54e-06	8.6e-09	1.00557	SPATS2L
ILMN_1790692	8.72e-06	1.01e-08	-1.79921	GNLY
ILMN_2199554	9.38e-06	1.11e-08	-0.356392
ILMN_2190842	9.69e-06	1.18e-08	-0.990532	KIR3DL2
ILMN_2193325	9.69e-06	1.19e-08	-0.944783	MMP23B
ILMN_1691803	1.09e-05	1.36e-08	-1.01309	KIR2DS5
ILMN_2082593	1.12e-05	1.42e-08	-0.970108	KIR3DL3
ILMN_2249018	1.21e-05	1.56e-08	-0.70172	LRRC26
ILMN_2055781	1.25e-05	1.63e-08	-2.14309	KLRF1
ILMN_1682929	1.26e-05	1.67e-08	-1.05877
ILMN_1725746	1.26e-05	1.73e-08	-0.612434	CARNS1
ILMN_1756992	1.26e-05	1.75e-08	0.571581	MUC1
ILMN_2329114	1.26e-05	1.76e-08	-0.728097	COLQ
ILMN_1800331	1.28e-05	1.84e-08	-0.323092	PTCH1
ILMN_1742026	1.28e-05	1.84e-08	-0.999141	PYHIN1
ILMN_1702534	1.41e-05	2.06e-08	-0.614847	CD244
ILMN_2394250	1.43e-05	2.11e-08	-0.929339	PLEKHA1
ILMN_1720083	1.46e-05	2.21e-08	0.661897	EHD4
ILMN_2073184	1.46e-05	2.21e-08	-1.68577	S1PR5
ILMN_2386790	1.52e-05	2.35e-08	-1.72623	KLRC3
ILMN_2343097	1.53e-05	2.41e-08	-1.02369	NCALD
ILMN_1671891	1.53e-05	2.43e-08	-0.973828	PID1
ILMN_1662358	1.53e-05	2.46e-08	1.3421	MX1
ILMN_1701237	1.72e-05	2.79e-08	-1.47093	SH2D1B
ILMN_1657509	1.73e-05	2.88e-08	-0.773212	TSEN54
ILMN_1786766	1.73e-05	2.89e-08	-0.353686	SNTB2
ILMN_1706268	1.82e-05	3.07e-08	-0.862655	PTGDR
ILMN_1678882	1.88e-05	3.22e-08	-0.963418	KIR2DL1
ILMN_1740572	1.91e-05	3.31e-08	1.09742	TCN2
ILMN_1719498	1.94e-05	3.4e-08	-0.402534	EPHX4
ILMN_1733270	1.96e-05	3.48e-08	0.792554	CD163
ILMN_1700762	2.02e-05	3.63e-08	-0.451593	PBX4
ILMN_1695959	2.03e-05	3.73e-08	-0.509571	EVA1C
ILMN_1749081	2.03e-05	3.74e-08	-1.11362	AUTS2
ILMN_1757343	2.13e-05	3.96e-08	-0.488071	PABPC4
ILMN_3240420	2.17e-05	4.08e-08	1.1414	USP18
ILMN_1770765	2.22e-05	4.23e-08	-0.844586
ILMN_1693207	2.24e-05	4.3e-08	-0.97871	KIR2DL4
ILMN_1676099	2.27e-05	4.42e-08	-0.74192	SPON2
ILMN_1729287	2.31e-05	4.55e-08	-0.605548	NMUR1
ILMN_1752478	2.4e-05	4.77e-08	-0.578486	DHRS3
ILMN_1913060	2.42e-05	4.86e-08	-0.738071	CMKLR1
ILMN_1669174	2.43e-05	4.93e-08	-0.266697	IL4
ILMN_1688423	2.54e-05	5.2e-08	-1.95877	FCER1A
ILMN_1680579	2.96e-05	6.12e-08	-0.611964	ATP2B4
ILMN_1761093	3.02e-05	6.32e-08	-0.543928	B3GAT1
ILMN_1676289	3.35e-05	7.07e-08	-0.644256	NCAM1
ILMN_1659688	3.4e-05	7.3e-08	1.16278	LGALS3BP
ILMN_1651819	3.4e-05	7.32e-08	-0.469898	GALNT11
ILMN_1740633	3.48e-05	7.59e-08	-1.48641	PRF1
ILMN_1718907	3.48e-05	7.64e-08	-0.601345	TSHZ1
ILMN_1744949	3.58e-05	7.93e-08	-0.514999	RHOBTB3
ILMN_1713124	3.74e-05	8.38e-08	-1.21816	AKR1C3
ILMN_1780397	3.78e-05	8.54e-08	-0.582741	TRAF3IP3
ILMN_3234784	3.78e-05	8.63e-08	-0.642752	NLRC3
ILMN_1792323	4e-05	9.21e-08	-1.47011	HDC
ILMN_2342579	4.25e-05	9.88e-08	-1.23667	IL7R
ILMN_1760509	4.26e-05	9.99e-08	-1.2795	EOMES
ILMN_2395981	4.28e-05	1.01e-07	-1.14399	PYHIN1
ILMN_1799134	4.4e-05	1.05e-07	-1.61123	KLRD1
ILMN_1739756	4.46e-05	1.07e-07	-1.65113	KIR2DL4
ILMN_1658016	4.49e-05	1.09e-07	-0.664718	ZNF831
ILMN_1784287	5.16e-05	1.28e-07	-1.34489	TGFBR3
ILMN_2367753	5.16e-05	1.29e-07	-0.70072	ATP2B4
ILMN_3237981	5.16e-05	1.29e-07	-0.614383	CARNS1
ILMN_1783149	5.16e-05	1.3e-07	-0.604251	CDH23
ILMN_2319000	5.33e-05	1.35e-07	-1.41339	MATK
ILMN_2352097	5.7e-05	1.46e-07	-1.45215	ADGRG1
ILMN_1708303	5.71e-05	1.47e-07	-0.38361	CYP4F22
ILMN_1768575	5.85e-05	1.52e-07	-0.277012	SFTPD
ILMN_1786065	5.86e-05	1.54e-07	0.8749	UHRF1
ILMN_1734897	5.95e-05	1.57e-07	-0.297186	SLC4A4
ILMN_2160727	5.95e-05	1.59e-07	-0.268014	CYTH3
ILMN_1672660	5.95e-05	1.6e-07	-0.53156	MBP
ILMN_1787461	5.99e-05	1.62e-07	-0.840032	RUNX3
ILMN_1760062	6.42e-05	1.75e-07	1.62684	IFI44
ILMN_2388547	6.46e-05	1.78e-07	1.2457	EPSTI1
ILMN_2402106	6.61e-05	1.83e-07	-0.93336
ILMN_1723912	6.61e-05	1.84e-07	2.18458	IFI44L
ILMN_1772459	6.68e-05	1.88e-07	-0.77129	RPS23
ILMN_1757467	6.94e-05	1.96e-07	0.898063	H1F0
ILMN_1797988	6.95e-05	1.98e-07	-1.66518	KLRD1
ILMN_1718565	7.11e-05	2.04e-07	-0.87229	CDKN1C
ILMN_1682919	7.19e-05	2.08e-07	-0.658841	PAFAH2
ILMN_1792389	7.49e-05	2.2e-07	-0.955899	RNF165
ILMN_1805750	7.49e-05	2.2e-07	1.57178	IFITM3
ILMN_1706511	7.69e-05	2.28e-07	-0.249893	TEF
ILMN_1733245	8.42e-05	2.51e-07	-0.921069	KIR3DL1
ILMN_1780898	8.89e-05	2.67e-07	-0.787112	PRKCH
ILMN_2376859	9.03e-05	2.73e-07	-0.633041	PDGFD
ILMN_1742001	9.03e-05	2.75e-07	-1.59636	CD160
ILMN_1689318	9.64e-05	2.95e-07	-0.649645	NUAK1
ILMN_2384122	9.77e-05	3.01e-07	-1.53135	ADGRG1
ILMN_1835092	9.88e-05	3.07e-07	1.48054	IFI44L
ILMN_1787529	9.88e-05	3.09e-07	0.758214	C3AR1
ILMN_1765773	0.000105	3.29e-07	-0.591776	DTHD1
ILMN_1676924	0.000107	3.4e-07	-0.891015	CD247
ILMN_2240221	0.000107	3.42e-07	-0.618814	SYTL2
ILMN_2191568	0.000107	3.42e-07	-0.469163	NPRL2
ILMN_2052871	0.000112	3.62e-07	-0.433543	TMEM116
ILMN_2203891	0.000121	3.93e-07	-0.520065	SMAD7
ILMN_1656373	0.000122	4e-07	-0.24294	BNC2
ILMN_2377669	0.000135	4.44e-07	-0.907671	CD247
ILMN_1779370	0.000137	4.54e-07	-0.174834	ARHGEF9
ILMN_2117987	0.000137	4.57e-07	0.597221	TFDP1
ILMN_2343618	0.000137	4.6e-07	-0.792858	SAMD3
ILMN_2198239	0.000145	4.9e-07	-0.921426	HGD
ILMN_1684349	0.000153	5.21e-07	-1.13087	IL2RB
ILMN_1737184	0.000153	5.23e-07	0.805408	CDCA7
ILMN_3214625	0.000154	5.33e-07	-0.279594	ZCCHC18
ILMN_1684585	0.000154	5.34e-07	1.21869	ACSL1
ILMN_1723944	0.000159	5.53e-07	-1.04384	TARP
ILMN_1902658	0.000161	5.65e-07	-0.597124	LINC01278
ILMN_1792409	0.000168	5.94e-07	-0.361491	AMOT
ILMN_1746871	0.000173	6.13e-07	-0.205551	TNRC6C
ILMN_2077680	0.000174	6.21e-07	-0.889589	CLDND2
ILMN_1751120	0.000185	6.66e-07	1.76034	HIST1H4H
ILMN_1669409	0.000185	6.71e-07	0.756036	VSIG4
ILMN_1813175	0.000185	6.73e-07	-0.397109	ADGRL1
ILMN_1696767	0.000186	6.81e-07	-0.129257	SERP2
ILMN_1727992	0.000208	7.66e-07	-0.28721	FEZ1
ILMN_1753648	0.00022	8.13e-07	-0.819546	TRIM51
ILMN_1783097	0.000221	8.22e-07	-0.296771
ILMN_2402817	0.000221	8.26e-07	-0.550766	ZBTB16
ILMN_1676091	0.000238	8.97e-07	-0.725796
ILMN_1687533	0.000238	9.01e-07	-0.422849	SEMA4D
ILMN_1803094	0.000241	9.2e-07	-0.781436	PDGFD
ILMN_1707286	0.000241	9.21e-07	0.999286	PLBD1
ILMN_1778964	0.000242	9.36e-07	-0.13909	CLIC5
ILMN_1761138	0.000242	9.37e-07	-0.641734	C9orf142
ILMN_3232696	0.000248	9.65e-07	1.03011
ILMN_3246479	0.000253	9.88e-07	-0.16186	LOC100130872
ILMN_2333670	0.000272	1.07e-06	1.06207	RNASE1
ILMN_1742935	0.000272	1.08e-06	-0.553753	ZNF33B
ILMN_1719975	0.000272	1.08e-06	-0.407274	HOXC4
ILMN_3237562	0.000273	1.09e-06	-0.253569	SNORA50C
ILMN_1713505	0.000282	1.13e-06	-0.591609	NPC1
ILMN_2166812	0.000283	1.14e-06	-0.285956	KIR2DS1
ILMN_1815308	0.000288	1.17e-06	0.316187	SDC1
ILMN_1729801	0.000298	1.22e-06	0.465786	S100A8
ILMN_1677404	0.000298	1.23e-06	-0.753346	RAP2A
ILMN_1702592	0.000298	1.23e-06	-0.277565	WDR73
ILMN_1737205	0.000301	1.25e-06	0.76269	MCM4
ILMN_2094875	0.000304	1.26e-06	-0.694862	ABCB1
ILMN_1655572	0.000312	1.31e-06	-0.428065	AGPAT4-IT1
ILMN_2352590	0.000327	1.37e-06	-0.358363	ZNF33A
ILMN_1740604	0.000331	1.4e-06	-0.652707	RAB11FIP5
ILMN_1657871	0.000331	1.4e-06	1.56864	RSAD2
ILMN_1673282	0.000345	1.47e-06	0.54979	LAMP2
ILMN_1762713	0.000348	1.49e-06	1.34611	MCEMP1
ILMN_1686555	0.000355	1.53e-06	-0.674992	FYN
ILMN_3245458	0.000379	1.64e-06	-0.434535	SNORA61
ILMN_1783753	0.000388	1.71e-06	-0.547697	TXNDC12
ILMN_1806651	0.000388	1.71e-06	-0.583699	PARP8
ILMN_1755415	0.000388	1.71e-06	-0.710242
ILMN_1778831	0.000388	1.71e-06	0.716833	NTSR1
ILMN_1654210	0.000395	1.76e-06	-0.633106	CD1C
ILMN_3305949	0.000395	1.77e-06	-0.366514
ILMN_1806721	0.000395	1.78e-06	-0.665068	MS4A2
ILMN_1668526	0.000395	1.78e-06	-1.00091	GVINP1
ILMN_1695978	0.000395	1.79e-06	-0.368851	LINGO2
ILMN_1725320	0.000418	1.9e-06	0.656906	SIGLEC1
ILMN_1659158	0.000428	1.95e-06	-0.912202	SAMD3
ILMN_1708798	0.000433	1.99e-06	0.845485	EAF2
ILMN_1862909	0.000433	2e-06	-0.965451	RORA
ILMN_1701911	0.000441	2.04e-06	-0.322963	DCANP1
ILMN_1783621	0.000443	2.06e-06	0.841634	CMPK2
ILMN_1806040	0.00046	2.15e-06	1.09867	TYMS
ILMN_1702858	0.00046	2.16e-06	-0.548452	ADHFE1
ILMN_1699071	0.000464	2.19e-06	-1.14836	MAP3K7CL
ILMN_2415786	0.000466	2.2e-06	-0.840787	CD96
ILMN_1721762	0.000468	2.22e-06	-1.11668	IL18RAP
ILMN_3258424	0.000504	2.41e-06	0.420208
ILMN_2052208	0.000514	2.47e-06	0.680204	GADD45A
ILMN_1697491	0.00052	2.5e-06	-0.97989	PRR5L
ILMN_1711573	0.000547	2.65e-06	-0.784723	CD96
ILMN_3263694	0.000552	2.68e-06	-0.71557
ILMN_3247506	0.000552	2.69e-06	0.813169
ILMN_1704629	0.000553	2.71e-06	-0.712442	SLC1A7
ILMN_1674063	0.000567	2.79e-06	0.981726	OAS2
ILMN_1767475	0.000578	2.86e-06	-0.526072	CERK
ILMN_2355168	0.000588	2.93e-06	0.856739	MGST1
ILMN_1777233	0.000588	2.93e-06	1.20584	E2F2
ILMN_1658247	0.000597	2.99e-06	1.36967	OAS1
ILMN_1674486	0.000598	3.01e-06	-0.259896	KIAA2026
ILMN_1776125	0.000619	3.14e-06	-0.626325
ILMN_1683450	0.000619	3.15e-06	0.881661	CDCA5
ILMN_1673024	0.000619	3.15e-06	-0.3811	RBM15B
ILMN_1674009	0.000621	3.17e-06	-0.653595	TKTL1
ILMN_1693293	0.000624	3.2e-06	-0.379583
ILMN_1729749	0.000625	3.22e-06	1.29	HERC5
ILMN_2202915	0.000625	3.25e-06	0.892109	FAR2
ILMN_1679826	0.000625	3.26e-06	-0.844575	CST7
ILMN_1708779	0.000625	3.26e-06	-1.69987	GNLY
ILMN_2249920	0.000627	3.29e-06	-0.75215	FYN
ILMN_1684497	0.000638	3.36e-06	-0.504042	PYROXD2
ILMN_1669321	0.000638	3.37e-06	-0.609119	MATK
ILMN_1681542	0.000638	3.38e-06	0.822684	HIST1H4E
ILMN_1673892	0.000648	3.46e-06	-0.613217	GK5
ILMN_2237428	0.000648	3.48e-06	-0.386407	SCD5
ILMN_1764964	0.000648	3.48e-06	0.552373	IFNGR2
ILMN_2258816	0.000672	3.62e-06	-0.91199	SAMD3
ILMN_1665282	0.000695	3.76e-06	0.543827
ILMN_2393573	0.000725	3.94e-06	-0.800082	RASSF1
ILMN_1750521	0.000725	3.95e-06	-0.260798	UCP3
ILMN_1654287	0.000731	4e-06	-0.344593	ADCY9
ILMN_1796423	0.000732	4.02e-06	-1.11262	CLIC3
ILMN_2170814	0.000742	4.09e-06	0.776777	LAMP3
ILMN_1685843	0.000745	4.12e-06	-0.297264
ILMN_1714444	0.000773	4.3e-06	-0.792793	KLF12
ILMN_1777499	0.000785	4.38e-06	-0.371179
ILMN_1690586	0.000792	4.43e-06	-0.76061
ILMN_1760593	0.000797	4.48e-06	-0.544408	CRY1
ILMN_1812433	0.000803	4.53e-06	1.75622	HP
ILMN_1772521	0.000821	4.65e-06	0.335087	MTHFD1L
ILMN_1690365	0.000835	4.75e-06	0.389297
ILMN_3247182	0.000853	4.87e-06	-0.758767	FAM179A
ILMN_2175715	0.000863	4.94e-06	-0.587949	KIR2DS3
ILMN_1764826	0.0009	5.17e-06	0.338159	TFE3
ILMN_1703955	0.0009	5.19e-06	-0.55548	FBXO32
ILMN_1796316	0.000913	5.28e-06	2.07969	MMP9
ILMN_1681467	0.000995	5.87e-06	-0.272624	RAB11FIP4
ILMN_1761566	0.000995	5.88e-06	1.07645	CYSTM1
ILMN_1699574	0.000995	5.88e-06	-0.283055	NRP1
ILMN_1714567	0.000995	5.88e-06	-0.584698	AHNAK
ILMN_1764729	0.000995	5.89e-06	-0.108958	JAG2
ILMN_2301722	0.000995	5.89e-06	-0.205822	PDE8B
ILMN_1672049	0.000998	5.92e-06	-0.140622
ILMN_1682993	0.000998	5.95e-06	-0.803717	NKG7
ILMN_1800626	0.00102	6.07e-06	-0.71342	SESN1
ILMN_1794364	0.00107	6.42e-06	-1.01504	CTSW
ILMN_2340935	0.00109	6.54e-06	0.463118	TCEAL9
ILMN_1731670	0.00109	6.61e-06	-0.149405	LPA
ILMN_1795338	0.0011	6.64e-06	-0.493134	YPEL1
ILMN_2340643	0.0011	6.72e-06	0.14246	INSC
ILMN_1708041	0.0011	6.73e-06	-1.12708	PLEKHF1
ILMN_1811779	0.00111	6.79e-06	-0.56648
ILMN_1724266	0.00112	6.87e-06	-0.52	LYPD2
ILMN_1805007	0.00114	7.02e-06	-0.290812	SEMA4F
ILMN_1776602	0.00114	7.04e-06	0.567145	RNASE4
ILMN_2374249	0.00117	7.27e-06	-0.515877	DYRK2
ILMN_1698732	0.00118	7.38e-06	-0.593837	PALLD
ILMN_1749591	0.00121	7.56e-06	-0.491156	ITGAL
ILMN_1683755	0.00123	7.72e-06	-0.391002	SOX13
ILMN_1701749	0.00125	7.87e-06	0.326299	UQCRFS1
ILMN_1756289	0.00127	8.01e-06	0.360023	PPP1R12B
ILMN_1757521	0.00129	8.18e-06	0.190882	CKM
ILMN_1768391	0.00129	8.18e-06	-0.690173	ARL4C
ILMN_1745623	0.00129	8.23e-06	0.498066	CRACR2B
ILMN_1670638	0.00129	8.23e-06	-0.712769	PITPNC1
ILMN_2124471	0.0013	8.37e-06	0.381736	SLC36A1
ILMN_1792825	0.00133	8.56e-06	-0.354626	ARIH2
ILMN_3238803	0.00133	8.61e-06	-0.521153	RASAL3
ILMN_1710078	0.00133	8.61e-06	-0.712262	TMEM181
ILMN_1757406	0.00133	8.68e-06	0.825931	HIST1H1C
ILMN_1745397	0.00133	8.71e-06	1.23808	OAS3
ILMN_1800225	0.00137	8.96e-06	0.642167	PPARG
ILMN_1653039	0.00137	8.98e-06	-0.532324
ILMN_1716815	0.00137	9e-06	1.62276	CEACAM1
ILMN_1695991	0.00137	9.07e-06	-0.693499
ILMN_2116877	0.00142	9.39e-06	2.49999	OLFM4
ILMN_3304022	0.00143	9.5e-06	-0.654133
ILMN_1783563	0.00143	9.55e-06	-0.239008	TBX19
ILMN_2227195	0.00143	9.6e-06	-0.524908	CCDC65
ILMN_1667199	0.00143	9.62e-06	0.377961	SQRDL
ILMN_2379599	0.00143	9.66e-06	0.820754	CD163
ILMN_3290136	0.00143	9.67e-06	-0.536484
ILMN_1776678	0.00143	9.68e-06	-0.769175	GIMAP7
ILMN_1709474	0.00146	9.9e-06	-0.249018	ALMS1
ILMN_1708934	0.00147	1e-05	1.36591	ADM
ILMN_1796464	0.0015	1.03e-05	-0.502625	WDR37
ILMN_1728298	0.00153	1.05e-05	-0.601997	SBK1
ILMN_1682404	0.00154	1.06e-05	-0.466404	SETMAR
ILMN_3238435	0.00157	1.08e-05	-0.751308	SNORA12
ILMN_1806056	0.00157	1.09e-05	2.41617	CEACAM8
ILMN_3227811	0.00157	1.09e-05	-0.666165
ILMN_1731233	0.00164	1.14e-05	-1.184	GZMH
ILMN_2400947	0.00168	1.17e-05	-0.688406	CELF2
ILMN_3236408	0.00168	1.18e-05	-0.257514	SCARNA5
ILMN_2388800	0.0017	1.2e-05	0.317011	PLPP3
ILMN_1658080	0.0017	1.2e-05	-0.743016	ZNF573
ILMN_1680624	0.0017	1.2e-05	0.687732	CREG1
ILMN_1702320	0.0017	1.21e-05	-0.252926	JAKMIP2
ILMN_1731928	0.00174	1.24e-05	-0.543697	LY9
ILMN_1785061	0.00175	1.25e-05	0.208231	EPHB2
ILMN_1750722	0.0018	1.29e-05	0.481052	RPS7
ILMN_1790962	0.00181	1.3e-05	-0.394054	RINL
ILMN_1679324	0.00181	1.31e-05	0.529285	EIF1B
ILMN_1667068	0.00181	1.31e-05	-0.515548	ZC3HAV1
ILMN_1759743	0.00182	1.33e-05	0.753613	SLC38A10
ILMN_3208056	0.00182	1.33e-05	-0.478387
ILMN_1744963	0.00183	1.33e-05	0.475828	ERO1A
ILMN_3253304	0.00183	1.34e-05	0.760489
ILMN_1814787	0.00183	1.35e-05	0.600419	ICA1
ILMN_1657728	0.00183	1.35e-05	-0.458857
ILMN_1770161	0.00183	1.35e-05	0.813228	BST1
ILMN_1779711	0.00185	1.37e-05	0.418218	DTL
ILMN_1683792	0.00188	1.4e-05	0.637125	LAP3
ILMN_2415653	0.00188	1.4e-05	-0.495449	KIR2DL5A
ILMN_2352131	0.00192	1.43e-05	-0.659515	ERBB2
ILMN_2347798	0.00193	1.44e-05	1.60123	IFI6
ILMN_1865764	0.00193	1.45e-05	-0.567592	ZMAT3
ILMN_1810953	0.00196	1.47e-05	-0.265893
ILMN_1786168	0.00196	1.48e-05	-0.462641
ILMN_3243069	0.00196	1.48e-05	-0.295664
ILMN_1733412	0.00201	1.52e-05	-0.186552
ILMN_3224926	0.00201	1.53e-05	0.616289	RBM47
ILMN_1751400	0.00205	1.57e-05	-0.535538	SKAP1
ILMN_1733249	0.00209	1.61e-05	0.388004	GNB4
ILMN_2219712	0.00209	1.61e-05	0.732146	HMGB2
ILMN_1717248	0.0021	1.61e-05	0.458108	C9orf66
ILMN_1754579	0.00211	1.63e-05	-0.477995	SYNE2
ILMN_1726678	0.00212	1.64e-05	-0.293091
ILMN_1691165	0.00217	1.69e-05	0.0803084	CLSPN
ILMN_1799106	0.00218	1.69e-05	0.767577	MARC1
ILMN_1729198	0.00218	1.7e-05	0.864067
ILMN_3244286	0.00219	1.72e-05	-0.258266	TANC2
ILMN_1910908	0.00219	1.72e-05	0.654505
ILMN_1747911	0.00226	1.78e-05	0.716069	CDK1
ILMN_2105223	0.00226	1.78e-05	0.210053	FCRL5
ILMN_1717934	0.00226	1.79e-05	-0.509078	SYT11
ILMN_2119774	0.0023	1.83e-05	-0.432091	CYP2R1
ILMN_2359945	0.00231	1.84e-05	0.979235	CES1
ILMN_2327812	0.00232	1.85e-05	-0.192212	IL5RA
ILMN_1745573	0.00236	1.88e-05	-0.47416	TTC13
ILMN_1776014	0.00238	1.91e-05	0.49478
ILMN_1768754	0.00238	1.91e-05	-0.531429
ILMN_1664464	0.00239	1.92e-05	-1.04521	PTGDS
ILMN_1785345	0.0024	1.94e-05	0.674529	GPR84
ILMN_1707695	0.00243	1.97e-05	1.71175	IFIT1
ILMN_1662942	0.00243	1.97e-05	-0.215334
ILMN_3281599	0.00244	1.99e-05	-0.489797
ILMN_1782788	0.00252	2.05e-05	0.764441	YBX3
ILMN_2340886	0.00255	2.08e-05	0.476352	OTOF
ILMN_2098126	0.00257	2.11e-05	-0.536588	CCL5
ILMN_1758371	0.00259	2.13e-05	0.329176	IL1R2
ILMN_3298800	0.00259	2.13e-05	-0.240752	SEC14L1P1
ILMN_1805979	0.00264	2.18e-05	-0.471314	GAB3
ILMN_1656287	0.00264	2.18e-05	-0.545375	SPOCK2
ILMN_1657050	0.00265	2.2e-05	-0.190047	ARSK
ILMN_1812281	0.00266	2.21e-05	1.48847	ARG1
ILMN_1814011	0.00267	2.23e-05	-0.522224
ILMN_1873838	0.00267	2.23e-05	0.903766
ILMN_1669447	0.00271	2.28e-05	-0.93847	PYHIN1
ILMN_3246900	0.00271	2.28e-05	-0.489882	LINC01278
ILMN_1733305	0.00272	2.29e-05	-0.512855	EIF2A
ILMN_1714730	0.00272	2.3e-05	0.82418
ILMN_1743357	0.00272	2.31e-05	-0.14127	XPNPEP2
ILMN_1758146	0.00272	2.31e-05	0.594509	SIRPA
ILMN_2364384	0.00285	2.43e-05	0.244955	PPARG
ILMN_3245000	0.00285	2.44e-05	-0.347259
ILMN_2053527	0.00285	2.44e-05	0.792913	PARP9
ILMN_1679838	0.00288	2.47e-05	0.562084	TCEAL9
ILMN_1778543	0.00289	2.49e-05	0.523513
ILMN_2415650	0.00291	2.5e-05	-0.289703	KIR2DL5A
ILMN_2050911	0.00294	2.54e-05	0.713683	SLC22A4
ILMN_1687384	0.00295	2.56e-05	1.11834	IFI6
ILMN_1813657	0.00295	2.56e-05	-0.3403	PHF20
ILMN_1745374	0.003	2.61e-05	0.812943	IFI35
ILMN_1727805	0.00301	2.64e-05	-0.171129	SYNGR1
ILMN_1660808	0.00301	2.64e-05	0.366604	WFDC1
ILMN_1873934	0.00301	2.64e-05	-0.117442	LOC100128651
ILMN_1790160	0.00302	2.65e-05	-0.177555	KIT
ILMN_3203666	0.00302	2.66e-05	-0.168444
ILMN_1670238	0.00302	2.67e-05	0.886398	CDC45
ILMN_1770892	0.00302	2.67e-05	-0.354968	YY1
ILMN_1780699	0.00302	2.68e-05	-0.332063	THAP11
ILMN_1793525	0.00303	2.69e-05	-0.292094	KIR2DS3
ILMN_2384139	0.00303	2.7e-05	-0.68955	KLRC1
ILMN_3302139	0.00303	2.71e-05	0.489553
ILMN_1687501	0.00304	2.72e-05	0.426728	MOXD1
ILMN_2331658	0.00309	2.78e-05	-0.278038
ILMN_1764754	0.00312	2.81e-05	-0.12879	RAMP1
ILMN_1761425	0.00312	2.81e-05	0.27728	OLFML2A
ILMN_1666633	0.00314	2.84e-05	-0.316843
ILMN_1673305	0.0032	2.9e-05	-0.562846	RHOC
ILMN_1653579	0.00323	2.94e-05	0.955592
ILMN_1873075	0.00323	2.94e-05	-0.44163	TNRC6C
ILMN_2176063	0.00324	2.97e-05	0.786323	FCGR1A
ILMN_1742813	0.00324	2.97e-05	0.578248	TMEM167A
ILMN_1695590	0.00324	2.98e-05	-0.905576	ADRB2
ILMN_1807981	0.00325	2.99e-05	-0.523982
ILMN_2093775	0.00328	3.03e-05	-0.711666	ZNF831
ILMN_1742929	0.00328	3.03e-05	0.579082	HESX1
ILMN_1661717	0.00329	3.04e-05	0.564657	TFDP1
ILMN_1680757	0.00332	3.08e-05	-0.410429	LRRC26
ILMN_1672662	0.00332	3.09e-05	-0.57069	SLC20A1
ILMN_1786976	0.00336	3.13e-05	-0.557673	RAB22A
ILMN_1763609	0.00339	3.17e-05	0.784421	SLC22A16
ILMN_1802151	0.00341	3.19e-05	-0.498607	OSBPL5
ILMN_1678422	0.00346	3.25e-05	0.527721	DHX58
ILMN_1789186	0.00346	3.26e-05	-0.319775	OBFC1
ILMN_1712155	0.00351	3.31e-05	-0.449298	RPL6
ILMN_1726245	0.00351	3.32e-05	-0.484313	TGFBR2
ILMN_1769876	0.00352	3.33e-05	0.659309	TBC1D2
ILMN_1800787	0.00353	3.35e-05	-0.510493	RFTN1
ILMN_2378868	0.00355	3.38e-05	-0.748426	SRSF5
ILMN_3185161	0.00356	3.4e-05	-0.565012	CEP78
ILMN_1785202	0.00364	3.47e-05	-0.788924	STAT4
ILMN_1807455	0.00368	3.52e-05	-0.325735	DHRS7
ILMN_2399016	0.00371	3.56e-05	-0.446978	MMP28
ILMN_1654398	0.00371	3.57e-05	0.63019	RGL1
ILMN_1694530	0.00372	3.58e-05	0.395623	DDA1
ILMN_1790807	0.00376	3.64e-05	-0.319625	XPC
ILMN_2371724	0.00376	3.64e-05	1.25023	CEACAM1
ILMN_2082209	0.00379	3.68e-05	0.420295	TOX2
ILMN_3237368	0.0038	3.71e-05	0.433403
ILMN_1743456	0.0038	3.71e-05	-0.344189	ZCCHC14
ILMN_1811997	0.0038	3.71e-05	-0.228256	RNF115
ILMN_1668063	0.0038	3.72e-05	0.497919	FCN1
ILMN_2384140	0.00386	3.78e-05	-1.03619	KLRC1
ILMN_1704133	0.00387	3.8e-05	-0.246186
ILMN_2204876	0.00391	3.85e-05	0.434566	FLVCR2
ILMN_1723626	0.00393	3.88e-05	-0.334702	APBA2
ILMN_1769771	0.00395	3.91e-05	-0.0720415	LRRC26
ILMN_1734205	0.00397	3.93e-05	-0.72013	RASSF1
ILMN_1795183	0.00397	3.94e-05	0.443725	RNASE1
ILMN_1671250	0.00399	3.97e-05	0.327906	CLIC4
ILMN_1772522	0.00399	3.97e-05	-0.332869	ZBTB14
ILMN_2089977	0.00399	3.99e-05	0.475811
ILMN_1745788	0.00399	3.99e-05	-0.86698	CX3CR1
ILMN_1763267	0.00399	4.01e-05	-0.143051	ZFYVE28
ILMN_1723962	0.00402	4.04e-05	0.547094	LXN
ILMN_1661293	0.00411	4.15e-05	-0.308762	ZNF224
ILMN_1679725	0.00412	4.16e-05	-0.433939	PCYOX1
ILMN_1815812	0.00412	4.17e-05	-0.183771	CDIP1
ILMN_1779043	0.00416	4.22e-05	-0.294457	CACNG6
ILMN_2301083	0.00417	4.24e-05	0.855064	UBE2C
ILMN_1772132	0.00418	4.26e-05	0.276239	ATP5B
ILMN_1691341	0.00423	4.32e-05	-0.917613	IL7R
ILMN_1712608	0.00425	4.35e-05	-0.194442	BFSP1
ILMN_1752562	0.00428	4.39e-05	-0.450621	CXCL5
ILMN_1779324	0.00429	4.4e-05	-0.865985	GZMA
ILMN_2231928	0.00443	4.56e-05	0.796821	MX2
ILMN_1795285	0.00444	4.58e-05	-0.507008	JADE2
ILMN_1659845	0.00444	4.59e-05	-0.45208	KIAA0355
ILMN_1706635	0.00444	4.61e-05	2.46088	ELANE
ILMN_2258543	0.00444	4.63e-05	-0.212535	PRDM2
ILMN_1711894	0.00444	4.63e-05	0.987195	MYB
ILMN_1652006	0.00444	4.65e-05	-0.230323	SMC1A
ILMN_1662839	0.00444	4.65e-05	-0.74906	PLEKHA1
ILMN_2060413	0.00444	4.66e-05	1.44613	CD24
ILMN_1671452	0.00444	4.66e-05	0.397108	MRPL44
ILMN_2374244	0.00448	4.71e-05	-0.738271	DYRK2
ILMN_1696584	0.00453	4.77e-05	1.24507	ORM1
ILMN_1746565	0.00459	4.84e-05	-0.653492	CD6
ILMN_1775368	0.00473	4.99e-05	-0.103289
ILMN_1714700	0.00482	5.1e-05	-0.499192	TRIB2
ILMN_1841334	0.00482	5.12e-05	-0.497084	CREB1
ILMN_1736729	0.00496	5.27e-05	0.843323	OAS2
ILMN_1669376	0.00506	5.39e-05	0.435378	DRAM1
ILMN_2149494	0.00509	5.43e-05	0.622837	NPL
ILMN_1801216	0.0051	5.46e-05	1.67866	S100P
ILMN_1735292	0.0051	5.46e-05	-0.307376	ENKUR
ILMN_1775405	0.00512	5.5e-05	0.881581	ARL4A
ILMN_1656840	0.0052	5.59e-05	-0.257428	VPS13D
ILMN_3259146	0.0052	5.61e-05	0.548195
ILMN_1794588	0.0052	5.61e-05	-0.74034	DYRK2
ILMN_1665761	0.00528	5.71e-05	-0.820611	BCL11B
ILMN_2255579	0.0053	5.75e-05	-0.492042	RAB37
ILMN_1780913	0.0053	5.76e-05	-0.283515	PPP2R5C
ILMN_1838767	0.00532	5.78e-05	-0.488984	LINC01451
ILMN_1762801	0.00533	5.82e-05	-0.514546	KLF12
ILMN_1701613	0.00533	5.83e-05	-0.620827	RARRES3
ILMN_1785732	0.00537	5.88e-05	0.990469	TNFAIP6
ILMN_2092850	0.00537	5.9e-05	0.518009	HPSE
ILMN_3236367	0.00537	5.9e-05	-0.45848	IFFO2
ILMN_1759402	0.00538	5.92e-05	-0.164447
ILMN_1760727	0.00541	5.96e-05	0.827926	ANG
ILMN_1737497	0.00542	5.99e-05	0.27596
ILMN_2411282	0.00542	6e-05	0.521826	QSOX1
ILMN_2149624	0.00542	6.02e-05	-0.132153	IFNL1
ILMN_2301624	0.00542	6.03e-05	-0.650006	MACF1
ILMN_1678323	0.00544	6.06e-05	-0.13091	AASS
ILMN_3251472	0.00549	6.13e-05	-0.32932	TOMM20
ILMN_1665332	0.00553	6.18e-05	-0.365172
ILMN_3242883	0.00555	6.21e-05	-0.399104
ILMN_1680056	0.00559	6.28e-05	-0.236968	KIR3DL2
ILMN_1763907	0.00559	6.29e-05	0.733623	CENPW
ILMN_1652085	0.00575	6.47e-05	-0.43674	MPHOSPH10
ILMN_2355033	0.00575	6.49e-05	-0.540396	KIAA1147
ILMN_1691410	0.00576	6.53e-05	0.842194	BAMBI
ILMN_1796589	0.00576	6.54e-05	0.564771	TRIP13
ILMN_1699695	0.00576	6.56e-05	-0.496567	TNFRSF21
ILMN_1906158	0.00576	6.57e-05	-0.183043	OBFC1
ILMN_2098616	0.00576	6.57e-05	-0.556018	ANXA2R
ILMN_1733174	0.00576	6.58e-05	-0.284507
ILMN_1696295	0.00581	6.66e-05	0.159724	LY6G6D
ILMN_1811387	0.00581	6.66e-05	0.813537	TFF3
ILMN_2063584	0.00581	6.67e-05	0.474855	CLIC4
ILMN_1710740	0.00587	6.75e-05	0.29348	C2
ILMN_1666902	0.00588	6.8e-05	-0.689535	ADGRG5
ILMN_1747344	0.00588	6.81e-05	-0.192568	IL3RA
ILMN_1727080	0.00588	6.82e-05	-0.130542	MYO6
ILMN_1747627	0.00588	6.83e-05	-0.389955	ABCA2
ILMN_2286514	0.00588	6.83e-05	-0.331961	GTPBP8
ILMN_3250023	0.00588	6.84e-05	-0.403779	CLEC2D
ILMN_2148012	0.00593	6.91e-05	0.113898
ILMN_1720048	0.00594	6.93e-05	1.0159	CCL2
ILMN_1793770	0.00595	6.95e-05	-0.428673	DNAJB6
ILMN_1686097	0.00596	6.97e-05	0.867945	TOP2A
ILMN_1773352	0.00601	7.06e-05	-1.13004	CCL5
ILMN_1747409	0.00601	7.06e-05	-0.207167	MT1L
ILMN_1746243	0.00601	7.07e-05	-0.348319	TES
ILMN_2046315	0.00601	7.08e-05	0.581425	GABARAPL2
ILMN_1781700	0.0061	7.21e-05	-0.626421	IL18R1
ILMN_1670353	0.00616	7.29e-05	0.546125	RAD51AP1
ILMN_1695362	0.00636	7.54e-05	-0.453035	ZNF32
ILMN_2102670	0.00643	7.63e-05	-0.551127	GATA2
ILMN_1894072	0.00643	7.65e-05	-0.424168	PIK3CG
ILMN_1704870	0.00646	7.7e-05	1.85386	PGLYRP1
ILMN_3285959	0.00646	7.71e-05	-0.531447
ILMN_3238554	0.00649	7.77e-05	-0.24209	SNORA80A
ILMN_1673005	0.00659	7.89e-05	-0.0896447
ILMN_1794599	0.00667	8.01e-05	-0.410009	SNRPD3
ILMN_1787509	0.00667	8.03e-05	0.8168	HELZ2
ILMN_3286751	0.00667	8.04e-05	0.652411	LOC284648
ILMN_1808979	0.00672	8.11e-05	0.503266	CLEC4D
ILMN_3243190	0.00674	8.15e-05	-0.140607	ADGRE4P
ILMN_1753582	0.00681	8.24e-05	-0.400902	RPA2
ILMN_3201115	0.00688	8.35e-05	0.350491
ILMN_1747744	0.00697	8.48e-05	0.609733	LHFPL2
ILMN_1680925	0.00697	8.49e-05	-0.481404	SLC9A3R1
ILMN_1781373	0.00703	8.58e-05	0.735133	IFIH1
ILMN_2247988	0.00703	8.59e-05	-0.152438	MOCS1
ILMN_1713550	0.00703	8.6e-05	-0.481286	LGR6
ILMN_3236061	0.00709	8.69e-05	-0.391467
ILMN_1739794	0.00709	8.7e-05	-0.661561	CD3E
ILMN_2311826	0.0071	8.75e-05	0.346556	USP6NL
ILMN_1784608	0.0071	8.75e-05	-0.68085	CLEC2B
ILMN_2367384	0.0071	8.76e-05	0.313102	EPHB2
ILMN_1700831	0.0071	8.78e-05	0.394031	SLC27A2
ILMN_2060578	0.00712	8.81e-05	0.24468	INSL5
ILMN_1785179	0.00715	8.88e-05	-0.332501	UBE2G2
ILMN_1652650	0.00716	8.91e-05	-0.569616	SH3KBP1
ILMN_1774800	0.00716	8.92e-05	-0.313216	POGLUT1
ILMN_1733998	0.00717	8.94e-05	0.960839
ILMN_2113126	0.00719	8.98e-05	1.557	RNASE3
ILMN_1786810	0.00719	9e-05	-1.19244	KIR2DL1
ILMN_1906187	0.00722	9.05e-05	-0.392025	CAMK1D
ILMN_2057566	0.00723	9.08e-05	-0.214953	PGP
ILMN_1719792	0.00732	9.21e-05	-0.253385	PHLDB2
ILMN_1753347	0.00733	9.23e-05	2.41026	DEFA4
ILMN_1719518	0.00737	9.29e-05	0.198473	ARF4
ILMN_1760303	0.00748	9.46e-05	-0.719826	PIK3R1
ILMN_1678934	0.00748	9.47e-05	-0.396645	POLR1E
ILMN_3184067	0.00748	9.48e-05	-0.370994
ILMN_1744216	0.00751	9.54e-05	-0.186528
ILMN_1764709	0.00756	9.62e-05	0.6791	MAFB
ILMN_1768812	0.00757	9.64e-05	0.519044	FXYD6
ILMN_2292187	0.00757	9.66e-05	-0.112703	CHN2
ILMN_1698209	0.00771	9.86e-05	0.415258	AGPS
ILMN_2380801	0.00772	9.88e-05	-0.692295	FYN
ILMN_2387599	0.00782	0.0001	0.312304	C20orf24
ILMN_1676528	0.00794	0.000102	-0.746066	BTN3A2
ILMN_1666305	0.00794	0.000102	0.540697	CDKN3
ILMN_1662846	0.00794	0.000102	0.516541	GPR160
ILMN_3251155	0.00796	0.000103	-0.42056	PCBP2
ILMN_1900628	0.00807	0.000104	-0.405017
ILMN_2371440	0.0081	0.000105	-0.323506	B3GAT1
ILMN_1785902	0.0081	0.000105	0.356612	C1QC
ILMN_2387712	0.00824	0.000107	-0.247616	AK5
ILMN_2307032	0.00824	0.000107	-0.51134	OSBPL5
ILMN_1689774	0.00826	0.000108	-0.463007	MRFAP1L1
ILMN_1754076	0.00833	0.000109	-0.460375	CACNA2D3
ILMN_2409298	0.00844	0.000111	0.609815	NUSAP1
ILMN_1688630	0.00844	0.000111	-0.315116	RECK
ILMN_2059357	0.00846	0.000111	-1.26818	KLRC2
ILMN_2146418	0.00851	0.000112	-0.120211	CRIM1
ILMN_1749834	0.00853	0.000112	0.930084
ILMN_2063586	0.00855	0.000113	0.541187	CLIC4
ILMN_1694084	0.00855	0.000113	-0.330849	CYTH1
ILMN_1685057	0.00858	0.000113	0.521144	SLC22A4
ILMN_1801504	0.00861	0.000114	-0.344902	RUNX1
ILMN_1677487	0.00861	0.000114	-0.335931	ANKZF1
ILMN_1690139	0.00864	0.000115	-0.42881
ILMN_1811104	0.00865	0.000115	-0.417559	POGLUT1
ILMN_1750003	0.00882	0.000118	-0.256243	CD200R1
ILMN_2373495	0.00884	0.000118	0.295572	H2AFY
ILMN_1795007	0.00886	0.000119	0.465113	C2orf47
ILMN_1815718	0.00889	0.000119	-0.213008	BTRC
ILMN_1727459	0.00889	0.000119	0.164314	ORC1
ILMN_3275012	0.00889	0.00012	-0.0875913
ILMN_1691436	0.00897	0.000121	0.500352	BLVRA
ILMN_3256325	0.00897	0.000121	-0.481041	CYB561D1
ILMN_1782070	0.00897	0.000121	0.594642	NPL
ILMN_2370336	0.00897	0.000121	0.497216	MS4A4A
ILMN_1735584	0.00897	0.000122	0.151507	ST8SIA5
ILMN_1736757	0.00897	0.000122	-0.631781	GNPTAB
ILMN_2408946	0.00897	0.000122	-0.133397	PDE8A
ILMN_1783276	0.00902	0.000123	0.661002	NEXN
ILMN_1755077	0.00908	0.000124	0.470685	HEBP2
ILMN_2389970	0.0091	0.000124	-0.510612
ILMN_1763322	0.0091	0.000124	-0.762636	CCR3
ILMN_1749829	0.00916	0.000126	0.699386	DLGAP5
ILMN_1701289	0.00916	0.000126	0.311806	LOC146880
ILMN_1688580	0.00922	0.000127	2.27075	CAMP
ILMN_1661359	0.00924	0.000127	-0.361753	CXorf65
ILMN_1798947	0.00925	0.000127	-0.450436	ANKRD55
ILMN_2371911	0.00931	0.000128	0.207792	MUC1
ILMN_2234697	0.0094	0.00013	1.07131	BEX1
ILMN_1680831	0.00946	0.000131	-0.35303
ILMN_2391051	0.0096	0.000133	0.769744	FCGR1B
ILMN_2310019	0.0097	0.000135	-0.187838	ZNF565
ILMN_2370624	0.00973	0.000135	-0.136186	COL13A1
ILMN_1772910	0.00989	0.000138	-0.271201	GAS1
ILMN_1822307	0.00989	0.000138	-0.633945
ILMN_3233838	0.00994	0.000139	-0.328576
ILMN_1821280	0.00995	0.000139	-0.416752	GDF11
ILMN_1688753	0.00997	0.00014	-0.393433	PTDSS1
ILMN_1726114	0.0101	0.000142	-0.629925	SLC45A3
ILMN_1808769	0.0101	0.000142	0.356963
ILMN_2413615	0.0101	0.000142	-0.147042	LLGL2
ILMN_2335604	0.0102	0.000143	-0.611965	SKAP1
ILMN_1674046	0.0102	0.000144	-0.444875	C10orf128
ILMN_1723353	0.0102	0.000145	-0.354456	FAM122A
ILMN_1742124	0.0103	0.000146	-0.620581	CCSER2
ILMN_2299795	0.0103	0.000146	0.159172	CPM
ILMN_1735157	0.0104	0.000147	-0.224585	GALNT12
ILMN_1807529	0.0104	0.000147	0.886326	PADI4
ILMN_1692864	0.0104	0.000148	-0.153693	PDLIM5
ILMN_2079386	0.0104	0.000148	-0.69696	RPL22
ILMN_1669123	0.0106	0.000152	-0.174925	DRAXIN
ILMN_1874689	0.0106	0.000152	-0.599986	MIR181A2HG
ILMN_1684445	0.0106	0.000152	0.586523	FCRL5
ILMN_1713450	0.0107	0.000153	0.572768	MYL6B
ILMN_1786347	0.0107	0.000154	-0.437119	TNPO1
ILMN_1700507	0.0107	0.000154	-0.264683	CLASP1
ILMN_2191634	0.0109	0.000156	-0.115736	RPL37
ILMN_1742866	0.0109	0.000157	-0.681747	F2R
ILMN_3219806	0.0109	0.000158	0.427369
ILMN_3241996	0.0109	0.000158	-0.225457	AGPAT4-IT1
ILMN_1744937	0.011	0.000159	-0.425038	PTPRM
ILMN_1699160	0.011	0.000159	-0.514036	ITK
ILMN_1691393	0.011	0.00016	-0.231848	DNPEP
ILMN_1915188	0.011	0.00016	-0.427727	MID2
ILMN_1728645	0.011	0.00016	-0.206498
ILMN_1775448	0.011	0.000161	-0.181919	PFN2
ILMN_1782704	0.011	0.000161	0.647788	CD19
ILMN_1685810	0.011	0.000162	-0.35785	NFATC3
ILMN_2109489	0.011	0.000162	-1.10103	GZMB
ILMN_1772131	0.0111	0.000163	1.03229
ILMN_1710428	0.0112	0.000164	0.275312	CDK1
ILMN_3243871	0.0112	0.000165	0.360407
ILMN_1811702	0.0112	0.000165	0.805563	GRN
ILMN_2123450	0.0112	0.000165	0.744891
ILMN_1745242	0.0112	0.000165	0.815418	PLSCR1
ILMN_3239771	0.0113	0.000168	0.586077	DLGAP5
ILMN_2403237	0.0113	0.000168	-0.388059	CHN2
ILMN_1677122	0.0113	0.000168	-0.381862	FAM168B
ILMN_1828216	0.0113	0.000169	-0.178589
ILMN_3215715	0.0113	0.000169	0.481883
ILMN_1887403	0.0113	0.000169	-0.181696	DBT
ILMN_1716276	0.0114	0.00017	-1.17171	CCL4L1
ILMN_1845086	0.0114	0.00017	-0.48434
ILMN_3240296	0.0114	0.00017	-0.166791	CROCCP3
ILMN_2170643	0.0114	0.000171	0.217884	TMPPE
ILMN_2243687	0.0114	0.000171	0.482109	LAMP2
ILMN_1664303	0.0114	0.000171	0.284536	HTATIP2
ILMN_1764571	0.0114	0.000171	0.260871
ILMN_2345739	0.0114	0.000171	-0.40369	CAPRIN2
ILMN_3241046	0.0114	0.000173	-0.969692	MYBL1
ILMN_1679195	0.0114	0.000173	0.283364	C20orf24
ILMN_1712522	0.0114	0.000173	1.95587	CEACAM6
ILMN_1664912	0.0114	0.000174	-0.533361
ILMN_1653432	0.0115	0.000174	-0.502451	HNRNPDL
ILMN_2138662	0.0115	0.000175	-0.095216	SORCS3
ILMN_1652287	0.0115	0.000175	-0.18866	NOG
ILMN_1684628	0.0115	0.000175	-0.418535	ZFP90
ILMN_1805410	0.0116	0.000177	0.482013	C15orf48
ILMN_1712283	0.0116	0.000178	-0.165046	WNT10B
ILMN_1731184	0.0116	0.000178	0.370939	MELK
ILMN_1695658	0.0117	0.000179	0.374276	KIF20A
ILMN_1795495	0.0117	0.000179	-0.530773	ERCC5
ILMN_2233783	0.0118	0.000181	1.15144	CD38
ILMN_3247802	0.0119	0.000183	-0.300086	PRRC2B
ILMN_1678862	0.012	0.000185	-0.232106	FUT11
ILMN_1798533	0.012	0.000185	-0.340196	ZNF22
ILMN_3230880	0.012	0.000185	0.207233	BEND7
ILMN_2396956	0.012	0.000185	-0.406436	AKAP13
ILMN_1783156	0.012	0.000186	0.526506
ILMN_1781680	0.012	0.000186	-0.346001	DAP3
ILMN_1809928	0.012	0.000187	-0.176495	COL6A2
ILMN_3239435	0.012	0.000188	-0.323651	HTT
ILMN_2363634	0.012	0.000188	-0.413644	ADHFE1
ILMN_1801254	0.012	0.000188	0.463271
ILMN_2160929	0.0122	0.000191	0.558174	FEN1
ILMN_1662556	0.0123	0.000193	-0.111062	GALNT10
ILMN_1847602	0.0125	0.000195	-0.128163	HAR1A
ILMN_1793572	0.0125	0.000197	-1.05576
ILMN_1769580	0.0126	0.000197	-0.139736	PRSS35
ILMN_1787275	0.0126	0.000198	0.308784	STAG3
ILMN_1804279	0.0126	0.000198	-0.408215	PTPRC
ILMN_2185665	0.0126	0.000199	0.274083	PGAP1
ILMN_1764201	0.0127	0.0002	0.243117	MAP2
ILMN_1805996	0.0127	0.0002	-0.236233	SIN3A
ILMN_1677200	0.0127	0.000201	-0.337418	CYFIP2
ILMN_2248970	0.0127	0.000201	0.704739	OAS2
ILMN_1733259	0.0128	0.000203	0.445764	TMIGD3
ILMN_3203186	0.0128	0.000203	0.151351
ILMN_1663390	0.0128	0.000204	1.06529	CDC20
ILMN_1699545	0.013	0.000207	-0.354405	PCSK7
ILMN_1705183	0.013	0.000207	1.76832	MPO
ILMN_1733535	0.013	0.000208	0.195589	ZNF366
ILMN_1753279	0.013	0.000209	-0.451669	HNRNPA0
ILMN_1757391	0.013	0.000209	-0.240826	TMEM50B
ILMN_1761941	0.013	0.000209	0.659613	FAM198B
ILMN_1726720	0.0132	0.000212	0.777402	NUSAP1
ILMN_1747205	0.0132	0.000213	0.369741	JDP2
ILMN_1689046	0.0132	0.000213	0.620424	RBM47
ILMN_1762725	0.0133	0.000214	-0.728026	EIF3L
ILMN_3230683	0.0133	0.000214	0.128308
ILMN_1745917	0.0134	0.000217	-0.147199	SCAND2P
ILMN_1698100	0.0135	0.000219	0.493176	ANXA2P1
ILMN_1730549	0.0135	0.000219	-0.212618
ILMN_1757387	0.0136	0.000221	0.241274	UCHL1
ILMN_2399431	0.0136	0.000221	0.346811	PRPS2
ILMN_1694106	0.0137	0.000223	-0.420046	GPD1L
ILMN_1699599	0.0137	0.000224	-0.432393	FCRL3
ILMN_1747146	0.0137	0.000225	0.255824	TSG101
ILMN_1737480	0.0138	0.000225	0.394244
ILMN_1775943	0.0138	0.000225	-0.218241	BRMS1L
ILMN_2312817	0.0138	0.000226	-0.176552
ILMN_1687757	0.0138	0.000226	-0.494569	AKR1C4
ILMN_1741143	0.0138	0.000226	-0.700077	TXK
ILMN_1789361	0.0138	0.000228	0.33777	PKD2L1
ILMN_1808898	0.0138	0.000228	-0.157473	NPR2
ILMN_1803143	0.0138	0.000228	0.317019	SYVN1
ILMN_3245351	0.0138	0.000228	-0.141729	UNC119B
ILMN_3248928	0.0138	0.000229	-0.287629	UBN2
ILMN_1696302	0.014	0.000232	0.482703	FABP5
ILMN_1711030	0.014	0.000232	0.510369	OPLAH
ILMN_1656361	0.014	0.000232	0.555011	ARHGAP27
ILMN_1772627	0.014	0.000233	-0.676269	NSG1
ILMN_1680274	0.0141	0.000234	1.71613
ILMN_1792165	0.0141	0.000235	0.0826748
ILMN_1769383	0.0141	0.000236	-0.651745	GIMAP5
ILMN_3225534	0.0141	0.000236	-0.381204	RNF216P1
ILMN_1786125	0.0142	0.000238	0.763196	CCNA2
ILMN_1781085	0.0143	0.000239	0.662346	STAP1
ILMN_1790534	0.0143	0.00024	0.485367	MAP2K3
ILMN_1736539	0.0143	0.000241	0.105509
ILMN_2365569	0.0143	0.000241	0.352031	ICA1
ILMN_1778226	0.0143	0.000242	-0.368654	EXTL3
ILMN_1693830	0.0145	0.000244	0.27208	LACTB
ILMN_1770454	0.0145	0.000245	0.250287	AGRN
ILMN_1815184	0.0145	0.000245	0.714037	ASPM
ILMN_1808374	0.0145	0.000245	-0.446062	SNTB2
ILMN_1792597	0.0147	0.000249	-0.277709	CRYGS
ILMN_1750563	0.0148	0.00025	-0.116587	CERCAM
ILMN_1736654	0.0148	0.000252	0.261712	PIP5K1B
ILMN_3280847	0.0148	0.000252	0.390798
ILMN_3289650	0.0148	0.000252	-0.396312
ILMN_1801939	0.0148	0.000253	0.816852	CCNB2
ILMN_1748529	0.0148	0.000253	-0.270272	RLN2
ILMN_1683939	0.0148	0.000253	-0.0850548	VIPR2
ILMN_2231020	0.0149	0.000256	0.224132	TMEM185B
ILMN_1792538	0.0149	0.000256	-0.767818	CD7
ILMN_1787813	0.015	0.000258	-0.169765	SLC5A3
ILMN_1736954	0.015	0.000258	0.28762	ZBTB7B
ILMN_1728934	0.0151	0.000261	0.590966	PRC1
ILMN_1698605	0.0151	0.000261	-0.278691	TMEM43
ILMN_1651237	0.0152	0.000262	0.578366	CDT1
ILMN_1739076	0.0152	0.000262	0.530738	HIST1H2BO
ILMN_1740319	0.0152	0.000263	0.698214	IFI27L2
ILMN_1709817	0.0152	0.000263	0.483858	SLC35A5
ILMN_1692967	0.0152	0.000264	-0.156616	AXIN1
ILMN_2393765	0.0152	0.000265	0.834608	IGLL1
ILMN_2243912	0.0153	0.000265	-0.444743	RAB37
ILMN_1685009	0.0153	0.000266	0.532978	ITGAM
ILMN_2355463	0.0153	0.000266	0.375959	CYFIP1
ILMN_1734937	0.0153	0.000267	-0.131834	IL23R
ILMN_1811148	0.0153	0.000267	0.456806	BMP2K
ILMN_2115490	0.0153	0.000268	-0.891803	NBPF9
ILMN_2173919	0.0154	0.000269	-0.440275	MYO9A
ILMN_2079786	0.0154	0.000269	-0.237936	NUAK1
ILMN_1660282	0.0154	0.000269	-0.129538	POPDC2
ILMN_1733421	0.0154	0.00027	-0.498601	PRKCQ
ILMN_1692123	0.0154	0.000271	0.205959	ELOVL3
ILMN_1681721	0.0155	0.000272	0.549178	OASL
ILMN_1902563	0.0156	0.000274	-0.167364
ILMN_3203189	0.0156	0.000274	0.493446
ILMN_2211728	0.0156	0.000276	-0.222232	GUCA1B
ILMN_1702715	0.0156	0.000276	-0.253187	MECP2
ILMN_1748123	0.0156	0.000277	0.585767	KLHL14
ILMN_1719661	0.0157	0.000279	0.66878	MSRB1
ILMN_1699331	0.0158	0.000281	0.635033	IFIT1
ILMN_1777221	0.0159	0.000282	-0.23871	SMIM11A
ILMN_1657483	0.0159	0.000282	0.294697	SEC23B
ILMN_1693401	0.0159	0.000284	-0.478644	KLHL28
ILMN_1900270	0.0159	0.000284	-0.803986
ILMN_1787691	0.016	0.000286	0.692609	CITED4
ILMN_2261416	0.0161	0.000288	-0.512792	CD3D
ILMN_1735058	0.0162	0.00029	-0.646534	CHST12
ILMN_1671766	0.0162	0.000291	0.410782	F12
ILMN_1795930	0.0163	0.000292	-0.560135	PTGER4
ILMN_1726327	0.0163	0.000293	0.344346	AMY1B
ILMN_2356895	0.0163	0.000293	0.366434	MRPL42
ILMN_1700432	0.0164	0.000295	-0.459011	ITPKB
ILMN_3251526	0.0164	0.000295	-0.294783	USP13
ILMN_2091347	0.0164	0.000296	0.428633	IDH1
ILMN_2057573	0.0165	0.000297	-0.473438	ESYT2
ILMN_1812362	0.0165	0.000298	0.128839	ME3
ILMN_1739001	0.0165	0.000299	1.37224	TACSTD2
ILMN_1736112	0.0165	0.0003	-0.29563	ARHGAP10
ILMN_1671237	0.0165	0.000301	-0.345493	GNGT2
ILMN_1690241	0.0165	0.000301	0.229086	BATF2
ILMN_2368068	0.0166	0.000301	-0.341775	TCF20
ILMN_1717468	0.0166	0.000302	0.0821519	AGL
ILMN_1781952	0.0166	0.000302	0.457441	MGST1
ILMN_1867517	0.0167	0.000304	-0.462531	RORA
ILMN_1680424	0.0167	0.000305	1.88375	CTSG
ILMN_1767322	0.0167	0.000307	-0.344064	EDAR
ILMN_1855869	0.0168	0.000308	-0.224392	LOC154761
ILMN_1674640	0.0169	0.00031	-0.467644	CXCR6
ILMN_1750678	0.0169	0.000311	0.651843	TIMD4
ILMN_1801442	0.0169	0.000311	-0.114997	KRT81
ILMN_1811765	0.017	0.000313	0.292006	ADAMTS2
ILMN_1731418	0.017	0.000313	0.434235	SP110
ILMN_1693262	0.017	0.000313	2.65075
ILMN_1693559	0.017	0.000314	0.180892	DOT1L
ILMN_1775708	0.0172	0.000318	0.495108	SLC2A3
ILMN_3210416	0.0172	0.000318	-0.0668703	SBF1P1
ILMN_1681118	0.0172	0.000319	-0.542644	CAPRIN2
ILMN_1667748	0.0172	0.000319	0.703725	ANKRD33
ILMN_1719756	0.0173	0.000321	-0.737742	ZAP70
ILMN_3187535	0.0173	0.000321	0.363902
ILMN_1911344	0.0173	0.000322	0.0918466
ILMN_1660412	0.0174	0.000324	-0.199602
ILMN_2242937	0.0175	0.000326	0.336528	ARSB
ILMN_1722809	0.0175	0.000328	-0.178986	NRCAM
ILMN_1779228	0.0175	0.000329	-0.170801	CDH2
ILMN_1752647	0.0175	0.000329	-0.796972	KLRC1
ILMN_1764770	0.0175	0.000329	-0.641839	OXNAD1
ILMN_1659599	0.0175	0.00033	-0.12325	AZIN2
ILMN_1832252	0.0175	0.00033	-0.159328	GTDC1
ILMN_2222234	0.0175	0.00033	0.575697	PRDX4
ILMN_1803033	0.0176	0.000332	0.199418	MGST1
ILMN_2196984	0.0177	0.000333	0.590553	OIP5
ILMN_1758731	0.0178	0.000336	0.397446	CYP2J2
ILMN_2073012	0.0179	0.000338	-0.344995	TMEM203
ILMN_1678833	0.0179	0.000338	0.560596	CCR1
ILMN_1751444	0.018	0.00034	0.789525	NCAPG
ILMN_1747016	0.018	0.000341	0.580822	CEP55
ILMN_1736026	0.018	0.000341	1.22088	MMP8
ILMN_1797181	0.018	0.000341	-0.383356	LOC93622
ILMN_1789196	0.018	0.000343	-0.52629	TPM2
ILMN_2087080	0.0181	0.000344	-0.346402	RPL5
ILMN_1821270	0.0181	0.000345	-0.434929
ILMN_3221473	0.0181	0.000346	-0.236747
ILMN_1716279	0.0182	0.000348	0.319843	CENPE
ILMN_1694177	0.0183	0.000349	0.668668	PCNA
ILMN_1713599	0.0183	0.00035	0.0726884	DYRK1A
ILMN_3251560	0.0184	0.000352	0.434413	TMEM167A
ILMN_1660810	0.0184	0.000354	-0.363823	TTC17
ILMN_2377109	0.0184	0.000354	-0.371356	LCK
ILMN_1762204	0.0185	0.000355	-0.254655	GCSAML
ILMN_3241378	0.0185	0.000357	-0.154859	PPIEL
ILMN_1692223	0.0186	0.000359	1.6384	LCN2
ILMN_1769140	0.0187	0.000361	0.189248	KIAA1958
ILMN_1766736	0.0187	0.000361	1.69581	BPI
ILMN_2412384	0.0187	0.000362	0.382388
ILMN_1672022	0.0188	0.000363	-0.363989	EPHA4
ILMN_3268028	0.0188	0.000365	-0.316262
ILMN_1676759	0.0188	0.000365	-0.258881	DDX27
ILMN_2106227	0.0189	0.000367	-0.394837	KIAA2026
ILMN_1690754	0.0189	0.000368	-0.321282	SVIL
ILMN_3206679	0.0189	0.000369	-0.385841
ILMN_1655821	0.019	0.00037	0.440641	CAPG
ILMN_1718766	0.019	0.00037	0.669639	MT1F
ILMN_1916822	0.019	0.000371	-0.101945
ILMN_1811195	0.0191	0.000373	-0.347279	ZNF211
ILMN_1900263	0.0191	0.000374	-0.567386
ILMN_1777378	0.0191	0.000375	-0.38001	COMMD6
ILMN_1731048	0.0192	0.000377	0.725396	TLR1
ILMN_1807493	0.0192	0.000377	0.140412	ACVRL1
ILMN_1675038	0.0193	0.00038	-0.601569	PRMT2
ILMN_1762531	0.0194	0.000381	-0.217802	FGF9
ILMN_1751561	0.0194	0.000381	-0.297249	CAMK1D
ILMN_3306730	0.0194	0.000382	0.525193	RBM47
ILMN_1677920	0.0194	0.000382	1.48986	LTF
ILMN_1909886	0.0194	0.000385	0.301449
ILMN_1742382	0.0194	0.000385	-0.278711	RIMS3
ILMN_1788203	0.0194	0.000385	-0.0893757	HEY1
ILMN_1737242	0.0196	0.000389	-0.100607	C8G
ILMN_1718734	0.0197	0.000391	-0.33718	MLLT6
ILMN_2390310	0.0197	0.000391	0.642378
ILMN_1669516	0.0198	0.000393	-0.228896	ZSCAN9
ILMN_3249175	0.0198	0.000394	-0.276029	LINC00426
ILMN_2049184	0.0198	0.000395	-0.40652	DNASE1L3
ILMN_1714765	0.0199	0.000397	1.04063
ILMN_1715661	0.0199	0.000398	0.595546	TFAM
ILMN_2109708	0.0199	0.000399	0.570217	TYMP
ILMN_1823231	0.02	0.000399	-0.353102
ILMN_1714445	0.02	0.000401	0.274667	SLC6A9
ILMN_3279306	0.0201	0.000404	-0.238959
ILMN_1733874	0.0203	0.000407	-0.321631	SH2D2A
ILMN_1795561	0.0204	0.00041	-0.342922	CAMK1D
ILMN_1797425	0.0204	0.000411	-0.268584	DDX55
ILMN_1666221	0.0205	0.000413	-0.0889663
ILMN_1781060	0.0205	0.000413	0.126913	SYN2
ILMN_1808508	0.0205	0.000413	0.144865	KITLG
ILMN_1666122	0.0205	0.000414	-0.385916	HEG1
ILMN_1792518	0.0206	0.000417	0.39805	STX7
ILMN_2129388	0.0206	0.000418	-0.67057	CCSER2
ILMN_1739558	0.0208	0.000421	-0.292921	CRELD1
ILMN_2382121	0.0208	0.000421	0.287712	OCRL
ILMN_1685824	0.0208	0.000422	0.568584	B4GALT5
ILMN_1857239	0.0208	0.000423	-0.134718
ILMN_1795431	0.0209	0.000425	-0.462454
ILMN_1807925	0.0209	0.000425	-0.660437	GNG2
ILMN_2076940	0.0209	0.000426	-0.257233	MEAF6
ILMN_1801606	0.0209	0.000426	-0.295015	AMZ2
ILMN_1687864	0.0209	0.000428	-0.476941	POP5
ILMN_2384181	0.0209	0.000428	0.62871
ILMN_1735155	0.021	0.00043	0.356193	GLB1
ILMN_1691425	0.0211	0.000432	-0.341584	LDOC1L
ILMN_2406656	0.0212	0.000434	-0.275224	GATA3
ILMN_1732776	0.0212	0.000435	-0.214919	NUP98
ILMN_2317701	0.0212	0.000436	-0.12461	MMP23A
ILMN_2384536	0.0212	0.000436	-0.399949	ECI2
ILMN_2184262	0.0213	0.000439	0.418011	OAS3
ILMN_2329429	0.0213	0.00044	-0.37797
ILMN_1695157	0.0213	0.00044	0.90811	CA4
ILMN_2107991	0.0213	0.00044	-0.329806	HABP4
ILMN_1708105	0.0213	0.00044	0.459563	EZH2
ILMN_1804339	0.0213	0.000441	0.845703	CAMK1G
ILMN_3236825	0.0214	0.000445	0.19355	RAPGEF5
ILMN_2266595	0.0214	0.000445	0.584887	LILRA5
ILMN_1705750	0.0215	0.000447	0.426941	TGM2
ILMN_2290618	0.0216	0.000448	-0.280734	SEC22C
ILMN_1855286	0.0216	0.000449	-0.274127	CEP85L
ILMN_1673543	0.0216	0.00045	0.366981	PGM2
ILMN_1755843	0.0216	0.000451	0.616311	SLC26A8
ILMN_2215862	0.0216	0.000452	-0.348794	SLFN13
ILMN_2097164	0.0216	0.000452	-0.182388	ENKUR
ILMN_1689160	0.0217	0.000454	-0.345422	DPEP2
ILMN_1800261	0.0217	0.000454	0.334843	TUBA1B
ILMN_2356654	0.0217	0.000455	0.376962	LGALS8
ILMN_1660986	0.0218	0.000457	-0.260571	PER3
ILMN_2206722	0.0218	0.000457	0.252804
ILMN_1786433	0.0218	0.000458	0.25439	BCCIP
ILMN_1739573	0.0218	0.000459	-0.14004	TNRC6A
ILMN_2143155	0.0219	0.000462	0.547024	KIF11
ILMN_1766184	0.022	0.000463	0.33155	LGALS9C
ILMN_1673352	0.022	0.000465	0.649156	IFITM2
ILMN_1690125	0.022	0.000466	0.699594	PDLIM7
ILMN_1652223	0.022	0.000466	-0.197034	WDR91
ILMN_1796409	0.0222	0.00047	0.645504	C1QB
ILMN_1707077	0.0222	0.000471	0.484718	SORT1
ILMN_3238326	0.0222	0.000471	-0.469987	RNF144A
ILMN_1790978	0.0223	0.000474	0.540069	ATG7
ILMN_1793549	0.0223	0.000475	-0.652064	PTPN4
ILMN_1738449	0.0224	0.000476	-0.401895	STIM2
ILMN_1694548	0.0224	0.000477	1.32532	ANXA3
ILMN_3295494	0.0224	0.000478	0.69667
ILMN_1651498	0.0224	0.000478	0.505595	GADD45G
ILMN_2066348	0.0224	0.000478	0.39945	HERPUD2
ILMN_2318725	0.0224	0.000479	-0.322037	EEF1B2
ILMN_3239639	0.0225	0.000481	-0.108576	CD200R1L
ILMN_1667893	0.0225	0.000481	0.457904	TNS3
ILMN_1796949	0.0225	0.000482	0.354799	TPX2
ILMN_1692261	0.0225	0.000483	-0.213	EPHB1
ILMN_1731044	0.0226	0.000485	0.361245	KCTD14
ILMN_1738383	0.0226	0.000486	-0.442056	EEF2
ILMN_3245773	0.0226	0.000487	-0.574144	GSAP
ILMN_2127328	0.0226	0.000487	-0.450176	PURA
ILMN_3299579	0.0226	0.000488	0.278748
ILMN_2202948	0.0226	0.000489	0.654361	BUB1
ILMN_1855746	0.0227	0.00049	-0.439461	VPS13A
ILMN_1700024	0.023	0.000499	-0.279307	UST
ILMN_1799598	0.023	0.000499	-0.14427	SIRT5
ILMN_1708223	0.0231	0.0005	-0.17687	PAK6
ILMN_1903651	0.0231	0.0005	0.0933177	LOC105376544
ILMN_1785005	0.0231	0.000502	0.702596	NCF4
ILMN_2093188	0.0232	0.000504	0.111535	USP43
ILMN_2136446	0.0232	0.000506	0.429388	CTNNAL1
ILMN_3298037	0.0232	0.000507	-1.07252
ILMN_1748432	0.0232	0.000507	-0.236662	ZNF525
ILMN_1661695	0.0234	0.000511	0.464194	IRAK3
ILMN_3228108	0.0235	0.000513	-0.17898
ILMN_1792669	0.0235	0.000513	-0.173916	HLCS
ILMN_2140799	0.0235	0.000513	-0.306623	FAM24B
ILMN_1770610	0.0235	0.000515	0.236251	MERTK
ILMN_1685493	0.0236	0.000517	-0.152288	TMCC3
ILMN_1682288	0.0237	0.00052	-0.553599
ILMN_1773148	0.0238	0.000522	-0.283389	MSANTD2
ILMN_1782730	0.0238	0.000523	-0.159809	ZNF473
ILMN_1715425	0.0238	0.000524	-0.0626008	PABPC1L2B
ILMN_3249400	0.0238	0.000525	0.127329
ILMN_1803997	0.0238	0.000525	-0.278587	SDCCAG3
ILMN_1762957	0.0238	0.000525	-0.485503
ILMN_1812559	0.0238	0.000525	-0.36908	SLC7A6
ILMN_1674380	0.0238	0.000526	-0.266211	TRPC1
ILMN_1652431	0.0239	0.000529	1.96351	CA1
ILMN_1669669	0.024	0.000531	-0.150655
ILMN_1730622	0.0242	0.000538	-0.572646	EVL
ILMN_2372915	0.0243	0.000539	0.405916	P2RY2
ILMN_2149226	0.0244	0.000543	0.560568	CAV1
ILMN_1812249	0.0244	0.000543	-0.214017	C15orf54
ILMN_2285996	0.0245	0.000545	0.824151	KIAA0101
ILMN_1764163	0.0245	0.000546	0.48607
ILMN_1759277	0.0245	0.000546	0.163217	OIP5
ILMN_3238797	0.0245	0.000548	0.095754	FAM72A
ILMN_1721901	0.0246	0.000549	0.44718	CTNNAL1
ILMN_1754468	0.0247	0.000553	-0.113608	RGS9
ILMN_2354478	0.0249	0.000557	-0.48015	CYFIP2
ILMN_1774211	0.025	0.00056	0.185657	TMPPE
ILMN_2144401	0.025	0.000562	-0.151468	GLB1L2
ILMN_2172221	0.0251	0.000565	0.0942941	SUMO1P3
ILMN_1785424	0.0252	0.000567	-0.535779	ABLIM1
ILMN_1659766	0.0253	0.00057	-0.380107	BAG3
ILMN_2378376	0.0253	0.000571	-0.349657	CYB561
ILMN_1812557	0.0254	0.000573	-0.450776	CDK5RAP3
ILMN_2371079	0.0254	0.000574	-0.139092	HTR3A
ILMN_3240740	0.0254	0.000575	-0.28833	EIF3L
ILMN_1756999	0.0254	0.000575	-0.48994	RBL2
ILMN_1698706	0.0254	0.000576	0.0772399	NID2
ILMN_3229046	0.0256	0.00058	-0.325062	PATL2
ILMN_1768551	0.0257	0.000582	-0.430882
ILMN_1795922	0.0257	0.000583	-0.359438	ZNF830
ILMN_2409220	0.0258	0.000586	0.586313	HMMR
ILMN_1751086	0.0259	0.000589	0.386121	ATL3
ILMN_1792990	0.0259	0.000589	-0.124434	ZNF202
ILMN_1815527	0.0259	0.00059	2.01571	HBD
ILMN_1654389	0.0259	0.00059	0.390043
ILMN_2101034	0.0259	0.00059	-0.255519	CAPN12
ILMN_1671478	0.0259	0.000591	-0.259201	CKB
ILMN_1671314	0.0259	0.000592	-0.346384	UXT
ILMN_1664630	0.0259	0.000593	0.442284	CHEK1
ILMN_1702759	0.0259	0.000594	-0.334176	TMX4
ILMN_3205289	0.026	0.000597	-0.136751
ILMN_1670245	0.0262	0.000602	0.139521	KLF3
ILMN_1713807	0.0262	0.000603	-0.397859	MAN1C1
ILMN_1789123	0.0262	0.000604	0.522906	PLK4
ILMN_1770589	0.0262	0.000604	0.0974799	NDUFB4
ILMN_1705605	0.0262	0.000604	-0.674291
ILMN_1736536	0.0262	0.000604	-0.0549355	TPRX1
ILMN_1709101	0.0264	0.000609	-0.393373
ILMN_1659536	0.0264	0.000609	-0.233145	FAM24B
ILMN_1653496	0.0265	0.000612	0.103258	GLUL
ILMN_1739541	0.0265	0.000613	0.450837	NMI
ILMN_1730728	0.0265	0.000614	0.456275	OR2B2
ILMN_1758924	0.027	0.000625	-0.116071	LRFN2
ILMN_1803811	0.027	0.000626	0.735707	TRIB1
ILMN_2365479	0.027	0.000627	-0.314782	SNX1
ILMN_1769886	0.0271	0.000629	0.214545	SIRPD
ILMN_1754858	0.0272	0.000632	-0.674391	PASK
ILMN_2362902	0.0272	0.000633	-0.455357	RASSF5
ILMN_1711078	0.0274	0.000639	-0.364778	CDK11A
ILMN_1796642	0.0275	0.000641	0.601382	NCF2
ILMN_1671337	0.0275	0.000642	1.01119	SLC2A5
ILMN_2345824	0.0276	0.000645	-0.0570786	PCDHGC3
ILMN_1743966	0.0276	0.000645	-0.307212	BCL9L
ILMN_1802316	0.0276	0.000646	-0.0976109	SMPD3
ILMN_1728230	0.0276	0.000647	-0.396485	ZNF30
ILMN_2396444	0.0277	0.000649	0.420465	CD14
ILMN_1661945	0.0278	0.000652	0.377625	SLIRP
ILMN_2202940	0.0278	0.000654	0.675879	CHPT1
ILMN_3246953	0.0279	0.000656	0.327172	CMTR1
ILMN_1677221	0.0279	0.000657	-0.231745	PTCD2
ILMN_1694966	0.0279	0.000657	0.624484	ASGR2
ILMN_2352380	0.028	0.00066	0.370325
ILMN_1675640	0.028	0.00066	0.775268	OAS1
ILMN_1901009	0.028	0.000661	-0.270482
ILMN_1689704	0.0281	0.000665	-0.23199	TMEM5
ILMN_1651282	0.0281	0.000666	1.11659	COL17A1
ILMN_1695983	0.0281	0.000666	-0.321741	DDX42
ILMN_2414826	0.0284	0.000672	-0.439241	VPS13A
ILMN_1810922	0.0284	0.000674	-0.294182	PCNT
ILMN_1770505	0.0284	0.000674	0.235662	BIK
ILMN_2373566	0.0284	0.000676	-0.289091	PJA1
ILMN_1669617	0.0285	0.000677	0.217853	GRB10
ILMN_1719986	0.0285	0.000678	-0.676481	PIK3IP1
ILMN_1747968	0.0285	0.000678	-0.321111
ILMN_1805228	0.0285	0.00068	0.786965	LRG1
ILMN_2038775	0.0285	0.000681	0.374824	TUBB2A
ILMN_2101832	0.0285	0.000681	0.471685	LAPTM4B
ILMN_3296958	0.0285	0.000681	-0.260113
ILMN_2415179	0.0287	0.000687	-0.417483	CLSTN1
ILMN_1743219	0.0287	0.000688	-0.171594	CA11
ILMN_1762021	0.0287	0.000689	-0.138348	TRIM48
ILMN_1656378	0.0288	0.000691	-0.491637	NMT2
ILMN_1730416	0.0288	0.000693	-0.240582	CYCS
ILMN_1696512	0.0289	0.000695	1.79437	AHSP
ILMN_1654586	0.0289	0.000696	-0.393375	RASA3
ILMN_1655068	0.0289	0.000696	0.304743	TOM1L2
ILMN_1740180	0.029	0.0007	0.309705	SNX3
ILMN_1655663	0.0292	0.000704	-0.149462	P3H4
ILMN_2042771	0.0292	0.000705	0.727815	PTTG1
ILMN_3251565	0.0292	0.000706	-0.301085	RNASEH2C
ILMN_1788166	0.0294	0.000711	0.340769	TTK
ILMN_3225406	0.0294	0.000712	-0.297645	FAM133CP
ILMN_1795118	0.0294	0.000713	-0.342336	SIDT1
ILMN_1740291	0.0294	0.000713	0.492543	POLQ
ILMN_1789558	0.0294	0.000714	-0.338939	ZC2HC1A
ILMN_2262444	0.0295	0.000718	-0.463324
ILMN_1765796	0.0295	0.000719	-0.388452	ENO2
ILMN_1876466	0.0295	0.000719	0.31549	MMP8
ILMN_1657932	0.0295	0.000719	0.559309	MUC6
ILMN_2051373	0.0296	0.000722	0.5114	NEK2
ILMN_1802708	0.0296	0.000723	-0.393038	BTN3A1
ILMN_1800837	0.0296	0.000724	-0.389116	CFDP1
ILMN_3276697	0.0297	0.000725	0.156561
ILMN_1718755	0.0297	0.000728	-0.0456237
ILMN_2112942	0.0297	0.000728	-0.0672047	KRTAP6-1
ILMN_1761788	0.0297	0.00073	0.140296	MOXD1
ILMN_3248613	0.0297	0.00073	-0.0933875
ILMN_1763000	0.0297	0.00073	0.476544	ADAP2
ILMN_2311052	0.0297	0.000731	-0.132151
ILMN_1751816	0.0298	0.000733	0.605398	MCTS1
ILMN_1713266	0.0298	0.000734	1.07293	FAM46C
ILMN_1661783	0.0298	0.000735	-0.101069
ILMN_1770035	0.0299	0.000738	-0.316448	NCOA5
ILMN_2323418	0.0299	0.000738	-0.356387	KRIT1
ILMN_1741632	0.0299	0.00074	0.58583	RAB3IL1
ILMN_1701643	0.0299	0.00074	-0.381477	GDPD5
ILMN_1844464	0.0301	0.000744	-0.395446
ILMN_2408683	0.0301	0.000745	0.0997408
ILMN_1732981	0.0301	0.000746	0.450671	ZBTB32
ILMN_1782384	0.0301	0.000746	-0.113249
ILMN_2102721	0.0301	0.000747	2.49538	DEFA1B
ILMN_2197647	0.0303	0.000753	-0.11963	MSX2P1
ILMN_1663257	0.0303	0.000755	0.163394	ATP6V1C1
ILMN_1673275	0.0303	0.000755	-0.42065	TRAPPC2
ILMN_2091454	0.0303	0.000755	1.45358	HBM
ILMN_1912737	0.0303	0.000757	-0.395483	HIPK2
ILMN_1763882	0.0305	0.00076	-0.349862
ILMN_1679267	0.0305	0.000761	0.494243	TGM2
ILMN_3235325	0.0305	0.000764	-0.179534	SCARNA13
ILMN_3237564	0.0306	0.000766	0.232715	PP14571
ILMN_1782429	0.0306	0.000768	0.247245	TMEM56
ILMN_1720857	0.0306	0.000768	-0.633847	GUSBP2
ILMN_2388425	0.0306	0.000768	-0.12768	EXTL2
ILMN_3302937	0.0306	0.000769	-0.31961
ILMN_1785161	0.0307	0.000771	-0.174825	CHCHD6
ILMN_1659631	0.031	0.000779	-0.46298
ILMN_1668909	0.031	0.000779	0.0580768	MAP2K3
ILMN_1658607	0.031	0.000781	0.324348
ILMN_3250257	0.0311	0.000784	0.411519	ACVRL1
ILMN_3307700	0.0311	0.000786	0.628708	SPCS3
ILMN_1660727	0.0311	0.000786	-0.421309	ENPP5
ILMN_1713759	0.0312	0.000787	0.481973	UBE2J1
ILMN_3251545	0.0312	0.000788	0.606294	CHMP5
ILMN_1759595	0.0312	0.000789	-0.268396	C22orf29
ILMN_3240717	0.0314	0.000795	0.0664573	CYP4F30P
ILMN_3213640	0.0314	0.000795	0.301042
ILMN_1680996	0.0314	0.000797	0.541395
ILMN_1805330	0.0314	0.000798	-0.143007	KLHL26
ILMN_1693428	0.0314	0.000799	-0.563477	TNNC2
ILMN_1705892	0.0317	0.000806	-0.62494	SH2D1A
ILMN_1792384	0.0317	0.000809	-0.272926	HABP4
ILMN_3225784	0.0317	0.000809	-0.567108
ILMN_2087646	0.0318	0.000811	0.682355	HLX
ILMN_1757872	0.0319	0.000814	-0.397055	SGK223
ILMN_2267787	0.0319	0.000816	0.401124	HPS1
ILMN_1720526	0.0321	0.000821	0.520346	CENPN
ILMN_1713764	0.0321	0.000822	0.336848
ILMN_1652456	0.0321	0.000822	0.0633192	TMEM98
ILMN_1677910	0.0321	0.000823	-0.304632
ILMN_1710410	0.0322	0.000827	-0.0712221
ILMN_1765954	0.0322	0.000827	-0.133227	HSD17B3
ILMN_1768271	0.0322	0.000827	-0.338017	SMAP1
ILMN_3225634	0.0323	0.000831	-0.220173
ILMN_2413650	0.0323	0.000832	0.449876	STIL
ILMN_1687442	0.0324	0.000835	-0.376554	TNIK
ILMN_1673753	0.0324	0.000837	-0.249291
ILMN_1701386	0.0324	0.000837	0.961659	STRADB
ILMN_2383489	0.0324	0.000838	-0.492297
ILMN_1763657	0.0325	0.00084	-0.0906162	CXXC4
ILMN_1666610	0.0325	0.00084	-0.14717	ICE2
ILMN_1731610	0.0325	0.00084	-0.381674	ABLIM1
ILMN_2284941	0.0325	0.000842	-0.201325	ABCF2
ILMN_1810420	0.0325	0.000844	1.12651	DYSF
ILMN_1701455	0.0325	0.000845	0.48971	FBXO6
ILMN_1798181	0.0325	0.000846	0.770544	IRF7
ILMN_1707596	0.0325	0.000846	-0.146442	ZNF37A
ILMN_1744138	0.0325	0.000847	-0.312739	CHCHD7
ILMN_1886655	0.0325	0.000847	-0.884995
ILMN_1808071	0.0325	0.000848	0.297974	KIF14
ILMN_1762747	0.0325	0.000849	-0.636284	RPL15
ILMN_2185427	0.0325	0.000849	0.0653894	PRR35
ILMN_1676067	0.0325	0.00085	0.0719657	SEMA3G
ILMN_1664330	0.0326	0.000853	0.606677	CEACAM1
ILMN_1696974	0.0327	0.000855	0.48923	ANG
ILMN_1674811	0.0327	0.000855	0.782682	OASL
ILMN_1732534	0.0327	0.000857	0.394374	CHMP5
ILMN_1766551	0.0328	0.000861	-0.708665	CPA3
ILMN_3249110	0.0328	0.000862	-0.307133	CSRNP2
ILMN_1723035	0.0328	0.000862	1.25239	OLR1
ILMN_1693438	0.0328	0.000862	0.178243	FBXL12
ILMN_1797375	0.0328	0.000864	-0.565222
ILMN_1697597	0.0329	0.000866	-0.381517	EFCAB14
ILMN_1740200	0.0332	0.000876	0.36243
ILMN_1651496	0.0333	0.000878	0.871937	HIST1H2BD
ILMN_1707173	0.0333	0.000878	0.0637806	HIST3H3
ILMN_2402936	0.0333	0.000878	0.67808	H3F3AP4
ILMN_2322747	0.0333	0.000881	0.454558	ARHGAP5
ILMN_1781536	0.0333	0.000883	0.489658	FAH
ILMN_1689528	0.0333	0.000883	-0.310182
ILMN_2229839	0.0333	0.000884	-0.215845	RAP2B
ILMN_1661454	0.0333	0.000884	-0.15951	DGKA
ILMN_1731224	0.0333	0.000885	0.635378	PARP9
ILMN_1728657	0.0333	0.000885	0.0798537	VCX2
ILMN_1679357	0.0333	0.000886	2.40359	DEFA1B
ILMN_1733374	0.0333	0.000886	0.314601
ILMN_1795719	0.0333	0.000888	-0.50661	RPA1
ILMN_3237788	0.0333	0.000889	-0.0977155
ILMN_2049021	0.0334	0.00089	0.594858	PTTG3P
ILMN_1704554	0.0334	0.000892	-0.503059
ILMN_1653504	0.0334	0.000893	-0.575476	S1PR1
ILMN_3211857	0.0334	0.000894	0.514981
ILMN_2150856	0.0335	0.000895	0.302329	SERPINB2
ILMN_1722524	0.0335	0.000896	0.126071	GALNT14
ILMN_1709233	0.0335	0.000897	0.647466	F5
ILMN_3247639	0.0335	0.000899	-0.126948	LINC01550
ILMN_1857067	0.0336	0.000901	-0.226936
ILMN_2370825	0.0336	0.000901	-0.586365	ATM
ILMN_2193233	0.0336	0.000904	1.06278	MZB1
ILMN_1658639	0.0336	0.000905	-0.28771	SLC46A3
ILMN_3230872	0.0337	0.000906	-0.209041
ILMN_2411781	0.0337	0.000907	-0.221054	RYR1
ILMN_1763704	0.0337	0.000908	-0.0697474	RGS11
ILMN_2157141	0.0337	0.000909	-0.0984274	OR2A42
ILMN_2341724	0.0338	0.000912	-0.416387
ILMN_1686862	0.0339	0.000916	0.289619	HLX
ILMN_1736888	0.0339	0.000918	0.542242	SAR1B
ILMN_1771139	0.034	0.000919	-0.270537	FBXO31
ILMN_1668605	0.034	0.00092	-0.373554	NAAA
ILMN_1682139	0.034	0.000922	-0.112635	RAI14
ILMN_1739985	0.034	0.000923	0.474984	TAGAP
ILMN_1729319	0.0342	0.000929	-0.37968	USP7
ILMN_1698578	0.0344	0.000935	-0.0859602
ILMN_1717324	0.0344	0.000936	-0.171021
ILMN_2294978	0.0344	0.000936	0.441382
ILMN_1721704	0.0345	0.000939	-0.355509
ILMN_1654639	0.0345	0.000939	0.672111	HERC6
ILMN_2402640	0.0345	0.000941	-0.293423	DSC1
ILMN_2103388	0.0345	0.000941	-0.262375	ZBTB49
ILMN_1845757	0.0346	0.000946	-0.0833215	LOC100506136
ILMN_2369953	0.0347	0.000947	0.306125	ARL4A
ILMN_1670177	0.0347	0.000949	-0.0683897
ILMN_1797912	0.0347	0.00095	0.0538706	ADH4
ILMN_2122760	0.0348	0.000953	-0.0733963	TTC22
ILMN_3250321	0.0348	0.000954	0.16174	PTP4A3
ILMN_2113535	0.0348	0.000955	-0.363182	PCYOX1
ILMN_1790537	0.0349	0.000958	0.300468	RMI2
ILMN_3225586	0.0349	0.000959	-0.161835
ILMN_1745599	0.035	0.000963	-0.49098
ILMN_1655250	0.035	0.000964	-0.1105
ILMN_1789830	0.035	0.000964	-0.420298	CFLAR
ILMN_1673409	0.035	0.000964	0.390915	MIR503HG
ILMN_2261784	0.035	0.000966	-0.331009	CCNY
ILMN_1804955	0.035	0.000966	-0.256295	CTSF
ILMN_1663648	0.0353	0.000975	-0.114319	MTUS1
ILMN_1690970	0.0353	0.000976	-0.336049
ILMN_1793458	0.0354	0.000979	-0.100532
ILMN_1695414	0.0354	0.00098	0.439201	ASF1B
ILMN_1667114	0.0354	0.000982	-0.0805631	RPSAP58
ILMN_1717524	0.0356	0.000986	-0.342683	LIPT1
ILMN_1797342	0.0356	0.000987	-0.2899	FNBP1
ILMN_1794473	0.0356	0.000988	-0.195543	JADE1
ILMN_1781942	0.0356	0.000989	0.420075	HMMR
ILMN_1738468	0.0356	0.00099	0.267522	KEL
ILMN_2318638	0.0356	0.000992	-0.357836	TGIF1
ILMN_1702237	0.0356	0.000992	0.416313	FKBP1A
ILMN_2396272	0.0356	0.000993	-0.46418	PDCD4
ILMN_2389984	0.0356	0.000994	-0.0985608	RGS9
ILMN_1706818	0.0356	0.000996	-0.127391	THADA
ILMN_1804652	0.0357	0.000998	0.087369	PLEKHH3
ILMN_2392569	0.0362	0.00101	0.658359	FPR2
ILMN_1777998	0.0363	0.00102	-0.513125	ARHGAP25
ILMN_1776777	0.0363	0.00102	0.436908	ADAR
ILMN_1798210	0.0363	0.00102	0.177372	E2F7
ILMN_1916904	0.0363	0.00102	-0.174319
ILMN_1698668	0.0363	0.00102	-0.373712
ILMN_1760049	0.0363	0.00102	-0.3107	SERGEF
ILMN_2373831	0.0363	0.00102	-0.551444	BTN3A3
ILMN_1797793	0.0364	0.00102	0.611502	BLVRB
ILMN_1681249	0.0364	0.00103	-0.375954	KIF21A
ILMN_3294365	0.0366	0.00103	0.233498
ILMN_1800796	0.0366	0.00103	-0.19945	RPL37
ILMN_2343105	0.0366	0.00103	-0.233021	LIPT1
ILMN_2060115	0.0368	0.00104	-0.699897	SORL1
ILMN_1809590	0.0368	0.00104	0.618599	GINS2
ILMN_1849090	0.0368	0.00104	-0.0625866
ILMN_1737131	0.0369	0.00105	0.0863751	POM121L12
ILMN_1772787	0.0369	0.00105	-0.203632	KIR2DS4
ILMN_1747192	0.0369	0.00105	-0.443905	RNF125
ILMN_1810334	0.0369	0.00105	-0.267284	COMMD7
ILMN_2229261	0.037	0.00105	0.535455	SIGLEC16
ILMN_1702960	0.037	0.00105	-0.060759	ARL14EPL
ILMN_1703906	0.0371	0.00106	0.464375	HJURP
ILMN_1701621	0.0371	0.00106	0.660867	SCO2
ILMN_1813191	0.0371	0.00106	-0.498896
ILMN_1684576	0.0371	0.00106	-0.13701	CLN8
ILMN_2375879	0.0371	0.00106	0.242402	VEGFA
ILMN_1864900	0.0371	0.00106	-0.653032	MIAT
ILMN_1737089	0.0372	0.00106	-0.300342	CAPN5
ILMN_1698191	0.0372	0.00106	0.0948337	SCML2
ILMN_1808757	0.0372	0.00107	-0.200741	RPL37A
ILMN_2112915	0.0372	0.00107	-0.150821	DRD4
ILMN_1757604	0.0372	0.00107	-0.470926	TPM2
ILMN_1800540	0.0372	0.00107	0.395793	CD55
ILMN_1789463	0.0372	0.00107	0.0666766	FXYD1
ILMN_2351611	0.0372	0.00107	0.214131	UBQLN1
ILMN_1806473	0.0372	0.00107	-0.252295	BEX5
ILMN_1802355	0.0372	0.00107	0.32187	RBM18
ILMN_1795063	0.0372	0.00107	-0.506324	ZADH2
ILMN_1695891	0.0372	0.00107	0.989458
ILMN_1678423	0.0372	0.00107	0.24126	SPA17
ILMN_3249261	0.0373	0.00107	-0.514921	RPA1
ILMN_1678086	0.0373	0.00108	-0.0575018	CCDC74A
ILMN_1813207	0.0373	0.00108	-0.263606	MRPS9
ILMN_3243573	0.0373	0.00108	0.720666
ILMN_1737484	0.0373	0.00108	-0.162989	RTN4R
ILMN_1769473	0.0373	0.00108	-0.359695	SETD2
ILMN_2374687	0.0376	0.00109	-0.122373	PTPN13
ILMN_1693702	0.0377	0.00109	-0.260224	MRFAP1L1
ILMN_1897013	0.0378	0.0011	0.0778808	LOC728323
ILMN_2261600	0.038	0.0011	0.970617	FCGR1B
ILMN_2048700	0.0381	0.00111	0.378743	ATAD2
ILMN_1801833	0.0381	0.00111	0.353938	ARHGAP24
ILMN_1721247	0.0381	0.00111	0.0728985	KRT75
ILMN_1789464	0.0381	0.00111	-0.232515	SERINC5
ILMN_1695187	0.0381	0.00111	1.19224	GYPE
ILMN_2054121	0.0381	0.00111	0.052469	CLPSL2
ILMN_2349459	0.0382	0.00111	0.477723	BIRC5
ILMN_1755983	0.0382	0.00112	-0.197565	NFATC3
ILMN_3242011	0.0382	0.00112	0.502629	MOB1A
ILMN_1785592	0.0382	0.00112	0.1747	DUSP13
ILMN_1652280	0.0382	0.00112	-0.396573	FBXO32
ILMN_1749641	0.0382	0.00112	-0.253988	FBXO3
ILMN_1751975	0.0382	0.00112	0.180568	ALOX15B
ILMN_1655766	0.0382	0.00112	0.294744	ANKRD34B
ILMN_1680390	0.0382	0.00112	0.336436	GCNT2
ILMN_1751814	0.0382	0.00112	-0.697535
ILMN_1684258	0.0383	0.00113	-0.129942
ILMN_1730159	0.0384	0.00113	-0.079329	TIFAB
ILMN_1677018	0.0384	0.00113	-0.0680678	HOXA4
ILMN_1789879	0.0384	0.00113	-0.212436	WDR35
ILMN_1770673	0.0384	0.00113	-0.540365	AKNA
ILMN_2154094	0.0385	0.00114	0.13786	STX7
ILMN_1691736	0.0386	0.00114	-0.333385	ST6GALNAC6
ILMN_2070072	0.0387	0.00114	0.479176	RPS7
ILMN_1673544	0.0387	0.00115	-0.206953	TCEANC2
ILMN_3299604	0.0388	0.00115	0.0820746
ILMN_1721842	0.0388	0.00115	-0.480253	RYBP
ILMN_1778587	0.039	0.00116	-0.250433
ILMN_2167709	0.039	0.00116	0.0679321	NIPSNAP3A
ILMN_1679640	0.039	0.00116	-0.300108	FXR1
ILMN_3199755	0.039	0.00116	0.304113
ILMN_1743836	0.0392	0.00116	-0.518008	MXRA7
ILMN_1851771	0.0392	0.00117	-0.162594
ILMN_3244607	0.0395	0.00117	-0.444769	FAM117B
ILMN_1748915	0.0395	0.00118	0.915347	S100A12
ILMN_2395214	0.0395	0.00118	-0.275403	FMNL3
ILMN_1663631	0.0396	0.00118	-0.337913	BANP
ILMN_1716983	0.0396	0.00118	0.560415	LILRA2
ILMN_1786021	0.0396	0.00118	-0.375206	PRKAB2
ILMN_1744240	0.0396	0.00119	-0.519363	TBC1D31
ILMN_2123871	0.0396	0.00119	-0.232658	TMEM18
[truncated: 29,653 more rows]

## Sheet: GSE81622(SLE)
ID	adj.P.Val	P.Value	logFC	Gene.symbol
[truncated: 47,322 more rows]
