# Supplementary material for: Identification of key biomarkers and immune infiltration in systemic lupus erythematosus by integrated bioinformatics analysis
Source: J Transl Med. 2021 Jan 19;19:35. doi: 10.1186/s12967-020-02698-x (PMC7814551; doi:10.1186/s12967-020-02698-x)
Supplement: Supplementary file 11 — Additional file 11: Table S8. Pearson value between DEGs. [file 12967_2020_2698_MOESM11_ESM.xls]

## Sheet: p value
Tag	IFI27	OAS1	IFI6	EPSTI1	IFI44	IFI44L
IFI27	0	0.162339	1	1	1	1
OAS1	0.0147581	0	1	1	1	0.484522
IFI6	0.316373	0.351976	0	0.0739686	0.358634	0.669494
EPSTI1	0.3083	0.205738	0.00528347	0	0.0239101	0.148868
IFI44	0.500995	0.264857	0.0358634	0.00159401	0	0.127037
IFI44L	0.1977	0.0538358	0.0836868	0.0124056	0.00977205	0

## Sheet: r value
Tag	IFI27	OAS1	IFI6	EPSTI1	IFI44	IFI44L
IFI27	1	0.899098	0.496565	0.503742	0.346542	0.61084
OAS1	0.899098	1	0.465678	0.602362	0.543657	0.804044
IFI6	0.496565	0.465678	1	0.940049	0.84111	0.75345
EPSTI1	0.503742	0.602362	0.940049	1	0.967222	0.907625
IFI44	0.346542	0.543657	0.84111	0.967222	1	0.918162
IFI44L	0.61084	0.804044	0.75345	0.907625	0.918162	1
