# Supplementary material for: Identification of key biomarkers and immune infiltration in systemic lupus erythematosus by integrated bioinformatics analysis
Source: J Transl Med. 2021 Jan 19;19:35. doi: 10.1186/s12967-020-02698-x (PMC7814551; doi:10.1186/s12967-020-02698-x)
Supplement: Supplementary file 12 — Additional file 12: Table S9. Pearson value between datasets. [file 12967_2020_2698_MOESM12_ESM.xls]

## Sheet: p value
Tag	GSE144390	GSE81622(SLE)	GSE50772	GSE81622(Lupus nephritis)	GSE4588(CD4T Cell)	GSE4588(B Cell)
GSE144390	0	1	1	1	1	0.739241
GSE81622(SLE)	0.560753	0	0.000829757	0.0139204	0.120695	0.120695
GSE50772	0.472849	5.53171e-05	0	0.00328219	0.120695	0.0729728
GSE81622(Lupus nephritis)	0.423087	0.0010708	0.000234442	0	0.0493797	0.0415123
GSE4588(CD4T Cell)	0.390773	0.0183452	0.0151193	0.00448906	0	0.0859873
GSE4588(B Cell)	0.147848	0.0150869	0.00729728	0.00345935	0.00955415	0

## Sheet: r value
Tag	GSE144390	GSE81622(SLE)	GSE50772	GSE81622(Lupus nephritis)	GSE4588(CD4T Cell)	GSE4588(B Cell)
GSE144390	1	0.302014	0.368053	0.407098	0.433262	0.667027
GSE81622(SLE)	0.302014	1	0.993921	0.973161	0.887272	0.897961
GSE50772	0.368053	0.993921	1	0.987472	0.897849	0.929416
GSE81622(Lupus nephritis)	0.407098	0.973161	0.987472	1	0.944784	0.951584
GSE4588(CD4T Cell)	0.433262	0.887272	0.897849	0.944784	1	0.919093
GSE4588(B Cell)	0.667027	0.897961	0.929416	0.951584	0.919093	1
