# Supplementary material for: Identification of key biomarkers and immune infiltration in systemic lupus erythematosus by integrated bioinformatics analysis
Source: J Transl Med. 2021 Jan 19;19:35. doi: 10.1186/s12967-020-02698-x (PMC7814551; doi:10.1186/s12967-020-02698-x)
Supplement: Supplementary file 16 — Additional file 16: Table S13. Co-expression modules results of datasets. [file 12967_2020_2698_MOESM16_ESM.xls]

## Sheet: GSE4588(CD4T Cell)
datSummary	colorNEW	kMEblack	kMEblue	kMEbrown	kMEgreen	kMEgreenyellow	kMEgrey	kMEmagenta	kMEpink	kMEpurple	kMEred	kMEsalmon	kMEtan	kMEturquoise	kMEyellow
AC128677.4 /// CH17-132F21.1 /// IGKV1OR-1 /// IGKV1OR-1 /// IGKV1OR10-1 /// IGKV1OR10-1 /// IGKV1OR2-2	black	0.97794	-0.108542	-0.274135	0.0706043	-0.536072	0.230088	-0.190413	-0.644704	0.937664	0.636953	0.9142	0.109489	-0.0601208	-0.498015
CD38	black	0.978249	-0.254396	-0.210924	-0.0230956	-0.632175	0.386329	-0.123662	-0.674037	0.92985	0.777252	0.839681	0.162492	-0.188695	-0.482345
CKAP2 /// IGLC1 /// IGLJ2 /// IGLJ2 /// IGLJ3 /// IGLJ3 /// IGLJ3 /// IGLV1-44 /// IGLV2-14 /// IGLV@	black	0.975934	-0.230882	-0.336705	-0.0490071	-0.550831	0.330763	-0.216662	-0.69291	0.893479	0.690764	0.873622	0.113061	-0.189776	-0.550072
IGJ	black	0.943465	-0.0260583	-0.415146	0.186065	-0.586236	0.262072	-0.0760906	-0.760181	0.858335	0.640445	0.834222	0.121969	0.0456044	-0.656013
IGKV1-17 /// IGKV1-17	black	0.968443	-0.204631	-0.322415	0.066169	-0.616174	0.36534	-0.207371	-0.675756	0.852404	0.702598	0.924176	0.0906008	-0.120371	-0.54263
IGKV1-37 /// IGKV1-37 /// IGKV1D-37 /// IGKV1D-37	black	0.946563	-0.121032	-0.437586	0.0278759	-0.491532	0.17205	-0.171669	-0.665169	0.893964	0.510883	0.837648	0.0487781	-0.0899114	-0.595273
IGKV1OR2-108 /// IGKV1OR2-108	black	0.983878	-0.153963	-0.359657	0.0907332	-0.599943	0.323429	-0.188456	-0.720103	0.884106	0.692506	0.901382	0.103174	-0.0788574	-0.590261
IGLC1 /// IGLJ3 /// IGLV2-14 /// IGLV@	black	0.974494	-0.249301	-0.134494	-0.0360524	-0.592793	0.386016	-0.187011	-0.609701	0.923841	0.775005	0.934011	0.145209	-0.195337	-0.395118
IGLJ3 /// IGLV3-19 /// IGLV3-19	black	0.899927	-0.175992	-0.408703	-0.0466186	-0.492522	0.230808	-0.0862422	-0.605755	0.842279	0.485054	0.84864	0.00438009	-0.163846	-0.537023
IGLV1-44	black	0.975303	-0.163624	-0.261079	0.0178749	-0.573571	0.269761	-0.222235	-0.640739	0.93128	0.662485	0.93469	0.0922048	-0.124181	-0.487972
KIAA0101	black	0.943081	-0.254375	-0.0073795	-0.0358945	-0.553334	0.465017	-0.136002	-0.493282	0.876499	0.772705	0.850582	0.0892043	-0.183008	-0.266019
LOC101928620 /// POU2AF1	black	0.968604	-0.24786	-0.16445	-0.0553738	-0.572607	0.41921	-0.190809	-0.635341	0.912846	0.776705	0.900826	0.174765	-0.199994	-0.427297
NUSAP1	black	0.925083	-0.284658	-0.176345	-0.0314131	-0.574614	0.409342	0.0369608	-0.482355	0.818321	0.611664	0.804093	0.0488112	-0.192767	-0.351361
RRM2	black	0.985203	-0.265138	-0.16959	0.0393164	-0.61532	0.46818	-0.149987	-0.607771	0.897741	0.769369	0.891558	0.135158	-0.155718	-0.421578
TNFRSF17	black	0.956062	-0.119666	-0.293016	0.0805905	-0.596355	0.296113	-0.104938	-0.630537	0.865107	0.636717	0.947744	0.0316711	-0.069195	-0.497406
TYMS	black	0.969823	-0.209698	-0.206487	-0.0341827	-0.484077	0.343142	-0.202922	-0.602991	0.950697	0.673171	0.830294	0.166423	-0.157643	-0.437631
UHRF1	black	0.924013	-0.140351	-0.103977	0.131837	-0.581434	0.302467	-0.210179	-0.563982	0.904153	0.689512	0.770044	0.148874	-0.0316401	-0.387469
ZWINT	black	0.928496	-0.263342	-0.13329	-0.0669433	-0.47112	0.455871	-0.211743	-0.556907	0.860644	0.740647	0.761639	0.115144	-0.202246	-0.371837
AIF1	blue	-0.192948	0.942231	-0.178658	0.761034	0.297293	-0.118566	-0.218624	-0.191515	-0.203178	-0.187273	-0.169353	-0.0290213	0.934249	-0.246694
ALDH2	blue	-0.330833	0.963464	-0.135403	0.749513	0.275671	-0.290617	-0.121571	-0.128022	-0.309852	-0.272516	-0.283758	-0.0694965	0.932115	-0.194178
AQP9	blue	-0.220633	0.965905	-0.170696	0.574247	0.264037	-0.349496	-0.192583	-0.218545	-0.160943	-0.222893	-0.196198	-0.0973402	0.837042	-0.249042
ARRDC4	blue	-0.256189	0.961986	-0.266311	0.599986	0.347942	-0.393256	-0.197716	-0.169275	-0.210377	-0.355238	-0.238812	-0.114941	0.855295	-0.277649
ASAH1	blue	-0.281764	0.96575	-0.167091	0.659677	0.31506	-0.461624	-0.226743	-0.148864	-0.200706	-0.317051	-0.232023	-0.00192153	0.886936	-0.221138
BASP1	blue	-0.178258	0.968606	-0.0643744	0.685651	0.206587	-0.253948	-0.177233	-0.166692	-0.15401	-0.147817	-0.093281	-0.0965317	0.896375	-0.167969
BCL2A1	blue	-0.159694	0.916991	-0.350068	0.719661	0.240591	-0.225039	-0.199492	-0.31435	-0.203264	-0.185171	-0.182261	-0.0929153	0.879981	-0.398536
BRE-AS1	blue	-0.118907	0.863116	-0.056262	0.600385	0.0908365	-0.0884196	-0.0927385	-0.199237	-0.0769478	-0.124552	-0.162408	-0.0411884	0.811706	-0.187194
CD300LB	blue	-0.233668	0.968996	-0.228633	0.536286	0.297297	-0.480556	-0.244085	-0.202298	-0.173555	-0.316594	-0.216349	-0.136472	0.813324	-0.270848
CD302 /// LY75 /// LY75-CD302	blue	-0.229963	0.978861	-0.184002	0.791749	0.266186	-0.252122	-0.22639	-0.222774	-0.201578	-0.202913	-0.198646	-0.00578403	0.962251	-0.275244
CD93	blue	-0.243347	0.977179	-0.202477	0.757066	0.196548	-0.372385	-0.196179	-0.206541	-0.215842	-0.252914	-0.212723	-0.080006	0.938293	-0.280139
CHST15	blue	-0.201625	0.953093	-0.142609	0.776763	0.206917	-0.349808	-0.0891957	-0.26973	-0.152649	-0.101041	-0.195992	0.026823	0.925043	-0.281626
CLEC7A	blue	-0.266194	0.936914	-0.255796	0.543821	0.440455	-0.550029	-0.246177	-0.139374	-0.208188	-0.36447	-0.254377	-0.143963	0.798166	-0.242737
CSF3R	blue	-0.178846	0.957319	-0.0858061	0.818727	0.176774	-0.205743	-0.25899	-0.23337	-0.136697	-0.100007	-0.155718	0.0390699	0.966743	-0.241618
CXCL16	blue	-0.38921	0.922341	-0.124632	0.483531	0.34643	-0.55897	0.00234608	-0.00623075	-0.322624	-0.438176	-0.317339	-0.202788	0.766515	-0.0989005
CXCL3	blue	-0.205632	0.892854	-0.352525	0.516359	0.141713	-0.520228	-0.223782	-0.278933	-0.186008	-0.316254	-0.174984	-0.293963	0.734642	-0.373331
CXCL8	blue	-0.15904	0.95901	-0.292263	0.751317	0.120774	-0.333087	-0.275016	-0.347424	-0.128308	-0.180627	-0.148552	-0.0602487	0.912012	-0.40874
CYP1B1	blue	-0.202599	0.942029	-0.23792	0.57093	0.140934	-0.247472	-0.17623	-0.277872	-0.181421	-0.229316	-0.162623	-0.108	0.822364	-0.314007
CYP27A1	blue	-0.263583	0.941424	-0.144511	0.64675	0.174016	-0.320063	-0.22542	-0.217336	-0.222994	-0.228925	-0.242715	-0.0310426	0.863345	-0.243877
DMXL2	blue	-0.11685	0.966164	-0.256013	0.766102	0.21183	-0.392262	-0.278048	-0.349247	-0.0519588	-0.137223	-0.155989	0.052936	0.931038	-0.393351
DUSP6	blue	-0.0773322	0.961336	-0.296498	0.798457	0.177233	-0.249884	-0.271877	-0.355514	-0.0477589	-0.140795	-0.0916479	0.00737482	0.950769	-0.412328
EPB41L3	blue	-0.268173	0.926374	-0.276299	0.749533	0.311129	-0.464647	-0.205164	-0.270019	-0.214278	-0.224705	-0.245904	0.0780382	0.898748	-0.350004
EREG	blue	-0.258877	0.925015	-0.213473	0.522419	0.157645	-0.542751	-0.192009	-0.191348	-0.199065	-0.334859	-0.255671	-0.14964	0.78177	-0.270218
ETS2	blue	-0.220196	0.896479	-0.307082	0.490826	0.385175	-0.461266	-0.322659	-0.198027	-0.163713	-0.367003	-0.241398	-0.103931	0.749888	-0.306587
FBP1	blue	-0.0961598	0.931239	-0.127003	0.648451	0.28225	-0.294415	-0.227603	-0.225503	-0.00214763	-0.161641	-0.0922554	0.0581214	0.864164	-0.238822
FCAR	blue	-0.233123	0.981021	-0.169526	0.628814	0.294423	-0.441985	-0.186248	-0.19326	-0.163699	-0.255241	-0.18464	-0.0726581	0.869146	-0.240306
FPR2	blue	0.0705824	0.930767	-0.310234	0.776575	0.116376	-0.337629	-0.28777	-0.43497	0.113288	-0.0435523	0.0632892	0.0484163	0.908674	-0.461552
G0S2	blue	-0.261626	0.981011	-0.160895	0.692659	0.259084	-0.268021	-0.202994	-0.205075	-0.226545	-0.234871	-0.218954	-0.0538559	0.909418	-0.244793
HCAR3	blue	-0.00435489	0.954444	-0.305649	0.668298	0.140319	-0.370332	-0.221811	-0.421665	0.0667349	-0.110923	-0.0138721	-0.0178366	0.864468	-0.44098
HMOX1	blue	-0.167205	0.955405	-0.0687865	0.772478	0.174445	-0.225466	-0.135562	-0.191235	-0.117255	-0.12736	-0.119385	0.00897832	0.944218	-0.197825
IL1B	blue	-0.252174	0.954421	-0.256202	0.554181	0.262606	-0.338668	-0.197445	-0.224231	-0.217296	-0.317955	-0.228483	-0.127041	0.819927	-0.293258
KYNU	blue	-0.195978	0.962037	-0.112338	0.606689	0.301666	-0.466592	-0.163066	-0.190419	-0.0966927	-0.205087	-0.163634	-0.0322126	0.845882	-0.205078
LINC00936	blue	-0.258689	0.952927	-0.208482	0.671574	0.293169	-0.314071	-0.299527	-0.205975	-0.218487	-0.27808	-0.286716	-0.0401009	0.888145	-0.27804
MCEMP1	blue	0.0235572	0.918587	-0.209461	0.723526	0.0183121	-0.178232	-0.306495	-0.431148	0.0126362	0.0701424	0.0083142	-0.0649007	0.877138	-0.40249
MGST1	blue	-0.0653436	0.957991	-0.210437	0.759842	0.112379	-0.146184	-0.237937	-0.352167	-0.0536705	-0.0783002	-0.0763818	0.0140143	0.931815	-0.362045
MXD1	blue	-0.222508	0.924334	-0.294776	0.700541	0.138999	-0.393389	-0.0384696	-0.257558	-0.250216	-0.251617	-0.192723	-0.126789	0.868011	-0.346992
NLRP3	blue	-0.302959	0.982956	-0.185927	0.643193	0.294517	-0.461545	-0.174584	-0.171545	-0.237492	-0.31853	-0.272188	-0.0722122	0.879759	-0.242504
PLAUR	blue	-0.262355	0.975475	-0.192699	0.679397	0.290931	-0.412896	-0.229879	-0.150414	-0.239747	-0.304637	-0.223838	-0.102083	0.898703	-0.23727
PPIF	blue	-0.184093	0.934486	-0.222868	0.608619	0.285974	-0.476089	-0.270823	-0.169083	-0.144247	-0.309791	-0.187067	-0.0860192	0.843179	-0.267682
PTGS2	blue	-0.150055	0.97069	-0.281105	0.728634	0.152652	-0.253886	-0.218679	-0.339688	-0.139002	-0.171914	-0.135619	-0.041971	0.914322	-0.386126
QPCT	blue	-0.125877	0.97498	-0.194827	0.735803	0.127271	-0.327844	-0.263218	-0.342083	-0.0682841	-0.0995969	-0.108895	0.0227157	0.922426	-0.346624
RBP7	blue	-0.265439	0.954613	-0.203937	0.707614	0.279736	-0.262246	-0.262393	-0.182612	-0.258019	-0.255748	-0.228569	-0.117323	0.90295	-0.256227
S100A12	blue	-0.123502	0.965842	-0.145034	0.77945	0.120953	-0.149337	-0.244809	-0.325726	-0.0977595	-0.0469414	-0.0863077	0.00426304	0.94107	-0.308644
SCPEP1	blue	-0.211248	0.950473	-0.105746	0.829746	0.255965	-0.329063	-0.32563	-0.228212	-0.148294	-0.119267	-0.208338	0.0742655	0.961425	-0.249424
SERPINB2	blue	-0.201108	0.90665	-0.225944	0.479794	0.156342	-0.359997	-0.155382	-0.204286	-0.175881	-0.287171	-0.111136	-0.225667	0.744633	-0.262481
SNORD3A /// SNORD3B-1 /// SNORD3B-2 /// SNORD3C /// SNORD3D	blue	-0.0487638	0.94673	-0.238831	0.609892	0.216177	-0.289676	-0.194865	-0.33722	0.0245501	-0.139481	-0.0578741	0.0107307	0.844583	-0.358844
STX11	blue	-0.0733145	0.945674	-0.221751	0.797691	0.169073	-0.337869	-0.237358	-0.305186	-0.053211	-0.0977589	-0.0506594	-0.0626909	0.929121	-0.337477
TBC1D9	blue	-0.140874	0.957307	-0.205139	0.740496	0.135635	-0.209132	-0.203746	-0.318993	-0.0998585	-0.143418	-0.128397	0.0471151	0.924032	-0.340928
THBS1	blue	-0.304488	0.894548	-0.153355	0.454649	0.309412	-0.4693	-0.172999	-0.108959	-0.237164	-0.338927	-0.233264	-0.196649	0.724451	-0.171892
TLR4	blue	-0.152409	0.987097	-0.21234	0.65082	0.212991	-0.417115	-0.273777	-0.281522	-0.0891223	-0.19516	-0.136585	-0.0819514	0.879971	-0.31535
TREM1	blue	-0.241184	0.970584	-0.203005	0.628052	0.26075	-0.347964	-0.204034	-0.155514	-0.211664	-0.316726	-0.214496	-0.132583	0.875761	-0.241
VCAN	blue	-0.156576	0.9748	-0.162861	0.80667	0.147036	-0.347397	-0.242692	-0.308496	-0.091967	-0.102584	-0.13775	0.0586899	0.959371	-0.322157
VNN2	blue	-0.175274	0.898462	-0.169108	0.514622	0.320141	-0.297068	-0.285796	-0.222228	-0.13009	-0.177129	-0.204796	-0.0434141	0.776431	-0.257603
VPS37C	blue	-0.28672	0.941574	-0.0524267	0.619804	0.259356	-0.382228	-0.0736167	-0.125251	-0.222889	-0.200056	-0.225612	-0.0905148	0.843965	-0.139386
ATP6	brown	-0.366877	0.0316262	0.889053	0.303751	-0.0109824	0.234078	0.279201	0.510583	-0.243483	0.166584	-0.315205	0.214551	0.212402	0.707824
B2M	brown	-0.0747226	-0.187959	0.930677	0.0532014	-0.15599	0.253953	0.0998476	0.349115	0.0838829	0.459076	-0.0748871	0.237845	-0.0630188	0.666021
COX2	brown	-0.314197	0.0359749	0.863429	0.30966	-0.0548252	0.0761017	0.228074	0.452944	-0.189308	0.209924	-0.267159	0.239766	0.20293	0.655034
EEF1A1	brown	-0.212532	-0.18796	0.980631	-0.0683365	-0.0576288	0.138595	0.13992	0.55227	-0.0613622	0.251211	-0.120642	0.0936064	-0.120771	0.818644
HLA-A	brown	-0.0119335	-0.295864	0.938885	-0.102074	-0.204702	0.35179	0.298125	0.466138	0.0784166	0.39458	0.0935297	0.114723	-0.198995	0.760267
LOC101928826 /// TPT1	brown	-0.226316	-0.220712	0.993694	-0.022901	-0.0174173	0.318504	0.201719	0.607931	-0.12819	0.251578	-0.132045	0.0771539	-0.104699	0.859919
ND2	brown	-0.276534	0.0158532	0.862566	0.363565	-0.015464	0.243248	0.0855586	0.378745	-0.117805	0.297589	-0.246753	0.352119	0.222698	0.615538
ND3 /// SH3KBP1	brown	-0.322449	0.0285092	0.937889	0.230702	-0.0508349	0.153739	0.181098	0.468073	-0.172066	0.238642	-0.278115	0.191421	0.160508	0.716477
ND4	brown	-0.27133	-0.0295528	0.902952	0.287291	-0.083098	0.238665	0.157556	0.398743	-0.122278	0.316255	-0.26813	0.301443	0.158104	0.650162
PRO2852	brown	0.192046	0.225585	-0.90329	-0.0463728	-0.096036	-0.404992	-0.0544856	-0.564481	0.107585	-0.245435	0.156761	-0.236997	0.0618071	-0.772147
RP5-882O7.1	brown	-0.228467	-0.222479	0.988257	-0.0409975	-0.00216282	0.265418	0.217508	0.639156	-0.136739	0.218599	-0.0995386	0.0417111	-0.119032	0.880003
RPL21 /// RPL21P28 /// SNORA27 /// SNORD102	brown	-0.409827	-0.216661	0.958891	-0.165206	0.106193	0.143167	0.281814	0.791284	-0.312115	-0.0254136	-0.289291	-0.0732765	-0.170609	0.951495
RPL23A	brown	-0.358456	-0.154538	0.958645	-0.0772002	0.0898509	0.108595	0.225361	0.70617	-0.251943	0.0700784	-0.2255	-0.0226472	-0.100246	0.896459
RPL23A /// SNORD42A	brown	-0.214135	-0.18339	0.99256	-0.0364186	-0.0203954	0.255257	0.22172	0.592442	-0.0958018	0.247609	-0.107493	0.0814385	-0.0935305	0.851245
RPL27	brown	-0.268603	-0.410228	0.883262	-0.399094	0.0572359	0.291276	0.30523	0.733202	-0.197479	0.0318266	-0.18011	-0.133222	-0.40678	0.913765
RPL27A /// SNORA45A	brown	-0.280217	-0.205078	0.993984	-0.061126	-0.00341116	0.220089	0.265301	0.646651	-0.17317	0.184504	-0.205349	0.0517551	-0.116654	0.878603
RPL30	brown	-0.242489	-0.347429	0.958616	-0.198609	0.00243571	0.395552	0.30713	0.675053	-0.170806	0.179801	-0.148557	-0.000101756	-0.262894	0.900626
RPL32	brown	-0.23091	-0.253292	0.976357	-0.129214	0.0601164	0.296373	0.225556	0.645702	-0.121812	0.199811	-0.118759	0.0416914	-0.178726	0.886492
RPL34	brown	-0.235225	-0.282952	0.978212	-0.178693	-0.0200466	0.250819	0.230611	0.6734	-0.140476	0.165289	-0.106514	-0.00566344	-0.220108	0.900144
RPL37	brown	-0.255182	-0.33317	0.941218	-0.318658	0.0568632	0.251554	0.284661	0.709429	-0.15371	0.0944782	-0.186167	-0.0638916	-0.317837	0.915595
RPL39	brown	-0.283173	-0.178232	0.919645	-0.16127	-0.0656054	0.140272	0.294668	0.607655	-0.200577	0.144944	-0.231561	-0.117684	-0.16373	0.829756
RPL41	brown	-0.122287	-0.196551	0.97513	0.0435696	-0.108973	0.326905	0.137286	0.499513	-0.00610376	0.35441	-0.0171395	0.150465	-0.0599736	0.78302
RPL9	brown	-0.363559	-0.283622	0.950283	-0.258341	0.173805	0.15749	0.218949	0.753518	-0.246567	0.0386616	-0.287166	-0.0496716	-0.261407	0.940041
RPLP1	brown	-0.195954	-0.261435	0.97842	-0.12259	0.0464884	0.27785	0.13307	0.608136	-0.0792892	0.252398	-0.127878	0.0614245	-0.181876	0.860582
RPS18	brown	-0.108222	-0.241212	0.977891	-0.0510066	-0.151954	0.337956	0.181915	0.502091	-0.000222428	0.357965	-0.0143754	0.105151	-0.13632	0.791069
RPS23	brown	-0.349713	-0.227019	0.98149	-0.141285	0.106973	0.199125	0.229237	0.720315	-0.241605	0.0923669	-0.247765	-0.0216387	-0.171748	0.9275
RPS24	brown	-0.25532	-0.224282	0.99037	-0.0664396	-0.0575147	0.262591	0.28473	0.62158	-0.156777	0.222121	-0.13503	0.0364318	-0.13532	0.868531
RPS27	brown	-0.297636	-0.279923	0.983521	-0.169559	0.00546348	0.210552	0.314069	0.690933	-0.201017	0.146758	-0.210055	-0.0183024	-0.216653	0.910736
RPS3A /// SNORD73A	brown	-0.30512	-0.201593	0.96048	-0.206612	0.0830297	0.111163	0.173575	0.672005	-0.144377	0.0814211	-0.228513	0.0131878	-0.188712	0.886589
RPS4X	brown	-0.265419	-0.351454	0.950738	-0.196456	-0.120008	0.221349	0.306921	0.709259	-0.219874	0.125414	-0.14546	-0.118239	-0.275683	0.904348
RPSA /// RPSAP19 /// RPSAP58 /// RPSAP9 /// SNORA6 /// SNORA62	brown	-0.313591	-0.281139	0.980592	-0.148414	0.00470252	0.188222	0.212838	0.714049	-0.212341	0.10736	-0.191021	-0.00558562	-0.204727	0.921095
TMSB4X	brown	0.0185121	-0.198299	0.909502	0.108493	-0.20028	0.388845	0.0963266	0.269757	0.168433	0.555402	0.023071	0.31175	-0.0383359	0.606115
UBC	brown	-0.194336	0.0525171	0.894051	0.323054	-0.0627974	0.143139	-0.0139575	0.393396	-0.0383436	0.306545	-0.129173	0.266859	0.223651	0.644608
APOBEC3A /// APOBEC3A_B	green	0.0634777	0.62723	-0.0947216	0.960797	-0.0978588	0.0832098	-0.192203	-0.427702	0.0317147	0.308078	0.0168912	0.27982	0.839035	-0.367225
ATP6V0D1	green	0.0100507	0.673584	0.00910333	0.969245	-0.0213267	-0.0153628	-0.295431	-0.340851	0.0582609	0.251353	-0.00152356	0.355611	0.882839	-0.273995
BLVRB	green	-0.0336084	0.699116	-0.0893241	0.988578	-0.0307831	0.0908428	-0.243673	-0.320906	-0.0678532	0.15018	-0.0519427	0.227072	0.912168	-0.310007
CFD	green	-0.0765224	0.715419	0.047853	0.952611	0.0105946	0.0277033	-0.302152	-0.238701	-0.0307144	0.129535	-0.0763991	0.282523	0.912164	-0.197086
CREG1	green	0.0597113	0.687208	-0.0647597	0.989346	-0.107503	0.0830783	-0.214151	-0.411828	0.070308	0.265875	0.0465044	0.312247	0.895242	-0.34598
CTSH	green	-0.0237731	0.482405	0.0378483	0.924329	-0.0363659	0.116907	-0.282875	-0.207672	-0.0275451	0.207518	-0.018198	0.293034	0.760228	-0.179603
CYBB	green	-0.0498579	0.75801	-0.040532	0.953662	-0.000329454	-0.183519	-0.266672	-0.338346	0.0184551	0.142196	-0.0577352	0.315911	0.917616	-0.301245
CYFIP1	green	0.0105783	0.669222	-0.143244	0.96127	-0.12982	0.0750859	-0.261391	-0.411501	-0.00554736	0.171893	-0.0383434	0.267289	0.875906	-0.390448
GPBAR1	green	-0.0137272	0.49214	0.060529	0.926655	-0.0731783	0.215488	-0.191384	-0.198728	-0.0375726	0.218161	-0.015068	0.282843	0.773653	-0.161142
GRN	green	0.0790677	0.639637	0.0607061	0.979091	-0.172265	0.181534	-0.196718	-0.361831	0.0835613	0.349225	0.0740753	0.292684	0.867456	-0.254351
HCK	green	-0.0543953	0.783177	-0.0577239	0.986312	-0.0251974	0.0301605	-0.217434	-0.325661	-0.0515115	0.130091	-0.075722	0.212285	0.959117	-0.296841
HPSE	green	0.00827079	0.661113	-0.0247031	0.928691	-0.122621	0.074923	-0.135362	-0.374788	0.0209915	0.240431	-0.0564736	0.353908	0.860415	-0.304374
IFI30 /// PIK3R2	green	-0.0177276	0.810771	-0.134246	0.971099	0.00477579	-0.0760266	-0.250566	-0.355543	-0.00666178	0.092595	-0.0446606	0.178008	0.959076	-0.354041
IMPA2	green	-0.0558412	0.660332	-0.267344	0.905946	0.0496684	-0.0128731	-0.277474	-0.346229	-0.112434	0.0251569	-0.0745042	0.127476	0.83173	-0.404461
ITGAM	green	0.144736	0.639623	-0.0771239	0.97196	-0.185765	0.1131	-0.316635	-0.492015	0.158056	0.364513	0.0723505	0.308948	0.859485	-0.400295
KCTD12	green	-0.090056	0.786912	0.000433436	0.971286	0.0132268	-0.0547184	-0.143559	-0.312618	-0.0514766	0.152079	-0.127782	0.259768	0.946172	-0.256885
LILRB3	green	-0.0594334	0.786382	0.0651786	0.968678	-0.0338356	0.0503531	-0.191025	-0.306468	-0.0229723	0.207678	-0.0830147	0.239809	0.946905	-0.22135
LMO2	green	0.078186	0.528251	0.0397079	0.963364	-0.129582	0.274532	-0.183574	-0.347107	0.0701669	0.35924	0.0260326	0.395595	0.807582	-0.260779
MARCKS	green	0.0365253	0.680211	-0.136278	0.968875	-0.143605	-0.0500533	-0.24015	-0.422597	0.0399796	0.193602	-0.000518685	0.221485	0.871955	-0.393627
MNDA	green	0.151326	0.743712	-0.131476	0.946417	-0.145669	0.164517	-0.284893	-0.521852	0.142261	0.315376	0.0849012	0.284942	0.909848	-0.439584
NCF1 /// NCF1B /// NCF1C	green	0.0186981	0.713613	-0.0527129	0.970911	-0.1056	0.160244	-0.134512	-0.389135	-0.00611817	0.247751	0.0224475	0.27992	0.903032	-0.32359
NFIL3	green	0.0945095	0.750528	-0.270807	0.94622	-0.110713	-0.0682652	-0.177074	-0.44956	0.0717257	0.100663	0.0633398	0.143243	0.903989	-0.473112
PLEK	green	0.0502321	0.780374	-0.124974	0.957893	-0.0848644	0.0374703	-0.217246	-0.44487	0.0889557	0.181328	-2.23e-05	0.274272	0.939191	-0.397289
SH3BGRL	green	0.0815896	0.590768	-0.0411594	0.972623	-0.141109	0.173899	-0.272923	-0.357215	0.068716	0.26676	0.0401269	0.296806	0.844521	-0.305547
SKAP2	green	0.0746022	0.622207	0.0775965	0.950203	-0.258082	0.0850692	-0.197677	-0.375353	0.115935	0.330767	0.0653683	0.36826	0.846471	-0.262927
SMCO4	green	0.118954	0.613516	-0.0478095	0.955358	-0.247888	0.170654	-0.116938	-0.428881	0.0801377	0.328173	0.0771315	0.273721	0.840892	-0.347395
SPI1	green	-0.0465183	0.715898	0.113335	0.968237	-0.0150781	0.0780993	-0.270091	-0.270393	-0.00980198	0.23827	-0.0631926	0.270701	0.907146	-0.173227
TIMP2	green	-0.0364236	0.713786	-0.032868	0.944003	-0.0221115	0.0543933	-0.148302	-0.373921	-0.0140936	0.246902	-0.0819464	0.248099	0.886801	-0.307619
TNFSF13	green	-0.0989354	0.674194	0.146769	0.952969	-0.0474669	0.065426	-0.135678	-0.171568	-0.0882234	0.187963	-0.0685631	0.203518	0.8813	-0.0948583
TNFSF13B	green	0.128791	0.605868	-0.109608	0.971782	-0.152855	0.191191	-0.234428	-0.45214	0.0768968	0.338214	0.102329	0.300206	0.839073	-0.38972
DDX3Y	greenyellow	-0.521921	0.430934	-0.0778672	0.0399761	0.920818	-0.55701	-0.205536	0.295126	-0.411322	-0.555893	-0.475144	0.0388469	0.276866	0.135458
EIF1AY	greenyellow	-0.587122	0.223049	-0.0282854	-0.0768483	0.990021	-0.252915	-0.202257	0.442154	-0.501792	-0.625094	-0.560039	0.0674364	0.125287	0.255557
KDM5D	greenyellow	-0.560969	0.239278	-0.0584371	-0.0783293	0.987431	-0.295024	-0.189964	0.399786	-0.469814	-0.614366	-0.536156	0.09304	0.130698	0.211044
PRKY	greenyellow	-0.523641	0.0919824	0.031846	-0.229386	0.962857	-0.250932	-0.20172	0.439402	-0.406488	-0.543453	-0.484871	0.11143	-0.0306546	0.293374
RPS4Y1	greenyellow	-0.584363	0.159994	0.0356319	-0.131803	0.973209	-0.223788	-0.195351	0.530825	-0.512043	-0.637032	-0.554544	-0.0426129	0.0616062	0.344544
TTTY15	greenyellow	-0.591741	0.14197	-0.0520804	-0.148964	0.917416	-0.163937	-0.198069	0.422556	-0.531058	-0.616612	-0.570213	0.0794912	0.044179	0.239704
TXLNGY	greenyellow	-0.569832	0.108114	-0.00935508	-0.151821	0.978047	-0.233741	-0.176742	0.47023	-0.485778	-0.608804	-0.542518	0.102093	0.0208973	0.281231
USP9Y	greenyellow	-0.558686	0.189739	-0.0532039	-0.112257	0.984234	-0.385412	-0.199511	0.388149	-0.447836	-0.579184	-0.522969	0.127106	0.0776339	0.211537
UTY	greenyellow	-0.627623	0.283851	-0.025721	-0.0566284	0.969311	-0.36803	-0.175154	0.452503	-0.526528	-0.660873	-0.57999	-0.0253169	0.163253	0.257654
XIST	greenyellow	0.572237	-0.25974	-0.128148	0.000736267	-0.96193	0.239543	0.257905	-0.469165	0.430364	0.550417	0.508724	-0.165843	-0.191921	-0.343665
ZFY	greenyellow	-0.505774	0.401177	-0.0852423	0.0136137	0.908648	-0.536415	-0.184081	0.313967	-0.411818	-0.561676	-0.458601	-0.0302316	0.24521	0.153111
A2M-AS1	grey	-0.478905	0.286604	-0.125496	0.119164	0.0980301	-0.611468	-0.287811	0.105174	-0.391241	-0.455334	-0.471057	-0.19024	0.215633	-0.0374756
AAED1	grey	-0.332465	0.196729	-0.00300036	-0.0936436	0.289469	-0.356939	0.276144	0.396916	-0.352015	-0.538855	-0.297018	-0.369155	0.080702	0.241558
AAR2	grey	0.151865	-0.114038	-0.086945	-0.245175	-0.082715	-0.115206	-0.184862	0.124665	0.0610704	-0.15418	0.441202	-0.343451	-0.203244	0.0684819
AARS	grey	0.592303	-0.425801	0.326421	-0.089155	-0.447914	0.578234	0.0816805	-0.299113	0.606383	0.862733	0.463669	0.382449	-0.292124	-0.00434362
AASDHPPT	grey	-0.0516825	0.0586002	-0.55085	-0.350444	0.214758	-0.434096	-0.115278	-0.0511487	-0.20121	-0.402481	0.0508134	-0.499921	-0.191174	-0.265681
AATF	grey	0.265049	-0.0553043	0.0117751	0.429427	-0.221829	0.756665	-0.329889	-0.157871	0.101143	0.348425	0.342749	0.129651	0.208606	-0.0963821
ABCB10	grey	0.469388	0.0810939	-0.403314	-0.197775	-0.138632	0.0250329	-0.19159	-0.422035	0.489065	0.0582593	0.320599	0.030113	-0.0467284	-0.430766
ABCC1	grey	0.0242905	-0.367382	0.238949	-0.249399	-0.105513	0.304693	0.7687	0.352429	-0.134141	0.0356408	0.017841	-0.220905	-0.315205	0.358212
ABCC10	grey	0.467221	-0.15382	-0.393788	-0.0757069	-0.323151	0.645157	-0.0738234	-0.441218	0.296969	0.276114	0.341697	-0.0184212	-0.124752	-0.433445
ABCE1	grey	-0.0759821	0.109265	-0.137127	-0.204206	0.0770356	-0.842885	-0.0549501	-0.118827	0.108096	-0.142879	-0.0531158	0.0727094	-0.0886061	-0.142336
ABCF1	grey	0.563186	-0.300632	0.19468	-0.0730254	-0.563141	0.179545	0.203195	-0.337702	0.525813	0.739553	0.550629	0.12132	-0.248335	-0.0781895
ABHD14A /// ACY1	grey	0.261612	-0.28059	0.159825	0.107092	-0.101217	0.846592	-0.210846	-0.0329326	0.203515	0.354062	0.203224	0.283654	-0.0508563	0.065165
ABHD14B	grey	-0.259467	-0.277593	0.187699	-0.199939	0.300461	0.626838	0.138512	0.464724	-0.371494	-0.218123	-0.149381	-0.129982	-0.209857	0.407328
ABHD17A	grey	0.29419	-0.505252	0.38384	-0.0533386	-0.361063	0.936354	0.294474	0.0772986	0.175027	0.531273	0.300389	0.128947	-0.280694	0.2654
ABHD17B	grey	-0.177391	0.42005	-0.184803	0.111018	0.191149	-0.751904	-0.249454	-0.0572384	-0.00832753	-0.359569	-0.218011	0.117524	0.299859	-0.181977
ABHD3	grey	0.120961	0.0653537	-0.322759	0.137016	-0.307713	-0.192735	0.145966	-0.298419	0.0889564	-0.025727	-0.128451	0.0382269	0.105941	-0.385727
ABI1	grey	-0.000596557	-0.194715	-0.199069	-0.56876	0.00701135	-0.597329	-0.0707777	-0.0411902	0.139252	-0.241692	-0.11854	-0.176372	-0.432903	-0.100041
ABLIM1	grey	0.00987256	-0.590978	0.250878	-0.680159	0.0371327	0.369356	0.316796	0.264805	-0.0125008	0.0956905	0.154897	0.0985972	-0.679545	0.35133
ABRACL	grey	0.43729	0.180454	0.0010784	0.358535	-0.292136	0.581089	-0.344041	-0.409306	0.414123	0.462621	0.341942	0.121351	0.299595	-0.246234
ABT1	grey	-0.150884	-0.00759458	-0.621637	-0.260276	0.522961	-0.46329	-0.357001	0.0677892	-0.197605	-0.627018	-0.135835	-0.223021	-0.136221	-0.260836
AC004692.5	grey	-0.622296	-0.0253701	0.0696573	-0.388136	0.34517	-0.308068	0.211809	0.714081	-0.729118	-0.801483	-0.404041	-0.63701	-0.201715	0.48471
AC083949.1	grey	-0.370965	-0.359863	0.0108129	-0.462765	0.0950861	-0.0298329	0.488343	0.419419	-0.490542	-0.370576	-0.371929	-0.465019	-0.45749	0.299432
ACAA1	grey	0.200521	-0.239558	0.58162	0.0160533	-0.184806	0.85664	0.171981	0.205501	0.131804	0.460283	0.210278	0.0258306	-0.0938459	0.442399
ACADM	grey	0.571135	-0.270549	-0.377272	-0.139155	-0.399237	0.315186	-0.0799386	-0.695976	0.590089	0.535723	0.332921	0.459445	-0.236458	-0.596155
ACADVL	grey	0.113402	-0.0425698	0.118209	0.291566	0.0264363	0.665186	-0.147079	0.103268	-0.0401319	0.129333	0.215267	-0.0175265	0.148912	0.126033
ACAP2	grey	0.0344083	0.688761	-0.390211	0.503737	-0.117937	-0.519196	-0.234273	-0.533577	0.148549	-0.0564218	-0.00487308	0.229872	0.632986	-0.569281
ACBD3	grey	0.00813878	-0.0413675	-0.192704	-0.391145	0.110336	-0.452667	-0.0918121	0.233196	-0.082431	-0.416736	0.227884	-0.601148	-0.262547	0.0909209
ACBD5	grey	-0.352502	-0.160726	-0.177071	-0.446193	0.500054	-0.41677	-0.0480027	0.444707	-0.392818	-0.598513	-0.313609	-0.459879	-0.317995	0.21796
ACBD6	grey	-0.336143	-0.189332	0.00433567	-0.376053	0.495485	0.156874	-0.225075	0.557477	-0.398733	-0.593618	-0.204461	-0.295437	-0.260152	0.363078
ACCS	grey	-0.288916	0.124078	0.0420729	-0.221675	0.499604	-0.452666	0.0880357	0.344769	-0.256754	-0.365772	-0.20238	-0.366933	-0.0652259	0.243472
ACD	grey	0.347551	-0.337914	0.490606	0.138953	-0.302014	0.839433	-0.0606346	-0.024504	0.336791	0.664427	0.264682	0.288532	-0.0991043	0.234026
ACLY	grey	0.361443	0.505104	-0.150337	0.676106	-0.303036	-0.112063	-0.426641	-0.64203	0.509018	0.389033	0.248748	0.474532	0.624289	-0.52563
ACO2	grey	0.178651	0.198225	0.16391	0.790005	-0.258622	0.399856	-0.106754	-0.253108	0.141771	0.466507	0.151186	0.474009	0.538067	-0.134781
ACOT1 /// ACOT2	grey	0.257035	-0.36164	-0.0218047	-0.376023	-0.209122	0.341341	0.0667766	0.122453	0.0576481	0.0389035	0.413668	-0.396647	-0.407255	0.111406
ACOT9	grey	-0.397965	0.618895	-0.0693641	0.608043	0.177824	-0.371415	-0.0370162	-0.0519624	-0.291199	-0.293803	-0.486349	0.0864562	0.670822	-0.127188
ACP1	grey	0.200185	-0.063159	0.133873	0.0353119	0.101748	-0.26425	-0.519073	-0.231577	0.439178	0.361964	0.0553964	0.426573	-0.0387951	-0.0773853
ACP5	grey	0.390305	-0.530304	-0.201681	-0.418474	-0.223915	0.563295	0.247132	-0.112502	0.20394	0.225939	0.430429	-0.0120734	-0.507888	-0.110862
ACSL1	grey	-0.180211	0.792463	-0.289779	0.494219	0.282312	-0.759864	-0.254756	-0.193022	-0.106468	-0.29464	-0.191503	-0.139116	0.670511	-0.301935
ACSL5	grey	0.464274	0.0783888	0.0547824	0.536732	-0.446438	0.461369	-0.454444	-0.563498	0.522648	0.700742	0.273956	0.524068	0.327213	-0.358511
ACTB	grey	0.116672	-0.120795	0.821011	0.202149	-0.221422	0.504566	-0.14939	0.170207	0.235085	0.583433	0.148824	0.341129	0.0636224	0.498361
ACTB /// ACTG1	grey	-0.186345	0.0342614	0.810672	0.161937	0.153449	0.158396	-0.285652	0.469838	-0.0135694	0.142606	-0.0911496	0.166428	0.143158	0.669447
ACTBP9 /// ACTBP9	grey	0.145946	0.654645	-0.135532	0.685651	-0.0964442	-0.216669	-0.421271	-0.511198	0.289227	0.209247	0.0192215	0.394604	0.726061	-0.435841
ACTG1P4 /// AMY1A /// AMY1B /// AMY1C /// AMY2A /// AMY2B	grey	-0.277085	-0.276414	-0.0384735	-0.673822	0.477838	-0.355414	-0.0766508	0.284264	-0.0979955	-0.438004	-0.37187	0.0782823	-0.482533	0.173024
ACTG1P4 /// AMY2B /// RNPC3	grey	-0.124095	-0.0181562	0.0562764	-0.190628	0.160811	-0.660041	-0.33222	-0.0638812	0.127934	-0.0245774	-0.150596	0.359548	-0.130812	-0.0273071
ACTN1	grey	-0.0806459	-0.261347	0.253072	-0.277701	0.141807	0.257589	0.308552	0.0339081	0.00538425	0.234172	-0.0398351	0.506849	-0.27696	0.167768
ACTN4	grey	-2.88e-05	0.108275	0.0346567	0.240094	-0.155692	0.610559	-0.0133381	0.042729	-0.257933	0.0932962	0.0121848	-0.38745	0.206176	0.0553353
ACTR10	grey	0.210136	-0.00745843	0.0607512	0.213997	0.155612	0.497649	-0.365506	-0.253891	0.324996	0.355459	0.147737	0.580114	0.144023	-0.129787
ACTR1B	grey	-0.116416	-0.498392	0.211664	-0.493312	0.0574639	0.520204	0.456288	0.51512	-0.294398	-0.192343	0.0465973	-0.213558	-0.500529	0.463329
ACTR2	grey	-0.119387	0.636289	-0.258801	0.322335	0.192638	-0.797003	-0.308146	-0.23451	0.0689355	-0.284592	-0.172723	0.123709	0.51313	-0.325195
ACTR3	grey	0.659188	0.125807	-0.209235	0.458544	-0.629187	0.434834	-0.168479	-0.728377	0.615152	0.669894	0.458985	0.353365	0.307495	-0.575562
ACVR1	grey	0.458672	-0.0473261	-0.165561	0.290131	-0.504053	0.364098	-0.360823	-0.463862	0.407687	0.406985	0.329465	0.20424	0.119258	-0.392785
ACYP1	grey	0.25465	-0.372371	0.0265628	-0.207084	-0.245319	0.718345	0.0985809	-0.168145	0.140066	0.416773	0.10062	-0.0365949	-0.318473	-0.0554291
ADA	grey	0.4849	-0.211941	0.19537	0.365724	-0.553763	0.757734	0.114351	-0.32512	0.38392	0.761949	0.400493	0.353997	0.0794177	-0.112046
ADAM10	grey	-0.0152005	0.401743	-0.328815	0.261942	0.0368285	-0.71411	-0.349043	-0.41789	0.198513	-0.0934747	-0.123085	0.299831	0.334103	-0.467206
ADAM17	grey	0.078791	0.317697	-0.558353	-0.0902288	-0.00716808	-0.523997	0.10135	-0.297719	0.00321703	-0.265632	0.0533254	-0.401269	0.0772556	-0.4283
ADAM19	grey	0.0281913	-0.0501093	0.0345991	0.261134	-0.178033	0.561315	0.287484	0.128698	-0.193216	0.0356895	-0.0417804	-0.321951	0.141326	0.0868721
ADAR	grey	0.558971	-0.370626	0.282503	0.171007	-0.561584	0.724906	0.0729133	-0.36979	0.509265	0.925898	0.485373	0.40506	-0.13132	-0.0723552
ADCY7	grey	0.288381	-0.218122	0.300072	0.115958	-0.361438	0.27322	0.00607314	-0.144644	0.422321	0.486387	0.0469566	0.355624	-0.0406203	0.0356715
ADD3	grey	0.284342	-0.0693233	0.10384	0.164971	-0.392048	-0.117974	-0.223195	-0.40294	0.518651	0.438621	0.160741	0.595695	0.0331783	-0.23803
ADH5	grey	0.464745	-0.29655	-0.0793363	0.216376	-0.174726	0.565687	-0.410687	-0.281734	0.392764	0.45907	0.351737	0.397821	-0.0439209	-0.223147
ADI1	grey	-0.160177	-0.11757	0.065532	-0.29627	-0.0129348	0.00764391	-0.0288648	0.440449	-0.305682	-0.407058	-0.0933138	-0.558089	-0.212102	0.298097
ADIPOR1	grey	-0.115631	0.753721	-0.0834305	0.553785	0.254066	-0.634828	-0.344801	-0.277614	0.106028	-0.0827666	-0.100298	0.298989	0.692985	-0.258079
ADNP	grey	-0.232627	-0.190264	-0.0949423	-0.598647	0.335851	-0.695538	-0.0208868	0.225548	-0.0907188	-0.391798	-0.307972	-0.23434	-0.433306	0.116796
ADNP2	grey	-0.42242	0.226407	-0.164524	-0.107925	0.443267	-0.868555	-0.176906	0.237685	-0.334756	-0.54951	-0.362474	-0.248785	0.0496284	0.0569044
ADPGK	grey	-0.128751	0.769412	-0.287839	0.649253	0.22827	-0.511089	-0.169189	-0.310835	-0.0487366	-0.159701	-0.12747	0.24843	0.760218	-0.399278
ADPRHL2	grey	-0.0627773	-0.515509	0.110174	-0.607688	0.10525	-0.0960051	-0.0490219	0.520642	-0.12503	-0.359314	0.156725	-0.374626	-0.594957	0.418895
ADPRM	grey	-0.244935	-0.442099	-0.0178147	-0.544142	0.372656	0.156141	0.395509	0.386339	-0.269855	-0.361333	-0.20687	0.114497	-0.500014	0.253332
ADRM1	grey	0.508337	-0.500248	0.100359	-0.0299448	-0.502612	0.847627	0.090516	-0.130511	0.281204	0.576982	0.539623	-0.0148716	-0.293748	0.0123154
ADSL	grey	0.0032044	-0.465114	0.321722	-0.214455	0.121007	0.772331	0.101413	0.428728	-0.118985	0.0323	0.0395431	-0.0895366	-0.325387	0.45041
ADSS	grey	0.0640684	0.213315	-0.344859	-0.13469	-0.0106632	-0.796877	-0.161573	-0.234131	0.160872	-0.181732	0.057534	-0.155205	-0.00105701	-0.301415
ADTRP	grey	-0.0790917	-0.309033	0.0212875	-0.35289	-0.157401	0.258879	0.764392	0.0837175	-0.145107	0.00421891	0.0181531	-0.0160859	-0.359799	0.0965763
AES	grey	0.124302	-0.260926	0.23738	-0.000144968	-0.0267375	0.681148	0.006125	-0.0160138	0.151463	0.339856	0.128379	0.436083	-0.106255	0.117085
AF007147	grey	-0.431293	-0.452969	0.184126	-0.452989	0.471407	0.0949859	0.235727	0.544213	-0.370294	-0.375956	-0.526387	0.0501552	-0.443559	0.434844
AF090939	grey	-0.216892	-0.0147558	-0.129045	-0.335642	0.273244	-0.793913	0.0221165	0.234648	-0.172783	-0.410544	-0.108076	-0.348813	-0.226027	0.105454
AFTPH	grey	0.225902	-0.422574	0.346803	-0.0640775	-0.0758687	0.705275	0.0457708	0.0839219	0.196578	0.434723	0.125023	0.193599	-0.238149	0.245308
AGFG1	grey	-0.030337	0.610772	-0.495121	0.434065	0.0769125	-0.677032	-0.229635	-0.360269	-0.0536326	-0.191453	-0.0282079	-0.0721763	0.534787	-0.506611
AGL	grey	0.0906928	-0.188748	-0.560737	-0.326356	-0.105335	-0.0596167	-0.307355	-0.15273	-0.0627628	-0.259992	0.0136367	-0.221406	-0.273405	-0.36397
AGO2	grey	-0.399904	0.0811602	-0.05314	-0.20023	0.145577	-0.762871	0.415408	0.225968	-0.342096	-0.394724	-0.347634	-0.225249	-0.0895099	0.107516
AGO2 /// CASC7 /// CASC7	grey	-0.438451	-0.149886	-0.0880745	-0.536759	0.255819	-0.59955	0.338401	0.454625	-0.474213	-0.607142	-0.426166	-0.464961	-0.372323	0.24876
AGPAT1	grey	0.229735	-0.404605	0.342526	0.0123974	-0.267835	0.910021	-0.0551537	0.0552483	0.109608	0.459313	0.294903	0.207601	-0.193178	0.225688
AGPAT5	grey	0.101464	0.0790785	-0.437659	-0.218168	0.0547796	-0.818079	-0.00722604	-0.191739	0.164928	-0.244744	0.133297	-0.174857	-0.121888	-0.317981
AGPAT9	grey	-0.33586	0.778234	-0.00991407	0.595023	0.0539283	-0.405335	-0.272649	-0.0693299	-0.262713	-0.261208	-0.320907	0.0218528	0.751873	-0.115719
AGTPBP1	grey	-0.324879	0.588595	-0.351956	-0.0129262	0.593298	-0.533485	-0.321595	0.0532524	-0.237918	-0.674448	-0.237809	-0.16205	0.333654	-0.138894
AHCTF1	grey	-0.354948	0.229199	-0.250184	-0.203919	0.426704	-0.841139	-0.271205	0.191099	-0.272667	-0.605858	-0.222231	-0.251358	-0.000787522	0.00177998
AHCY	grey	0.0339948	0.469161	0.318944	0.71222	-0.160063	0.334956	-0.181662	-0.29778	0.152305	0.457564	0.0938059	0.54508	0.646164	-0.0573715
AHR	grey	-0.178255	0.525871	0.361666	0.440586	0.0556836	-0.0538836	-0.203481	0.141515	-0.124491	-0.0393501	-0.1332	-0.198144	0.530418	0.240163
AHSA1	grey	0.471338	-0.425144	0.214371	-0.00400521	-0.601368	0.719423	0.429236	-0.272859	0.411511	0.730615	0.360256	0.276251	-0.242238	-0.0515852
AHSA2	grey	-0.623323	-0.025788	-0.083318	-0.221598	0.675935	-0.285025	-0.0633253	0.397388	-0.533706	-0.63708	-0.741926	0.0100471	-0.101099	0.172654
AIDA	grey	0.399913	-0.286295	0.052035	0.170052	-0.477893	0.469478	0.313985	-0.48243	0.473536	0.688455	0.205525	0.652709	-0.0681182	-0.285676
AIM1	grey	-0.236073	-0.150045	-0.036987	-0.373537	0.279322	-0.612949	0.204104	0.356324	-0.246954	-0.381761	-0.140288	-0.377222	-0.309712	0.232378
AIM2	grey	0.736657	-0.397594	0.0548969	-0.0335524	-0.673176	0.724364	0.0754683	-0.430324	0.583635	0.827682	0.628056	0.0631689	-0.261385	-0.19959
AIMP1	grey	-0.0273357	-0.0267956	-0.498334	-0.336181	0.404358	-0.657603	-0.471407	-0.00308009	-0.00354721	-0.465921	-0.0399069	-0.233637	-0.220787	-0.234164
AIP	grey	0.378399	-0.474046	0.307881	-0.246871	-0.198771	0.708852	0.0105205	0.0808315	0.254946	0.472687	0.395256	-0.0751093	-0.385781	0.242164
AK022030 /// TROVE2	grey	-0.145857	0.108768	-0.522121	-0.124515	0.252129	-0.237547	-0.515599	-0.209994	-0.199621	-0.251936	-0.220806	-0.231856	-0.0271373	-0.378032
AK026714 /// PELI1	grey	-0.0521887	-0.468681	-0.0478489	-0.362549	0.122154	0.476808	0.432706	0.224857	-0.176924	-0.0698393	-0.136305	-0.150944	-0.423004	0.148867
AK057657 /// RP11-473I1.9	grey	-0.201038	-0.042383	-0.384276	-0.273161	0.442386	-0.326483	-0.15127	0.16595	-0.323991	-0.433297	-0.158885	-0.454263	-0.189874	-0.0642274
AK090844	grey	-0.186989	0.449342	0.235577	0.343099	0.200842	-0.47554	-0.38822	-0.048173	0.0241512	0.0259174	-0.166321	0.394696	0.430557	0.0409352
AK2	grey	0.276668	0.441942	-0.0904319	0.45301	-0.123944	-0.102888	-0.362596	-0.589269	0.47115	0.368694	0.148023	0.656296	0.488258	-0.448744
AK3	grey	-0.416967	-0.145799	0.0145145	-0.44475	0.378585	-0.554297	-0.0362206	0.359019	-0.332755	-0.411423	-0.321824	-0.324114	-0.345361	0.252431
AK6	grey	-0.195012	-0.36294	-0.265771	-0.481341	0.375545	0.000225565	-0.116931	0.249284	-0.35191	-0.357101	-0.0103551	-0.244566	-0.468305	0.0766364
AK6 /// TAF9	grey	0.346735	-0.361374	0.0294747	-0.140751	-0.166303	0.699488	-0.172559	0.0439082	0.166381	0.234531	0.43754	-0.185795	-0.270061	0.0742974
AKAP11	grey	-0.207259	-0.0326944	-0.213771	-0.280522	0.179163	-0.237225	-0.467565	-0.0360305	-0.0851189	-0.308762	-0.362084	0.0732792	-0.142359	-0.151331
AKAP13	grey	-0.275049	-0.237384	-0.00422266	-0.272445	0.194937	0.441723	-0.00856722	0.387754	-0.471678	-0.286996	-0.264226	-0.40136	-0.242747	0.249286
AKAP2 /// PALM2-AKAP2	grey	0.778968	-0.237463	0.111022	0.168306	-0.558156	0.564687	-0.242851	-0.600963	0.818763	0.937843	0.626945	0.473407	-0.0593818	-0.298832
AKAP8	grey	-0.277865	0.0579299	-0.204906	-0.352655	0.507457	-0.587172	-0.24433	0.385712	-0.274019	-0.686418	-0.0879311	-0.466455	-0.162017	0.159652
AKAP9	grey	-0.228026	-0.0496091	0.0134745	-0.226443	0.23652	-0.463283	-0.40721	0.0388361	-0.1326	-0.0685654	-0.210672	0.0952931	-0.174511	0.0367374
AKIP1 /// NUAK2	grey	-0.105197	-0.134448	0.255198	-0.135418	0.069191	0.353661	0.533589	0.302564	-0.180233	-0.0427897	-0.0995558	-0.110523	-0.121106	0.330116
AKIRIN1	grey	-0.216029	0.208197	0.260321	0.20724	-0.159065	-0.438574	0.226734	0.14826	-0.136856	-0.0483272	-0.0175946	0.000836125	0.209578	0.19453
AKIRIN2	grey	-0.234113	0.916486	-0.362585	0.657601	0.170329	-0.537791	-0.215146	-0.341633	-0.162116	-0.276486	-0.216499	-0.0427488	0.832616	-0.4322
AKNA	grey	0.134361	-0.395068	0.388522	0.0800754	-0.298623	0.873567	0.192023	0.023176	0.0301927	0.557435	0.10159	0.241694	-0.153133	0.218513
AKR1A1	grey	0.228609	0.278447	0.113755	0.666538	-0.116568	0.589581	-0.381015	-0.310046	0.204755	0.438688	0.23478	0.414196	0.515925	-0.158469
AKR1B1	grey	0.385528	-0.321675	0.580033	-0.118055	-0.188136	0.557663	-0.175077	-0.0490296	0.522183	0.682448	0.360266	0.389453	-0.229967	0.284891
AKR1C3	grey	0.426476	-0.318645	-0.161383	-0.212	-0.0945288	0.340815	0.0253982	-0.267622	0.480266	0.253127	0.488372	0.36876	-0.273808	-0.190862
AKR7A2	grey	0.000712783	-0.0526318	-0.0503685	-0.0936379	0.0825985	0.542167	-0.070329	-0.0445235	0.00878622	-0.0418941	-0.0994043	0.201404	-0.0304168	-0.0521719
AKT1	grey	0.0296374	0.0444491	-0.0858493	0.313663	0.0879407	0.730217	-0.112315	0.0144444	-0.162346	0.0408907	0.0430096	-0.0271105	0.22786	-0.0412406
AKTIP	grey	-0.322956	-0.227778	-0.0660497	-0.399926	0.383629	0.186226	0.213158	0.32746	-0.309358	-0.451175	-0.449129	0.0266996	-0.278048	0.162691
ALAS1	grey	0.545086	0.00159745	-0.0107095	0.470419	-0.519633	0.641797	0.0740856	-0.49962	0.381074	0.751451	0.412079	0.184556	0.236587	-0.313042
ALDH18A1	grey	0.615291	-0.227863	-0.201026	0.0545205	-0.421522	0.288434	-0.372808	-0.693625	0.719186	0.637053	0.469526	0.653218	-0.113032	-0.524183
ALDH9A1	grey	0.500181	-0.183901	-0.473934	-0.083739	-0.165532	0.350661	-0.37078	-0.54488	0.411218	0.294843	0.439998	0.202027	-0.15897	-0.525026
ALDOA	grey	0.132984	0.328968	0.134871	0.721042	-0.0194666	0.562028	-0.347852	-0.202561	0.119177	0.345453	0.196954	0.403475	0.594329	-0.0911227
ALDOC	grey	-0.241095	-0.3869	0.546581	-0.145891	0.168745	0.594171	-0.0683181	0.503044	-0.218042	0.0181542	-0.268161	0.217808	-0.227791	0.562971
ALG13	grey	-0.067522	-0.216865	-0.336982	-0.542964	-0.0747871	-0.368154	0.124262	0.0845662	-0.0806247	-0.483228	-0.0557815	-0.295262	-0.422355	-0.101404
ALG8	grey	0.443991	-0.236107	0.4075	0.220872	-0.418187	0.628278	-0.270321	-0.217855	0.532599	0.702882	0.387238	0.52473	-0.00252909	0.0580927
ALKBH5	grey	-0.123812	0.500889	-0.0436254	0.429653	0.182593	-0.615868	-0.410037	-0.232365	0.131528	-0.0343483	-0.119345	0.363846	0.489459	-0.217185
ALKBH7	grey	-0.362323	-0.410948	0.250896	-0.435008	0.218912	0.379887	0.447267	0.649482	-0.48735	-0.376346	-0.251492	-0.377401	-0.423176	0.563202
ALOX5AP	grey	0.399927	0.0995535	0.131534	0.469616	-0.406931	0.651908	0.0879501	-0.37028	0.289714	0.670303	0.270245	0.149899	0.297114	-0.158749
ALYREF	grey	0.326628	0.494696	-0.234233	0.556363	-0.0980901	-0.456458	-0.34808	-0.579591	0.51388	0.254437	0.234188	0.43284	0.537516	-0.515279
AMD1	grey	-0.193616	0.227145	-0.414747	-0.230985	0.370135	-0.829192	-0.195456	-0.0683343	-0.0802184	-0.485629	-0.283827	-0.218723	-0.0270551	-0.240938
AMFR	grey	0.0850316	0.534103	-0.342343	0.334267	0.131338	-0.677486	-0.297308	-0.418327	0.285782	-0.0968085	0.0146279	0.260069	0.44471	-0.469865
AMIGO2	grey	0.385578	-0.570072	0.00598156	-0.427857	-0.230805	0.471345	0.237612	-0.279802	0.422815	0.477613	0.192513	0.335329	-0.544651	-0.115881
AMPD2	grey	-0.420527	0.71944	-0.165747	0.355176	0.35016	-0.20311	0.276965	0.180947	-0.508386	-0.560246	-0.356934	-0.423709	0.599532	0.0100961
AMZ2	grey	0.0823209	0.00343719	-0.29917	0.0251249	-0.0274443	0.595108	0.0614417	-0.0757804	-0.152306	-0.0652114	0.0646354	-0.29883	0.0335791	-0.16575
AMZ2P1	grey	-0.113892	0.454477	0.0440825	0.239791	0.27899	0.176362	-0.104568	0.0431801	-0.104833	-0.107493	-0.0757835	-0.0824043	0.398158	0.0549185
ANAPC1 /// LOC101930107 /// LOC285074 /// LOC730268	grey	-0.102137	0.113528	-0.357507	-0.312406	0.474907	-0.476884	-0.0919896	0.23088	-0.122616	-0.656212	-0.0815579	-0.388649	-0.0932911	-0.0291097
ANAPC11	grey	0.0627391	-0.309038	0.117676	-0.28145	0.146149	0.67908	-0.131175	0.284278	-0.0598058	-0.0493419	0.11667	-0.237655	-0.281137	0.276421
ANAPC13	grey	0.174034	-0.171254	0.144434	0.257396	-0.311923	0.559794	-0.331297	-0.0896271	0.00682178	0.417113	0.225218	0.151729	0.0363949	0.00594116
ANAPC15	grey	0.432983	0.321903	0.0540084	0.375703	-0.431835	0.251371	0.0381515	-0.307844	0.365021	0.406466	0.609663	0.00805704	0.361828	-0.158534
ANAPC16	grey	-0.0374653	-0.459098	-0.0361498	-0.362983	0.147222	0.591199	0.0273621	0.24064	-0.143207	-0.167213	0.00468048	0.0879915	-0.401939	0.159989
ANAPC4	grey	0.100419	-0.360748	-0.464278	-0.387093	0.279675	0.197177	-0.279363	-0.0149264	-0.000834944	-0.254945	-0.0509595	-0.0798763	-0.387059	-0.210909
ANAPC5	grey	-0.418854	0.231334	-0.402626	-0.0913048	0.632951	-0.410329	-0.37529	0.135437	-0.345269	-0.695067	-0.472836	-0.0107657	0.110066	-0.137856
ANGEL2	grey	-0.212899	0.068122	-0.165616	-0.229714	0.27957	-0.815109	0.0077572	0.0795765	-0.0841863	-0.34298	-0.202813	-0.213138	-0.130655	-0.0270585
ANKHD1 /// ANKHD1-EIF4EBP3	grey	-0.492277	-0.164494	-0.0865222	-0.569367	0.609303	-0.420295	0.0107221	0.628034	-0.502503	-0.795063	-0.432814	-0.453996	-0.371597	0.356624
ANKHD1 /// ANKHD1-EIF4EBP3 /// EIF4EBP3	grey	0.0854035	-0.227947	0.627731	-0.301329	-0.103693	0.528927	0.256304	0.222219	0.127995	0.378987	0.171709	0.0269027	-0.273703	0.500095
ANKMY2	grey	0.399089	-0.329795	-0.0519771	-0.167187	0.0784913	0.633873	-0.343449	-0.224741	0.386906	0.393047	0.258381	0.242673	-0.250495	-0.132373
ANKRA2	grey	-0.303199	-0.234597	-0.217989	-0.62024	0.356982	-0.513875	0.225463	0.295863	-0.249281	-0.567249	-0.39769	-0.269413	-0.468497	0.0944586
ANKRD10-IT1	grey	-0.263962	0.162858	0.286775	0.553869	-0.140292	-0.150953	-0.0647375	0.0732519	-0.179197	0.0538211	-0.24154	0.414757	0.394857	0.0996646
ANKRD12	grey	-0.359197	-0.0268171	-0.188497	-0.333477	0.381781	-0.729907	0.0447089	0.332718	-0.3667	-0.577078	-0.321865	-0.345591	-0.209857	0.118741
ANKRD13A	grey	-0.291218	-0.272567	-0.125664	-0.366152	0.347217	0.0325726	-0.123783	0.43956	-0.359736	-0.541655	-0.336606	-0.369009	-0.307623	0.221537
ANKRD17	grey	0.311754	-0.317919	-0.0250777	0.0816807	-0.23634	0.756383	-0.0607221	-0.318046	0.208512	0.547064	0.130291	0.464357	-0.109638	-0.213491
ANKRD27	grey	-0.0818711	-0.194815	-0.134196	-0.3166	-0.0646612	0.422508	0.228426	0.0275075	-0.186303	-0.141075	-0.245721	-0.0787281	-0.23756	-0.0392783
ANKRD36B	grey	-0.273735	0.0257438	0.119368	0.285906	-0.115154	-0.257947	0.171861	-0.0682288	-0.179797	0.0972124	-0.431547	0.361139	0.162318	-0.0452764
ANKRD44	grey	-0.364875	0.148708	0.0389171	-0.0451303	-0.00989155	-0.696603	0.568189	0.172302	-0.28046	-0.325161	-0.348443	-0.127031	0.0303616	0.0957551
ANKRD49	grey	-0.370393	-0.362925	0.155958	-0.473477	0.558503	0.215516	-0.0621604	0.61727	-0.432547	-0.428819	-0.322557	-0.156209	-0.40596	0.478778
ANKRD55	grey	-0.0632306	-0.480028	0.442182	-0.368462	0.0251104	0.458813	0.323935	0.403732	-0.0482889	0.05554	-0.056905	0.189609	-0.425358	0.476191
ANKZF1	grey	-0.50003	-0.157282	0.105953	-0.116761	0.336936	0.101407	0.496487	0.446654	-0.586367	-0.358948	-0.567236	0.0242766	-0.106331	0.305345
ANO6	grey	-0.0189099	0.700123	-0.300873	0.643911	-0.0257298	-0.150299	-0.460591	-0.296023	-0.0543445	-0.157197	-0.0424584	-0.0696252	0.729089	-0.379592
ANO9	grey	-0.250405	-0.42364	0.0524827	-0.341103	0.183113	0.493307	0.263192	0.454628	-0.421793	-0.289361	-0.273264	-0.268324	-0.379032	0.324596
ANP32A	grey	0.10047	0.137738	-0.674791	-0.0721198	0.210345	-0.336451	-0.495332	-0.312838	0.0432606	-0.271077	0.13452	-0.0368023	0.0166373	-0.506062
ANP32B	grey	-0.215464	-0.453194	0.343826	-0.64945	0.30774	0.292505	0.388172	0.724084	-0.311108	-0.342708	-0.111291	-0.409692	-0.556923	0.663465
ANP32E	grey	0.52105	-0.680482	0.0400556	-0.401628	-0.644773	0.657807	0.211987	-0.155828	0.372617	0.485524	0.430207	-0.0566431	-0.593013	-0.030316
ANXA1	grey	-0.433792	0.63062	-0.0795456	0.393152	0.314825	-0.195841	-0.283775	0.184018	-0.411367	-0.551916	-0.468723	-0.27247	0.593654	0.0252589
ANXA11	grey	-0.221446	-0.132185	0.420407	0.342763	-0.0778121	0.555446	0.127868	0.247354	-0.255939	0.1727	-0.253714	0.22416	0.133047	0.316351
ANXA2	grey	0.353318	0.250355	-0.0184343	0.698622	-0.353922	0.618987	-0.207014	-0.311634	0.193576	0.413996	0.337535	0.0548149	0.51348	-0.223307
ANXA2 /// NHP2L1	grey	0.245922	-0.487858	-0.0187539	-0.441644	-0.200282	0.0665149	0.225197	0.204011	0.0489268	0.0553803	0.432026	-0.491217	-0.537927	0.178972
ANXA2P2	grey	0.200829	0.377443	-0.143728	0.43433	-0.148461	0.42889	-0.222156	-0.235824	0.0248226	0.186193	0.219554	-0.265322	0.44043	-0.206344
ANXA2R	grey	-0.566454	-0.211434	0.115902	-0.552022	0.558945	-0.146877	0.314276	0.705388	-0.55581	-0.728756	-0.50791	-0.232914	-0.364808	0.498897
ANXA4	grey	0.566393	0.271501	-0.0732438	0.746803	-0.386709	0.445883	-0.319735	-0.644866	0.568192	0.696033	0.430475	0.426253	0.533744	-0.463149
ANXA5	grey	0.0799898	0.759416	-0.0723682	0.904868	-0.111953	-0.0819092	-0.236965	-0.437589	0.162974	0.186505	0.00666314	0.283429	0.895502	-0.365207
ANXA6	grey	0.236361	-0.253632	-0.0163539	-0.047437	-0.144558	0.625282	-0.234758	-0.100134	0.220459	0.176274	0.175602	0.232144	-0.116723	-0.0730459
ANXA7	grey	-0.0513267	0.365538	-0.171832	0.12095	0.248567	-0.790223	-0.453778	-0.102003	0.100279	-0.194861	-0.0148504	-0.0398441	0.23573	-0.156169
AOAH	grey	-0.145125	0.863509	-0.211003	0.747389	0.265438	-0.268584	-0.382607	-0.285461	-0.0767655	-0.123438	-0.239363	0.082194	0.882868	-0.345961
AP1G1	grey	-0.230289	0.0930517	-0.147698	-0.264826	0.290935	-0.805866	0.0266079	0.152582	-0.148819	-0.38081	-0.239016	-0.317642	-0.120574	0.0280927
AP1G2	grey	-0.0269659	-0.361074	0.15187	0.0406716	-0.29793	0.648726	0.211969	0.163808	-0.237951	0.155743	-0.0934953	-0.0955413	-0.162937	0.156231
AP1M1	grey	0.191888	-0.205924	0.107232	0.117654	-0.160828	0.748155	-0.312286	-0.0175011	0.0889121	0.258353	0.313444	0.18722	-0.0139837	0.0492754
AP2B1	grey	0.210809	-0.0508129	0.284043	0.272373	-0.484664	0.512997	-0.239509	-0.170924	0.170436	0.470668	0.0879487	0.264512	0.136799	0.00298127
AP2M1	grey	-0.00672323	-0.191694	0.296075	0.23193	0.05324	0.829852	-0.144388	0.156614	-0.0692975	0.229661	-0.00883711	0.220994	0.0627586	0.23732
AP2S1	grey	0.266937	0.389698	-0.0448249	0.769912	-0.0522452	0.520442	-0.370468	-0.448223	0.285787	0.445029	0.20941	0.475418	0.637767	-0.3306
AP3M2	grey	-0.475603	-0.36175	-0.0445101	-0.55424	0.175346	-0.307388	0.553594	0.550974	-0.553491	-0.617661	-0.39861	-0.427913	-0.486953	0.326223
AP3S1	grey	0.160442	-0.0314435	-0.257461	0.120451	0.0922561	0.244113	-0.158531	0.0750899	0.0489748	-0.229052	0.219503	-0.232841	0.0568336	-0.0717067
APBA2	grey	-0.047102	-0.531772	0.0788027	-0.673228	0.164018	0.13983	0.396452	0.234062	-0.0740874	-0.0474712	0.0644328	0.150912	-0.631172	0.240957
APBA3	grey	0.371903	-0.392922	0.184075	0.0747851	-0.481276	0.901701	0.139858	-0.205298	0.216106	0.656353	0.346621	0.253819	-0.16339	-0.0230095
APEX1	grey	-0.275988	-0.411961	0.434671	-0.214749	0.394856	0.503393	0.226685	0.551071	-0.27495	-0.0520906	-0.234125	0.0531662	-0.298993	0.570595
APH1A	grey	-0.0741584	0.582393	-0.128874	0.468778	0.298515	-0.606319	-0.331314	-0.3613	0.170802	0.0379875	-0.113398	0.504371	0.552806	-0.323793
APMAP	grey	-0.262181	-0.202003	-0.131036	-0.279824	0.336028	0.31281	-0.0438298	0.379569	-0.418121	-0.457904	-0.289774	-0.445509	-0.227664	0.193974
APOA1BP	grey	0.402032	-0.331276	0.403832	0.0370895	-0.247214	0.715486	-0.363122	-0.0964165	0.463915	0.605837	0.380553	0.393092	-0.141198	0.151359
APOBEC3B	grey	0.766985	-0.0740691	-0.53124	0.00495822	-0.376124	0.0271583	-0.143586	-0.516615	0.710166	0.211302	0.634999	-0.0715326	-0.058409	-0.565225
APOBEC3C	grey	0.457392	0.116995	-0.0447291	0.642335	-0.338757	0.562269	-0.378942	-0.530133	0.432837	0.639924	0.323172	0.474531	0.416085	-0.378917
APOBEC3F /// APOBEC3G	grey	0.306847	0.281385	-0.157288	0.726985	-0.25139	0.0708447	-0.423403	-0.599874	0.396177	0.471822	0.166214	0.591758	0.533727	-0.500476
APOBEC3G	grey	0.486562	-0.109725	0.172702	0.502286	-0.51096	0.649475	-0.21123	-0.425535	0.435531	0.796848	0.371997	0.395802	0.204376	-0.189731
APOL3	grey	0.0829922	-0.338073	-0.186359	-0.312088	-0.156041	0.20606	0.438946	-0.096794	-0.123463	0.174115	0.00963575	-0.183883	-0.371758	-0.11127
APOL6	grey	0.305747	0.238786	0.265281	0.394359	-0.213684	-0.200489	-0.372261	-0.394453	0.50998	0.606935	0.190133	0.44701	0.310832	-0.140667
APOLD1 /// DDX47	grey	-0.162618	-0.553806	-0.0617724	-0.759373	0.429479	-0.0957788	0.0842211	0.484864	-0.246326	-0.387003	-0.074122	-0.383796	-0.703819	0.328303
APP	grey	-0.509287	0.650295	0.0121827	0.389016	0.113799	-0.423774	0.384491	0.156752	-0.480539	-0.46538	-0.491525	-0.147119	0.581371	0.0525741
APPL2	grey	-0.415854	0.0884331	-0.0419234	-0.317993	0.212437	-0.827208	-0.064412	0.324435	-0.292487	-0.589087	-0.36287	-0.236055	-0.118582	0.157148
APRT	grey	-0.0675853	-0.20391	-0.0995685	-0.303824	0.324501	0.513765	0.00469306	0.246321	-0.169415	-0.257099	0.034148	-0.188445	-0.238078	0.148691
AQP3	grey	-0.341986	-0.0407462	-0.0481052	0.226535	0.019887	-0.0643209	0.104569	0.0109844	-0.314819	-0.133913	-0.270781	0.332921	0.0994318	-0.0370334
ARCN1	grey	-0.273537	-0.296628	0.235239	-0.258373	0.304457	0.0790739	-0.0888994	0.453186	-0.279445	-0.194064	-0.130344	-0.141084	-0.283101	0.426312
ARF1	grey	-0.0620995	0.109332	-0.388904	-0.0493172	0.226298	-0.0987476	0.0944996	-0.0268203	-0.165587	-0.285356	-0.137033	-0.340614	0.0242429	-0.215063
ARF1 /// MIR3620	grey	-0.0752965	0.590759	-0.223251	0.402215	0.238023	-0.755619	-0.367263	-0.28992	0.141461	-0.145028	-0.11681	0.26606	0.521872	-0.340953
ARF3	grey	0.288663	0.0154296	0.152122	0.54499	-0.43283	0.80696	0.0117239	-0.26123	0.151702	0.556299	0.310956	0.292131	0.314753	-0.0991347
ARF4	grey	0.032256	0.373955	-0.341747	0.0564274	-0.0899695	-0.743312	0.16767	-0.183897	0.0682382	-0.279621	0.0686457	-0.144668	0.208871	-0.292964
ARF5	grey	0.314598	0.337003	-0.185708	0.181946	-0.112992	0.181952	-0.513741	-0.33197	0.28864	0.0945514	0.376923	-0.0812945	0.275075	-0.272494
ARF6	grey	0.186306	0.149233	0.086527	-0.0351811	-0.307314	-0.466363	-0.0634025	-0.16232	0.31696	0.0966442	0.0783431	-0.0564212	0.035194	-0.0616756
ARFGAP3	grey	-0.0938248	0.3558	-0.370984	0.199626	-0.0552505	-0.574517	-0.362905	-0.347682	0.0148846	-0.182036	-0.18875	0.0245685	0.276823	-0.418767
ARFGEF1	grey	-0.253812	0.454744	-0.2758	0.204455	0.310584	-0.903376	-0.300857	-0.117464	-0.0925102	-0.342726	-0.244969	0.0452237	0.330462	-0.248845
ARFGEF2	grey	-0.253964	0.553529	-0.0124048	0.274886	0.123041	-0.760662	-0.257222	-0.184669	-0.034322	-0.106526	-0.244633	0.105745	0.414568	-0.145661
ARGLU1	grey	0.217004	-0.434671	0.562496	-0.0771703	-0.33966	0.610858	0.307791	0.0966464	0.19991	0.581936	0.0854068	0.139062	-0.28389	0.356709
ARHGAP12	grey	-0.11183	-0.233233	-0.326691	-0.476845	0.343568	-0.66259	-0.0349708	0.0356178	0.00953895	-0.369799	-0.174527	0.094931	-0.392441	-0.12138
ARHGAP15 /// LOC101928361	grey	-0.125634	-0.572368	0.124818	-0.534624	0.0961394	0.162515	-0.00829291	0.304637	-0.168344	-0.0552307	-0.0787099	-0.265866	-0.624032	0.305261
ARHGAP17	grey	0.303294	0.388478	0.00436087	0.486528	-0.341539	0.146417	-0.0897728	-0.561952	0.39889	0.498263	0.308165	0.513971	0.467123	-0.36805
ARHGAP25	grey	0.287417	-0.304694	0.0691596	-0.0287978	-0.06728	0.705326	-0.120208	-0.273709	0.288095	0.513245	0.0407577	0.487577	-0.157037	-0.128097
ARHGAP30	grey	0.0866983	-0.0913345	0.0682997	0.295725	-0.128366	0.818074	0.0219924	-0.121375	-0.0352094	0.334436	0.0517669	0.221986	0.134236	-0.0482196
ARHGAP4	grey	-0.210039	-0.167897	-0.141428	-0.134584	0.246452	0.526494	0.146257	0.337678	-0.44065	-0.356538	-0.130679	-0.310984	-0.12477	0.151522
ARHGAP9	grey	-0.0340929	-0.326787	0.303357	-0.093076	-0.0794388	0.709769	0.370135	0.268616	-0.180119	0.13502	-0.0568077	-0.0332503	-0.191209	0.31928
ARHGDIA	grey	0.298561	-0.325591	0.146718	0.0486152	-0.377221	0.779581	-0.0904544	0.0803638	0.0758359	0.287766	0.42938	-0.190912	-0.134761	0.149419
ARHGDIB	grey	-0.0562366	0.292338	0.186917	0.470572	-0.0178017	0.283551	-0.369872	0.0291621	-0.0146222	0.0197017	-0.056305	0.277008	0.460826	0.0517045
ARHGEF1 /// LOC100505585	grey	-0.105389	-0.395728	0.150633	-0.314858	-0.0509336	0.674675	0.256525	0.345004	-0.276429	-0.087241	-0.0285413	-0.201757	-0.349337	0.312923
ARHGEF18	grey	-0.0693956	-0.389496	0.188708	-0.240187	0.0679138	0.620137	-0.198917	0.334955	-0.161175	-0.0811797	-0.0148046	0.0383547	-0.287637	0.29887
ARHGEF3	grey	0.289101	-0.483593	-0.132283	-0.228034	-0.12531	0.612193	0.0488013	-0.191217	0.174103	0.356422	0.0541537	0.190607	-0.366277	-0.158868
ARHGEF6	grey	0.118218	-0.41353	-0.0753498	-0.260365	-0.0102646	0.715743	-0.223053	-0.04509	0.0339247	0.124533	0.0526222	0.174732	-0.328919	-0.0420147
ARID1A	grey	0.180598	-0.154138	0.00346171	0.133266	-0.026394	0.822621	-0.247759	-0.154826	0.0777644	0.32647	0.101216	0.27219	0.0176075	-0.0930551
ARID4A	grey	-0.359184	0.0755082	-0.337769	-0.346786	0.542451	-0.854205	-0.147289	0.23474	-0.282865	-0.679921	-0.341571	-0.279538	-0.155131	-0.0148843
ARID4B /// RBM34	grey	-0.0628683	-0.301988	0.0977738	-0.538994	0.28717	-0.452331	0.0383389	0.367736	-0.0233051	-0.213028	0.0642627	-0.364347	-0.478675	0.326376
ARID5A	grey	-0.071621	-0.283462	0.0438147	-0.491915	-0.074811	-0.0503272	0.542658	0.422168	-0.26111	-0.284856	0.185065	-0.580689	-0.427334	0.336666
ARIH1	grey	-0.411743	0.34261	-0.276034	-0.0455868	0.453679	-0.929575	-0.206274	0.116935	-0.309233	-0.574425	-0.392848	-0.260313	0.136871	-0.0770576
ARL14EP	grey	-0.310435	-0.319883	-0.521794	-0.500977	0.131865	-0.239753	0.0875082	0.019535	-0.400783	-0.461543	-0.356203	-0.182365	-0.450142	-0.227637
ARL2BP	grey	0.0750376	0.438968	-0.00264115	0.371746	0.158127	-0.370283	-0.40527	-0.349733	0.352686	0.156419	0.00963893	0.522557	0.440772	-0.251943
ARL4A	grey	0.153142	0.389073	-0.348371	0.234505	-0.135915	-0.194574	0.229062	-0.104836	0.0751018	-0.333616	0.214906	-0.338629	0.334585	-0.243058
ARL4C	grey	-0.333469	0.402662	0.139941	0.176256	0.21786	-0.627011	-0.184884	0.337918	-0.199843	-0.500474	-0.305059	-0.210402	0.330192	0.212016
ARL5A /// LOC101929356	grey	0.679786	0.0624736	-0.222341	0.511667	-0.535125	0.585502	-0.290988	-0.641832	0.611985	0.60825	0.570163	0.342931	0.30034	-0.519597
ARL5B	grey	-0.273106	0.101985	-0.45837	-0.183257	0.335414	-0.647503	-0.422902	0.0323588	-0.275777	-0.552525	-0.297193	-0.345267	-0.0669263	-0.210527
ARL6IP1	grey	0.308054	0.231699	-0.195695	0.168797	0.102101	-0.53826	-0.433465	-0.465169	0.545002	0.224682	0.223536	0.442391	0.187486	-0.390278
ARL6IP4	grey	-0.1811	-0.468628	0.236565	-0.348269	0.307464	0.54006	0.17049	0.535237	-0.286156	-0.168414	-0.0657351	-0.189377	-0.40569	0.489691
ARL6IP5	grey	0.470125	-0.238828	0.218034	0.213947	-0.55374	0.596476	0.172582	-0.324095	0.449817	0.691098	0.251248	0.332027	-0.0123946	-0.107419
ARL8B	grey	-0.335961	0.458799	-0.136968	0.0928518	0.427079	-0.833979	-0.264266	0.0411311	-0.190122	-0.379472	-0.295493	-0.0807109	0.283864	-0.0619098
ARMC1	grey	0.0496623	-0.0201235	0.127736	-0.350837	0.0955827	-0.50576	-0.339738	-0.0521611	0.297185	0.036481	-0.0212639	0.120108	-0.203382	0.041507
ARMC2-AS1 /// ATP5J2	grey	0.499823	-0.485322	-0.0162963	-0.150514	-0.292305	0.893562	-0.0338349	-0.17351	0.325205	0.475163	0.501308	0.111814	-0.333496	-0.0676044
ARMCX3	grey	-0.0692641	-0.244309	0.0805822	-0.290391	-0.189047	-0.206485	0.87787	0.102369	-0.0543271	-0.0129934	-0.14862	-0.125372	-0.308017	0.113953
ARMCX6	grey	-0.0185232	-0.55038	0.368119	-0.385975	0.0334253	0.722692	0.464879	0.432237	-0.145008	0.0876908	0.0506012	-0.113414	-0.47175	0.497244
ARNTL	grey	-0.455107	0.162902	-0.23988	-0.242613	0.402611	-0.890834	-0.0513868	0.183535	-0.385767	-0.567023	-0.376443	-0.253099	-0.0698216	0.00104362
ARPC1A	grey	0.210893	0.270577	-0.251117	0.561748	0.122072	0.075745	-0.223766	-0.614529	0.340452	0.416022	0.042784	0.81854	0.443518	-0.533251
ARPC1B	grey	0.352398	0.229098	0.14532	0.594714	-0.270809	0.643473	-0.364828	-0.360196	0.342518	0.537798	0.282904	0.402937	0.468813	-0.173457
ARPC2	grey	0.189813	-0.0307074	0.359041	0.441447	-0.516983	0.657447	0.238677	0.0348643	0.0363722	0.403746	0.207895	-0.0657547	0.232233	0.185616
ARPC3	grey	0.154775	-0.035509	-0.0557346	0.00316064	-0.126823	0.683657	0.13605	0.0371793	-0.119466	0.0853831	0.250839	-0.402898	-0.00785091	0.0427462
ARPC4	grey	0.127069	0.549239	-0.177044	0.641806	0.0175032	-0.231141	-0.382141	-0.492004	0.338763	0.139047	0.0534179	0.552404	0.643192	-0.440713
ARPC4 /// ARPC4-TTLL3	grey	0.124619	0.572382	-0.24468	0.476837	0.0698633	-0.445656	-0.32765	-0.515808	0.357057	0.0823438	0.0499201	0.527213	0.563586	-0.483234
ARPC5	grey	0.1451	0.622393	-0.17758	0.496836	0.0254572	-0.30093	-0.455821	-0.504025	0.340385	0.125777	0.0491025	0.426831	0.606956	-0.440524
ARPC5L	grey	0.49446	-0.469925	-0.0723394	-0.0890621	-0.296946	0.74177	-0.035278	-0.318846	0.361326	0.589213	0.383443	0.102375	-0.319356	-0.182712
ARPP19	grey	-0.160281	-0.0464044	-0.0443829	-0.446397	0.180805	-0.672863	0.382729	0.35525	-0.175871	-0.440263	-0.0958583	-0.523543	-0.282207	0.218375
ARRB2	grey	-0.0894693	0.591413	0.0248988	0.570036	0.134485	0.403859	-0.0813268	-0.0240497	-0.192248	-0.038413	-0.0377052	-0.0789741	0.659347	-0.0261268
ARRDC2	grey	-0.300525	-0.280513	0.0290588	-0.586194	0.00755192	-0.304541	0.455108	0.565558	-0.433861	-0.575392	-0.0769297	-0.592863	-0.463773	0.390103
ARRDC3	grey	-0.384172	0.220996	-0.222419	-0.214791	0.271745	-0.729961	0.471823	0.158489	-0.349898	-0.540209	-0.439672	-0.25778	0.000569927	-0.0169787
ASAP1	grey	0.0748957	0.312972	-0.235759	0.499227	-0.37239	0.0517741	-0.274858	-0.349699	0.0227914	0.0922579	-0.114027	0.0315276	0.451299	-0.400433
ASF1A	grey	-0.157375	-0.360513	0.0184859	-0.752877	0.165353	-0.41411	0.170054	0.468758	-0.193111	-0.417211	-0.130499	-0.589937	-0.59631	0.340354
ASH1L	grey	-0.0207824	-0.364938	-0.442003	-0.481268	0.115906	0.114721	-0.090778	0.0568804	-0.183872	-0.350161	-0.0932527	-0.274917	-0.453209	-0.147972
ASH2L	grey	0.503081	-0.0797584	0.0797167	0.214876	-0.446333	0.600401	-0.106076	-0.549435	0.515746	0.779381	0.345441	0.446097	0.0707206	-0.298418
ASNA1	grey	0.467282	0.175718	-0.144805	0.574053	-0.281651	0.656836	-0.406078	-0.541689	0.364152	0.572049	0.468747	0.3268	0.398759	-0.400247
ASNSD1	grey	-0.0775716	-0.290285	0.0319511	-0.572478	0.172999	-0.354386	0.173683	0.17421	-0.0380143	-0.115855	0.0300815	-0.229013	-0.503821	0.179766
ASUN	grey	0.616994	-0.245964	0.123177	-0.230726	-0.399278	0.231187	0.0883416	-0.440069	0.692064	0.717393	0.417748	0.255277	-0.281861	-0.168011
ATAD1	grey	-0.251493	0.322581	-0.304133	0.0606183	0.299651	-0.913253	-0.19202	-0.0864354	-0.108219	-0.360863	-0.265982	-0.0182852	0.17255	-0.225563
ATF4	grey	-0.0994886	-0.317578	0.0236811	-0.49811	0.34153	0.00465186	0.129251	0.535717	-0.234933	-0.422861	0.132676	-0.359723	-0.431634	0.384622
ATF7IP	grey	0.13336	-0.367958	-0.133536	-0.443214	0.0625639	0.360211	0.330466	-0.0416514	0.0657012	0.042749	-0.020485	0.119085	-0.421516	-0.0663768
ATF7IP2	grey	-0.0344911	-0.429937	0.253629	-0.397126	0.0380309	0.3826	-0.020387	0.433643	-0.102524	-0.153924	0.0548594	-0.266296	-0.433481	0.43322
ATG101	grey	0.466944	0.159441	-0.110562	0.424388	-0.590371	0.273127	0.385305	-0.361965	0.316231	0.382104	0.556401	-0.00045802	0.29607	-0.283892
ATG14	grey	-0.298585	-0.193525	-0.308797	-0.533117	0.408237	-0.638647	0.0467845	0.29703	-0.322354	-0.579876	-0.239364	-0.434832	-0.412784	0.0667032
ATG16L2	grey	-0.226802	0.158917	0.115984	0.496031	0.0808906	0.550083	-0.115513	0.0690464	-0.359579	0.0744162	-0.310714	0.111595	0.387673	0.055797
ATG2A	grey	-0.129079	-0.246929	0.151866	-0.304069	0.00297449	0.056349	0.549287	0.441887	-0.277813	-0.21384	0.0786321	-0.561612	-0.308157	0.396821
ATG3	grey	0.531715	0.408541	0.0100822	0.696584	-0.382112	0.274602	-0.200761	-0.494383	0.454445	0.635832	0.450413	0.0257392	0.56651	-0.319545
ATHL1	grey	-0.551894	-0.245693	0.250507	-0.345017	0.523399	0.0932058	0.207316	0.611701	-0.557588	-0.463021	-0.485755	0.00743073	-0.289288	0.503624
ATIC	grey	0.624612	-0.520839	-0.0467754	-0.179223	-0.478121	0.700842	-0.121068	-0.362821	0.512171	0.655872	0.623337	0.15691	-0.395599	-0.205626
ATM	grey	0.124669	0.192894	0.386435	0.303835	-0.147168	-0.182579	-0.23287	-0.235149	0.404536	0.443848	0.0556837	0.561356	0.258385	0.0025725
ATOX1	grey	0.412479	-0.0733979	-0.128719	0.409712	-0.493569	0.606571	-0.0768271	-0.306864	0.136943	0.470371	0.431199	-0.0317292	0.161025	-0.260144
ATP13A1	grey	0.42157	0.103955	0.306529	0.626095	-0.41345	0.670599	-0.0561282	-0.357878	0.412566	0.758674	0.396757	0.479311	0.386456	-0.0935527
ATP13A3	grey	-0.277582	0.506185	-0.363066	-0.0612811	0.277908	-0.770027	-0.187534	0.00595048	-0.217682	-0.605332	-0.368952	-0.364011	0.245369	-0.198152
ATP1A1	grey	-0.199776	-0.348643	0.0990641	-0.504426	0.150291	0.383795	0.164404	0.477111	-0.275059	-0.396445	-0.115696	-0.232207	-0.405887	0.364574
ATP2A3	grey	0.0815311	0.203795	-0.122058	0.311872	0.0982046	-0.0502147	-0.218741	-0.494987	0.295222	0.29913	0.0265432	0.867013	0.286133	-0.391299
ATP2B1	grey	-0.31972	0.581892	-0.318754	0.193138	0.233322	-0.835676	-0.285251	-0.069246	-0.194558	-0.534478	-0.368402	-0.200116	0.407605	-0.245916
ATP2B4	grey	-0.00325106	0.0914633	-0.467873	0.0552465	-0.0465293	0.219474	-0.276021	-0.19384	-0.113681	-0.244812	-0.1674	-0.183797	0.102566	-0.360199
ATP5A1	grey	-0.200578	-0.0173929	0.540601	-0.00291514	0.426369	-0.0793851	-0.452469	0.399342	0.0263084	-0.012998	-0.261912	0.198659	0.0284754	0.487698
ATP5B	grey	0.508574	0.0785252	0.162118	0.515839	-0.319558	0.368717	-0.174534	-0.328695	0.476585	0.63604	0.609063	0.313437	0.300226	-0.111097
ATP5C1	grey	0.539894	-0.404933	0.318461	0.10869	-0.393366	0.894433	-0.0196353	-0.129147	0.433405	0.720339	0.586944	0.247924	-0.162517	0.109345
ATP5D	grey	0.0162954	-0.0972229	0.433866	0.162284	-0.0696995	0.7605	0.192402	0.281554	-0.0788075	0.205705	0.158715	-0.0587706	0.0642548	0.405434
ATP5E	grey	-0.0402818	-0.395876	0.285254	-0.271842	-0.0467614	0.630431	0.518758	0.401559	-0.178806	-0.0175205	-0.0978739	-0.254749	-0.330963	0.417248
ATP5F1	grey	0.255899	-0.270124	0.164645	-0.00181097	-0.0119489	0.762074	-0.241311	0.121186	0.132103	0.229927	0.199962	-0.0305629	-0.10354	0.176169
ATP5G1	grey	0.538281	-0.25004	0.203796	0.119418	-0.36731	0.742291	-0.419504	-0.318834	0.508664	0.710561	0.518446	0.334422	-0.0785557	-0.0731406
ATP5G2	grey	-0.337056	-0.318407	0.674279	-0.146161	0.363675	0.453124	0.18069	0.674794	-0.30046	-0.0267948	-0.260286	0.00465095	-0.204374	0.76777
ATP5G3	grey	0.588802	-0.226189	-0.197754	-0.146076	-0.115305	0.638295	-0.232191	-0.270238	0.433655	0.369558	0.58888	0.0193027	-0.199359	-0.204902
ATP5H	grey	0.132908	-0.475568	0.212597	-0.242007	-0.115097	0.847996	0.233253	0.291504	-0.068112	0.12017	0.208283	-0.179432	-0.359687	0.324624
ATP5I	grey	0.0755092	-0.554617	0.0859945	-0.453117	-0.0399894	0.673803	0.175412	0.340534	-0.166445	-0.0156091	0.180074	-0.367041	-0.525885	0.310615
ATP5J	grey	0.274542	-0.348143	0.000930934	-0.1972	-0.214311	0.825552	0.0131045	0.0480138	0.0371911	0.185851	0.310941	-0.207646	-0.275086	0.076514
ATP5L	grey	-0.188871	-0.426798	0.240544	-0.468506	0.290166	0.405617	0.106768	0.689318	-0.35578	-0.358911	-0.034581	-0.456334	-0.44206	0.586951
ATP5O	grey	-0.0895178	-0.131648	-0.134876	-0.234499	0.0506575	-0.392203	0.0689739	0.142013	-0.0978366	-0.28931	-0.137006	-0.417315	-0.234024	0.0318672
ATP5SL	grey	0.223656	-0.298616	0.45026	-0.0639316	-0.092886	0.328254	-0.152639	0.0336278	0.326264	0.503275	0.262762	0.261931	-0.20855	0.25087
ATP6AP1	grey	0.179119	0.269486	0.275458	0.504212	0.053662	0.63629	-0.343639	-0.134207	0.223707	0.383289	0.153563	0.347022	0.453032	0.0349218
ATP6AP2	grey	-0.261776	0.745535	-0.250579	0.651627	0.233354	-0.660443	-0.34317	-0.25486	-0.121029	-0.228829	-0.264511	0.213741	0.74306	-0.350515
ATP6V0B	grey	0.249958	0.72175	0.0194651	0.702033	-0.0929395	0.217142	-0.226734	-0.283678	0.215308	0.213906	0.34727	-0.0493833	0.774177	-0.178904
ATP6V0C	grey	0.0208892	0.547001	0.178961	0.758397	-0.0816466	0.328029	-0.0584445	-0.0924995	-0.0461038	0.216962	0.195777	0.0665944	0.713744	0.00367694
ATP6V0E1	grey	-0.136098	-0.545492	0.0525793	-0.364893	-0.027661	0.308188	0.172213	0.245091	-0.286395	-0.0148795	-0.232836	-0.215236	-0.503603	0.203402
ATP6V0E2	grey	0.151726	-0.5604	0.43764	-0.331541	-0.0129404	0.816625	-0.00534521	0.30268	0.0898246	0.298849	0.138689	0.0606667	-0.446249	0.438334
ATP6V1B2	grey	-0.223797	0.889685	-0.279994	0.587605	0.35684	-0.568389	-0.303865	-0.281713	-0.0987554	-0.250538	-0.254752	0.126041	0.802788	-0.364327
ATP6V1E1	grey	0.345526	-0.348236	0.0652342	0.0636469	-0.140933	0.611788	-0.239732	-0.114258	0.175373	0.492514	0.389787	0.0365657	-0.177009	0.00488107
ATP6V1F /// LOC101927180	grey	0.101672	0.0125175	0.0989776	0.42897	0.00231746	0.770399	-0.055005	-0.0321584	-0.0697495	0.299371	0.140125	0.0772208	0.25448	0.0374548
ATP6V1G1	grey	-0.378387	0.0820007	0.016275	-0.0492047	0.440487	-0.280233	-0.00218393	0.374024	-0.353905	-0.435108	-0.317757	-0.00956265	0.0365591	0.204314
ATP6V1G2-DDX39B /// DDX39B /// SNORD84	grey	0.0352134	-0.411638	0.20497	-0.320249	-0.0284404	0.676919	0.410084	0.269469	-0.142837	0.118537	0.0491876	-0.131481	-0.371529	0.299809
ATP8B2	grey	-0.194326	-0.340404	0.104713	-0.236133	0.143615	0.614779	-0.0134515	0.323932	-0.277254	-0.174888	-0.273745	-0.00129006	-0.248783	0.2483
ATPAF1	grey	0.267189	-0.38156	-0.0670032	-0.0525085	-0.279711	0.661175	-0.321966	-0.264914	0.229266	0.362198	0.148609	0.389358	-0.20982	-0.192432
ATPIF1	grey	0.00172511	-0.336208	-0.0274271	-0.453331	0.0961891	0.546355	0.266745	0.3022	-0.210327	-0.17345	0.0483203	-0.391185	-0.403069	0.227236
ATR	grey	0.23266	-0.131816	-0.450639	-0.270816	-0.219768	-0.498434	-0.0587324	-0.485912	0.342969	0.077009	0.0567778	0.1656	-0.263419	-0.524085
ATRAID	grey	-0.0147016	-0.306509	0.294561	-0.0042586	0.110968	0.713828	-0.213184	0.249317	-0.024952	0.0938398	0.0190113	0.159753	-0.128637	0.310935
ATXN1	grey	-0.295453	-0.267406	0.0528982	-0.264562	0.271388	0.036853	-0.23361	0.372679	-0.250476	-0.348293	-0.252571	-0.0896745	-0.261766	0.263735
ATXN10	grey	0.306319	-0.0566437	0.236805	0.39103	-0.238092	0.69798	-0.212616	-0.289313	0.353693	0.585252	0.28445	0.644346	0.200096	-0.084216
ATXN1L	grey	-0.43159	-0.135819	-0.0627785	-0.503583	0.566405	-0.44012	-0.179874	0.576276	-0.450112	-0.693254	-0.300119	-0.496754	-0.336154	0.348417
ATXN7	grey	-0.131316	-0.315308	-0.0579075	-0.561915	0.0707961	-0.187124	0.185203	0.46472	-0.252434	-0.49217	0.140137	-0.537766	-0.470165	0.295954
ATXN7L3	grey	-0.35005	-0.052491	0.0218017	0.0527294	0.409564	0.397142	-0.0407724	0.438469	-0.47995	-0.366295	-0.249435	-0.168877	0.0451059	0.26907
ATXN7L3B	grey	-0.135456	-0.191517	-0.0381327	-0.223183	0.313249	0.465157	-0.173332	0.122793	-0.184934	-0.0619119	-0.0610783	0.0288739	-0.198876	0.0888273
AUP1	grey	-0.0940821	-0.0848529	0.268798	0.426642	-0.0417719	0.58239	-0.0847825	0.254321	-0.220955	0.0772421	-0.0461699	0.127271	0.216842	0.244881
AVPI1	grey	-0.287235	0.135397	-0.00109546	-0.0757625	0.198577	-0.45481	0.176683	0.520278	-0.364065	-0.641136	-0.0352127	-0.568892	0.0389715	0.313049
AX746823	grey	-0.305316	-0.236024	0.337035	-0.211017	0.246714	0.418842	0.280365	0.446736	-0.353945	-0.116871	-0.381491	0.058146	-0.179747	0.420523
AX747826	grey	-0.105428	0.00889609	-0.205612	-0.239489	0.0498678	-0.651029	0.103472	0.156825	-0.0398979	-0.475444	-0.179806	-0.249979	-0.114675	-0.0415522
AZIN1	grey	-0.0950609	0.357388	-0.255912	0.139781	0.0306327	-0.838235	-0.111829	-0.0725223	-0.0276553	-0.32497	-0.101684	-0.281755	0.226106	-0.193214
B3GNT2	grey	0.238744	0.268397	-0.137457	0.225832	-0.0551578	-0.55974	-0.359494	-0.484694	0.495602	0.249411	0.114639	0.377928	0.229357	-0.391108
B4GALT5	grey	0.57548	0.495921	-0.41415	0.535453	-0.311875	0.0502495	-0.411736	-0.668159	0.488304	0.378703	0.457482	-0.135032	0.527831	-0.619778
BABAM1	grey	0.369362	-0.561597	0.167033	-0.249526	-0.399442	0.896957	0.211355	-0.0562353	0.244412	0.471818	0.322327	0.077846	-0.428616	0.0846792
BACH2	grey	-0.309186	-0.389542	-0.0327682	-0.65074	0.334574	-0.464717	0.29337	0.329277	-0.24614	-0.358893	-0.214527	-0.0670863	-0.582145	0.219673
BAG1	grey	0.452486	0.0763327	-0.0190533	0.332722	-0.527419	0.572007	0.340001	-0.298501	0.368588	0.383937	0.457653	-0.00936141	0.222443	-0.186266
BAG5	grey	-0.184538	0.321114	-0.239803	0.0377628	0.257546	-0.872149	-0.302126	-0.067597	-0.0494298	-0.321514	-0.198961	-0.106322	0.155574	-0.174316
BAG6	grey	0.177181	-0.271923	0.455856	0.140413	-0.186857	0.907306	-0.0956291	0.106185	0.112126	0.459799	0.215511	0.245434	-0.0398103	0.298184
BANF1	grey	0.630204	-0.177967	0.127401	0.353037	-0.464955	0.704673	-0.279445	-0.535687	0.618284	0.894353	0.52654	0.571865	0.0819011	-0.271351
BANP	grey	-0.475326	-0.308929	-0.0253188	-0.546125	0.463262	-0.250986	0.011019	0.470151	-0.410928	-0.608649	-0.437142	-0.098925	-0.444009	0.290725
BATF	grey	0.599569	-0.467312	0.24585	-0.0562294	-0.511706	0.807403	0.0193446	-0.313973	0.525586	0.83676	0.508171	0.262527	-0.29388	-0.0304056
BAZ1A	grey	-0.096897	-0.164947	0.0329938	-0.284187	-0.201057	-0.306937	0.790085	0.208686	-0.186348	-0.137449	-0.0527568	-0.387007	-0.271138	0.167335
BBIP1	grey	-0.414511	-0.52673	0.089256	-0.711316	0.0678918	-0.211482	0.215941	0.437385	-0.429425	-0.392383	-0.252544	-0.19205	-0.675981	0.353145
BBS2	grey	-0.181321	-0.279137	-0.0184307	-0.357262	0.393153	0.144624	-0.105411	0.196874	-0.0588606	-0.245352	-0.240967	0.189772	-0.306623	0.111035
BBX	grey	-0.338316	-0.338786	-0.270653	-0.562755	0.381424	-0.17912	0.211258	0.376338	-0.460021	-0.557845	-0.318008	-0.39891	-0.489346	0.115923
BC022047	grey	-0.43237	-0.170764	-0.257728	-0.49788	0.469997	-0.331215	-0.0217354	0.28962	-0.410411	-0.614619	-0.325667	-0.0758087	-0.350563	0.0702796
BC070363 /// RP11-108M9.4	grey	-0.320219	-0.310567	0.22146	-0.316205	0.306308	0.498878	-0.0539518	0.499311	-0.391121	-0.285866	-0.279165	-0.19537	-0.295765	0.440128
BCAP31	grey	0.396887	-0.176478	0.159563	0.127578	-0.198289	0.799851	-0.24025	-0.280782	0.410876	0.563783	0.282447	0.403658	-0.00765291	-0.0817303
BCAS2	grey	-0.0389312	-0.482934	-0.0101155	-0.754892	0.0800745	-0.216351	0.293782	0.463525	-0.136515	-0.397108	0.168094	-0.585824	-0.684154	0.344914
BCKDHA	grey	0.0691141	0.393775	0.0140876	0.881792	-0.118013	0.442224	-0.269756	-0.290225	0.00473804	0.32974	0.0605897	0.379987	0.697369	-0.226699
BCL10	grey	0.0324029	0.115182	-0.324474	-0.255939	-0.0608485	-0.289748	0.458976	0.0370682	-0.0539936	-0.38078	-0.0326522	-0.646639	-0.0834766	-0.120521
BCL11B	grey	-0.54854	-0.0416446	-0.0946559	-0.373279	0.627763	-0.522529	-0.310191	0.361791	-0.398086	-0.63375	-0.550062	-0.00118702	-0.204369	0.157947
BCL2L11	grey	0.0979016	0.127016	-0.577899	-0.347661	-0.0165059	-0.631369	0.129318	-0.167126	0.0289214	-0.386213	0.121593	-0.475426	-0.150385	-0.351279
BCL2L2 /// BCL2L2-PABPN1 /// PABPN1	grey	0.161658	-0.280754	0.299074	0.053196	-0.126098	0.818285	-0.242378	0.125617	0.074685	0.297366	0.211779	0.143166	-0.0831181	0.236563
BCL3 /// MIR8085	grey	0.420301	0.0656023	-0.321918	0.0386127	-0.464111	0.39021	-0.0339668	-0.344378	0.173526	0.190178	0.593929	-0.306069	0.0407041	-0.331049
BCL7B	grey	0.0758473	0.0195634	-0.0504579	0.169917	0.123689	0.342423	-0.263785	0.114693	-0.0856765	-0.0530575	0.333736	-0.139604	0.110476	0.0608157
BCL7C	grey	-0.195987	0.0937158	-0.296558	-0.143915	0.469208	0.197618	-0.332424	0.139158	-0.250047	-0.431441	-0.171315	-0.132034	0.0249446	-0.0472592
BCL9L	grey	-0.210042	-0.423379	0.282209	-0.502379	-0.226011	0.254934	0.773639	0.454267	-0.326153	-0.148215	-0.0738235	-0.349488	-0.486906	0.460246
BCLAF1	grey	-0.288241	0.400224	-0.328923	0.0579145	0.334817	-0.975237	-0.171612	-0.0441918	-0.141224	-0.485863	-0.306811	-0.0431612	0.226594	-0.224142
BCR	grey	-0.0500811	-0.500035	-0.181348	-0.520486	0.201696	0.402881	-0.151107	0.251447	-0.182741	-0.270466	0.0849399	-0.140393	-0.521446	0.109173
BDH2	grey	0.422693	-0.0473539	0.0439316	0.148402	-0.337761	0.420611	-0.00613983	-0.416355	0.329894	0.681895	0.241269	0.193583	0.0436352	-0.217604
BECN1	grey	0.060989	0.641609	-0.245184	0.600993	0.125562	-0.351943	-0.447415	-0.466918	0.249094	0.0390106	-0.0424506	0.445482	0.676095	-0.468902
BEX2	grey	0.166368	-0.501949	0.08273	-0.568247	-0.198565	0.418612	0.407564	0.256704	-0.0334266	0.0223804	0.39264	-0.33998	-0.575121	0.272678
BEX4	grey	-0.357594	-0.288228	0.054368	-0.453846	0.304971	-0.150129	0.412645	0.439856	-0.408465	-0.32988	-0.183495	-0.214466	-0.40912	0.340068
BEX5	grey	-0.532315	-0.185508	0.168952	-0.349102	0.278948	-0.233091	0.68434	0.678662	-0.607394	-0.587032	-0.394479	-0.441457	-0.275362	0.517198
BHLHE40	grey	0.146962	0.158255	-0.302081	0.296529	-0.554395	-0.197892	0.227123	-0.327847	-0.0185879	0.120698	0.0661764	-0.30681	0.205907	-0.37106
BID	grey	-0.0293978	0.457501	0.161654	0.880381	0.0401386	0.184053	-0.255456	-0.17649	-0.0147302	0.306405	-0.0187146	0.300686	0.716691	-0.077007
BIN1	grey	-0.00252055	-0.228715	0.131762	-0.0278583	0.241442	0.275337	-0.328173	0.01529	0.166045	0.0887078	0.0157689	0.648329	-0.0994285	0.0785158
BIN2	grey	0.0231466	-0.230211	0.0648473	-0.0130334	0.00958487	0.818877	-0.106323	0.15853	-0.149517	0.0327669	0.0646877	-0.0381949	-0.0877126	0.144443
BIRC2	grey	-0.223854	-0.221203	0.0396042	-0.554981	0.0297199	-0.402206	0.692742	0.342222	-0.250547	-0.335015	-0.109116	-0.47416	-0.445437	0.275062
BIRC3	grey	0.135027	-0.44086	-0.25316	-0.530565	-0.268245	0.145402	0.119622	0.032466	-0.100126	-0.0627716	0.0812913	-0.528414	-0.528142	-0.0635997
BIRC6	grey	0.168647	-0.125703	-0.579846	-0.266878	-0.320001	-0.310827	0.0897225	-0.515106	0.207552	-0.0465966	0.0841799	0.145327	-0.247002	-0.594222
BLCAP	grey	-0.0378469	-0.216558	0.422579	-0.0451134	-0.199622	0.744306	0.214461	0.130038	-0.1149	0.33939	-0.0916117	0.0808235	-0.116599	0.293403
BLNK	grey	0.228665	0.178902	0.101126	0.272377	-0.376278	0.313741	0.696346	-0.283045	0.216877	0.386221	0.191895	0.142191	0.23421	-0.119133
BLOC1S1	grey	0.348116	-0.17071	0.213151	0.121289	-0.185838	0.841528	-0.329472	-0.109187	0.264516	0.462225	0.39112	0.200603	-0.00106826	0.0645845
BLOC1S2	grey	0.0158	-0.0137604	0.156613	0.351406	0.13746	0.363292	-0.281541	0.214035	-0.163721	0.122178	0.120252	-0.121393	0.191648	0.20126
BLOC1S4	grey	0.00324987	-0.616176	0.0244456	-0.510794	-0.23381	0.395781	0.568627	0.376393	-0.209523	-0.155936	0.0430504	-0.432876	-0.59594	0.281885
BLOC1S6	grey	-0.0379465	0.368384	0.0367273	-0.0691917	0.0730384	-0.593972	-0.129858	-0.013337	0.144801	-0.145505	-0.0512716	-0.227617	0.149565	0.0143866
BLVRA	grey	0.412037	0.113781	-0.17998	0.663021	-0.251514	0.399426	-0.196546	-0.40979	0.284221	0.437614	0.351385	0.270889	0.406377	-0.37829
BMI1 /// COMMD3-BMI1	grey	-0.188755	-0.25253	-0.261794	-0.526636	0.282302	-0.571137	0.190233	0.104223	-0.120987	-0.332062	-0.293387	-0.183784	-0.446242	-0.0346043
BMS1	grey	-0.109007	-0.202189	-0.355819	-0.446573	0.409769	-0.458403	-0.225255	0.213385	-0.159491	-0.468488	-0.0733064	-0.426636	-0.357067	-0.00922899
BNIP2	grey	-0.519778	0.341267	-0.463087	-0.165874	0.44737	-0.56206	-0.0496311	0.252308	-0.588977	-0.868436	-0.454509	-0.528414	0.108674	-0.0735737
BNIP3	grey	-0.119408	-0.34202	0.0394103	-0.119668	0.22612	0.369153	0.120434	-0.0489505	-0.0384246	0.129813	-0.182025	0.686098	-0.221632	-0.00366923
BNIP3L	grey	-0.746577	0.571718	0.0171966	0.303569	0.535361	-0.593811	0.0672738	0.382121	-0.681067	-0.697896	-0.653617	-0.09779	0.496212	0.187972
BOLA2 /// BOLA2B	grey	0.660228	-0.57079	0.174033	-0.255401	-0.411694	0.750328	0.160776	-0.105996	0.532731	0.598137	0.699594	-0.00797892	-0.458339	0.0868722
BOLA2 /// SMG1P2 /// SMG1P5	grey	0.104301	0.104544	0.0232029	0.0612438	-0.210778	-0.224672	0.120063	-0.145307	0.0681326	0.152208	0.0487865	-0.190819	0.039545	-0.0604042
BOLA3	grey	0.133142	-0.44953	0.0894546	-0.122996	-0.219292	0.7699	-0.127514	0.0793383	-0.0328078	0.225261	0.168304	-0.0594354	-0.305326	0.112897
BPGM	grey	-0.174978	-0.196264	0.0549459	-0.385345	0.0116939	-0.507572	0.48802	0.371308	-0.223786	-0.319945	-0.0601371	-0.398936	-0.3352	0.283636
BPTF	grey	-0.233987	0.0638993	-0.00142243	-0.37759	0.441089	-0.634439	-0.35847	0.231026	-0.0660632	-0.382446	-0.256762	-0.213373	-0.17251	0.15147
BRAF	grey	-0.568983	0.237222	0.0153728	-0.0621341	0.285106	-0.853494	0.204131	0.270378	-0.39257	-0.548823	-0.573033	-0.14576	0.082401	0.138033
BRD1	grey	-0.346233	0.041164	-0.0711451	-0.256175	0.399529	-0.8328	-0.085126	0.277349	-0.261003	-0.440599	-0.255554	-0.266023	-0.146573	0.145716
BRD2	grey	-0.111326	-0.474639	0.405595	-0.283179	0.18673	0.501876	0.290402	0.495457	-0.209122	0.0136236	-0.040944	-0.0375452	-0.391335	0.540124
BRD7	grey	0.261879	-0.279557	0.364782	-0.0432616	-0.0905661	0.514644	0.00673678	0.0861082	0.333008	0.369081	0.168139	0.131289	-0.149352	0.255919
BRD9	grey	-0.307785	-0.230128	-0.0109834	-0.327374	0.508178	-0.199545	-0.0053529	0.453558	-0.376494	-0.396638	-0.267827	-0.310893	-0.310816	0.300015
BRI3	grey	0.125496	0.610439	-0.415675	0.665127	0.117569	0.303493	-0.299989	-0.367269	-0.0431328	0.0193297	0.14493	-0.0523844	0.695018	-0.450546
BRK1	grey	0.0956027	-0.131157	0.0808449	-0.0482391	-0.210299	0.677996	0.0343468	0.119521	-0.0606084	0.0319302	0.141577	-0.0741585	-0.0506588	0.113966
BRMS1	grey	0.509333	-0.224922	0.360971	0.0389319	-0.377347	0.356922	-0.18344	-0.0829386	0.524115	0.588834	0.646653	0.0655182	-0.114944	0.165658
BRPF1	grey	-0.14698	-0.0951057	0.198107	-0.00851483	-0.147251	0.152436	0.391149	0.366454	-0.298573	-0.114355	-0.0290245	-0.549301	-0.0644677	0.331807
BSDC1	grey	-0.253607	0.141035	0.350913	0.0261302	0.0201325	0.174118	0.289964	0.41627	-0.357486	-0.15754	0.0250833	-0.298755	0.105238	0.432032
BSG	grey	0.30679	0.261559	0.331545	0.616525	-0.288531	0.193604	-0.237921	-0.413574	0.507327	0.672593	0.210593	0.620551	0.468565	-0.134358
BST2	grey	0.691866	-0.214011	-0.0064026	0.297503	-0.656314	0.713559	0.0362578	-0.609866	0.598243	0.894818	0.555071	0.377576	0.0184004	-0.369155
BTAF1	grey	-0.564548	-0.0923565	0.106598	-0.416238	0.488018	-0.736828	0.272229	0.580464	-0.479781	-0.621661	-0.538376	-0.310823	-0.270264	0.407922
BTBD1	grey	0.319186	-0.401179	-0.404355	-0.539291	-0.0375991	-0.24381	-0.0980355	-0.14633	0.271777	-0.0495329	0.424432	-0.149714	-0.538707	-0.215092
BTBD11	grey	-0.16493	-0.321572	0.0707625	-0.389729	0.202524	-0.389064	0.153807	0.186086	-0.107291	-0.0394492	-0.110423	-0.0494814	-0.419947	0.194966
BTBD6	grey	-0.178965	-0.51006	0.127715	-0.260441	-0.0440667	0.41725	0.297155	0.409184	-0.261802	-0.224251	-0.195297	-0.132557	-0.373488	0.313408
BTF3	grey	-0.667741	0.00220736	0.420615	-0.0898199	0.580944	-0.10357	-0.117506	0.854146	-0.668155	-0.635745	-0.527751	-0.312345	0.00236471	0.712621
BTG1	grey	-0.646021	-0.0728515	0.258246	-0.432212	0.357325	-0.522386	0.279415	0.760044	-0.620639	-0.714351	-0.559372	-0.502532	-0.2519	0.592577
BTG2	grey	-0.133714	0.0381881	-0.141266	-0.083709	0.0784763	0.0252594	0.073263	0.134758	-0.139253	-0.324275	-0.098051	-0.138945	-0.00330789	-0.0149729
BTG3	grey	0.015911	-0.312112	-0.139744	-0.297287	-0.0065614	0.0184057	0.271022	0.357671	-0.146793	-0.401535	0.176287	-0.500061	-0.326554	0.184582
BTK	grey	0.206145	0.58168	-0.0961864	0.935122	-0.148584	0.0869604	-0.188466	-0.526919	0.245121	0.406849	0.0958906	0.471794	0.809465	-0.434444
BTN3A1	grey	0.194135	-0.121363	0.373808	0.120907	-0.139853	0.544665	0.0697527	-0.0278689	0.186957	0.458018	0.0546558	0.227026	0.0197684	0.163863
BTN3A2	grey	0.398997	-0.403433	0.262126	-0.124002	-0.320775	0.713725	0.0962147	-0.240485	0.382587	0.681381	0.244069	0.398528	-0.277982	0.00430715
BTN3A2 /// BTN3A3	grey	0.26509	-0.378593	0.285303	-0.0201605	-0.293157	0.764005	0.182297	-0.166468	0.245881	0.57705	0.145715	0.489692	-0.198558	0.0481855
BTN3A3	grey	0.354448	-0.156818	0.350462	0.176943	-0.303172	0.448849	-0.145211	-0.379269	0.516084	0.765224	0.134191	0.687153	0.0159138	-0.0740319
BUB3	grey	-0.437098	0.0861606	-0.342175	-0.258548	0.478515	-0.816582	-0.135972	0.145184	-0.294141	-0.652148	-0.491361	-0.0342453	-0.0926027	-0.104872
BZRAP1-AS1	grey	0.101718	-0.227165	-0.102364	-0.0741235	0.0103783	0.563277	-0.214936	-0.227626	0.0624831	0.238517	-0.0873428	0.426481	-0.124523	-0.186186
BZW1	grey	0.222554	0.50105	-0.340345	0.279843	0.0397916	-0.709133	-0.353253	-0.46095	0.374334	0.0183209	0.162721	0.053798	0.378081	-0.459461
BZW2	grey	0.491804	-0.312625	0.273233	-0.130909	-0.303797	0.779029	-0.124926	-0.198704	0.465424	0.630152	0.563876	0.279351	-0.237467	0.0652198
C10orf128	grey	0.150265	0.294964	0.0215947	0.564935	-0.355357	0.16775	-0.29534	-0.314341	0.214314	0.245599	0.095346	0.0956937	0.459041	-0.217488
C10orf32	grey	0.593242	0.152765	-0.309809	-0.00768842	-0.21798	0.0857483	-0.307305	-0.662826	0.672195	0.420165	0.354026	0.162384	0.0576928	-0.537295
C10orf54	grey	-0.246604	0.691673	0.0242402	0.752362	0.273027	0.225312	-0.267413	-0.0872344	-0.238544	-0.0514915	-0.238743	0.17699	0.810405	-0.0836265
C11orf21	grey	0.428202	-0.167009	0.348638	0.188592	-0.241739	0.538482	-0.290811	-0.285042	0.586067	0.674823	0.250127	0.624409	0.0287739	-0.0202244
C11orf31	grey	0.395311	-0.575947	0.157351	-0.199218	-0.346127	0.911036	0.225058	-0.0125234	0.227603	0.446416	0.38986	0.132137	-0.401335	0.106126
C11orf48 /// LOC102288414	grey	0.572303	-0.31363	0.0610958	-0.110785	-0.537947	0.620102	0.399048	-0.181158	0.339403	0.546398	0.625494	-0.208721	-0.255027	-0.0296108
C11orf58	grey	-0.442363	-0.246973	0.0131946	-0.554801	0.584313	-0.502069	-0.0941509	0.603276	-0.419467	-0.621483	-0.308504	-0.387171	-0.429213	0.40834
C11orf68	grey	0.262395	-0.292035	0.639405	-0.056036	-0.518784	0.50784	0.424792	0.0136888	0.315307	0.660858	0.271009	0.19274	-0.193132	0.338562
C11orf73	grey	0.308012	-0.136092	-0.100521	-0.0136709	-0.294555	0.73397	0.0983398	-0.195235	0.134609	0.261799	0.239847	-0.0185682	-0.0632784	-0.155345
C12orf10	grey	-0.288114	-0.188048	0.42381	-0.164342	0.296195	0.476228	0.145162	0.634763	-0.334476	-0.242686	-0.185833	-0.168418	-0.128383	0.614633
C12orf45	grey	-0.239509	-0.436748	0.110889	-0.390973	0.130727	0.443844	0.522206	0.535351	-0.449062	-0.296909	-0.150384	-0.397589	-0.411198	0.422662
C12orf5	grey	0.0164313	0.116367	-0.21043	-0.0994937	0.15266	-0.384101	-0.219762	0.134276	-0.0835896	-0.306954	0.22479	-0.531915	-0.0140392	0.010364
C12orf57	grey	-0.491692	-0.383877	0.182001	-0.523335	0.564194	0.0491246	0.00267123	0.68419	-0.493136	-0.545744	-0.488543	-0.216936	-0.439784	0.523943
C12orf75	grey	0.416072	0.296981	0.0491968	0.508656	-0.517477	0.0178798	-0.119499	-0.441596	0.477287	0.445912	0.263871	0.111535	0.412693	-0.273382
C14orf119	grey	0.422259	-0.342858	0.363264	-0.134127	-0.307154	0.46128	0.187469	-0.2109	0.45246	0.755861	0.324018	0.260821	-0.274272	0.0839814
C14orf166	grey	-0.00945606	-0.530223	0.145681	-0.342753	0.0658059	0.533928	0.269407	0.457876	-0.228506	-0.075385	0.111238	-0.372194	-0.4587	0.402278
C14orf169	grey	0.279112	-0.450158	-0.0932319	-0.219669	-0.208765	0.741636	0.21388	-0.0519829	0.122431	0.204073	0.267764	-0.130259	-0.360436	-0.0367861
C14orf2	grey	-0.0599027	-0.274628	-0.00688247	-0.317574	0.490727	0.342119	-0.101268	0.355027	-0.178437	-0.204773	0.0973477	-0.173441	-0.302039	0.279655
C15orf48	grey	0.290114	0.352919	-0.520027	0.138441	0.0262067	-0.603839	0.0149594	-0.3604	0.314663	-0.156287	0.192727	-0.169613	0.227717	-0.479005
C15orf61	grey	-0.0477377	-0.452452	0.425364	-0.0127909	-0.193459	0.771758	0.234928	0.354303	-0.17597	0.183882	0.0324888	-0.0307444	-0.225583	0.438502
C16orf54	grey	-0.0733706	0.08263	-0.00866481	-0.208847	-0.34655	-0.529939	0.222421	0.0920981	-0.0509505	-0.280746	-0.0580848	-0.360595	-0.0732514	0.043272
C16orf72	grey	-0.215809	0.476441	-0.287533	0.101287	0.32032	-0.842193	-0.284246	-0.144376	-0.0253056	-0.398111	-0.306821	0.0721189	0.30452	-0.262199
C16orf74	grey	-0.30876	-0.206793	0.136132	-0.253115	0.400713	0.0877388	-0.00416585	0.415887	-0.306608	-0.337063	-0.343953	0.0983049	-0.221017	0.318622
C16orf80	grey	0.638734	-0.237984	-0.0458667	-0.279604	-0.164495	0.0150726	-0.181471	-0.313014	0.74701	0.390867	0.457094	0.089425	-0.292354	-0.178934
C17orf49 /// RNASEK /// RNASEK-C17orf49	grey	-0.151427	0.373651	0.11621	0.599622	-0.089991	0.482688	0.313217	0.0391118	-0.273075	0.0145051	-0.202804	-0.0316904	0.565053	0.0400384
C17orf49 /// RNASEK-C17orf49	grey	0.269986	-0.387758	0.298583	0.0338075	-0.281106	0.909537	0.0418895	0.0514935	0.101236	0.472029	0.266766	0.0312175	-0.170548	0.201673
C17orf62	grey	0.470955	-0.177097	0.339465	0.271079	-0.462611	0.745832	0.00676518	-0.376709	0.529971	0.830079	0.341333	0.555734	0.0532299	-0.0679997
C17orf89	grey	-0.0715431	-0.270498	0.251337	-0.199293	0.110514	0.086114	0.15467	0.498345	-0.214594	-0.148118	0.0106966	-0.399108	-0.245235	0.445783
C18orf21	grey	-0.138515	-0.393486	0.373949	-0.270619	0.305562	0.248205	-0.00548682	0.548764	-0.231929	-0.0517088	0.0681809	-0.207877	-0.355815	0.571589
C18orf32 /// RPL17 /// RPL17-C18orf32	grey	0.62523	0.133492	-0.428025	0.307458	-0.269688	0.167792	-0.29283	-0.709246	0.611497	0.482164	0.515282	0.246164	0.20772	-0.62967
C19orf10	grey	0.306988	-0.0761741	-0.0740618	0.245149	-0.231883	0.653273	-0.112028	-0.0111754	0.0237986	0.189035	0.432191	-0.27914	0.0912759	-0.0310632
C19orf12	grey	0.315766	-0.390595	0.305393	-0.00395111	-0.540229	0.61351	0.547468	-0.138883	0.296249	0.589034	0.200546	0.291806	-0.21283	0.0747549
C19orf24	grey	0.204864	-0.20433	0.382797	0.161256	-0.123996	0.732368	-0.281938	0.0694066	0.163733	0.398371	0.281627	0.127516	-0.00674258	0.255288
C19orf43	grey	-0.383802	-0.0140403	0.405166	0.105613	0.481477	0.442059	-0.0305922	0.557427	-0.382272	-0.223179	-0.380721	-0.0630727	0.108313	0.529642
C19orf53	grey	-0.232648	-0.60467	0.275143	-0.56439	0.329055	0.315405	0.246359	0.680721	-0.340392	-0.268014	-0.0887224	-0.257013	-0.608193	0.595526
C19orf66	grey	0.433874	-0.273475	0.410391	0.253232	-0.50171	0.840238	0.0389969	-0.237924	0.394687	0.840013	0.392057	0.357578	-0.0190823	0.0647419
C19orf70	grey	0.156844	-0.287559	-0.0289998	-0.137995	0.0737703	0.572383	-0.270329	0.219887	-0.0180363	-0.0652266	0.333952	-0.142699	-0.200536	0.152676
C1D	grey	0.239111	0.0347617	-0.351753	-0.3886	-0.0353246	-0.270701	-0.273844	-0.046428	0.156768	-0.247445	0.327968	-0.497344	-0.200071	-0.151973
C1orf123	grey	0.0483849	0.308544	-0.0563958	0.422179	0.0282864	0.567163	-0.228203	-0.1731	-0.0188681	0.0910506	-0.0658047	0.171746	0.428518	-0.166969
C1orf131	grey	0.207044	-0.445398	-0.109833	-0.550102	0.112247	0.0868793	-0.179982	0.119523	0.176859	-0.0768352	0.0601662	-0.264643	-0.529482	0.0423396
C1orf162	grey	-0.253375	0.447026	0.0400984	0.741177	0.0765724	0.337348	-0.235299	0.0211883	-0.348592	-0.0611867	-0.298683	0.0699576	0.672824	-0.0375454
C1orf43	grey	-0.265857	0.432607	-0.0157206	0.209383	0.422962	-0.793098	-0.328099	0.146598	-0.127403	-0.333357	-0.219179	-0.0562225	0.342116	0.045828
C1orf52	grey	-0.158868	-0.236444	-0.365481	-0.654152	0.27003	-0.412324	0.254135	0.300902	-0.267064	-0.602567	-0.133568	-0.646074	-0.493066	0.056187
C1QBP	grey	0.651443	-0.281094	-0.203578	-0.072243	-0.136741	0.195722	-0.526872	-0.336728	0.643573	0.396691	0.754649	0.247301	-0.211326	-0.273443
C20orf24 /// TGIF2-C20orf24	grey	0.491873	0.194351	0.111748	0.717736	-0.338683	0.538839	-0.221725	-0.455866	0.450917	0.720821	0.435981	0.35495	0.480685	-0.244889
C21orf33	grey	0.451671	-0.111817	0.380819	0.387292	-0.4165	0.664851	-0.0105128	-0.355784	0.538427	0.837093	0.383077	0.590856	0.145807	-0.0429888
C21orf91	grey	-0.166363	-0.388228	-0.0270949	-0.541488	-0.098631	-0.392501	0.123109	0.122291	-0.169587	-0.110635	-0.207453	-0.252583	-0.526987	0.0958432
C2CD5	grey	0.0652932	-0.0542444	-0.329357	-0.372434	0.131895	-0.213728	-0.35221	-0.245918	0.156198	-0.0964575	-0.184237	0.0805741	-0.219107	-0.316968
C2orf47	grey	0.355448	-0.314406	-0.243578	-0.0192599	-0.159701	0.356455	-0.0869779	-0.101431	0.136406	0.150329	0.517264	-0.104047	-0.198622	-0.156769
C2orf69	grey	0.0658443	-0.473824	-0.0988608	-0.713658	0.21426	-0.25208	-0.0796933	0.202642	0.103439	-0.209299	0.0972688	-0.324448	-0.669772	0.147773
C3orf17	grey	-0.484932	0.0286298	-0.129922	-0.187175	0.360765	-0.686157	0.218818	0.297781	-0.500021	-0.479162	-0.476519	-0.328927	-0.104125	0.119479
C3orf62 /// MIR4271 /// USP4	grey	0.183218	-0.0245823	-0.0479169	0.0837778	0.0224536	0.604556	0.0210952	-0.0646658	0.0796162	0.147502	0.361741	0.158439	0.0455763	-0.0296456
C4orf3	grey	-0.197874	-0.241309	0.303609	-0.022468	-0.00558146	0.620812	0.0705815	0.14481	-0.236049	0.194981	-0.248549	0.279473	-0.100941	0.229322
C4orf46 /// TOMM7	grey	-0.538461	-0.388003	0.352231	-0.535574	0.369967	0.0951391	0.275838	0.83401	-0.626343	-0.514296	-0.475378	-0.46883	-0.458796	0.713057
C4orf48	grey	-0.0218617	0.282321	0.385494	0.551594	-0.273979	0.349304	0.289245	0.0339667	-0.0369996	0.233775	0.0873242	0.0540939	0.447365	0.187222
C5orf22	grey	-0.0444364	0.290856	0.101999	0.189871	0.160085	-0.612409	-0.286774	-0.130532	0.186642	0.0913346	-0.0358401	0.281878	0.237663	-0.0616637
C6orf211	grey	0.682286	-0.0374165	-0.0664925	0.0809425	-0.51105	0.36279	-0.0734887	-0.674859	0.712233	0.760029	0.4213	0.318755	0.00536333	-0.432198
C6orf48	grey	-0.309211	-0.435526	0.436562	-0.567074	0.45371	0.158985	0.316335	0.796468	-0.360618	-0.33323	-0.200796	-0.335963	-0.509876	0.747644
C6orf62	grey	0.00830266	0.363292	-0.0142462	0.459339	-0.150947	-0.511965	-0.268518	-0.305331	0.12786	0.184813	-0.0163637	0.128205	0.386906	-0.231933
C7orf26	grey	0.110137	-0.532689	0.349637	-0.247248	0.0666803	0.636595	-0.0580231	0.309747	0.0636518	0.175762	0.200565	0.157567	-0.397516	0.394934
C7orf55	grey	0.347561	-0.383775	0.0674823	0.0171691	-0.405689	0.801222	0.218021	-0.0850721	0.0973793	0.445143	0.421089	0.0670129	-0.198065	0.00378186
C7orf55-LUC7L2 /// LUC7L2	grey	-0.320462	0.0829311	-0.412112	-0.397764	0.430577	-0.860432	-0.0650592	0.127193	-0.282025	-0.618636	-0.298639	-0.330916	-0.192502	-0.111003
C7orf60	grey	0.112324	-0.348367	-0.160036	-0.21434	0.199741	0.390926	-0.309779	-0.120739	0.122509	0.103347	0.0763116	0.441708	-0.286725	-0.117686
C7orf73 /// LOC101930655	grey	0.175068	0.373687	-0.170791	0.742106	-0.111938	0.365384	-0.456117	-0.529876	0.187993	0.382983	0.100085	0.612245	0.61611	-0.461783
C8orf44-SGK3 /// SGK3	grey	-0.607511	0.193039	-0.256365	-0.0796511	0.209723	-0.151791	0.268697	0.300041	-0.713705	-0.721692	-0.645418	-0.407195	0.093688	0.0350211
C9orf16	grey	-0.164379	-0.320198	0.381845	-0.187154	0.335934	0.516263	0.0640159	0.583179	-0.198338	-0.167604	-0.0485238	-0.0798778	-0.222987	0.562606
C9orf64	grey	0.0407887	-0.465753	0.0173329	-0.366714	-0.241389	0.413742	0.317543	0.312262	-0.248841	-0.071139	0.117287	-0.436709	-0.43816	0.231877
C9orf69	grey	0.314373	-0.0993682	0.195573	0.284626	-0.205738	0.806549	-0.18656	-0.289312	0.319691	0.617402	0.146576	0.395501	0.123842	-0.0862482
C9orf72	grey	-0.547064	0.362375	-0.222324	0.117842	0.534677	-0.807131	-0.093936	0.184548	-0.45514	-0.615423	-0.562197	-0.0387918	0.255776	-0.0332501
C9orf78	grey	-0.0707842	-0.453263	-0.300367	-0.5401	0.145614	-0.20009	0.213922	0.292801	-0.185123	-0.473493	0.107189	-0.28222	-0.536616	0.0777561
CAB39	grey	-0.00182813	-0.00451644	-0.0356071	0.118057	0.125101	0.0682473	-0.540782	-0.270269	0.204076	0.166267	-0.224459	0.52147	0.0818624	-0.219756
CACYBP	grey	0.132928	-0.473959	0.240265	-0.427823	-0.325734	0.296721	0.894111	0.180061	0.0733055	0.175395	0.0732693	-0.159662	-0.488736	0.267689
CALCOCO1	grey	-0.0327302	0.0564491	0.140951	0.300013	-0.0884706	0.625981	-0.0685542	0.0273764	-0.0820849	0.0713289	-0.115273	0.207007	0.247197	0.05361
CALHM2	grey	0.220727	0.149146	0.296252	0.664182	-0.325793	0.674493	0.0361285	-0.219422	0.140633	0.5998	0.144191	0.243198	0.441074	-0.0119943
CALM1	grey	-0.0933522	0.0517835	-0.329007	-0.149743	0.330772	-0.414879	-0.0756218	0.0708673	-0.0543796	-0.442746	-0.0217392	-0.163502	-0.0550651	-0.0999215
CALM1 /// CALM2 /// CALM3	grey	-0.506464	0.0476315	-0.145446	-0.174486	0.43756	-0.738959	-0.360186	0.293783	-0.387319	-0.613154	-0.475855	-0.124879	-0.0717056	0.0847516
CALR	grey	0.323943	-0.0600797	0.466462	0.493598	-0.528327	0.566477	-0.052686	-0.211117	0.301392	0.774099	0.33031	0.281014	0.211066	0.0935135
CAMK2D	grey	-0.40482	0.261464	-0.137643	-0.155958	0.384453	-0.863258	-0.0210781	0.0766307	-0.208257	-0.441464	-0.423478	0.0768221	0.0500354	-0.0497172
CAMK2G	grey	-0.0414651	-0.379741	0.0119448	-0.218614	0.0993189	0.716764	0.0950264	0.172935	-0.233965	0.0311747	-0.0901452	-0.0732182	-0.298935	0.140858
CAMK4	grey	-0.518816	-0.212169	0.170839	-0.510317	0.695612	-0.313141	-0.083719	0.579518	-0.38881	-0.549511	-0.431257	-0.0314934	-0.364121	0.454102
CAMLG	grey	-0.497863	-0.20564	0.228676	-0.575438	0.354899	-0.320124	0.383169	0.658661	-0.464899	-0.560548	-0.416013	-0.583887	-0.423163	0.552006
CANT1	grey	0.550742	-0.53404	0.183314	-0.215325	-0.350446	0.651648	-0.183512	-0.192988	0.48515	0.66412	0.502621	0.101496	-0.417617	0.0138248
CANX	grey	-0.11553	0.632211	-0.00600698	0.444595	0.0328957	-0.652557	-0.338001	-0.253932	0.119697	-0.0415659	-0.15936	0.145289	0.563541	-0.211937
CAP1	grey	0.326375	0.133271	0.234492	0.695932	-0.419469	0.570433	-0.125534	-0.40639	0.361415	0.682899	0.248166	0.596098	0.453406	-0.174859
CAPG	grey	0.167194	0.687313	-0.158789	0.834216	-0.145566	0.280056	-0.134539	-0.499933	0.156631	0.290623	0.0881219	0.208885	0.827371	-0.425015
CAPN2	grey	0.387224	0.0917862	0.186848	0.684148	-0.388341	0.534601	-0.296383	-0.381	0.417789	0.636747	0.299367	0.470267	0.418851	-0.181232
CAPN7	grey	-0.199127	0.164046	-0.350276	-0.135004	0.214706	-0.876998	-0.104417	-0.0774712	-0.0291726	-0.416216	-0.29233	0.0663164	0.00423727	-0.255419
CAPNS1	grey	0.0169931	0.460348	-0.0557662	0.68964	-0.0226302	0.532477	-0.148782	-0.184601	-0.053461	0.0969505	0.0264865	0.115813	0.651371	-0.1726
CAPRIN2	grey	-0.386952	-0.485339	0.10542	-0.696818	0.366346	-0.0742362	0.0849811	0.540484	-0.358812	-0.484599	-0.46909	-0.0744472	-0.58645	0.389151
CAPZA1	grey	0.447099	-0.167245	-0.0489867	0.137547	-0.661645	0.0621563	0.291053	-0.396593	0.364238	0.540498	0.315	-0.0391891	-0.0722888	-0.259801
CAPZA2	grey	0.336588	0.567899	-0.589687	0.350848	0.0616017	-0.491993	-0.431513	-0.624691	0.451587	-0.0241422	0.2112	0.171574	0.4799	-0.695783
CAPZB	grey	0.304874	0.058839	-0.0629275	0.415411	-0.358895	0.651994	-0.16314	-0.302309	0.246801	0.297498	0.283626	0.283545	0.282978	-0.240771
CARD16	grey	0.426297	0.0407381	0.0145361	0.562331	-0.457853	0.761811	-0.0447823	-0.392749	0.255481	0.621357	0.347567	0.181353	0.315224	-0.249327
CARD16 /// CASP1	grey	0.589495	0.283036	-0.304025	0.506867	-0.462183	0.412843	-0.151577	-0.675217	0.451299	0.557754	0.390895	0.0323117	0.403547	-0.573282
CARD8	grey	-0.159708	-0.304583	-0.1784	-0.333927	-0.0206244	0.311649	0.237647	0.165692	-0.249961	-0.329857	-0.310218	-0.113351	-0.303593	0.00475756
CARKD	grey	-0.0411477	-0.640637	0.621882	-0.546887	-0.141117	0.243713	0.447609	0.594343	-0.0405997	0.0670141	0.0125105	-0.226287	-0.626372	0.694071
CASC3 /// MIR6866	grey	0.00439718	-0.467152	0.0880397	-0.307217	-0.103628	0.567088	0.492028	0.222837	-0.175902	0.0746328	0.0955544	-0.258754	-0.418761	0.230119
CASP1	grey	0.570292	0.14437	-0.0544817	0.664663	-0.478279	0.542979	-0.309923	-0.615391	0.50347	0.749544	0.425931	0.38233	0.419013	-0.437646
CASP3	grey	-0.0372909	-0.215267	-0.306334	-0.473165	0.311101	-0.430862	-0.244041	0.0650357	-0.0700246	-0.281684	0.0640256	-0.234452	-0.400671	-0.049069
CASP4	grey	-0.0528502	-0.19599	0.0700198	0.0582348	0.138691	0.590475	-0.182147	0.164319	-0.190069	0.0485444	-0.161021	-0.120973	-0.0465879	0.149453
CASP6	grey	0.101125	-0.483119	0.118842	-0.0820281	-0.249648	0.722443	0.419348	-0.0376118	-0.00859248	0.368602	-0.0698612	0.303705	-0.277196	0.040033
CASP8	grey	-0.315613	0.519048	-0.121171	0.236124	0.246911	-0.901896	-0.195806	-0.102172	-0.104437	-0.288923	-0.325162	0.0690733	0.382091	-0.158295
CAST	grey	-0.0431839	0.439223	0.165428	0.776509	-0.241957	-0.0729409	0.172735	-0.217184	-0.010116	0.291062	-0.147045	0.153257	0.632958	-0.112336
CAT	grey	0.019938	0.678314	0.0180265	0.832471	0.0786576	-0.114605	-0.390062	-0.344346	0.176642	0.176065	-0.0419935	0.428711	0.819405	-0.27475
CBFB	grey	0.435327	-0.382408	0.31381	0.106243	-0.521888	0.53525	0.365787	-0.203726	0.495447	0.627312	0.296632	0.490954	-0.145946	0.021817
CBWD1 /// CBWD2 /// CBWD3 /// CBWD5 /// CBWD6 /// CBWD7 /// LOC101060578	grey	0.227701	-0.248464	-0.0771213	0.288355	-0.330347	0.292134	-0.157431	-0.306738	0.199585	0.433739	0.131177	0.195558	-0.0188522	-0.234242
CBX1	grey	0.306559	-0.433836	0.0352988	-0.0313838	-0.342839	0.911319	0.0283548	-0.182262	0.158793	0.47494	0.203412	0.209098	-0.233496	-0.0755727
CBX3	grey	0.44207	0.133525	-0.380551	0.134905	-0.226811	-0.307424	0.0525624	-0.587337	0.55103	0.265659	0.199055	0.25683	0.118049	-0.565307
CBX4	grey	-0.225931	-0.305362	-0.041363	-0.339805	0.312159	0.357067	0.147297	0.510395	-0.420889	-0.444518	-0.13067	-0.347807	-0.309972	0.315367
CBX6	grey	-0.17084	-0.0838759	0.277938	0.198909	0.0437272	0.639825	0.251979	0.210319	-0.263721	0.0808636	-0.13855	0.00583473	0.0790407	0.280676
CBX7	grey	-0.43239	-0.318289	0.0708917	-0.385815	0.375499	0.392305	0.192837	0.53543	-0.542628	-0.448071	-0.443907	-0.236309	-0.325344	0.371172
CCBL2	grey	0.0585604	-0.630885	0.0333833	-0.674491	-0.175165	0.263283	0.378891	0.282356	-0.0304286	-0.0897719	0.114908	-0.440228	-0.711012	0.254668
CCDC104	grey	-0.482731	-0.354669	-0.114305	-0.633579	0.410654	-0.213182	0.317833	0.572125	-0.545689	-0.707193	-0.377849	-0.399723	-0.512974	0.324881
CCDC109B	grey	0.204087	-0.347886	-0.234023	-0.173857	0.220514	0.479962	-0.339883	-0.101214	0.102857	0.140048	0.218378	0.220143	-0.272035	-0.142252
CCDC115	grey	0.485708	-0.0170968	-0.266906	0.0023612	-0.0230603	0.285977	-0.629742	-0.318634	0.412708	0.221354	0.598025	0.113429	-0.00271756	-0.289161
CCDC12	grey	0.235695	-0.567464	0.205189	-0.508666	0.0630798	0.460658	-0.173063	0.292425	0.103319	0.150786	0.360682	-0.265538	-0.581823	0.356416
CCDC142 /// MRPL53	grey	-0.299128	-0.276717	0.279009	-0.242754	0.211555	0.525782	0.490549	0.564652	-0.460896	-0.240571	-0.159081	-0.209334	-0.238622	0.517435
CCDC152	grey	-0.38088	-0.3533	0.121346	-0.471792	-0.162059	-0.0675164	0.614546	0.529203	-0.547381	-0.417872	-0.220307	-0.597748	-0.444899	0.408003
CCDC167	grey	-0.255523	-0.320073	0.0970539	-0.238354	0.241195	0.523003	-0.00500626	0.431695	-0.371999	-0.283156	-0.257291	-0.245006	-0.266911	0.331126
CCDC23	grey	-0.0969067	-0.266338	0.265947	-0.0602956	0.26256	0.722335	-0.0928987	0.388495	-0.218355	-0.0269945	-0.0416854	-0.0747597	-0.128729	0.392406
CCDC28A	grey	-0.156405	-0.185151	-0.0285955	-0.225878	-0.00154672	-0.355117	0.0425651	0.179851	-0.218931	-0.12453	-0.163427	-0.196839	-0.221358	0.0900723
CCDC47	grey	-0.0942522	0.560737	-0.140641	0.214146	0.251639	-0.781663	-0.154746	-0.0831592	-0.00459218	-0.205349	-0.0274109	-0.216353	0.384721	-0.121253
CCDC53	grey	0.473309	-0.41822	0.264848	0.1592	-0.459562	0.920377	0.0732835	-0.1824	0.340427	0.727306	0.420108	0.29543	-0.136275	0.0315788
CCDC59	grey	0.0369217	-0.517127	0.015685	-0.573118	0.0903622	0.354922	0.186875	0.461206	-0.170003	-0.276187	0.240115	-0.451815	-0.575674	0.352134
CCDC64	grey	0.103369	-0.637015	0.27303	-0.441802	-0.425963	0.594716	0.699029	0.225882	-0.0382666	0.217161	0.06178	-0.163551	-0.569621	0.305331
CCDC69	grey	0.0353798	-0.315569	0.28666	-0.226631	-0.0796475	0.715159	0.316437	0.391217	-0.178009	0.0446326	0.211786	-0.322729	-0.265931	0.424795
CCDC84	grey	-0.379654	-0.342224	-0.0495001	-0.664288	0.264286	-0.562589	0.120611	0.448272	-0.381543	-0.502979	-0.383767	-0.455858	-0.554761	0.275429
CCDC88B	grey	0.208122	-0.505799	0.319093	-0.49882	0.140894	0.507291	-0.0868435	0.12143	0.282224	0.303622	0.119745	0.234298	-0.506511	0.28361
CCDC88C	grey	0.163662	-0.548703	0.229087	-0.123574	-0.0592431	0.679413	0.124125	0.268541	0.048157	0.179311	0.0451919	-0.0483058	-0.33521	0.289127
CCDC91	grey	-0.224688	-0.26655	-0.408591	-0.56077	0.433356	-0.372797	-0.236059	0.285447	-0.298609	-0.639647	-0.148022	-0.312784	-0.438387	-0.00799828
CCDC92	grey	0.00257505	-0.245872	0.427436	0.217135	-0.0505947	0.855808	-0.0772225	0.20323	-0.0741703	0.312192	0.0151118	0.209351	0.0173543	0.332836
CCDC94	grey	0.217466	-0.480398	0.34292	-0.411522	-0.0677845	0.581085	0.0721997	0.32075	0.106275	0.163435	0.376354	-0.291849	-0.475243	0.430224
CCL20	grey	-0.461649	0.406738	-0.242729	-0.0207589	0.275656	-0.766799	-0.097454	0.0299212	-0.368343	-0.522837	-0.432182	-0.23127	0.178587	-0.103713
CCL3 /// CCL3L1 /// CCL3L3	grey	-0.0784778	0.850683	-0.424378	0.605337	0.22588	-0.501216	-0.263172	-0.39632	-0.0681511	-0.168538	-0.109125	-0.103521	0.765289	-0.479639
CCL4	grey	0.267191	-0.106528	-0.0465407	0.117809	-0.0812475	0.185713	-0.241821	-0.273379	0.251827	0.381768	0.0520154	0.0947223	0.00309483	-0.187082
CCL5	grey	0.249685	0.0837008	-0.145575	0.587462	-0.25039	0.376397	-0.357931	-0.363718	0.166612	0.351576	0.163947	0.189419	0.359717	-0.322223
CCM2	grey	0.0227544	-0.660153	0.0451068	-0.598947	0.104024	0.601079	0.0754765	0.300268	-0.113188	-0.0583529	0.0986908	-0.0410927	-0.649801	0.264548
CCNB1IP1	grey	-0.101611	-0.0967735	0.365887	-0.076326	0.149188	0.389533	0.452449	0.347257	-0.178754	0.044677	0.132295	-0.122214	-0.0824795	0.447306
CCNC	grey	0.249873	-0.136958	-0.000436537	-0.114101	0.0403567	-0.408475	-0.301491	0.00308397	0.310854	0.106142	0.232078	-0.0565265	-0.167045	0.0182176
CCND3	grey	0.139988	-0.488682	-0.0739203	-0.446718	0.156429	0.336705	0.0955539	0.0478598	0.110895	0.0727847	0.189999	0.201525	-0.493945	0.0354046
CCNDBP1	grey	0.120766	0.194347	-0.244928	-0.0406701	-0.266351	-0.218568	0.151807	0.0621492	-0.0404259	-0.320044	0.211762	-0.506606	0.0939382	-0.098298
CCNG1	grey	-0.576924	-0.227912	0.254903	-0.518903	0.59996	-0.246287	0.203721	0.735105	-0.476586	-0.633007	-0.507363	-0.256483	-0.360014	0.595695
CCNH	grey	-0.294076	0.10894	-0.0938928	-0.331318	0.213642	-0.527179	0.488952	0.43426	-0.380837	-0.597681	-0.215651	-0.66267	-0.118051	0.236149
CCNI	grey	-0.544423	0.241729	0.694982	0.387852	0.188183	0.0509327	-0.0985487	0.482465	-0.384179	-0.104433	-0.442229	0.223112	0.380305	0.583199
CCNK	grey	0.609675	-0.22419	0.330344	0.0505505	-0.490922	0.531917	0.198734	-0.287246	0.591314	0.82094	0.621121	0.145643	-0.127867	0.0268108
CCNL1	grey	-0.0102134	0.287884	-0.467381	0.112382	0.29831	-0.705468	-0.316184	-0.26287	0.109504	-0.275794	-0.139713	0.163258	0.195313	-0.436891
CCNL2	grey	-0.367646	0.243261	0.0121584	-0.116926	0.410354	-0.686077	-0.176555	0.279928	-0.213426	-0.492468	-0.375384	-0.0469696	0.0911879	0.130036
CCNT1	grey	-0.429066	-0.118873	-0.208685	-0.528567	0.549585	-0.494892	-0.0064573	0.477082	-0.46635	-0.735895	-0.298228	-0.476347	-0.356428	0.219377
CCNY	grey	-0.139887	0.740618	-0.390138	0.622418	0.386699	-0.155013	-0.292431	-0.395517	-0.0548846	-0.157627	-0.153921	0.437036	0.760855	-0.471121
CCR4	grey	-0.244166	0.398751	0.0397686	0.2097	0.0443687	-0.827648	-0.198937	0.0256015	-0.064541	-0.248774	-0.287292	-0.0366408	0.310867	-0.0208196
CCR5	grey	0.740027	-0.215777	0.104013	0.171724	-0.510872	0.480074	0.0886586	-0.50079	0.704123	0.873644	0.623528	0.287122	-0.0585211	-0.222474
CCR6	grey	-0.427004	-0.00237163	-0.0775382	-0.31101	0.197807	-0.731221	-0.101302	0.343285	-0.367666	-0.584817	-0.38099	-0.410419	-0.186974	0.172283
CCR7	grey	-0.0800551	-0.523453	0.356108	-0.705589	-0.126692	-0.00751896	0.659819	0.448381	-0.131534	-0.0480062	0.0526169	-0.260538	-0.664908	0.503884
CCS	grey	-0.157466	-0.30058	0.0106116	-0.30476	0.29881	0.452634	-0.010866	0.31205	-0.268246	-0.22675	-0.152947	-0.101225	-0.303212	0.213445
CCSER2	grey	-0.279503	-0.176354	0.0368235	-0.171053	0.0100546	-0.259396	0.714862	0.257379	-0.32082	-0.19888	-0.232609	-0.183938	-0.208696	0.187739
CCT2	grey	0.32286	-0.199553	0.0939104	-0.247784	0.0589381	-0.451631	-0.222374	-0.0758381	0.490275	0.229334	0.358505	0.127368	-0.283603	0.0306766
CCT3 /// LOC101927137	grey	0.465781	-0.552827	0.135537	-0.263089	-0.232893	0.859149	0.0268126	-0.140796	0.395555	0.535479	0.43224	0.253713	-0.430529	0.0261671
CCT4	grey	0.398575	-0.650681	0.56528	-0.484403	-0.420683	0.385702	0.380685	0.127508	0.46807	0.551992	0.322233	0.134029	-0.615169	0.393682
CCT5	grey	0.674278	-0.167058	-0.0293241	0.178974	-0.460733	0.789042	-0.248741	-0.5351	0.589542	0.76222	0.602168	0.351347	0.00306694	-0.326918
CCT6A	grey	0.127698	0.0516922	-0.595763	-0.238662	0.0397576	-0.550325	-0.0787808	-0.287529	0.127274	-0.233476	-0.0617709	-0.358649	-0.138119	-0.463232
CCT6P1 /// CCT6P3	grey	0.167711	-0.270859	-0.272238	-0.477015	-0.0217986	-0.326438	0.522504	-0.0729371	0.241928	-0.166308	0.111879	-0.0397785	-0.421164	-0.150411
CCT7	grey	0.46942	-0.452381	0.20212	-0.0219468	-0.359222	0.907641	-0.117563	-0.157157	0.410607	0.577038	0.41221	0.301277	-0.242579	0.0254512
CCT8	grey	0.351779	-0.645395	0.152063	-0.50872	-0.427838	0.344065	0.163042	-0.0527818	0.264974	0.487723	0.336772	-0.0232698	-0.643101	0.083969
CCZ1 /// CCZ1B	grey	0.645415	-0.281239	-0.104987	0.211578	-0.374446	0.432222	-0.183918	-0.433457	0.524752	0.672368	0.550038	0.103549	-0.0829059	-0.297538
CCZ1B	grey	-0.331292	-0.444231	0.167132	-0.504431	-0.238071	-0.124691	0.625047	0.495991	-0.465012	-0.307807	-0.263487	-0.454982	-0.507602	0.398058
CD164	grey	0.202075	0.417598	-0.071358	0.439007	-0.195588	-0.476114	-0.290981	-0.535278	0.44114	0.32053	0.0906028	0.475298	0.435245	-0.408913
CD2	grey	0.167052	-0.655132	0.178263	-0.482019	-0.258899	0.724976	0.342388	0.233088	-0.0302499	0.196261	0.0997771	-0.257484	-0.590986	0.276787
CD247	grey	-0.18487	-0.533426	0.0599139	-0.827309	0.366936	0.067677	0.239248	0.485523	-0.229824	-0.332585	-0.149065	-0.293856	-0.711722	0.383697
CD27	grey	0.3282	-0.418511	-0.0507772	-0.223397	-0.25255	0.759848	-0.00822375	-0.160343	0.203821	0.308221	0.327343	0.279022	-0.322699	-0.0945353
CD28	grey	-0.13011	0.477299	-0.30644	0.149932	0.0867412	-0.778808	-0.307901	-0.231131	0.0284994	-0.299033	-0.167421	0.107627	0.333723	-0.339788
CD300A	grey	0.0870533	0.46493	-0.305792	0.839665	-0.170039	0.115695	-0.323213	-0.499848	0.0820845	0.179959	0.00861781	0.383187	0.708468	-0.525413
CD300C	grey	-0.222142	0.616124	0.344792	0.830862	-0.0863262	-0.0370863	-0.267125	-0.0663725	-0.127257	0.18658	-0.228773	0.226184	0.790117	0.0525499
CD37	grey	-0.113241	0.198573	0.313823	0.571941	-0.00564065	0.547532	0.0831347	-0.00713182	-0.106619	0.296561	-0.0587865	0.377381	0.441245	0.123594
CD3D	grey	0.253106	-0.596965	0.550396	-0.155507	-0.290443	0.849648	0.217085	0.160725	0.206941	0.573127	0.21128	0.250824	-0.390268	0.395461
CD3E	grey	0.275786	-0.0643003	0.441065	0.278159	-0.237925	0.581443	-0.264843	-0.181319	0.421737	0.591133	0.264838	0.642578	0.141119	0.0926934
CD3G	grey	0.174521	-0.433724	0.395835	0.131813	-0.410079	0.757176	0.479307	0.0833512	0.0432125	0.510317	0.109866	0.137183	-0.161642	0.248075
CD4	grey	-0.244966	0.374324	0.268134	0.616526	0.146854	0.544978	-0.175239	0.0871446	-0.259058	0.0633736	-0.212311	0.227819	0.584954	0.145185
CD40LG	grey	-0.138135	-0.362167	0.362435	-0.273699	0.0193675	0.575918	0.542822	0.39289	-0.174473	-0.00899358	-0.234962	-0.0305282	-0.299644	0.434991
CD44	grey	-0.487342	0.644438	-0.156445	0.242037	0.336916	-0.834783	0.0105485	0.135085	-0.351816	-0.63068	-0.45818	-0.168225	0.488628	-0.0472861
CD46	grey	0.0577276	0.492332	-0.221482	0.430928	0.0332839	-0.668289	-0.370096	-0.446735	0.278859	0.0530812	0.00632661	0.414619	0.469469	-0.432701
CD47	grey	-0.342962	0.0371921	-0.129199	-0.115929	-0.139877	-0.200264	0.0263066	0.0989702	-0.395614	-0.327918	-0.460521	-0.181761	-0.0137518	-0.0372955
CD48	grey	-0.431347	-0.131778	0.380651	-0.390627	0.767707	-0.0124827	0.000789435	0.726148	-0.355068	-0.453946	-0.387024	-0.197838	-0.23308	0.660549
CD5	grey	-0.212611	-0.435124	0.549811	-0.453144	-0.137905	0.15254	0.713982	0.629922	-0.263314	-0.110383	-0.0288605	-0.282947	-0.469649	0.690875
CD52	grey	0.0863812	-0.276062	0.400078	0.15758	-0.05289	0.774746	-0.195808	0.180357	0.0564465	0.290759	0.0139059	0.192713	-0.0264553	0.299373
CD53	grey	-0.50544	0.470022	-0.14045	0.220658	0.404156	-0.806637	-0.180612	0.0636555	-0.34831	-0.439511	-0.518725	0.0521607	0.36734	-0.0820512
CD55	grey	-0.309432	0.209578	0.107396	-0.129252	0.0986477	-0.616716	0.588745	0.293552	-0.239302	-0.38162	-0.213391	-0.228129	0.0397102	0.217653
CD58	grey	-0.208652	0.548926	-0.256444	0.488996	-0.00706321	-0.571304	0.0963252	-0.125163	-0.227484	-0.253019	-0.333986	-0.218471	0.545845	-0.256618
CD59	grey	0.790329	-0.405977	-0.152664	-0.297236	-0.443455	0.404107	-0.0700458	-0.483889	0.769324	0.631531	0.605828	0.0543462	-0.402089	-0.320564
CD6	grey	-0.40164	0.233112	-0.121079	-0.168425	0.371743	-0.909587	0.0393609	0.152588	-0.230222	-0.507682	-0.389285	0.035222	0.0336291	0.00693704
CD63	grey	-0.115905	0.730062	-0.232026	0.715084	0.245653	0.0735191	-0.325773	-0.158255	-0.161128	-0.17841	-0.147275	-0.0694215	0.806729	-0.250594
CD69	grey	0.454842	-0.266625	0.222012	0.124671	-0.456502	0.539816	0.168546	-0.330056	0.474246	0.695124	0.169977	0.293661	-0.0891471	-0.093356
CD7	grey	0.199664	-0.460184	0.345482	-0.227859	-0.223805	0.745862	0.214392	-0.0718031	0.235383	0.546769	0.178381	0.431436	-0.352734	0.161077
CD79A	grey	0.68798	0.0649099	0.207404	0.2086	-0.355193	0.2521	-0.239965	-0.503561	0.819238	0.769479	0.630334	0.379167	0.118688	-0.192012
CD81	grey	0.683372	-0.156202	-0.0676747	0.232087	-0.440728	0.691225	-0.157038	-0.341428	0.514034	0.561045	0.648519	-0.0254377	0.0432061	-0.220749
CD83	grey	0.088641	0.776721	-0.399737	0.677152	-0.0869895	-0.0886666	-0.106289	-0.414797	-0.044602	-0.0637473	0.0582563	-0.187211	0.775631	-0.485676
CD86	grey	-0.311637	0.90151	-0.232959	0.620965	0.318222	-0.542432	-0.202817	-0.166128	-0.282096	-0.29615	-0.319836	-0.0636734	0.81861	-0.264243
CD8A	grey	0.75789	-0.0097584	-0.167092	0.139972	-0.476959	0.105097	-0.417571	-0.596745	0.801028	0.580646	0.629892	0.145977	0.0449125	-0.438004
CD96	grey	-0.206089	-0.451138	-0.0788886	-0.507647	0.0139194	0.0214472	-0.0920706	0.328641	-0.25058	-0.417398	-0.229633	-0.268027	-0.509594	0.165871
CD97	grey	0.11613	0.21582	0.123435	0.739768	-0.281153	0.573725	-0.0229102	-0.227407	0.0631503	0.372724	0.0419876	0.335572	0.538302	-0.129343
CD99	grey	-0.277084	0.139002	-0.0013819	0.180033	0.44557	0.306374	-0.280937	0.347331	-0.385942	-0.359888	-0.282329	-0.272142	0.21562	0.207329
CDC123	grey	0.372529	-0.376368	0.186243	-0.0497189	-0.0884634	0.438135	-0.283524	0.12173	0.204263	0.345463	0.489392	-0.164299	-0.244123	0.211945
CDC16	grey	-0.0346441	-0.131791	0.231982	-0.264007	0.261166	0.0686845	-0.041773	0.329607	-0.0902791	-0.0568856	0.0435563	-0.15153	-0.203363	0.32999
CDC25B	grey	0.184926	-0.476796	0.100026	-0.213415	-0.162736	0.888458	0.0974057	0.125055	-0.0227989	0.226883	0.182103	-0.116957	-0.349554	0.161902
CDC26	grey	0.105823	-0.522814	-0.138109	-0.380599	-0.0140163	0.667043	0.313331	-0.0200614	-0.034017	0.130286	0.0255506	0.081426	-0.47606	-0.0370311
CDC37	grey	0.0647528	0.558561	-0.605981	0.492543	0.316866	-0.459181	-0.301191	-0.413676	0.0636459	-0.19444	-0.00713528	0.0793234	0.541303	-0.588931
CDC40	grey	-0.241324	0.212663	-0.272703	-0.172847	0.594058	-0.762109	-0.305465	0.210696	-0.191176	-0.547747	-0.16028	-0.276697	0.0181605	0.00346465
CDC42	grey	0.174636	0.181566	0.255249	0.702585	-0.0838307	0.556986	-0.382535	-0.177506	0.158249	0.497577	0.132033	0.404353	0.483227	-0.0190729
CDC42-IT1	grey	-0.241437	0.0923758	-0.286507	-0.189701	0.0489239	-0.718589	-0.205515	-0.106091	-0.0610055	-0.37075	-0.328715	-0.0461395	-0.0690467	-0.221945
CDC42EP3	grey	0.256666	0.564339	-0.298888	0.796236	-0.206186	-0.0633437	-0.0672876	-0.586618	0.280145	0.25935	0.0824633	0.220514	0.711812	-0.557604
CDC42SE1	grey	-0.111276	0.0295039	0.324804	0.3039	-0.208169	-0.21519	-0.00827642	-0.0761836	0.0287623	0.288511	-0.190145	0.243047	0.13875	0.0844191
CDC42SE2	grey	-0.165394	0.485922	-0.235531	0.194081	0.240552	-0.887395	-0.282894	-0.21783	0.0516138	-0.235609	-0.20918	0.160412	0.346828	-0.283695
CDC5L	grey	0.0253175	0.410861	0.0649901	0.212405	0.131384	-0.616151	-0.340999	-0.284009	0.309925	0.145389	-0.0533958	0.340112	0.318431	-0.167689
CDCA4	grey	0.592721	-0.249976	-0.411355	-0.123284	-0.401622	0.456374	-0.182295	-0.356418	0.331924	0.269138	0.534242	-0.30977	-0.216631	-0.377265
CDCA7L	grey	0.436856	-0.299419	0.305795	-0.184008	-0.16282	0.280356	0.0647471	-0.116668	0.51812	0.519586	0.426528	0.445486	-0.266779	0.0923705
CDIPT	grey	0.111844	-0.303013	0.0167635	0.037539	-0.0390815	0.692459	-0.276882	0.0688037	-0.0106556	0.12066	0.0465841	-0.0137813	-0.111222	0.0573643
CDK17	grey	-0.256856	-0.134148	-0.285117	-0.450414	0.35673	-0.795858	0.0745433	0.16986	-0.191599	-0.487043	-0.247991	-0.188571	-0.337406	-0.0156779
CDK2AP1	grey	0.299851	0.442303	0.153434	0.503785	0.036829	0.377519	-0.27385	-0.398689	0.437386	0.476471	0.217024	0.446694	0.523777	-0.168382
CDK2AP2	grey	0.311613	0.201245	0.285191	0.645483	-0.405207	0.543189	0.0437393	-0.393768	0.362486	0.698676	0.173319	0.50189	0.465529	-0.141085
CDK4	grey	0.473264	-0.132544	0.176806	0.344958	-0.319063	0.734182	-0.342316	-0.43816	0.519927	0.762655	0.379519	0.594959	0.116314	-0.188376
CDK5RAP1	grey	-0.258464	-0.392647	0.153074	-0.505413	0.21649	-0.287796	0.403636	0.443069	-0.275518	-0.204397	-0.229604	-0.295381	-0.50245	0.385364
CDK5RAP3	grey	-0.326909	0.286854	-0.246611	-0.103968	0.439508	-0.507053	0.0808206	0.195461	-0.386795	-0.535527	-0.341763	-0.255148	0.110641	-0.0211756
CDK7	grey	0.0224843	-0.59884	-0.176764	-0.572967	0.200929	0.0695651	-0.10137	0.254082	-0.110455	-0.196892	0.106128	-0.294753	-0.637369	0.125672
CDKN1A	grey	-0.193433	0.696266	-0.167237	0.40787	-0.117746	-0.338155	0.0419666	-9.96e-05	-0.304816	-0.367157	-0.0368931	-0.547551	0.58936	-0.104283
CDKN1B	grey	-0.447844	-0.186158	-0.14991	-0.515539	0.436776	-0.329169	0.0834365	0.589777	-0.493394	-0.827323	-0.3741	-0.411581	-0.34091	0.281803
CDKN2AIP	grey	-0.181397	0.0950269	-0.217085	-0.250072	0.303752	-0.799895	0.0853424	0.000325171	0.0346639	-0.398683	-0.271147	0.143599	-0.090954	-0.122573
CDR2 /// LOC101060399	grey	-0.438019	-0.417578	0.0465743	-0.581586	0.332314	0.00546519	0.476686	0.546334	-0.447879	-0.564587	-0.386004	-0.122217	-0.507216	0.380893
CDV3	grey	-0.379571	0.246277	0.137758	0.155976	0.127748	-0.38758	0.266845	0.414891	-0.371137	-0.481469	-0.141983	-0.110657	0.24246	0.295687
CEBPZ	grey	0.0941869	-0.154542	-0.115546	-0.451422	0.0931998	-0.524363	-0.0343376	0.0790726	0.116082	-0.131717	0.199489	-0.367046	-0.373206	0.0484836
CECR1	grey	0.0549293	0.560621	0.0660992	0.923441	-0.0192113	0.319486	-0.361917	-0.330224	0.0745778	0.331499	0.0132489	0.447038	0.816741	-0.23029
CECR5	grey	0.327393	-0.181551	0.0626418	0.132909	-0.188134	0.755435	-0.116812	-0.350815	0.281064	0.558248	0.312274	0.512489	-0.0195642	-0.166006
CELF1	grey	0.0110818	0.276285	-0.0779065	0.216633	0.0113889	-0.681178	-0.359532	-0.343013	0.271769	0.0997868	-0.0936027	0.421413	0.237632	-0.291781
CELF2	grey	-0.336324	0.168811	-0.332941	-0.363604	0.204606	-0.676227	-0.0888277	0.0536588	-0.284957	-0.539592	-0.33577	-0.2148	-0.107272	-0.13881
CENPC	grey	-0.143836	-0.0277458	-0.0790928	-0.387563	0.232379	-0.658348	0.392562	0.223174	-0.0992293	-0.347861	-0.143978	-0.220672	-0.234746	0.114634
CENPK	grey	0.48619	-0.358999	-0.480543	-0.396985	-0.22737	-0.161215	0.183292	-0.308299	0.445398	0.0247991	0.359843	-0.0863654	-0.4298	-0.39368
CEP120	grey	-0.210775	0.233189	-0.365658	-0.250686	0.28732	-0.877676	-0.153581	-0.0172157	-0.0646333	-0.533452	-0.312418	-0.205103	-0.0248326	-0.201403
CEP350	grey	0.146944	-0.538095	0.243397	-0.34325	-0.0454423	0.73087	0.0994039	0.108216	0.0510114	0.339463	0.0404159	0.0443225	-0.465441	0.236669
CEP57	grey	-0.189625	0.124827	-0.0799748	-0.163883	0.223635	-0.886118	0.0294469	0.180794	-0.056788	-0.387892	-0.232799	-0.254806	-0.0424546	0.0527747
CEP68	grey	-0.517452	-0.326909	0.216721	-0.382897	0.399065	0.188624	0.429211	0.669563	-0.575662	-0.464578	-0.442535	-0.312765	-0.340347	0.537867
CEP85L	grey	-0.139672	-0.443863	-0.231398	-0.655745	0.343586	0.123778	-0.130486	0.288529	-0.193271	-0.455659	-0.185292	-0.188541	-0.560374	0.0968448
CERK	grey	-0.64976	-0.0118618	-0.0565517	-0.367939	0.397703	-0.67632	0.277535	0.503404	-0.614597	-0.738835	-0.654383	-0.436349	-0.204407	0.280544
CERS2	grey	0.136267	0.136919	0.206064	0.367294	0.0566664	0.766152	-0.158691	-0.0957202	0.1214	0.33977	0.0466656	0.242729	0.309195	0.0418046
CES1 /// LOC100653057	grey	0.0824697	0.462151	0.0937318	0.804142	-0.123173	0.0959883	-0.26301	-0.301453	0.0985417	0.381103	0.0467238	0.273901	0.672355	-0.203214
CETN2	grey	0.12917	0.0415432	0.237838	0.561195	-0.267832	0.581398	-0.397763	-0.122274	0.106543	0.375154	0.12487	0.283279	0.340436	-0.0016492
CETN3	grey	0.329474	-0.42979	0.00852175	-0.412713	-0.259304	0.356261	0.297348	-0.214046	0.301182	0.419857	0.114458	0.166061	-0.451317	-0.105254
CFL1	grey	0.121509	0.38055	0.111711	0.743617	-0.180693	0.296292	-0.392092	-0.289075	0.18489	0.317719	0.147729	0.524389	0.628873	-0.187637
CFLAR	grey	0.184095	0.235446	0.381395	0.569611	-0.263497	0.217805	-0.237754	-0.359777	0.35515	0.657396	0.0600541	0.668618	0.436323	-0.0755804
CGGBP1	grey	-0.057747	0.316474	0.0185052	0.115356	0.111696	-0.603755	-0.222872	-0.208146	0.220272	-0.00818639	-0.139887	0.399812	0.230732	-0.165165
CGRRF1	grey	-0.253177	-0.260997	-0.111821	-0.462091	0.340516	-0.385443	0.160263	0.487482	-0.301564	-0.594311	-0.0414722	-0.434361	-0.397273	0.285937
CHCHD1	grey	0.573521	-0.539918	0.0862693	-0.319219	-0.551653	0.617302	0.135434	-0.219125	0.398737	0.646052	0.546168	-0.0540692	-0.486545	-0.0432878
CHCHD10	grey	-0.120725	0.0883973	0.0334747	0.062956	0.238346	0.551764	0.148417	0.1879	-0.258114	-0.11371	0.00630568	-0.169362	0.107137	0.170211
CHCHD2	grey	0.192385	-0.425953	0.240711	-0.25988	0.0345305	0.620926	0.204159	0.323206	0.01386	0.153787	0.316693	-0.29222	-0.368328	0.380824
CHCHD7	grey	0.211796	-0.537518	-0.231251	-0.743629	-0.0425244	0.033479	0.384782	-0.00108119	0.159195	-0.0393152	0.292292	-0.0947792	-0.710737	-0.0352815
CHD1	grey	-0.275585	0.238354	-0.252983	-0.116764	0.383336	-0.90999	-0.108512	0.112382	-0.201877	-0.481179	-0.228738	-0.274369	0.0310653	-0.0548926
CHD2	grey	-0.329443	0.209519	-0.237388	-0.0882504	0.369488	-0.89992	0.0356879	0.0227892	-0.198588	-0.405769	-0.337598	0.0050048	0.0387894	-0.11464
CHD3	grey	-0.130361	-0.460067	-0.0352181	-0.392573	0.165434	0.592766	0.292296	0.346978	-0.328856	-0.217241	-0.0573648	-0.138926	-0.422176	0.230695
CHD4	grey	0.319283	-0.480896	0.427823	-0.149786	-0.411278	0.852598	0.38359	0.0396432	0.198435	0.597362	0.328248	0.0317957	-0.344456	0.278613
CHD8	grey	0.0716442	-0.334915	0.377923	-0.0842923	0.149551	0.294795	0.161932	0.165092	0.0442399	0.42125	0.0708813	0.175077	-0.23169	0.319641
CHFR	grey	0.186971	0.565864	-0.372491	0.400565	0.0961626	-0.609205	-0.291498	-0.564781	0.335394	0.100265	0.11508	0.357651	0.494549	-0.557233
CHI3L2	grey	0.69293	-0.38767	-0.0684286	-0.115616	-0.450125	0.498409	-0.213158	-0.601056	0.709939	0.791891	0.531261	0.517048	-0.289314	-0.379307
CHIC2	grey	-0.17688	0.308493	-0.379093	-0.0619463	0.322019	-0.870456	-0.0723814	-0.0124731	-0.0865957	-0.485416	-0.183525	-0.117044	0.127601	-0.217068
CHKB	grey	-0.2706	0.716065	-0.148671	0.483815	0.308454	-0.0876079	-0.103079	-0.0515918	-0.288121	-0.261701	-0.263456	-0.0622135	0.661519	-0.153249
CHKB-CPT1B /// CPT1B	grey	0.144809	-0.546032	0.446581	-0.329184	0.00619401	0.470096	0.260123	0.425919	0.0650461	0.143525	0.155226	-0.00519065	-0.45465	0.516659
CHMP1B	grey	-0.125799	0.71884	-0.316777	0.343474	0.322559	-0.743855	-0.349397	-0.178895	0.0148801	-0.384516	-0.16988	0.00390713	0.57732	-0.315313
CHMP2A	grey	0.410138	-0.112029	-0.00144277	0.300084	-0.306799	0.909267	-0.0967467	-0.287342	0.213139	0.537338	0.37774	0.15274	0.108511	-0.161434
CHMP2B	grey	-0.0972998	0.0369665	-0.408803	-0.0385439	-0.0692876	-0.370384	-0.191307	0.0338369	-0.254562	-0.391043	0.0768891	-0.364207	-0.012239	-0.175834
CHMP3 /// RNF103 /// RNF103-CHMP3	grey	-0.547718	0.0151302	-0.0357752	-0.204356	0.738304	-0.095573	-0.34447	0.491157	-0.522287	-0.625862	-0.451829	-0.223557	-0.0602172	0.290716
CHMP3 /// RNF103-CHMP3	grey	-0.21432	0.0368961	0.282739	0.0208096	0.35165	0.294232	-0.364194	0.361601	-0.180803	-0.162483	-0.108134	0.156331	0.0891064	0.345904
CHMP4A /// TM9SF1	grey	0.378222	-0.212359	-0.0824352	0.0751586	-0.217571	0.894905	0.0902946	-0.149816	0.157493	0.321667	0.347348	0.0367851	-0.0490027	-0.105543
CHMP4B	grey	-0.178719	-0.0307409	-0.0197647	-0.0550839	0.311636	0.419463	-0.152145	0.328301	-0.310128	-0.32032	-0.0265831	-0.229611	-0.00390976	0.225177
CHMP5	grey	0.783789	-0.218342	-0.118005	0.16405	-0.696019	0.553859	0.129822	-0.681071	0.706345	0.867735	0.581829	0.26635	-0.06378	-0.460098
CHMP7	grey	-0.268149	-0.501494	0.30654	-0.528125	0.177806	0.263477	0.631982	0.483034	-0.322942	-0.119115	-0.195324	-0.0383924	-0.532909	0.4821
CHN1	grey	-0.0543883	-0.343409	0.171189	-0.327528	0.19624	0.188022	-0.040492	0.368394	-0.0658262	-0.147045	-0.0589567	-0.222435	-0.335618	0.330112
CHORDC1	grey	-0.0461914	-0.204357	-0.0903707	-0.499593	-0.13969	-0.490573	0.622202	0.12963	-0.047205	-0.24019	-0.115639	-0.373926	-0.405892	0.0630318
CHP1	grey	-0.106324	0.595953	-0.108844	0.831057	0.157368	0.191693	-0.427912	-0.261938	-0.14947	0.105103	-0.130116	0.195618	0.776744	-0.253754
CHRM3-AS2	grey	-0.00536151	-0.432935	-0.0073681	-0.536029	0.138537	-0.0274081	0.325422	0.131206	0.0190213	-0.0735877	-0.0873086	0.115656	-0.524387	0.0852141
CHST11	grey	0.125937	0.284711	-0.0816485	0.145326	-0.391926	0.124115	-0.182402	-0.221586	0.0350695	0.0567852	0.0785792	-0.295177	0.242812	-0.193491
CHST12	grey	0.670448	-0.162908	-0.0396845	0.302729	-0.66399	0.611359	-0.116293	-0.624624	0.594819	0.842689	0.468479	0.280385	0.0558068	-0.403884
CHSY1	grey	0.0587404	0.414667	-0.549455	0.161063	0.156294	-0.565746	-0.26579	-0.3971	0.0846073	-0.146601	-0.0591477	-0.155039	0.272845	-0.527571
CHTF8	grey	0.23938	0.109703	0.33869	0.493215	-0.350393	0.513464	-0.315401	-0.273376	0.325171	0.580059	0.163983	0.574552	0.348365	-0.0442322
CHTOP	grey	0.321399	-0.135394	-0.0412307	-0.38448	-0.124464	0.0810797	0.016891	-0.011635	0.218355	0.0809211	0.422109	-0.312816	-0.288875	0.012965
CHURC1	grey	0.591657	-0.190015	-0.154141	-0.203998	-0.209492	0.0920556	-0.148784	-0.101711	0.432862	0.164127	0.685574	-0.266814	-0.22738	-0.105275
CIB1	grey	-0.170805	-0.31875	0.0737024	-0.424268	-0.0852857	0.00536579	0.711279	0.470467	-0.356201	-0.3139	0.00869663	-0.590858	-0.405842	0.372206
CIC	grey	0.0452799	-0.301984	0.334214	-0.0760235	-0.322714	0.614573	0.371271	0.339377	-0.151023	0.104257	0.291585	-0.35714	-0.19774	0.407962
CIDEB	grey	-0.0517047	0.475176	-0.00163469	0.701938	0.0166394	0.430716	-0.120106	-0.07252	-0.163339	0.0437758	0.0312981	-0.012544	0.653223	-0.0794622
CIR1	grey	-0.145167	-0.416526	0.0209956	-0.567314	0.481736	-0.177181	-0.114487	0.421405	-0.168358	-0.310931	-0.113903	-0.258842	-0.534279	0.328155
CIRBP	grey	-0.502157	-0.253013	0.247796	-0.492525	0.38016	0.0371229	0.24525	0.43138	-0.384195	-0.342646	-0.654057	0.0289359	-0.355626	0.390333
CIRH1A	grey	0.377344	-0.389867	0.262471	-0.0658591	-0.160952	0.170861	-0.205892	-0.0484059	0.40518	0.517756	0.525178	0.164372	-0.287531	0.139193
CISD1	grey	0.690567	-0.226465	-0.0947039	0.314371	-0.58993	0.759846	0.0159118	-0.5803	0.57395	0.794371	0.606429	0.377705	0.0275086	-0.39277
CISH	grey	0.420061	-0.166021	0.253943	0.156711	-0.474718	0.516962	0.027976	-0.336229	0.350133	0.782821	0.229067	0.15554	-0.0185673	-0.070971
CITED2	grey	-0.348636	-0.0169599	-0.101579	-0.281589	0.56927	-0.0824829	-0.271246	0.354602	-0.276605	-0.602784	-0.359002	-0.0704126	-0.115246	0.168243
CIZ1	grey	-0.153476	-0.306705	0.0451335	-0.272588	0.243346	0.627963	-0.0708414	0.366938	-0.331323	-0.195991	-0.133373	-0.241887	-0.266146	0.275219
CKAP4	grey	-0.0913415	0.624083	0.267042	0.637092	-0.258219	-0.112129	0.27105	-0.0605996	-0.0659524	0.119794	0.00226748	-0.148772	0.668517	0.0556241
CKLF	grey	0.156004	0.234712	-0.132599	0.427748	-0.0602037	0.622209	-0.310956	-0.180294	-0.00699666	0.118876	0.0788952	-0.0208683	0.387806	-0.190553
CKLF /// CKLF-CMTM1	grey	-0.132154	0.229304	-0.15044	0.222873	0.153153	0.353871	-0.287861	0.0926838	-0.248735	-0.268913	-0.160179	-0.199252	0.286948	-0.0327502
CKS1B	grey	0.775559	-0.359128	-0.0485211	-0.0122233	-0.427478	0.741754	-0.0898532	-0.387898	0.663235	0.641091	0.694577	0.252053	-0.202643	-0.235806
CKS2	grey	0.544564	-0.275814	-0.051563	-0.222142	-0.362031	0.0924832	0.526444	-0.278016	0.535826	0.381293	0.403573	0.0198269	-0.298612	-0.152202
CLASRP	grey	-0.0834322	-0.353971	0.0132966	-0.367672	0.115327	0.544713	0.242095	0.43299	-0.334381	-0.248675	0.0432361	-0.479559	-0.361067	0.317113
CLEC2B	grey	0.333853	-0.612708	0.117956	-0.493502	-0.13395	0.693851	0.295667	0.0772002	0.214071	0.299129	0.290071	-0.0325286	-0.588118	0.163807
CLEC2D	grey	0.128037	-0.0744113	-0.0263275	-0.302825	-0.271668	-0.569209	0.0462686	-0.245435	0.28804	0.143154	0.0421251	0.0825876	-0.243062	-0.16372
CLEC4E	grey	-0.141527	0.919509	-0.285833	0.681512	0.365397	-0.483764	-0.311038	-0.247155	-0.104549	-0.22548	-0.145024	-0.0013997	0.861751	-0.337109
CLIC1	grey	0.495816	0.0999012	0.0527319	0.587251	-0.396698	0.721277	-0.159688	-0.368545	0.384752	0.595813	0.397316	0.166101	0.376986	-0.213999
CLIC3	grey	-0.370284	0.353334	0.00905336	0.411465	0.0853538	0.144626	0.378032	0.12142	-0.389298	-0.275643	-0.307559	0.0809587	0.456994	0.0485567
CLINT1	grey	-0.118668	0.534394	0.0219583	0.315927	0.204965	-0.699161	-0.251387	-0.180766	0.14894	-0.0571999	-0.124506	0.321392	0.450053	-0.132166
CLIP4	grey	-0.301122	0.0353667	-0.223407	-0.196652	0.259521	-0.702796	-0.087226	-0.0742676	-0.117102	-0.321947	-0.425425	0.251772	-0.101093	-0.178598
CLK1	grey	-0.289067	0.137997	-0.424735	-0.385256	0.40745	-0.729303	0.0823067	0.235292	-0.30918	-0.760113	-0.236292	-0.489497	-0.145989	-0.0496853
CLK2	grey	0.058393	0.00054307	0.493901	-0.116512	0.394852	0.15924	-0.19138	0.20054	0.189585	0.248958	0.0144953	0.259323	-0.0394843	0.381387
CLK3	grey	-0.231349	-0.558684	0.197475	-0.400986	0.247583	0.463049	0.189497	0.514934	-0.300003	-0.218926	-0.242672	-0.0770633	-0.473353	0.427055
CLNS1A	grey	0.052062	-0.471622	0.0470375	-0.533264	0.0855983	0.620681	0.314556	0.264846	-0.113233	-0.0322498	0.133929	-0.192576	-0.517952	0.246946
CLPP	grey	0.396305	-0.497006	0.385298	-0.160046	-0.26467	0.863128	0.28387	0.0584443	0.308466	0.564787	0.439745	0.120383	-0.344417	0.277867
CLPTM1L	grey	0.483308	0.0749686	-0.0969487	0.318086	0.0106069	0.659916	-0.394299	-0.338244	0.434522	0.424829	0.464379	0.306989	0.232792	-0.23513
CLSTN1	grey	0.0823679	-0.305918	0.0346225	0.0503215	-0.133163	0.793781	-0.113315	0.0589101	-0.0920351	0.178647	0.071331	-0.0441058	-0.119975	0.0616571
CLTA	grey	0.360418	-0.272719	0.353244	0.295153	-0.206105	0.701427	-0.176217	0.0155761	0.244902	0.564262	0.357657	0.171017	0.0149397	0.187969
CMC1	grey	-0.0219249	-0.380258	-0.106316	-0.42549	-0.0510276	0.0231053	0.0183138	0.18019	-0.104221	-0.15969	-0.0713734	-0.311024	-0.418688	0.0895287
CMC2	grey	0.089754	-0.541082	0.253805	-0.208625	-0.0883154	0.608434	0.319384	0.36634	-0.114884	0.124767	0.149724	-0.26614	-0.402709	0.38518
CMC4	grey	-0.356321	-0.415801	0.428156	-0.210143	0.452477	0.426642	0.118326	0.647799	-0.374553	-0.184752	-0.292921	0.000479404	-0.295941	0.631717
CMPK1	grey	-0.4311	0.345776	-0.108002	-0.0523214	0.525938	-0.841825	-0.25717	0.0638238	-0.181081	-0.465387	-0.500669	0.131489	0.155763	-0.0423835
CMSS1	grey	0.188069	-0.580627	0.19465	-0.283753	-0.287568	0.682473	0.362776	0.155545	0.0334466	0.242926	0.139159	0.0182288	-0.459961	0.215375
CMTM3	grey	0.421979	0.259296	-0.328458	0.241761	0.042409	0.492403	-0.247552	-0.38396	0.316335	0.154822	0.355411	0.0940505	0.296438	-0.386095
CMTM6	grey	0.200007	0.564434	-0.553608	0.552271	-0.158522	-0.430288	-0.274303	-0.542803	0.16616	-0.0246307	0.0443123	-0.13633	0.567587	-0.646215
CMTM7	grey	0.0795939	-0.129	0.420846	0.120584	-0.186197	0.766289	0.408609	0.248001	-0.0493847	0.229442	0.150012	-0.0652711	0.023231	0.368602
CMTM8	grey	0.0423993	-0.206299	-0.0521948	-0.232187	-0.0813903	0.158697	0.016079	0.0660454	-0.0313257	-0.0118365	0.092218	-0.272159	-0.245575	0.0266084
CMTR1	grey	0.534199	-0.401951	0.129906	-0.0643015	-0.428909	0.86117	0.296549	-0.196084	0.356249	0.630518	0.479698	0.0180817	-0.255569	-0.0112315
CMTR2	grey	0.15241	0.0529401	-0.291603	-0.147559	-0.147858	-0.633545	-0.192036	-0.301058	0.205604	0.0329133	0.077438	-0.0738861	-0.0912736	-0.334287
CNBP	grey	-0.389258	0.306966	0.387663	0.175634	0.301847	-0.640293	-0.220661	0.33803	-0.210092	-0.192013	-0.290218	0.00327365	0.249986	0.35759
CNIH1	grey	0.106234	0.103469	-0.29085	-0.41161	0.0992771	-0.0799443	0.192962	0.0456467	-0.0249166	-0.310256	0.0787484	-0.587227	-0.15752	-0.0559009
CNN2	grey	0.194678	-0.0247656	0.609669	0.0771948	-0.124041	0.532168	-0.0610921	-0.0317575	0.306046	0.598229	0.107579	0.381719	0.0546181	0.291579
CNNM3	grey	-0.464011	-0.331298	0.344074	-0.376603	0.219046	0.315481	0.521698	0.651546	-0.548377	-0.322481	-0.380868	-0.362044	-0.352766	0.601336
CNOT1	grey	0.0343034	-0.322963	-0.176481	-0.46545	0.0528774	0.509839	0.106121	0.129606	-0.135052	-0.148835	0.105413	-0.314759	-0.40972	0.0447017
CNOT11	grey	0.346953	-0.0865789	-0.480264	-0.0710327	-0.226737	-0.206442	-0.479537	-0.572558	0.393956	0.246533	0.198568	0.269803	-0.114965	-0.597319
CNOT2	grey	-0.116797	-0.152966	-0.125588	-0.433723	0.357565	-0.574323	0.0187057	0.275147	-0.109424	-0.37692	-0.00730496	-0.349001	-0.35113	0.138934
CNOT6	grey	0.308545	-0.236867	-0.491724	-0.236888	-0.360103	0.0795686	0.0989417	-0.36432	0.20236	0.098766	0.216269	-0.233992	-0.300609	-0.451872
CNOT6L	grey	-0.31017	0.235624	0.0581653	-0.0316704	0.244528	-0.814849	-0.171879	0.147485	-0.111199	-0.300043	-0.288255	0.0240506	0.105621	0.0817966
CNOT7	grey	0.41547	-0.310819	-0.0336594	-0.266403	0.0440708	0.0903437	-0.407111	-0.264068	0.507061	0.441343	0.406056	0.311502	-0.332016	-0.132599
CNOT8	grey	-0.128355	0.303582	-0.161904	0.247429	0.255811	-0.642799	-0.439526	-0.252163	0.100217	-0.038712	-0.166551	0.402283	0.27721	-0.278272
CNP	grey	0.685456	-0.23671	0.268227	0.182597	-0.635455	0.693127	0.0725451	-0.408955	0.626125	0.904552	0.707435	0.324703	-0.0571664	-0.0950066
CNPPD1	grey	0.169295	-0.207915	0.0482323	0.0412583	-0.177495	0.859322	0.193847	0.0228132	-0.0472884	0.233999	0.139434	-0.125442	-0.0590265	0.0648929
CNPY2	grey	0.499061	-0.4376	0.0508582	-0.123963	-0.443442	0.901078	0.090894	-0.168481	0.338661	0.48693	0.47103	0.0219811	-0.295923	-0.0333681
CNPY3	grey	-0.14127	0.486411	0.18039	0.545786	0.239195	0.50952	-0.265652	-0.0515593	-0.13248	0.106562	-0.132137	0.287655	0.601769	0.031065
COA3	grey	0.745092	-0.344848	0.126542	-0.0061656	-0.550361	0.724041	-0.238412	-0.417622	0.689993	0.812641	0.653543	0.251489	-0.19358	-0.164619
COA4	grey	0.514887	-0.285492	0.283609	0.281333	-0.441796	0.843006	-0.191231	-0.292392	0.45739	0.796996	0.500813	0.436137	-0.00594359	-0.0386063
COA6	grey	0.650335	-0.44289	0.114536	-0.241814	-0.465056	0.678602	0.180853	-0.314369	0.571714	0.710584	0.520801	0.154891	-0.371575	-0.0911626
COASY	grey	0.0242268	-0.309674	0.0167193	-0.0143274	0.119338	0.798609	0.00989456	0.060233	-0.0835119	0.137423	-0.0220351	0.206207	-0.139622	0.0606659
COG4	grey	-0.121633	-0.317483	-0.0296365	-0.293119	-0.0393224	0.462085	-0.0154866	0.198306	-0.212969	-0.185538	-0.11459	-0.0496981	-0.290344	0.105861
COG8 /// PDF	grey	0.316099	-0.159588	0.100796	0.141739	-0.0400437	0.655344	-0.350389	-0.351781	0.373526	0.569508	0.221472	0.599915	0.00802886	-0.147004
COL18A1	grey	-0.248154	-0.370023	0.0451856	-0.384371	0.322506	0.228295	0.0218656	0.364092	-0.257853	-0.299194	-0.135397	-0.00489602	-0.372443	0.269201
COLCA1	grey	-0.130811	0.203468	0.342575	0.105686	0.00395643	-0.565844	-0.168041	-0.0286527	0.136772	0.140327	-0.217588	0.229989	0.144182	0.125287
COMMD1	grey	0.100711	-0.26314	0.0185351	-0.150647	-0.0289629	0.716396	-0.0893056	0.200679	-0.127117	-0.029796	0.233385	-0.251371	-0.201307	0.169739
COMMD10	grey	0.304916	0.408769	-0.510984	0.224012	-0.299487	-0.138707	-0.00603076	-0.498941	0.246149	-0.0396293	0.318082	-0.0140085	0.343027	-0.566328
COMMD3	grey	0.423903	-0.156161	0.287713	0.422305	-0.393273	0.769534	-0.0282475	-0.199443	0.335094	0.701888	0.308478	0.28482	0.153633	0.00352744
COMMD4	grey	0.306976	-0.189509	-0.130009	0.186201	-0.403174	0.723183	-0.163452	-0.24814	0.105795	0.351326	0.309846	0.0507794	-0.000672792	-0.215858
COMMD6	grey	-0.425018	-0.394238	0.283855	-0.414518	0.45382	0.353324	0.176956	0.709066	-0.485957	-0.415771	-0.436427	-0.263715	-0.380422	0.592944
COMMD7	grey	0.100203	-0.261132	0.376311	0.103305	-0.059425	0.874442	0.00994034	0.170357	-0.0176059	0.336489	0.124388	0.0522556	-0.0654686	0.315682
COMMD8	grey	0.669841	-0.115552	-0.465558	-0.0728035	-0.332737	0.515616	-0.319464	-0.493138	0.45769	0.319824	0.615226	-0.147084	-0.110343	-0.482931
COMMD9	grey	-0.137995	0.255472	-0.0403146	0.643088	0.0491717	0.30246	-0.293586	-0.106514	-0.287377	0.139488	-0.108375	0.199068	0.493621	-0.119283
COPB1	grey	-0.245311	-0.0301118	-0.191737	-0.509638	0.274762	-0.811785	0.0768306	0.310432	-0.228753	-0.57703	-0.20763	-0.523234	-0.307313	0.113525
COPE	grey	0.363142	-0.138966	-0.0264422	0.176834	-0.27179	0.826421	-0.129842	-0.187426	0.215168	0.34829	0.473136	0.0636497	0.0360124	-0.0987358
COPG1	grey	-0.0120161	0.508154	-0.221086	0.480403	0.194505	-0.654818	-0.293277	-0.383476	0.184458	0.0198752	-0.101947	0.371777	0.505438	-0.396729
COPS2	grey	0.0268796	-0.369799	-0.209408	-0.411675	0.224367	0.0348776	0.207031	0.242674	-0.0600437	-0.322389	0.156268	-0.191756	-0.430761	0.0863474
COPS5	grey	0.340596	-0.443546	-0.343337	-0.34479	-0.080622	0.579313	-0.0321133	-0.252912	0.184993	0.227594	0.216883	0.0632021	-0.41791	-0.279835
COPS6	grey	0.340745	-0.30164	0.188221	-0.0644699	-0.219657	0.837042	-0.189939	-0.00749233	0.218273	0.38132	0.42455	0.0102127	-0.181664	0.131157
COPZ1	grey	0.352595	0.16972	0.0142442	0.641862	-0.35279	0.576726	-0.296178	-0.503045	0.370372	0.592312	0.191868	0.516738	0.447498	-0.346238
COQ10A	grey	-0.297759	-0.485382	0.0496947	-0.728242	0.4694	-0.0251042	0.0136879	0.490168	-0.293513	-0.449434	-0.219254	-0.092194	-0.633896	0.370724
COQ10B	grey	-0.0621162	-0.159841	-0.216771	-0.434342	0.277732	0.0997086	-0.067033	0.309402	-0.193314	-0.502561	0.0725353	-0.518769	-0.305821	0.13528
COQ5	grey	0.520276	-0.555272	0.130829	-0.249857	-0.361017	0.786361	-0.0957961	-0.183866	0.43573	0.612761	0.444383	0.226147	-0.429642	-0.018872
CORO1A	grey	0.445785	-0.321223	0.199449	0.183483	-0.320914	0.946618	-0.159728	-0.215843	0.338692	0.657501	0.422361	0.367331	-0.0603897	-0.0212794
CORO1B	grey	0.0793933	0.0664545	0.0201337	0.324824	-0.147517	0.648468	-0.16334	-0.0658605	-0.0553616	0.180018	0.161668	0.00520159	0.22834	-0.0266665
CORO1C	grey	0.0907175	0.834811	-0.138194	0.762999	0.0933323	-0.311597	-0.227292	-0.467977	0.238634	0.131871	0.0380892	0.365797	0.859317	-0.405654
CORO7	grey	-0.409874	-0.354168	0.378456	-0.436176	0.255927	0.0882947	0.189202	0.639661	-0.473216	-0.25686	-0.407183	-0.401239	-0.410381	0.61311
COTL1	grey	-0.142315	0.667407	0.0210681	0.661444	0.116493	0.305687	-0.130068	0.00548362	-0.237143	-0.119217	-0.0980754	-0.187337	0.748141	-0.0129316
COX1	grey	-0.036612	0.0696035	0.742344	0.3998	-0.25052	0.118159	-0.0163584	0.0699657	0.166151	0.491699	-0.0641043	0.4702	0.255091	0.363865
COX14	grey	0.15475	-0.591273	0.0381116	-0.423016	-0.0641343	0.6197	0.307971	0.282683	-0.0798123	0.0359297	0.310099	-0.243066	-0.532956	0.254314
COX16	grey	0.637706	-0.0998223	-0.633986	0.0368987	-0.232764	-0.0186725	-0.45907	-0.656921	0.591019	0.278554	0.599258	0.247053	-0.0684045	-0.690688
COX17 /// POPDC2	grey	0.259554	-0.437457	-0.111767	-0.408703	-0.014381	0.603043	0.135275	0.131963	0.00124335	0.0506972	0.252279	-0.359347	-0.443863	0.0850195
COX3 /// LOC101929612	grey	-0.548388	0.280447	0.241591	0.265739	-0.00355986	-0.267716	0.439695	0.243454	-0.535779	-0.216683	-0.511751	-0.0684391	0.28444	0.235987
COX4I1	grey	-0.565193	-0.287794	0.193768	-0.482037	0.569477	0.130865	0.134334	0.763308	-0.65818	-0.59676	-0.471738	-0.431201	-0.371887	0.597557
COX5A	grey	0.598254	-0.27158	0.182305	0.161793	-0.508456	0.892066	-0.0591585	-0.244838	0.434883	0.702876	0.606183	0.058117	-0.0629193	-0.0280761
COX5B	grey	0.480703	-0.266164	-0.207128	0.0483795	-0.119096	0.662394	-0.162457	-0.184918	0.253008	0.324339	0.6058	-0.0414501	-0.127438	-0.167826
COX6A1	grey	0.411678	-0.381684	0.319823	0.150572	-0.310823	0.915093	-0.0492236	-0.00614504	0.268294	0.579157	0.471837	0.160688	-0.114746	0.177614
COX6B1	grey	0.132966	-0.462875	0.226512	-0.254718	-0.0120938	0.823716	0.133268	0.316926	-0.0666395	0.126568	0.214951	-0.197124	-0.360057	0.354143
COX6C	grey	0.137935	-0.481244	0.21407	-0.109666	0.17288	0.562188	-0.231835	0.286319	0.013096	0.155574	0.137953	0.032599	-0.303692	0.305717
COX7A2	grey	-0.0153553	-0.495539	0.22379	-0.449729	0.0676637	0.40007	0.132899	0.558604	-0.215127	-0.174103	0.0306516	-0.551485	-0.496812	0.497716
COX7A2L	grey	-0.181412	-0.0624234	0.0975515	-0.292391	0.471943	0.345687	-0.0928236	0.271754	-0.144295	-0.210043	-0.166495	-0.0435749	-0.146331	0.241755
COX7A2P2 /// COX7A2P2	grey	-0.0040108	-0.356382	0.0102503	-0.31029	0.116279	0.0842581	0.0617228	0.334524	-0.128733	-0.228613	0.050254	-0.197581	-0.360912	0.216948
COX7B	grey	0.484736	-0.309997	-0.33695	-0.0115407	-0.235692	0.606765	-0.0771309	-0.212306	0.23273	0.213893	0.586678	-0.0889398	-0.177016	-0.249845
COX7BP1 /// COX7BP1	grey	0.313932	0.0612542	0.349694	0.489303	-0.459966	0.213015	-0.0653838	-0.239895	0.417336	0.598191	0.353562	0.340705	0.285191	-0.00402035
COX7C	grey	-0.127035	-0.687449	0.248132	-0.57998	0.0109362	0.439481	0.396507	0.618525	-0.319451	-0.200377	-0.0218075	-0.359134	-0.656704	0.541675
COX8A	grey	0.361249	-0.247382	0.160961	0.218827	-0.297834	0.759228	0.0512356	0.0625326	0.138777	0.368397	0.447972	-0.153064	-0.00896464	0.135459
CPD	grey	-0.313865	0.800137	-0.188779	0.365695	0.226478	-0.721498	-0.232042	-0.138477	-0.15692	-0.387511	-0.298799	-0.130544	0.621026	-0.217085
CPNE1	grey	0.189873	0.0341316	-0.164758	0.207221	-0.358939	0.170979	0.310702	-0.504048	0.236242	0.351438	0.121349	0.616908	0.124802	-0.409863
CPNE2	grey	-0.0989966	0.389652	0.144854	0.784248	0.00393975	0.390796	-0.239486	-0.128671	-0.128236	0.221596	-0.156161	0.287393	0.645072	-0.0601513
CPNE3	grey	-0.341856	0.582634	-0.223371	0.474639	0.221922	-0.580198	-0.330623	-0.251624	-0.16709	-0.257767	-0.389182	0.375456	0.568725	-0.326637
CPOX	grey	0.259363	-0.263906	-0.328995	-0.425036	-0.296795	-0.243298	0.236935	-0.292334	0.215321	0.0729497	0.0573218	-0.122707	-0.410168	-0.315654
CPSF1 /// MIR1234 /// MIR6849 /// MIR939	grey	0.0189472	-0.10182	-0.00448601	-0.0390055	-0.18444	0.564443	0.282029	0.0836723	-0.2145	0.0287168	0.0862287	-0.284433	-0.0784132	0.0631868
CPSF3	grey	0.547298	-0.411391	0.103264	-0.35244	-0.158542	0.370105	-0.360935	-0.155944	0.504126	0.495769	0.364824	-0.022999	-0.418649	-0.00223217
CPSF3L /// MIR6727	grey	0.106103	-0.43568	0.0780681	-0.243754	-0.106794	0.754444	0.264086	0.24638	-0.105256	0.0265512	0.182878	-0.138496	-0.32136	0.220651
CPSF4	grey	0.266177	-0.499066	0.251245	-0.134436	-0.181776	0.714228	0.265608	-0.0861561	0.190639	0.564304	0.219477	0.432762	-0.338259	0.103239
CPSF6	grey	-0.338724	-0.00103456	-0.399793	-0.160565	0.403781	-0.626401	-0.155643	-0.0762808	-0.212721	-0.386846	-0.334171	0.185558	-0.0972311	-0.252534
CPTP	grey	0.0399911	-0.166858	0.674381	0.245548	-0.0396727	0.558132	0.0846801	0.155597	0.138682	0.507828	-0.0283823	0.324875	0.0580528	0.41881
CRBN	grey	-0.389939	-0.242316	-0.228071	-0.650234	0.533306	-0.521696	-0.0905761	0.368071	-0.312313	-0.656256	-0.425826	-0.26584	-0.472461	0.124307
CREB1	grey	-0.212603	-0.189762	-0.00224549	-0.220321	0.17106	0.369317	-0.0745424	0.212264	-0.241244	-0.23647	-0.288678	0.060412	-0.165955	0.11469
CREBL2	grey	-0.178113	-0.15075	0.0884346	-0.290136	-0.132856	0.179839	0.174437	0.214406	-0.146741	-0.243613	-0.275776	-0.101089	-0.186661	0.155539
CREBRF	grey	-0.184728	-0.283818	-0.0495051	-0.461949	0.137779	-0.00969345	0.0776635	0.25376	-0.133263	-0.366854	-0.214909	-0.123837	-0.376832	0.146087
CRELD2	grey	0.598272	-0.248082	-0.0439095	0.1003	-0.286502	0.658394	-0.387517	-0.356651	0.493326	0.594862	0.660415	0.16627	-0.0931672	-0.195568
CREM	grey	-0.226359	-0.030619	-0.193059	-0.352945	0.156618	-0.787461	0.129864	0.258316	-0.237606	-0.498824	-0.106554	-0.485199	-0.244401	0.0835802
CRIP1	grey	-0.2244	-0.0502904	0.222749	-0.0442611	0.228538	0.493765	-0.066654	0.443121	-0.291743	-0.290063	-0.128166	-0.255941	0.00367639	0.397014
CRIP2	grey	-0.506462	0.00387039	0.0541609	0.0454077	0.395029	0.29631	-0.179314	0.416912	-0.569066	-0.431875	-0.428494	-0.128648	0.0666041	0.268
CRIPAK	grey	-0.690948	0.0223923	0.0432102	-0.290842	0.675677	-0.294276	-0.00599844	0.511336	-0.605609	-0.69681	-0.678878	0.0528064	-0.106173	0.315251
CRLF3	grey	-0.397688	-0.314891	0.0375857	-0.59785	0.31336	-0.0855825	0.406262	0.339937	-0.324888	-0.404455	-0.465062	0.130913	-0.455016	0.23349
CRTC2	grey	-0.119911	-0.290065	0.299117	-0.288837	-0.00232481	0.265987	0.704664	0.46999	-0.258116	-0.0732141	0.0391113	-0.397828	-0.306735	0.479263
CRTC3	grey	0.271496	-0.702452	0.30991	-0.430112	-0.256836	0.666523	0.334667	0.228936	0.120355	0.3562	0.415121	-0.0355102	-0.615739	0.349017
CRY1	grey	-0.488692	-0.0313872	-0.111304	-0.409625	0.289923	-0.758711	0.354375	0.348344	-0.445668	-0.587822	-0.442682	-0.388299	-0.259147	0.175469
CRYZ	grey	0.122555	-0.349111	-0.0816247	0.024326	-0.337398	0.444037	0.0024722	-0.183064	0.0487579	0.265176	-0.0779789	0.304938	-0.144249	-0.190672
CS	grey	-0.319561	-0.111474	0.27822	-0.0751527	0.129803	0.101427	0.397114	0.405622	-0.445615	-0.103996	-0.394681	-0.313202	-0.102955	0.391375
CSDE1	grey	-0.398227	0.467971	-0.136596	0.0239197	0.369955	-0.882149	-0.257411	0.178893	-0.257389	-0.593634	-0.340991	-0.22735	0.269487	0.00638928
CSF2RB	grey	-0.0843115	0.77062	-0.0574248	0.670926	-0.0340995	0.0321379	0.322592	-0.256713	-0.102971	0.0319502	-0.0673864	0.0193488	0.781121	-0.212955
CSGALNACT1	grey	-0.520648	-0.0584627	0.0169992	-0.331297	0.577902	0.0208607	0.0583997	0.518862	-0.528251	-0.614438	-0.423841	-0.141214	-0.164218	0.335503
CSGALNACT2	grey	-0.315376	0.422792	-0.380761	-0.108806	0.29178	-0.817731	-0.0683254	0.140904	-0.353182	-0.688982	-0.229958	-0.515406	0.153112	-0.110231
CSK	grey	0.323599	0.235182	-0.0179482	0.466996	-0.230596	0.735893	-0.233803	-0.469513	0.25357	0.552201	0.241439	0.317057	0.394875	-0.298248
CSNK1A1	grey	-0.297806	0.294142	-0.390382	-0.0477592	0.288673	-0.940229	-0.19021	-0.0436632	-0.198906	-0.498703	-0.237865	-0.156518	0.10001	-0.228962
CSNK1D	grey	-0.564271	-0.0802568	0.198398	-0.427892	0.376247	-0.510659	0.358284	0.661584	-0.577998	-0.583661	-0.420132	-0.504442	-0.267967	0.517646
CSNK1G2	grey	-0.151956	-0.364186	0.40868	-0.352736	-0.0930307	0.126992	0.716409	0.431122	-0.242648	0.0316517	-0.0729444	-0.279101	-0.390674	0.517341
CSNK1G3	grey	-0.00753481	0.162873	-0.577523	-0.202194	0.259481	-0.836088	-0.132941	-0.179212	0.0596853	-0.434275	-0.051216	-0.116809	-0.0424086	-0.392255
CSNK2A2	grey	-0.286816	-0.102622	-0.0790414	-0.186499	0.46764	0.0743892	-0.027522	0.354169	-0.388486	-0.338104	-0.171971	-0.373995	-0.148333	0.212783
CSNK2B	grey	0.220102	-0.159538	0.328493	0.226385	-0.182575	0.915011	0.0463632	0.0696644	0.103768	0.393126	0.21644	0.0647598	0.0723088	0.208701
CSRNP1	grey	0.0682795	0.109965	-0.314144	-0.0134687	-0.23727	0.160438	0.376015	0.0809644	-0.228958	-0.298085	0.177077	-0.688773	0.0489228	-0.0899082
CSRP1	grey	0.0841895	0.187023	0.352536	0.500138	-0.121062	0.52545	-0.246113	0.191033	-0.0330653	0.1597	0.194181	-0.115511	0.394928	0.259578
CST7	grey	0.476092	-0.0890059	0.0865306	0.377419	-0.234001	0.378187	-0.379324	-0.308933	0.520789	0.534383	0.339075	0.277462	0.150797	-0.150081
CSTB	grey	0.248123	0.281927	-0.132821	0.31838	-0.151424	0.506127	0.115969	-0.13722	0.121324	0.0447577	0.248908	-0.221176	0.348047	-0.138558
CTA-29F11.1	grey	0.0407289	-0.437448	-0.0479478	-0.297593	-0.152411	0.399731	0.55131	0.173938	-0.124631	-0.0671406	-0.0202851	-0.135275	-0.393658	0.105432
CTB-12A17.3	grey	0.0700991	-0.545558	0.212783	-0.420423	-0.256677	0.617546	0.522343	0.355272	-0.173037	0.0656219	0.174893	-0.389247	-0.512171	0.377733
CTB-31O20.2	grey	0.0378141	-0.250371	0.0692965	-0.253092	0.111585	0.0830954	-0.0028107	0.13882	0.0693947	-0.0115348	-0.0787426	-0.11332	-0.279287	0.137787
CTBP1	grey	0.162758	0.112698	0.171083	0.408123	0.019468	0.457937	-0.39302	-0.284666	0.255732	0.465899	-0.0828738	0.535504	0.315637	-0.117365
CTC-425F1.4	grey	0.340617	-0.721902	0.287984	-0.492549	-0.302079	0.615559	0.3132	0.157549	0.224723	0.399016	0.342206	-0.158324	-0.67574	0.306892
CTCF	grey	-0.147103	-0.198105	0.462062	-0.258454	0.101572	-0.121826	-0.13696	0.287057	0.0107442	0.0707523	-0.18476	0.130974	-0.229424	0.395869
CTD-3092A11.2	grey	-0.0578025	-0.147867	-0.189623	-0.3392	-0.0250595	0.00904882	0.555495	0.0428184	-0.199365	-0.0825777	0.00286522	-0.366749	-0.281343	-0.0205625
CTDNEP1	grey	-0.0386523	-0.229039	0.158628	-0.131974	0.0053913	0.627738	0.221891	0.328732	-0.205801	-0.0613121	0.118447	-0.239891	-0.162995	0.313418
CTDSP1	grey	-0.0753458	-0.105723	0.231521	0.253528	-0.0157279	0.78833	-0.00306051	0.233605	-0.217238	0.080663	-0.0594148	-0.00174924	0.125138	0.246369
CTDSP2	grey	-0.110381	-0.205509	-0.0712555	-0.295056	0.0226633	0.456162	0.119991	-0.0306142	-0.112646	-0.0311449	-0.125377	0.206984	-0.226672	-0.0373971
CTDSPL2	grey	-0.223985	0.199402	-0.294817	-0.109898	0.359694	-0.896502	-0.274373	0.00804551	-0.100096	-0.4054	-0.200686	-0.0957159	0.0265102	-0.148489
CTNNB1	grey	-0.211789	0.00695042	-0.513357	-0.145065	0.151628	-0.611803	0.160029	-0.175978	-0.160006	-0.366666	-0.256853	0.019892	-0.112672	-0.352689
CTNNBL1	grey	0.329806	-0.0311748	0.171809	0.271405	-0.0262979	0.420644	-0.483935	-0.301796	0.379039	0.624546	0.33865	0.358468	0.113002	-0.0734453
CTR9	grey	0.0828557	-0.188219	-0.209109	-0.451842	-0.318445	-0.377059	0.173249	0.0643455	-0.0493492	-0.231148	0.232431	-0.587728	-0.392981	-0.0272948
CTSA	grey	-0.0466803	0.365312	-0.0354501	0.778114	-0.0966054	0.366302	-0.421607	-0.268174	-0.0823416	0.21644	-0.0644884	0.367924	0.630959	-0.246554
CTSC	grey	0.427979	0.296615	0.0573121	0.716137	-0.304699	0.432989	-0.318338	-0.564406	0.494664	0.655982	0.254714	0.513396	0.548777	-0.353486
CTSD	grey	0.142549	0.588512	0.215192	0.844643	-0.185212	0.32539	-0.270571	-0.303197	0.150015	0.415647	0.218001	0.286601	0.775158	-0.114173
CTSO	grey	-0.0589577	0.702113	-0.0260957	0.904458	-0.0242612	-0.0466351	-0.309661	-0.399382	0.035522	0.220054	-0.0228069	0.414668	0.860146	-0.317498
CTSW	grey	-0.0132695	0.271865	0.0660833	0.629724	0.0299553	0.1991	-0.278755	-0.186635	0.0255525	0.219569	0.123078	0.399573	0.474463	-0.111558
CUEDC2	grey	0.147454	-0.103665	0.203603	0.295503	-0.169389	0.902384	0.00402238	0.0119262	-0.0159527	0.32704	0.150455	0.0614981	0.128214	0.115003
CUL2	grey	-0.100912	0.192076	-0.310741	-0.168881	0.280624	-0.900638	-0.320245	-0.0560535	0.0138382	-0.349633	-0.0564851	-0.114812	-0.0242237	-0.190484
CUL4A	grey	-0.314592	0.325269	-0.41747	0.0241833	0.539214	-0.506794	-0.329949	-0.170577	-0.118549	-0.41739	-0.496345	0.253065	0.211827	-0.348141
CUL4B	grey	0.0130405	0.306707	-0.193443	0.0847324	0.0474655	-0.626786	-0.209463	-0.281023	0.273784	-0.139006	-0.0415598	0.275075	0.198388	-0.304448
CUTA	grey	-0.151985	-0.440486	0.150122	-0.151473	0.046079	0.601591	0.217635	0.424723	-0.295942	-0.146979	-0.0147674	-0.157861	-0.288616	0.349343
CUTC	grey	0.0798694	-0.449826	-0.258881	-0.473891	0.0538002	0.317741	0.10353	0.135883	-0.0808885	-0.188415	0.138823	-0.336939	-0.480738	0.00129382
CWC15	grey	-0.0481396	-0.588016	0.339602	-0.39961	0.0265226	0.627112	0.193075	0.524893	-0.212518	-0.0242593	0.13374	-0.172449	-0.506252	0.537966
CWC22	grey	-0.288464	0.233213	-0.00110404	-0.124593	0.341359	-0.797866	-0.357586	0.270274	-0.169248	-0.464275	-0.235466	-0.234964	0.0583264	0.144445
CWC27	grey	0.368511	-0.235464	0.043264	0.162734	-0.402012	0.673769	-0.266935	-0.410318	0.384089	0.571877	0.256218	0.577313	-0.029112	-0.246935
CWF19L1	grey	-0.284471	0.195428	-0.363536	-0.0171568	0.479035	-0.794825	-0.302376	0.0301932	-0.209228	-0.453181	-0.235707	0.045362	0.085483	-0.17482
CX3CR1	grey	0.532218	0.0427922	0.14894	0.55294	-0.44139	0.474142	-0.263892	-0.55504	0.566154	0.845231	0.33498	0.504402	0.310082	-0.293218
CXCR4	grey	-0.533153	0.19628	-0.221994	-0.204703	0.488993	-0.81009	-0.217016	0.331171	-0.430158	-0.784311	-0.437308	-0.176135	0.00702536	0.0669526
CXorf38	grey	0.191854	-0.0191752	0.0100783	0.201431	-0.828966	-0.0695323	0.159741	-0.247751	0.139564	0.254443	0.156396	-0.142642	0.0689383	-0.183574
CXorf40A	grey	0.478046	0.270852	-0.467407	0.0232462	-0.0301652	0.0412663	0.0260202	-0.320535	0.290937	0.0258153	0.519422	-0.452745	0.138417	-0.377516
CXorf40B	grey	0.34727	0.141539	-0.309484	-0.176939	0.0235856	0.102772	0.181835	-0.14653	0.208509	-0.0636404	0.351176	-0.275032	-0.0078609	-0.208494
CXorf65	grey	-0.138699	-0.361414	-0.320864	-0.547185	0.0248926	0.0199046	0.0820202	0.234272	-0.392082	-0.38965	-0.0688563	-0.643393	-0.495214	0.0301814
CXXC1	grey	0.00746686	-0.409938	0.408624	-0.138546	-0.198796	0.78123	0.1628	0.401833	-0.20306	0.141494	0.156535	-0.201213	-0.270981	0.473693
CXXC5	grey	-0.0657461	0.632415	0.130986	0.585053	-0.0876412	-0.0761252	0.443998	-0.116864	-0.00803744	0.0571089	-0.0230817	0.075329	0.663513	-0.0452784
CYB561A3	grey	0.0650711	0.419183	0.46838	0.461606	0.000138131	0.395084	0.0106581	-0.0800107	0.173725	0.397227	0.1017	0.253011	0.488829	0.172077
CYB5A	grey	0.521224	-0.486359	-0.211662	-0.0902389	-0.434017	0.773565	-0.0833665	-0.386066	0.341998	0.514865	0.465387	0.254966	-0.309438	-0.311157
CYB5R3	grey	-0.414877	0.627089	0.157228	0.729713	0.195796	-0.00215031	-0.117559	0.21031	-0.451161	-0.258507	-0.265619	-0.0180321	0.769292	0.145142
CYBA	grey	0.247403	0.476439	0.00100021	0.772618	-0.0905663	0.36807	-0.354547	-0.337163	0.244891	0.308122	0.191254	0.26907	0.696968	-0.243985
CYC1	grey	0.329553	-0.0427683	-0.0619855	0.455407	-0.214756	0.738231	-0.229781	-0.22296	0.145487	0.397393	0.409079	0.178093	0.228991	-0.175278
CYCS	grey	-0.480492	-0.285518	0.409977	-0.153202	0.239526	0.246782	0.299652	0.670102	-0.471343	-0.366676	-0.518101	-0.156186	-0.184174	0.586645
CYFIP2	grey	-0.0181395	-0.344558	0.250344	-0.113043	0.0254215	0.83264	-0.0224532	0.294755	-0.156881	0.0725558	0.0650749	-0.0369105	-0.206245	0.32536
CYLD	grey	-0.0960378	-0.54293	-0.354636	-0.665565	0.10633	0.0534557	-0.0360677	0.203758	-0.213117	-0.400372	-0.0673298	-0.394724	-0.649029	0.00313179
CYP51A1 /// LRRD1	grey	0.0606844	0.287551	0.0977615	0.172338	-0.068563	-0.697418	-0.185873	-0.11789	0.227682	0.0770957	0.109392	-0.000622013	0.200235	-0.0367142
CYSLTR1	grey	-0.104604	0.0910092	-0.0249327	0.0908523	-0.328671	0.144656	0.405668	0.0543642	-0.303676	-0.0870308	-0.0206711	-0.196922	0.108431	0.0111992
CYSTM1	grey	0.0401588	0.10334	0.0579977	0.426931	-0.224733	0.407516	0.571095	-0.0422016	-0.135279	0.214896	0.0822366	-0.0514466	0.281332	0.00263444
CYTH1	grey	-0.503203	-0.146425	-0.136799	-0.443249	0.306085	-0.757245	0.206883	0.44803	-0.467366	-0.698505	-0.417679	-0.357574	-0.323926	0.20237
CYTIP	grey	-0.470213	-0.25704	0.072163	-0.541257	0.338107	-0.128557	0.53571	0.703579	-0.585609	-0.670648	-0.416878	-0.546495	-0.400997	0.477946
DAB1 /// OMA1	grey	0.472269	-0.131378	0.261093	-0.018769	-0.383836	0.515103	-0.416871	-0.209353	0.452261	0.567426	0.377458	0.0629007	-0.0812878	0.00587008
DACT1	grey	0.437916	-0.211183	0.354822	0.291772	-0.527681	0.61201	0.217131	-0.197022	0.393479	0.716809	0.441637	0.295146	0.0254181	0.0467778
DAD1	grey	0.298	-0.181882	-0.130593	0.0162646	-0.0508172	0.585635	-0.258451	-0.241955	0.34235	0.197019	0.185636	0.405985	-0.0550105	-0.212789
DANCR	grey	-0.691411	-0.067057	0.126338	-0.214534	0.63069	-0.0904586	0.164542	0.743819	-0.72285	-0.753368	-0.550006	-0.262177	-0.0996353	0.502759
DAP3	grey	0.348998	-0.596594	0.214256	-0.434596	-0.336003	0.584207	0.156182	0.199556	0.206556	0.207344	0.315243	-0.0693925	-0.529266	0.248323
DAPP1	grey	0.332504	0.201076	0.0992477	0.306356	-0.25746	-0.065069	-0.0495731	-0.554156	0.482767	0.642952	0.149727	0.574802	0.249887	-0.303371
DARS	grey	0.750674	-0.232371	0.135239	0.209709	-0.686266	0.487611	0.0317566	-0.494863	0.74296	0.831427	0.690481	0.32208	-0.0451972	-0.23669
DAZAP1	grey	0.225809	-0.362834	-0.495369	-0.532689	-0.233421	0.0280696	0.129657	-0.0820659	0.0248911	-0.189811	0.223792	-0.548084	-0.510993	-0.244367
DAZAP2	grey	-0.561913	0.335496	-0.039805	0.0219427	0.793317	-0.65555	-0.348006	0.367903	-0.399239	-0.649747	-0.458251	0.0628358	0.218292	0.180127
DBF4	grey	-0.0444708	-0.0361339	-0.319184	-0.461595	0.199264	-0.710292	0.025981	0.143626	-0.0704451	-0.454584	0.0640209	-0.506864	-0.302144	-0.0231088
DBI	grey	0.551361	-0.168501	-0.0734883	0.215729	-0.223868	0.844248	-0.207967	-0.255552	0.371228	0.458067	0.560225	0.0766175	0.0332396	-0.167673
DBNL /// MIR6837	grey	0.206396	0.456376	0.200115	0.577757	-0.179016	0.34979	-0.182433	-0.362898	0.323323	0.439468	0.0701752	0.427451	0.590064	-0.165413
DCK	grey	0.199275	-0.350443	0.2105	-0.290499	-0.390604	0.596812	0.504695	-0.0904699	0.127988	0.429853	0.0549092	0.00922746	-0.344977	0.0821359
DCP1A	grey	-0.367363	-0.105186	-0.067131	-0.53159	0.375537	-0.598229	-0.04692	0.473802	-0.387829	-0.612711	-0.166877	-0.507585	-0.356865	0.294649
DCP2	grey	0.312271	-0.629831	0.138624	-0.472245	-0.268487	0.474616	0.415217	0.0515804	0.246022	0.315998	0.195602	-0.0340953	-0.591204	0.152467
DCPS	grey	0.564353	0.00820859	0.149551	0.423432	-0.488012	0.709928	-0.27457	-0.446579	0.469528	0.79164	0.542826	0.308419	0.22466	-0.20367
DCTD	grey	-0.135787	-0.142203	-0.177954	-0.00660134	0.225772	0.385782	-0.224364	0.013634	-0.18786	-0.110321	-0.239329	0.114335	-0.0445703	-0.0936316
DCTN1	grey	0.147486	-0.225379	0.528712	-0.0290146	-0.297706	0.656538	-0.0302425	0.16802	0.149891	0.362501	0.0739147	0.079707	-0.089754	0.361857
DCTN1 /// SLC4A5	grey	0.187047	-0.23	0.142475	0.158311	-0.136261	0.845093	-0.197324	-0.0194968	0.0832488	0.326133	0.225549	0.186878	-0.00567262	0.0656885
DCTN3	grey	0.114954	-0.198706	-0.0235071	-0.0928961	0.0702794	0.678041	-0.0241571	0.244713	-0.139517	-0.0771851	0.226109	-0.365733	-0.134735	0.176064
DCTN4	grey	-0.216008	0.413505	-0.117599	0.12662	0.298604	-0.880128	-0.352857	-0.0290488	-0.0327387	-0.279284	-0.248735	-0.0178917	0.26994	-0.112783
DCTN6	grey	-0.324149	-0.0718935	-0.158982	-0.424468	0.494318	-0.623764	-0.086011	0.424596	-0.338713	-0.605919	-0.157049	-0.375021	-0.271798	0.197331
DCTPP1	grey	0.800182	-0.386963	0.0239979	0.000845379	-0.652725	0.651804	-0.131642	-0.534599	0.741259	0.868469	0.701992	0.30609	-0.228863	-0.28992
DCXR	grey	0.281646	-0.51018	0.122441	-0.547254	-0.238626	0.171368	0.344118	0.130658	0.250141	0.106624	0.291844	-0.00644919	-0.558925	0.178288
DDB1	grey	0.369699	-0.266441	-0.196937	-0.452274	-0.325278	0.353129	0.0792787	-0.216681	0.210227	0.199311	0.340017	-0.238374	-0.396792	-0.162717
DDB2	grey	0.126691	-0.536291	0.0440375	-0.369167	-0.0532448	0.413587	0.464152	0.245528	-0.0636557	0.0571184	0.10904	-0.279584	-0.490636	0.214156
DDHD2	grey	-0.466962	-0.237532	-0.00981502	-0.294311	0.517331	0.112195	-0.100995	0.392497	-0.437544	-0.457516	-0.513847	-0.0395255	-0.254594	0.241865
DDIT3	grey	-0.107649	-0.277053	0.100368	-0.358309	0.0501605	0.0975629	0.761858	0.464633	-0.251192	-0.325053	-0.019776	-0.350493	-0.324222	0.362523
DDIT4	grey	-0.0813971	-0.424797	-0.0556721	-0.526979	0.0946677	0.216717	0.46691	0.424844	-0.251364	-0.352111	0.00951128	-0.41372	-0.506114	0.268743
DDOST	grey	-0.170807	0.176285	0.281763	0.133188	0.36754	0.184193	-0.399231	0.427309	-0.139741	-0.257388	-0.098637	-0.160166	0.225729	0.389484
DDRGK1	grey	0.383692	-0.474871	0.074406	-0.530176	-0.25939	0.512923	0.436126	0.100982	0.225929	0.200309	0.386595	-0.321633	-0.528041	0.162601
DDT /// DDTL	grey	-0.311116	-0.265205	-0.109232	-0.592957	0.438062	-0.034751	-0.0132991	0.487946	-0.33859	-0.615236	-0.151941	-0.319846	-0.430414	0.285215
DDX1	grey	0.292003	-0.307665	0.324438	-0.302549	-0.0284064	0.159378	-0.338804	0.0418573	0.326793	0.372021	0.426732	0.083472	-0.354419	0.230262
DDX17	grey	0.359179	-0.459784	0.312427	-0.272621	-0.320313	0.599945	0.412241	0.0185533	0.323382	0.482364	0.165374	-0.033193	-0.392271	0.196938
DDX18	grey	0.0823436	0.303027	-0.217003	0.102979	0.0303187	-0.706733	-0.394617	-0.345627	0.288786	-0.00114168	0.0844265	0.201288	0.18485	-0.343562
DDX19A /// DDX19B	grey	0.289017	0.0778235	0.519972	0.492883	-0.346981	0.417008	-0.176606	-0.234818	0.384297	0.746816	0.221416	0.373441	0.293439	0.0917224
DDX20	grey	-0.31848	-0.159328	-0.141692	-0.489939	0.688724	-0.453875	-0.0795067	0.514417	-0.292118	-0.684299	-0.252471	-0.313057	-0.3361	0.270223
DDX21	grey	0.302325	-0.0596605	-0.308947	-0.196509	-0.0936146	-0.227447	-0.0886209	-0.092467	0.183336	-0.0487191	0.575787	-0.33161	-0.181496	-0.161187
DDX24	grey	-0.269597	-0.27627	0.128501	-0.475901	0.176566	-0.326273	0.330272	0.548813	-0.377979	-0.364246	-0.114783	-0.605915	-0.421499	0.441274
DDX27	grey	-0.421043	-0.313014	0.245912	-0.544122	0.245488	-0.164546	0.392879	0.678926	-0.500968	-0.481305	-0.231348	-0.513611	-0.455924	0.567212
DDX27 /// SS18	grey	-0.50673	-0.0107305	0.347652	-0.280608	0.254314	-0.174465	0.474657	0.615592	-0.57054	-0.403916	-0.329452	-0.507389	-0.149884	0.574978
DDX39A	grey	0.612134	-0.460567	-0.108919	0.0187016	-0.575725	0.616732	-0.0145831	-0.265366	0.376184	0.507597	0.650877	0.00277438	-0.260313	-0.184071
DDX3X	grey	-0.041374	0.511264	-0.229491	0.256625	0.0263109	-0.810662	-0.275344	-0.29146	0.16449	-0.172771	-0.107202	0.133955	0.396167	-0.338954
DDX41	grey	0.293584	-0.180203	0.0481386	0.335781	-0.22351	0.810026	-0.199682	-0.0794618	0.0907558	0.373669	0.282918	0.0608771	0.101829	-0.0379794
DDX42	grey	-0.189701	0.463674	-0.249042	0.241361	0.248933	-0.852017	-0.288308	-0.200125	0.0117012	-0.254174	-0.218951	0.177578	0.359764	-0.295239
DDX5	grey	-0.125605	0.102723	-0.326806	-0.00513251	0.130868	-0.291811	-0.403937	-0.301388	0.0170144	-0.146175	-0.245531	0.441313	0.0573422	-0.387719
DDX5 /// MIR3064 /// MIR5047	grey	-0.373986	-0.323286	0.597769	-0.494422	-0.103743	0.00340708	0.314192	0.609228	-0.347405	-0.172778	-0.328724	-0.349404	-0.426448	0.684044
DDX50	grey	0.00850765	-0.410984	-0.36582	-0.45428	0.00874933	-0.0963464	0.053753	0.196363	-0.152311	-0.403243	0.0371666	-0.317002	-0.474567	-0.0497017
DDX58	grey	0.293084	-0.225592	0.249785	0.167019	-0.532715	0.683815	0.229906	-0.11875	0.086771	0.605071	0.220532	-0.0147253	-0.0352005	0.0473157
DDX59	grey	-0.133103	0.0582333	-0.473437	-0.181042	0.61586	-0.343327	-0.159373	-0.0457718	-0.107685	-0.409858	-0.14568	0.0776271	-0.0708183	-0.226443
DDX6	grey	-0.136955	0.147835	-0.204825	-0.188635	0.199983	-0.523214	-0.116816	0.103403	-0.0725373	-0.445181	-0.168456	-0.107978	-0.0196966	-0.0406854
DDX60L	grey	0.807262	-0.292216	0.0414938	-0.0711766	-0.603209	0.468514	-0.0928664	-0.607562	0.823686	0.88969	0.66354	0.309455	-0.234327	-0.316765
DECR1	grey	0.620129	-0.376502	-0.146554	0.0674758	-0.427083	0.805286	-0.241337	-0.381801	0.43331	0.578312	0.509461	0.153141	-0.171867	-0.295061
DEDD2	grey	-0.234285	-0.156533	0.489539	-0.0537676	-0.118425	0.17623	0.879865	0.481732	-0.281143	-0.0402656	-0.179747	-0.261357	-0.102802	0.541756
DEF6	grey	0.244226	-0.538606	0.453996	-0.281639	-0.311178	0.723459	0.473475	0.0678819	0.223391	0.540807	0.247004	0.308204	-0.422118	0.303983
DEGS1	grey	-0.0718451	-0.575594	0.139429	-0.559069	-0.000191268	0.195818	0.0714652	0.16558	0.023908	-0.0256628	-0.10458	0.162951	-0.59294	0.218502
DEK	grey	0.610237	-0.0315521	-0.104745	0.0428957	-0.491192	-0.18674	-0.181457	-0.519247	0.739518	0.462411	0.373887	0.172992	-0.0255038	-0.37762
DENND1C	grey	0.203409	-0.31891	0.3971	-0.0990602	-0.260925	0.882499	0.124674	0.115177	0.0569851	0.433964	0.287948	-0.00822985	-0.205206	0.314071
DENND2D	grey	0.241932	-0.348988	0.364761	-0.190762	-0.426112	0.460395	0.687518	-0.0834514	0.2352	0.549563	0.11961	0.213067	-0.293043	0.151942
DENND4A	grey	-0.391792	0.28041	-0.0742966	-0.107927	0.285563	-0.870423	-0.204581	0.23706	-0.248938	-0.569577	-0.385067	-0.308853	0.0811569	0.071782
DENND4B	grey	-0.138648	-0.183225	0.0152234	0.0300604	0.111742	0.691089	0.115723	0.228444	-0.333349	-0.0786265	-0.147482	-0.104651	-0.0502408	0.143296
DENND5A	grey	0.041265	0.251649	0.0262005	0.426509	0.109698	0.400897	-0.0809787	-0.276887	0.0961748	0.282311	0.0460757	0.618714	0.393706	-0.191949
DENND6A	grey	-0.356039	0.0171893	-0.13067	-0.359979	0.409519	-0.743984	0.0424463	0.362199	-0.311464	-0.577255	-0.206834	-0.378397	-0.201751	0.177454
DENR	grey	0.0937599	0.340544	-0.157552	0.304919	-0.15508	-0.517358	-0.3745	-0.399475	0.253607	0.0989479	0.0112556	0.332766	0.334419	-0.364862
DERL1	grey	0.35378	0.179488	-0.365704	-0.0176086	-0.0770563	-0.578469	-0.432395	-0.461147	0.475213	0.135668	0.239695	-0.0372657	0.0433433	-0.454044
DERL2	grey	-0.0405335	-0.303841	-0.0584107	-0.0526153	0.183874	-0.108623	-0.216776	0.108775	-0.0458129	-0.00403843	0.0111913	0.00467017	-0.208922	0.0591762
DEXI	grey	0.456626	-0.410817	0.376345	-0.0440254	-0.423581	0.674603	-0.0613068	-0.272839	0.550541	0.785133	0.345614	0.537152	-0.243853	0.0345166
DGKA	grey	0.0644922	-0.476662	0.306505	-0.347859	-0.00501127	0.579465	0.258834	0.0851299	0.103388	0.316056	-0.0361	0.42425	-0.40781	0.213964
DGKD	grey	-0.456382	-0.249449	0.00742336	-0.497417	0.607527	0.00961665	0.274621	0.616091	-0.544832	-0.590383	-0.410409	-0.331388	-0.367228	0.39817
DGKZ	grey	-0.0303331	-0.319291	0.0835566	-0.0997592	0.0938118	0.799824	0.0135716	0.154426	-0.154255	0.0717088	-0.006585	0.0916963	-0.179098	0.157873
DHPS	grey	0.176807	-0.365852	-0.152148	-0.173756	0.0834203	0.633603	0.0570469	-0.143788	0.134774	0.180606	0.0742176	0.454069	-0.253	-0.157073
DHRS3	grey	-0.367994	-0.244237	0.423193	-0.293062	0.320845	0.143254	0.609537	0.564183	-0.368878	-0.199894	-0.304505	-0.0663355	-0.256823	0.567498
DHRS4 /// DHRS4L2	grey	-0.387444	0.611947	-0.0667987	0.540506	0.301144	-0.192295	-0.131844	0.182877	-0.396932	-0.459722	-0.294755	-0.197121	0.658264	0.0297222
DHX15	grey	-0.304977	-0.0614128	-0.169509	-0.438868	0.561018	-0.753557	-0.128788	0.25452	-0.207152	-0.47941	-0.328296	-0.1924	-0.285656	0.0886272
DHX16	grey	-0.134241	-0.270578	-0.197	-0.400606	0.392097	0.130714	0.134735	0.0650637	-0.137701	-0.183382	-0.314703	0.279466	-0.315508	-0.0559295
DHX36	grey	-0.245316	-0.159224	-0.227575	-0.486409	0.344733	-0.71706	0.0725839	0.304132	-0.246241	-0.513534	-0.215642	-0.45432	-0.374413	0.0966659
DHX40	grey	-0.303673	0.312695	-0.275771	-0.113244	0.406103	-0.939331	-0.148873	0.0826172	-0.193419	-0.522212	-0.247771	-0.244582	0.0782956	-0.0939352
DHX58	grey	0.492183	-0.318341	0.22342	0.0568484	-0.630118	0.629327	0.0799866	-0.345512	0.401029	0.795683	0.355356	0.282489	-0.145682	-0.100523
DHX9	grey	-0.179194	0.355073	-0.166082	0.0959884	0.230265	-0.89105	-0.298895	-0.148657	0.0432261	-0.208861	-0.218481	0.148854	0.219592	-0.20739
DIABLO	grey	0.352519	-0.116712	0.157717	-0.186979	-0.16372	-0.127798	-0.00917397	0.0621602	0.289087	0.226876	0.421603	-0.436734	-0.201142	0.16039
DICER1	grey	-0.209138	0.668274	-0.091254	0.566679	0.166501	-0.670502	-0.396132	-0.26213	-0.0158313	-0.072697	-0.25015	0.223117	0.648154	-0.26199
DIS3L	grey	0.137574	-0.293301	0.0676547	-0.463759	0.304132	-0.148899	-0.101588	0.301121	0.202371	-0.188015	0.0979097	-0.110826	-0.382897	0.243142
DKC1 /// MIR664B /// SNORA56	grey	-0.328326	-0.0635315	-0.259592	-0.479176	0.474679	-0.732756	-0.161408	0.176156	-0.214586	-0.512921	-0.25891	-0.0912366	-0.303471	-0.0103451
DKFZP586I1420	grey	0.14602	-0.537335	-0.280088	-0.579099	-0.126594	0.340269	0.220829	0.0670345	-0.0716831	-0.0882879	0.156671	-0.414472	-0.615841	-0.0292882
DLD	grey	-0.17374	0.347182	-0.216115	0.110766	0.22028	-0.845073	-0.419727	-0.0737131	-0.067277	-0.260896	-0.172044	-0.142841	0.216774	-0.17468
DLST	grey	-0.536493	0.442513	0.215616	0.14712	0.460236	-0.629723	0.16418	0.337031	-0.443917	-0.378102	-0.514184	-0.0112343	0.332127	0.272746
DMTF1	grey	-0.470651	-0.174638	-0.0813158	-0.550285	0.266149	-0.494395	0.199038	0.578191	-0.559707	-0.753771	-0.339569	-0.595745	-0.38817	0.332846
DNAJA1	grey	0.256517	-0.20328	-0.120937	-0.32847	-0.229991	-0.160521	0.679615	-0.127687	0.252513	0.0881617	0.0587425	-0.162135	-0.311549	-0.11519
DNAJA2	grey	-0.0013481	0.094907	-0.204439	-0.203544	0.0944433	-0.720808	0.0161388	-0.081838	0.0746578	-0.190247	0.0903978	0.0924054	-0.0824078	-0.148761
DNAJA3	grey	-0.0210329	-0.374816	0.24911	-0.252632	0.174399	0.543568	0.350014	0.221185	0.0110515	0.0729303	-0.149891	0.253485	-0.29215	0.264074
DNAJB1	grey	-0.368044	-0.203403	0.161822	-0.335212	0.0714352	-0.00987652	0.908613	0.480251	-0.410542	-0.400479	-0.335826	-0.274891	-0.271491	0.383815
DNAJB11	grey	0.491451	0.354629	-0.218676	0.431224	-0.271962	-0.185931	-0.0369731	-0.411809	0.462477	0.261371	0.545883	-0.0621645	0.379448	-0.367949
DNAJB14	grey	-0.302922	0.127113	-0.26181	-0.10494	0.218035	-0.866201	-0.057284	0.101468	-0.227873	-0.469885	-0.309238	-0.28613	-0.0208096	-0.076091
DNAJB6 /// TMEM135	grey	-0.27725	0.299052	-0.270247	-0.0846156	0.266414	-0.968925	0.0242587	0.0967569	-0.169258	-0.540773	-0.260213	-0.268763	0.0925526	-0.0935333
DNAJB9	grey	-0.253563	0.207568	-0.1362	-0.195935	0.134748	-0.848129	0.057503	0.210756	-0.176647	-0.544754	-0.189542	-0.25742	0.001044	0.0325165
DNAJC1	grey	0.067427	-0.126203	-0.276965	-0.311773	0.148738	0.116803	0.261954	0.0682535	-0.0700678	-0.203478	-0.0781207	-0.479139	-0.224887	-0.0478391
DNAJC15	grey	0.200785	0.362403	-0.231319	0.471052	0.159359	0.235217	-0.558379	-0.367355	0.263117	0.119036	0.0744397	0.41104	0.489475	-0.372641
DNAJC19	grey	0.260029	-0.524212	0.164849	-0.557748	-0.0925203	0.65349	0.27283	0.179422	0.137611	0.176906	0.196462	-0.101323	-0.551307	0.2442
DNAJC2	grey	0.0523926	-0.25494	0.12117	-0.482068	0.330449	-0.419832	-0.279434	0.281265	0.147929	-0.132908	0.147588	-0.21211	-0.419387	0.277788
DNAJC3	grey	-0.210069	0.41741	-0.225658	0.294136	-0.00474769	-0.796576	-0.191841	-0.193601	-0.0899385	-0.22437	-0.248836	0.0273493	0.350293	-0.272687
DNAJC7	grey	0.145282	-0.37452	-0.419299	-0.304238	0.217017	0.257553	-0.0930657	-0.118783	0.0386507	-0.0441736	0.186885	0.0403596	-0.376846	-0.233721
DNAJC8	grey	-0.100278	-0.403254	-0.0161322	-0.326201	0.259851	0.438978	0.0926954	0.317519	-0.32191	-0.122481	-0.0658025	-0.284148	-0.381424	0.235615
DNLZ	grey	0.236808	-0.319043	-0.0180988	-0.233771	0.147758	0.468316	-0.201924	0.0228781	0.215927	0.0869479	0.198779	0.181829	-0.282454	0.0472619
DNMT1	grey	0.536232	-0.534928	-0.0330509	-0.327709	-0.408214	0.73067	0.0269753	-0.0902678	0.334309	0.343877	0.577506	-0.0459261	-0.452284	-0.0234421
DNPEP	grey	0.370647	-0.171541	0.196287	0.288963	-0.253047	0.743103	-0.120368	-0.174303	0.222662	0.615735	0.440862	0.117248	0.0546489	0.0217493
DNPH1	grey	0.360162	-0.54059	0.229782	-0.135897	-0.331177	0.788436	0.297401	-0.0458761	0.264777	0.523382	0.364979	0.208359	-0.362681	0.11321
DNTTIP2	grey	0.126758	-0.262159	-0.308632	-0.460871	-0.100999	-0.261553	0.497439	0.157481	-0.0184405	-0.358961	0.270233	-0.483195	-0.41625	-0.0150695
DOCK10	grey	-0.190316	-0.0066521	-0.2633	-0.289202	0.093593	-0.834689	0.0785133	0.0967719	-0.13076	-0.464153	-0.165831	-0.240943	-0.194993	-0.0812404
DOCK11	grey	-0.0617953	-0.137928	-0.105407	-0.0343465	0.289037	-0.08041	-0.348034	-0.0827918	0.0913446	-0.0788519	-0.231888	0.390854	-0.0910174	-0.127536
DOCK2	grey	2e-06	0.206942	-0.0140179	0.774087	-0.228268	0.332082	-0.204758	-0.210309	-0.0444538	0.216158	-0.0216907	0.323614	0.535645	-0.205167
DOCK8	grey	-0.0993881	0.462405	-0.549528	0.189743	0.0592713	-0.758444	-0.231195	-0.285128	-0.0937118	-0.376798	-0.0905988	-0.056896	0.330154	-0.489029
DOK2	grey	0.0200654	-0.134155	0.405464	0.357974	-0.268176	0.644557	0.554155	0.122921	-0.0626151	0.359103	-0.00956985	0.111676	0.133545	0.262478
DPEP2	grey	-0.566699	0.182808	0.0193166	-0.153534	0.700548	0.0450277	-0.049083	0.461091	-0.517327	-0.631111	-0.551838	-0.112848	0.080682	0.285201
DPF2	grey	0.0956964	-0.0234542	0.365983	0.194716	-0.135009	-0.0317423	0.164755	-0.0648574	0.169241	0.464188	0.0113574	0.320873	0.0792719	0.115321
DPH5	grey	-0.585548	-0.0830843	0.297425	-0.272089	0.498282	-0.0902531	0.186575	0.750618	-0.518184	-0.646407	-0.579172	-0.246002	-0.130897	0.590197
DPM1	grey	0.0189612	-0.0643742	-0.462816	-0.4626	-0.0173366	-0.49106	0.0895043	0.00760413	-0.0988315	-0.388343	0.0469192	-0.658243	-0.316252	-0.174201
DPM3	grey	-0.187607	-0.413152	0.161455	-0.270272	0.0487193	0.65542	0.412042	0.452224	-0.374278	-0.181135	-0.141019	-0.242368	-0.330781	0.377735
DPP4	grey	-0.2728	0.212887	-0.519835	-0.0160383	0.292323	-0.530542	0.0621858	-0.0928656	-0.204858	-0.55249	-0.291325	0.060216	0.108547	-0.337128
DPP8	grey	-0.214483	-0.169771	-0.0552482	-0.326288	0.278689	-0.086815	-0.374661	0.314674	-0.192366	-0.391649	-0.198955	-0.218177	-0.244092	0.155005
DPY30	grey	0.476008	-0.308813	0.199241	0.096535	-0.46431	0.891827	-0.0537527	-0.274475	0.387002	0.691728	0.384918	0.333041	-0.102672	-0.0580283
DPY30 /// MEMO1	grey	-0.0685462	-0.148922	-0.379932	-0.342381	0.466933	0.2398	-0.0802656	0.124176	-0.15234	-0.411789	-0.179041	-0.132281	-0.219229	-0.0890926
DPYSL2	grey	0.00138257	0.708709	-0.138223	0.848881	0.0385319	0.247748	-0.289179	-0.326733	-0.0224159	0.067637	-0.0714975	0.184586	0.862232	-0.323512
DRAM2	grey	-0.468754	0.320156	0.163864	-0.110105	0.511535	-0.415258	0.0380103	0.411002	-0.299256	-0.543552	-0.48748	-0.197067	0.157675	0.303782
DRAP1	grey	0.655671	-0.505886	0.0919536	-0.187465	-0.455897	0.791775	0.125889	-0.343857	0.575422	0.746538	0.649425	0.296075	-0.383966	-0.110012
DRG1	grey	0.500822	-0.287152	0.148012	0.050372	-0.187663	0.754201	-0.0595457	-0.164418	0.390421	0.597685	0.605139	0.144653	-0.140237	0.0262535
DROSHA	grey	0.19621	-0.153102	0.108143	-0.333793	0.0704118	0.157366	-0.303189	-0.0276142	0.257643	0.152135	0.0800912	0.0968933	-0.238879	0.0382626
DSC1	grey	-0.656268	-0.137065	0.325279	-0.355857	0.630282	-0.161446	0.157561	0.758817	-0.580554	-0.610403	-0.654781	-0.114227	-0.213066	0.619946
DSTN	grey	-0.0772931	0.502473	-0.259713	0.508094	-0.0676553	-0.29237	-0.441735	-0.236443	-0.0020905	-0.202603	-0.110055	0.0592268	0.551864	-0.329761
DUS1L	grey	0.0729321	-0.509822	0.507668	-0.135039	-0.171699	0.756659	-0.138123	0.221911	0.0598374	0.407738	0.139754	0.141403	-0.3305	0.413027
DUSP1	grey	-0.151226	0.714403	-0.144706	0.483833	0.241196	-0.683823	-0.322034	-0.215272	0.0447489	-0.204713	-0.202558	0.206516	0.647418	-0.269532
DUSP10	grey	-0.207299	0.302979	-0.181091	0.0402558	0.314528	-0.827145	-0.167302	0.0688599	-0.109846	-0.377324	-0.11184	-0.232229	0.153837	-0.0453714
DUSP11	grey	-0.0736518	-0.346071	-0.320145	-0.590445	0.0790627	-0.285503	0.225897	0.357314	-0.255848	-0.566372	0.0279256	-0.655434	-0.507066	0.0909888
DUSP12	grey	0.213084	-0.616388	-0.0863849	-0.711804	-0.00496862	0.119876	0.244924	0.209791	0.0777147	-0.0422431	0.239316	-0.335013	-0.727723	0.156138
DUSP16	grey	-0.47314	0.0379611	-0.0230463	-0.250875	0.369809	-0.718895	0.00988974	0.429675	-0.395864	-0.625474	-0.46714	-0.238007	-0.0996592	0.209166
DUSP2	grey	0.124367	-0.153694	-0.303727	0.0963146	-0.173596	0.426378	0.0379125	0.0176904	-0.119523	-0.133582	0.122627	-0.317349	-0.0213001	-0.148837
DUSP22	grey	0.11906	-0.189982	0.0537794	0.116094	0.00449757	0.62806	-0.258056	0.0775268	0.0603974	0.0410607	0.138456	0.190261	-0.00285517	0.0636386
DUSP22 /// LOC100653247	grey	-0.0110458	0.29204	0.0526154	0.764525	-0.0928072	0.457416	-0.136603	-0.2699	0.0129633	0.298446	-0.0954693	0.542803	0.593729	-0.208786
DUSP4	grey	-0.0295913	-0.0564998	-0.0512752	-0.290556	0.253881	-0.175426	0.156218	0.421794	-0.186114	-0.398763	0.172914	-0.619321	-0.186181	0.285433
DUSP5	grey	-0.345938	0.154839	-0.164812	0.110209	0.195845	0.101086	0.10805	0.233012	-0.570606	-0.3802	-0.231679	-0.368431	0.162622	0.0530938
DUSP8 /// LOC101927562	grey	-0.188885	-0.354269	0.0956452	-0.407432	-0.014337	0.222171	0.503063	0.521865	-0.392929	-0.371248	0.0237382	-0.570134	-0.403276	0.411377
DUT	grey	0.352533	-0.281629	-0.0192745	-0.207839	-0.0545551	0.351699	-0.312745	-0.191464	0.453697	0.22566	0.208483	0.467541	-0.221651	-0.12444
DYNLL1	grey	0.434669	0.0178438	0.0746748	0.381378	-0.288025	0.823938	-0.122051	-0.343132	0.320128	0.578628	0.302883	0.277836	0.229861	-0.17442
DYNLL2	grey	-0.274598	-0.454864	0.130415	-0.438627	0.338147	0.370833	0.17691	0.614091	-0.413117	-0.401032	-0.159559	-0.275849	-0.441853	0.478803
DYNLT1	grey	-0.232714	-0.205789	-0.282797	-0.441114	0.434583	0.00835427	-0.0816921	0.379701	-0.361249	-0.58274	-0.224283	-0.407907	-0.323705	0.105518
DYNLT3	grey	-0.365564	-0.266801	0.0538122	-0.5731	0.18254	-0.479516	0.342463	0.383177	-0.241596	-0.479331	-0.358156	-0.287521	-0.457214	0.287791
DYRK2	grey	-0.106083	-0.610729	0.145866	-0.682486	0.0126061	0.177127	0.160212	0.216504	-0.0528024	-0.0313964	0.00484621	0.130385	-0.695055	0.258617
DYSF	grey	0.3425	0.375768	-0.0367764	0.817432	-0.203559	0.278142	-0.390196	-0.58692	0.382035	0.619118	0.240285	0.543442	0.624757	-0.423007
EAF1	grey	-0.127719	0.71887	-0.482257	0.191319	0.289365	-0.752926	-0.200952	-0.188448	-0.107709	-0.46204	-0.0848474	-0.413921	0.463527	-0.35855
EAPP	grey	-0.19396	-0.297817	-0.122468	-0.516318	0.396115	-0.160846	-0.208144	0.403312	-0.300171	-0.439986	0.0610576	-0.372335	-0.443357	0.237039
EBAG9	grey	0.583724	-0.553581	-0.000479453	-0.52058	-0.39816	0.476749	0.135685	0.0100981	0.410525	0.252971	0.540551	-0.337803	-0.588919	0.0601515
EBLN3	grey	-0.789874	-0.138145	0.185436	-0.454956	0.36215	-0.363101	0.219796	0.635419	-0.757206	-0.655779	-0.761073	-0.351979	-0.303262	0.474434
EBNA1BP2 /// MIR6733	grey	0.688005	-0.236588	-0.276676	0.183166	-0.46114	0.548345	-0.439994	-0.455981	0.55676	0.479837	0.687785	0.144986	-0.0392435	-0.405125
EBP	grey	0.402895	-0.282829	0.415261	0.284731	-0.486797	0.84563	-0.0933745	-0.080734	0.309175	0.675081	0.427308	0.150536	-0.00120009	0.164295
EBPL	grey	0.207935	-0.310645	-0.106795	-0.35519	0.155688	0.303678	-0.208133	-0.0942456	0.260236	0.0652198	0.127739	0.252607	-0.323271	-0.0726236
ECH1	grey	0.405357	-0.352619	-0.0128382	-0.0696815	-0.252705	0.873132	-0.0567604	-0.166559	0.217107	0.428989	0.457423	0.0489524	-0.215112	-0.0581412
ECHDC1	grey	0.453319	0.056383	0.0516886	0.271854	-0.306827	-0.0971075	-0.363538	-0.561552	0.662965	0.602484	0.342111	0.645433	0.152609	-0.34328
ECHDC2	grey	-0.292708	-0.526479	-0.00901715	-0.628935	0.0845017	0.249244	0.232529	0.507531	-0.452866	-0.420485	-0.209281	-0.390399	-0.586741	0.341285
ECHS1	grey	0.245927	-0.227018	0.397608	0.0194674	-0.176948	0.806916	-0.250611	0.0131269	0.240748	0.437832	0.275406	0.194527	-0.0908064	0.227414
ECI2	grey	0.133358	-0.282994	0.0086834	0.161859	-0.175589	0.70842	0.321461	-0.0988704	-0.0175029	0.340577	0.0830238	0.296282	-0.0453874	-0.0708203
EDAR	grey	-0.219006	-0.515084	0.192313	-0.638169	0.288075	0.173154	0.365545	0.4245	-0.221399	-0.176888	-0.198722	0.143193	-0.591004	0.384624
EDEM1	grey	-0.335442	0.0356856	-0.241366	-0.18559	0.1091	-0.369173	0.250517	0.109429	-0.314801	-0.494798	-0.296412	-0.216042	-0.102801	-0.0658921
EDF1	grey	-0.0614395	-0.461608	0.219389	-0.31275	0.0858426	0.73205	0.119325	0.437379	-0.248945	-0.0558979	0.0273639	-0.279643	-0.384334	0.417307
EED	grey	0.256259	-0.653449	0.031992	-0.679167	-0.174242	0.0130663	0.182569	-0.0289163	0.285117	0.254115	0.0887419	-0.0693454	-0.736381	0.0586576
EEF1A1P42	grey	-0.663569	0.509777	0.0466509	-0.00238852	0.516909	-0.633603	-0.0158684	0.29916	-0.551773	-0.581814	-0.540979	-0.0687602	0.303689	0.19127
EEF1B2 /// SNORA41	grey	-0.642778	-0.193493	0.334899	-0.534774	0.620919	-0.219209	0.124599	0.900887	-0.643161	-0.725113	-0.520829	-0.459683	-0.352155	0.737433
EEF1D	grey	-0.580221	-0.187881	0.221534	-0.472669	0.630565	-0.122864	0.141202	0.875928	-0.644348	-0.745694	-0.446445	-0.490419	-0.306302	0.662032
EEF2	grey	-0.754918	0.17391	0.186137	-0.155497	0.713317	-0.308788	-0.0854974	0.776886	-0.725205	-0.844035	-0.619821	-0.382172	0.0631752	0.550739
EFCAB14	grey	-0.188634	0.546461	-0.237218	0.490982	-0.0417731	-0.614388	-0.262319	-0.291002	-0.0226918	-0.189733	-0.195528	0.233018	0.552771	-0.355366
EFHD2	grey	0.0450059	0.509162	0.0328037	0.887819	-0.107438	0.344632	-0.240205	-0.253037	-0.00852414	0.261909	0.00800685	0.174947	0.767	-0.19162
EFR3A	grey	0.443087	-0.474812	-0.397404	-0.441929	-0.456932	-0.124925	-0.0644134	-0.402581	0.396534	0.238131	0.233794	-0.0540735	-0.527815	-0.42651
EGLN2 /// RAB4B-EGLN2	grey	0.175563	-0.494062	0.251812	-0.323743	-0.292223	0.786696	0.526498	0.0692555	0.0660971	0.351862	0.1286	0.018141	-0.419758	0.21118
EGR1	grey	0.11182	0.328912	-0.278172	0.784536	-0.0518117	0.142948	-0.112975	-0.368848	0.0551425	0.163745	-0.00362908	0.328971	0.592368	-0.420675
EGR3	grey	0.000568327	0.825959	-0.450695	0.450986	0.0948954	-0.245971	-0.188077	-0.407552	-0.00558421	-0.201851	-0.0350468	-0.0752707	0.697513	-0.492363
EHD1	grey	-0.193759	0.1707	0.348537	0.276416	-0.197594	0.350597	0.199723	0.0671212	-0.115907	0.0736732	-0.236516	0.25085	0.293244	0.17973
EID1	grey	0.108673	0.0730124	-0.422119	-0.207222	-0.0849818	-0.0994914	-0.338211	-0.0835136	-0.0308964	-0.288622	0.226181	-0.562815	-0.0897098	-0.215952
EID2	grey	-0.112121	-0.448343	-0.0858592	-0.332605	0.112404	0.450053	0.468168	0.329294	-0.312798	-0.241319	-0.136718	-0.249335	-0.404235	0.187884
EIF1	grey	-0.455215	-0.14744	0.437968	-0.218987	0.282699	0.0952853	0.264217	0.839807	-0.576704	-0.472552	-0.204146	-0.479676	-0.164535	0.736901
EIF1AD	grey	0.216598	-0.393582	-0.179877	-0.457078	-0.0517949	0.0330752	0.264032	0.121234	0.0553364	-0.0787346	0.38229	-0.424925	-0.498643	0.0650296
EIF1AX	grey	0.364242	-0.189941	-0.236324	-0.146221	-0.762115	-0.199263	0.093088	-0.346984	0.2911	0.212688	0.401078	-0.336762	-0.247773	-0.311238
EIF1B	grey	-0.340245	-0.0881114	-0.154717	-0.404324	0.367327	-0.287467	0.233983	0.423815	-0.420418	-0.583614	-0.281399	-0.587793	-0.265875	0.226917
EIF2A	grey	-0.310349	0.381236	-0.226862	0.00151165	0.376422	-0.664274	-0.0739004	0.261702	-0.360089	-0.611677	-0.145846	-0.490199	0.198156	0.0359855
EIF2AK1	grey	0.264326	-0.190193	0.390498	0.33703	-0.26751	0.66184	-0.191766	-0.198109	0.328073	0.678029	0.216229	0.535224	0.0817588	0.059528
EIF2AK3	grey	-0.232845	0.272903	-0.425016	-0.225661	0.295875	-0.900887	-0.125283	0.0500546	-0.187518	-0.616292	-0.173304	-0.415847	-0.006441	-0.178642
EIF2B1	grey	0.542617	0.0283531	-0.127385	0.277352	-0.54082	0.504055	-0.406881	-0.656349	0.485049	0.674858	0.510603	0.264353	0.135298	-0.458071
EIF2B2	grey	0.392768	-0.275843	0.546793	0.251102	-0.46903	0.487279	0.191209	0.00860503	0.375364	0.681692	0.291887	0.147756	-0.0172938	0.25885
EIF2D	grey	-0.437867	-0.230749	0.330579	-0.233688	0.433704	0.304453	-0.134424	0.578547	-0.397142	-0.36326	-0.424564	0.0400336	-0.183534	0.506842
EIF2S1	grey	0.476945	0.191847	0.185683	0.417061	-0.464652	0.00220394	-0.392337	-0.408291	0.518881	0.639463	0.530581	0.223718	0.289581	-0.173554
EIF2S2	grey	0.458534	-0.517932	0.227217	-0.0398871	-0.346122	0.833567	0.188797	-0.0445837	0.302422	0.603298	0.366258	0.0784876	-0.299511	0.10326
EIF2S3	grey	-0.137558	0.170437	0.136386	-0.126248	-0.315868	-0.455579	-0.057938	0.173513	-0.125712	-0.233047	-0.0546614	-0.420228	0.0148248	0.1543
EIF3A	grey	-0.385331	0.192886	0.141707	0.135336	0.40944	-0.600095	-0.0811608	0.334664	-0.261913	-0.347707	-0.445041	-0.174979	0.178813	0.22877
EIF3C /// EIF3CL	grey	-0.209123	0.1966	0.206623	0.435267	0.0111204	0.351533	-0.0591276	0.142003	-0.18149	-0.0460161	-0.119431	0.143206	0.388474	0.149009
EIF3D	grey	-0.632016	-0.0196526	0.213773	-0.227343	0.754513	-0.133759	-0.201875	0.753789	-0.618259	-0.67985	-0.523926	-0.321896	-0.0886046	0.570139
EIF3E	grey	-0.506614	-0.340078	0.453503	-0.615526	0.535545	-0.0953293	0.249198	0.910338	-0.513412	-0.541813	-0.381856	-0.429098	-0.479098	0.812943
EIF3G	grey	-0.209988	-0.214379	0.557372	0.0303217	0.352494	0.381061	0.0703976	0.53183	-0.143375	-0.0260846	-0.0731363	0.314858	-0.049097	0.586536
EIF3H	grey	-0.563899	-0.254932	0.488521	-0.30177	0.569642	0.133707	0.153285	0.885608	-0.589553	-0.491125	-0.434782	-0.270042	-0.255458	0.792812
EIF3I	grey	0.314642	-0.219187	0.262017	0.197557	-0.190162	0.940959	-0.000490816	-0.0996205	0.203555	0.57361	0.265604	0.255325	0.0103619	0.0764209
EIF3K	grey	-0.488686	-0.265214	0.264989	-0.388054	0.551104	0.182845	0.105998	0.794155	-0.590555	-0.539384	-0.354025	-0.420343	-0.307502	0.650345
EIF3L	grey	-0.79454	0.0356249	0.196112	-0.290217	0.730149	-0.380521	0.00202455	0.810638	-0.744702	-0.854013	-0.713318	-0.360112	-0.0920259	0.583234
EIF4A1 /// LOC101928634 /// SENP3-EIF4A1 /// SNORA48 /// SNORA67 /// SNORD10	grey	-0.333308	0.550583	-0.0618693	0.391297	0.364819	-0.467574	-0.290779	0.225146	-0.322432	-0.48482	-0.171893	-0.186049	0.518294	0.0486708
EIF4A1 /// SNORA48 /// SNORA67 /// SNORD10	grey	-0.474659	-0.237785	0.146494	-0.135529	0.41227	0.278828	0.0993458	0.493947	-0.51265	-0.366558	-0.533037	0.0334367	-0.155999	0.344114
EIF4A2 /// MIR1248 /// SNORA4 /// SNORA63 /// SNORA81 /// SNORD2	grey	-0.364922	-0.0763655	0.395313	-0.37722	0.0304791	-0.506601	0.41137	0.469959	-0.238916	-0.315997	-0.382674	-0.167698	-0.236517	0.466505
EIF4A3	grey	-0.183351	-0.147535	-0.212118	-0.565135	0.429379	-0.146814	0.139502	0.445174	-0.306052	-0.625696	-0.154649	-0.604892	-0.363612	0.206002
EIF4B	grey	-0.484304	0.537407	0.00746809	0.166297	0.467224	-0.863239	-0.213974	0.160017	-0.262111	-0.483692	-0.474111	0.0301663	0.388962	0.0531326
EIF4E3	grey	0.0889761	0.16599	0.110624	0.647627	-0.101578	0.534365	-0.294995	-0.218895	0.035057	0.389352	-0.00258314	0.38943	0.454951	-0.112961
EIF4H	grey	-0.0850916	-0.237807	-0.242726	-0.378982	0.248702	0.154369	0.277711	0.349964	-0.309538	-0.414099	0.061576	-0.509328	-0.316509	0.140721
EIF5	grey	0.0281025	0.461149	-0.295737	0.0910527	0.00225193	-0.810275	0.0885872	-0.300921	0.177432	-0.174542	0.00644159	-0.0100516	0.26469	-0.350888
EIF5 /// SNORA28	grey	-0.486228	0.138808	0.106969	0.123806	0.375364	-0.405513	0.347895	0.310867	-0.401207	-0.330346	-0.589373	0.0781132	0.158529	0.181984
EIF5A	grey	0.0332427	-0.0388452	0.248608	0.281132	-0.249543	-0.113637	-0.245778	-0.116643	0.203739	0.239535	0.0262308	0.512262	0.12059	0.00194235
EIF6	grey	0.600813	-0.130072	-0.0593029	0.302174	-0.461999	0.682121	-0.0741364	-0.333241	0.405612	0.557837	0.675654	0.0636798	0.085889	-0.221055
ELF1	grey	-0.328112	0.227438	-0.214015	-0.238733	0.379862	-0.821224	0.137172	0.219974	-0.222757	-0.608243	-0.347328	-0.28834	-0.00745423	0.00894567
ELF4	grey	-0.00228077	0.189819	0.277518	0.589681	-0.319864	0.536764	0.395406	-0.114912	-0.078174	0.412383	-0.0404588	0.140705	0.428714	0.0429788
ELK3	grey	-0.551181	0.0218825	-0.196833	-0.245543	0.222638	-0.378996	0.1346	0.353601	-0.5619	-0.706912	-0.552271	-0.367298	-0.104056	0.115189
ELL2	grey	-0.176771	0.120682	-0.123315	-0.211493	0.224416	-0.752617	0.0856831	0.164038	-0.16678	-0.33858	-0.0266243	-0.378779	-0.0920993	0.0694457
ELMO1	grey	0.271197	0.418653	-0.223707	0.580739	-0.224778	-0.0773396	-0.363514	-0.552235	0.391754	0.224658	0.252512	0.513038	0.541262	-0.494298
ELOF1	grey	0.1763	0.124551	0.266101	0.565186	-0.240972	0.416855	0.0150736	-0.138422	0.0919751	0.524108	0.257419	0.209468	0.359203	0.0252762
ELOVL1 /// MIR6734	grey	-0.0707163	0.0156485	0.315791	0.349114	-0.261985	0.659404	0.209803	0.15848	-0.241433	0.216318	-0.0229427	-0.21411	0.214162	0.249526
ELP3	grey	0.596043	-0.295753	0.141618	0.216057	-0.538219	0.643947	-0.237347	-0.524281	0.622344	0.882699	0.415548	0.518766	-0.0593263	-0.252237
EMB	grey	0.0768992	0.220119	-0.152709	0.585382	-0.176634	0.0907115	-0.261201	-0.280759	0.0519322	0.187513	-0.0393178	0.0266033	0.412792	-0.2906
EMC4	grey	0.108977	-0.448102	-0.130725	-0.492209	-0.0617152	0.19062	-0.149864	0.279089	-0.114465	-0.212802	0.302368	-0.48649	-0.509921	0.161924
EMC6	grey	0.166183	-0.384066	-0.0210105	-0.282226	0.0691378	0.279556	0.0574666	0.188863	0.0107559	0.0502107	0.259011	-0.372967	-0.382728	0.155212
EMC7	grey	-0.0322362	0.087328	-0.0596681	0.00176765	0.206143	-0.224107	-0.136992	0.12656	-0.148989	-0.0794276	0.110907	-0.394392	0.0264141	0.079075
EMC8	grey	0.436085	-0.409842	-0.225822	-0.0570113	-0.284749	0.410001	0.25161	-0.256917	0.256319	0.385889	0.408234	0.146419	-0.265503	-0.244351
EMG1	grey	0.519121	-0.576719	-0.137407	-0.556643	-0.136206	0.268271	0.0706295	-0.145415	0.450168	0.326894	0.552788	0.00213688	-0.636763	-0.0945339
EML3	grey	0.0539874	-0.274427	-0.316028	-0.0546166	-0.24703	0.411125	0.104647	-0.0885391	-0.241395	0.0277275	0.112946	-0.196171	-0.182476	-0.201188
EML4	grey	-0.409096	0.219191	-0.170746	-0.132325	0.268116	-0.94595	-0.035781	0.0900338	-0.255505	-0.476111	-0.43085	-0.146405	0.0196708	-0.0498795
EMP3	grey	0.401028	0.146693	0.167429	0.65528	-0.303923	0.69234	-0.301269	-0.277385	0.331605	0.549932	0.362082	0.259479	0.445775	-0.114757
EMR1	grey	-0.202164	0.720927	-0.0819844	0.709689	0.310843	0.13509	-0.292283	-0.0815186	-0.247785	-0.148502	-0.171461	0.0547387	0.813146	-0.132419
ENC1	grey	-0.0992454	0.0828418	-0.462016	-0.0936676	0.370963	-0.66287	-0.299039	-0.0473382	-0.0445003	-0.422777	-0.163958	-0.213573	-0.0324542	-0.259035
ENGASE	grey	-0.611569	-0.180222	0.325323	-0.129467	0.384061	0.247803	0.0278812	0.6287	-0.66123	-0.403462	-0.463215	0.0895155	-0.11164	0.521207
ENO1	grey	0.217688	0.554991	-0.252752	0.700591	-0.104136	-0.196404	-0.384369	-0.64132	0.382283	0.283411	0.117815	0.597084	0.66813	-0.577164
ENO2	grey	-0.407358	-0.364603	0.187796	-0.369011	0.436983	0.408242	0.276144	0.612438	-0.491613	-0.394706	-0.380951	-0.251477	-0.348785	0.495137
ENOPH1	grey	0.709486	-0.551103	-0.25274	-0.371469	-0.45994	0.571035	0.00153533	-0.446966	0.607319	0.527365	0.559823	0.173315	-0.50062	-0.347229
ENOSF1	grey	-0.458849	-0.196058	-0.0423365	-0.459156	0.360471	-0.188885	-0.260737	0.372404	-0.383689	-0.543519	-0.443575	-0.124461	-0.322742	0.19268
ENY2	grey	-0.201091	0.410001	-0.242971	-0.0641906	0.382779	-0.823367	-0.330386	0.0822201	-0.136631	-0.476597	-0.0908629	-0.29965	0.176685	-0.0779444
EOMES	grey	-0.0820407	-0.0375038	-0.116169	0.0835173	0.0612334	-0.161577	-0.246453	-0.123754	-0.0756099	0.0775115	-0.222055	0.0474224	0.021229	-0.131913
EPB41	grey	-0.0373084	0.508356	-0.150362	0.374711	0.12222	-0.625982	-0.254185	-0.359384	0.204339	-0.0107107	-0.111197	0.478916	0.4723	-0.35083
EPB41L4A-AS1	grey	-0.421509	-0.309194	0.0901869	-0.561303	0.566368	-0.134649	0.215871	0.735102	-0.502422	-0.63278	-0.262836	-0.439885	-0.442379	0.531076
EPC1	grey	-0.0570113	-0.400278	-0.21255	-0.679812	0.326318	-0.144885	-0.172905	0.368323	-0.183677	-0.459625	-0.00447938	-0.47117	-0.577621	0.176292
EPC2	grey	-0.239494	0.0196774	-0.376746	-0.402189	0.592921	-0.474301	-0.318155	-0.0278507	-0.098165	-0.450528	-0.227467	0.187639	-0.203085	-0.173791
EPHB6	grey	-0.28722	-0.217086	0.172088	-0.0874332	0.171446	0.560053	0.0526285	0.393357	-0.379145	-0.228299	-0.298375	-0.0544717	-0.0982952	0.323214
EPHX2	grey	-0.432334	-0.387777	0.257008	-0.49444	0.345838	0.162708	0.513588	0.553657	-0.429646	-0.332229	-0.412089	-0.0139601	-0.428506	0.476465
EPM2AIP1	grey	-0.567922	-0.159365	0.0155278	-0.240564	0.333341	0.024918	-0.128737	0.53543	-0.60572	-0.62111	-0.459294	-0.301063	-0.181048	0.322344
EPRS	grey	0.0123056	-0.510334	0.243191	-0.166584	-0.237245	0.77933	0.0704686	0.26944	-0.195218	0.164001	0.0580043	-0.184187	-0.350195	0.308305
EPS15	grey	0.0129951	0.176812	-0.191982	0.543733	-0.338713	0.26039	-0.167584	-0.282091	-0.0421135	0.0869014	-0.132157	0.157935	0.398452	-0.324774
ERAP2	grey	-0.170064	-0.206435	0.184262	-0.379665	-0.0667984	-0.0347139	0.249797	0.194243	-0.219716	-0.0301538	-0.218293	-0.13692	-0.30214	0.240451
ERBB2IP	grey	-0.173353	0.440031	-0.217359	0.219699	0.160728	-0.687088	-0.465038	-0.212897	0.0373805	-0.26245	-0.276571	0.245108	0.354779	-0.293716
ERCC5	grey	-0.409694	-0.231701	0.019858	-0.596763	0.450976	-0.615059	0.238635	0.566096	-0.375519	-0.625477	-0.403396	-0.298359	-0.43388	0.364312
ERH	grey	0.546948	-0.390843	-0.238301	-0.387829	-0.314001	0.418533	-0.147525	-0.096264	0.319811	0.15522	0.690887	-0.316174	-0.425802	-0.110847
ERLEC1	grey	0.370222	0.230666	-0.0554182	0.480592	-0.397741	-0.311313	-0.0287122	-0.472841	0.510489	0.408296	0.308143	0.274222	0.338229	-0.348593
ERMARD	grey	0.251567	-0.31011	0.15633	-0.326049	0.00393963	0.0943756	-0.0804077	0.0515413	0.263588	0.238512	0.188452	-0.0132188	-0.34685	0.122446
ERMN	grey	-0.224996	0.091771	-0.374258	-0.230062	0.272623	-0.79132	-0.177272	0.0182154	-0.191023	-0.458226	-0.10346	-0.241296	-0.115806	-0.148892
ERN1	grey	-0.219052	0.034114	0.275241	0.0708298	-0.0939945	-0.11564	0.781179	0.24987	-0.156875	-0.13768	-0.187209	-0.0298373	0.0557272	0.277556
ERO1L	grey	-0.124364	0.000817185	-0.214992	-0.254211	0.0620554	-0.655755	0.239064	0.239983	-0.133919	-0.489032	-0.111427	-0.460119	-0.1405	0.0398588
ERP27	grey	-0.392299	0.0604879	-0.0952238	-0.368363	0.485931	-0.788209	-0.200014	0.339765	-0.30678	-0.568379	-0.24479	-0.28171	-0.176258	0.177119
ERP29	grey	0.0404099	-0.392818	0.365128	-0.104071	0.0831136	0.845794	0.157434	0.296379	-0.0555818	0.221197	0.134473	0.0816792	-0.232238	0.400288
ERVK3-1 /// ZNF8	grey	0.599621	-0.109506	-0.312673	0.101919	-0.347074	0.370166	0.139263	-0.56237	0.453222	0.527569	0.361457	0.187584	-0.0251239	-0.493788
ESD	grey	-0.239213	-0.0405353	-0.0986103	-0.341928	0.427478	-0.0895998	-0.218563	0.513833	-0.371335	-0.63267	-0.128588	-0.476587	-0.173956	0.285997
ESYT1	grey	0.294521	-0.245342	0.217028	0.297099	-0.411139	0.820055	-0.122979	-0.273724	0.279088	0.614545	0.180378	0.4909	0.0430876	-0.0809995
ESYT2	grey	-0.0583934	0.281088	-0.302863	-0.202652	0.187185	-0.426365	-0.0519445	-0.199486	0.10842	-0.26702	-0.137349	0.0704536	0.0612426	-0.265765
ETF1	grey	-0.140778	0.20143	-0.279057	-0.234095	0.327034	-0.550945	-0.165935	0.233732	-0.234115	-0.546173	0.0976705	-0.625065	-0.0451345	0.0468337
ETFA	grey	0.583477	-0.130469	0.119876	0.229009	-0.315499	0.573858	-0.265208	-0.562935	0.677371	0.828831	0.485261	0.714982	0.0486229	-0.281138
ETFB	grey	0.301078	-0.446278	0.00136088	-0.181714	-0.189066	0.818282	0.118718	0.0601309	0.0833114	0.211124	0.398046	-0.108009	-0.32838	0.0800379
ETHE1	grey	0.0271923	0.0277291	0.336077	0.182291	0.0739081	0.701764	0.116357	0.277873	-0.0902911	0.0769249	0.0789543	-0.115314	0.154594	0.352841
ETS1	grey	0.0434357	0.281515	-0.12964	0.0541621	0.0851049	-0.650508	-0.268755	-0.270603	0.28349	-0.0372656	-0.0720197	0.339608	0.177508	-0.272762
ETV3	grey	-0.229097	0.394441	-0.305168	0.159241	0.0875782	-0.781312	-0.195768	-0.177759	-0.0484255	-0.37166	-0.330588	0.112746	0.289735	-0.321942
EVI2A	grey	-0.0340529	0.0736651	0.00835246	-0.234099	-0.0732418	-0.00142594	0.693962	0.221525	-0.192215	-0.231291	0.0405274	-0.411822	-0.0729759	0.170098
EVI2B	grey	-0.557549	0.757722	-0.0890728	0.402907	0.574449	-0.504079	-0.193184	0.1969	-0.502178	-0.574599	-0.606273	-0.221333	0.655969	0.0315734
EVL	grey	0.0430614	-0.488276	0.32307	-0.178086	-0.149691	0.888427	0.30675	0.216998	-0.0995462	0.279642	0.0175623	0.0804879	-0.328118	0.313834
EXOC1	grey	-0.126708	0.226829	-0.00649574	-0.171441	0.315579	-0.5094	-0.0999929	-0.125173	0.127607	-0.079286	-0.28209	0.211699	0.0273127	-0.0694802
EXOC8	grey	-0.0319235	-0.281925	-0.548259	-0.524405	0.382995	-0.114557	-0.232133	0.104065	-0.121313	-0.537977	0.00868383	-0.274028	-0.427996	-0.162162
EXOSC5	grey	0.556868	-0.0542961	0.0442918	0.318871	-0.375226	0.720017	-0.259176	-0.450873	0.493289	0.68279	0.627835	0.432881	0.140595	-0.241132
EXOSC8	grey	0.202096	-0.596393	-0.262867	-0.630878	-0.074077	0.261295	0.32013	0.0750625	-0.0259051	-0.0430511	0.178791	-0.315987	-0.678375	-0.0252302
EXOSC9	grey	0.173051	-0.483282	-0.174809	-0.347569	0.186011	-0.113124	-0.101551	0.0871015	0.109315	-0.0191832	0.228858	-0.129034	-0.484753	0.0127307
EZH2	grey	0.798813	-0.20804	-0.342481	0.0628854	-0.608244	0.388704	0.110347	-0.538148	0.591147	0.544719	0.66495	-0.125092	-0.110371	-0.473424
EZR	grey	-0.139287	0.450858	-0.254999	0.137551	0.261225	-0.912569	-0.251788	-0.113746	0.0163386	-0.335144	-0.16654	-0.0486206	0.290103	-0.225363
F13A1	grey	-0.0620077	0.71466	-0.146174	0.578753	0.127757	-0.108016	-0.208096	-0.440638	0.0859507	0.0729619	-0.0747428	0.527643	0.714581	-0.37562
F5	grey	0.304059	-0.10676	0.00615966	0.356629	-0.540985	0.697594	-0.191779	-0.323018	0.094429	0.553777	0.302631	0.0346671	0.121199	-0.196896
F8A1 /// F8A2 /// F8A3	grey	0.255175	-0.0390811	0.352502	0.492216	-0.395287	0.688438	-0.139675	-0.259449	0.275946	0.664185	0.2038	0.494229	0.255434	-0.000868447
FABP5	grey	0.869792	-0.417874	-0.175329	-0.169068	-0.545918	0.535307	0.00708655	-0.418961	0.686991	0.630756	0.894722	-0.0334274	-0.348554	-0.284119
FAIM3	grey	0.0705589	-0.465331	0.115509	-0.404721	-0.0734356	0.43241	0.119585	0.0660916	0.104731	0.141125	0.00556779	0.313356	-0.431802	0.0989012
FAM101B	grey	-0.44175	0.0259488	-0.113674	0.125067	0.55828	0.194284	-0.196702	0.265728	-0.485708	-0.405501	-0.426899	0.233885	0.119052	0.0795365
FAM102A	grey	-0.26858	-0.463618	0.437154	-0.495272	0.052961	0.353577	0.751946	0.549605	-0.316031	-0.0799207	-0.244671	-0.203255	-0.49022	0.581972
FAM102B	grey	-0.0834964	0.515402	-0.37387	0.0595057	0.21256	-0.892605	-0.0219439	-0.174334	0.0389209	-0.382715	-0.0589524	-0.156698	0.283607	-0.295608
FAM103A1	grey	0.201409	-0.243202	-0.232679	-0.468009	0.0619965	-0.278998	-0.183069	0.0526872	0.130899	-0.132483	0.303066	-0.416566	-0.412431	-0.0284125
FAM104A	grey	-0.15116	-0.246025	-0.00496017	-0.207675	-0.123011	-0.177536	0.294014	0.332404	-0.325794	-0.23707	0.0758355	-0.538378	-0.274511	0.237454
FAM107B	grey	-0.538244	-0.056045	0.232698	-0.410704	0.116361	-0.459442	0.50691	0.51671	-0.479251	-0.48345	-0.507503	-0.37438	-0.228368	0.439049
FAM111A	grey	0.209024	-0.367441	0.0441437	-0.210549	-0.145014	0.528204	-0.133205	-0.0737495	0.129082	0.249344	0.0329617	0.210493	-0.28804	-0.0242812
FAM117A	grey	-0.0774682	-0.245781	0.259269	0.0647452	-0.159239	0.798022	0.110942	0.114675	-0.15198	0.191467	-0.110549	0.176489	-0.0539908	0.192665
FAM118A	grey	-0.307209	0.0283383	0.0547249	-0.233662	0.357592	-0.373548	0.155481	0.319035	-0.355466	-0.286314	-0.293315	-0.199213	-0.112803	0.225972
FAM122B	grey	-0.235793	0.101763	-0.355931	-0.291206	0.0787609	-0.231879	-0.134255	0.12614	-0.279946	-0.599763	-0.287312	-0.378999	-0.0723465	-0.106905
FAM127A	grey	-0.0274146	0.321707	0.175422	0.828541	-0.138637	0.435966	-0.189021	-0.232823	-0.0323954	0.374644	-0.0357499	0.507495	0.637846	-0.116773
FAM129A	grey	-0.297793	0.214199	-0.127948	0.364709	0.0616236	-0.100535	-0.0598215	0.132576	-0.387795	-0.303867	-0.329852	-0.348675	0.303006	-0.00602629
FAM133B /// FAM133DP	grey	-0.310292	0.0949376	-0.381232	-0.334151	0.321016	-0.863514	0.00219071	0.0863758	-0.265725	-0.563936	-0.272037	-0.322956	-0.16549	-0.118034
FAM134B	grey	-0.159424	-0.226594	0.212618	-0.250893	-0.0672182	0.182393	0.90017	0.226698	-0.190028	-0.0202329	-0.124932	0.0175594	-0.250289	0.266017
FAM134C	grey	0.00218828	-0.572667	0.254992	-0.391839	-0.134885	0.71388	0.395091	0.380156	-0.20926	0.0902556	0.074308	-0.283394	-0.499588	0.409029
FAM136A /// LOC100287852	grey	0.537452	-0.345396	-0.355795	-0.312479	-0.263403	0.347658	0.168094	-0.26492	0.331074	0.244675	0.590774	-0.213403	-0.376813	-0.257362
FAM13A	grey	0.136918	-0.0484359	0.0994004	0.343581	-0.424632	0.329264	0.506429	-0.0891071	0.0062968	0.292988	0.188432	0.0684407	0.138103	-0.0301479
FAM13B	grey	-0.15789	-0.476277	-0.201492	-0.884483	0.112372	-0.209292	0.231036	0.322487	-0.225798	-0.470997	-0.174493	-0.529061	-0.731274	0.15728
FAM153A /// FAM153B /// FAM153C /// LOC100507387 /// LOC101928349 /// LOC101930363	grey	-0.390548	-0.0579418	-0.0365835	-0.240085	0.20612	-0.364463	0.541517	0.39991	-0.415349	-0.529939	-0.409447	-0.232706	-0.148873	0.205075
FAM153A /// FAM153B /// LOC100507387 /// LOC102725213	grey	-0.290368	0.0561275	0.0118378	-0.0128876	0.353402	-0.40815	0.136439	0.254358	-0.256531	-0.325838	-0.333347	0.054364	0.0315255	0.123289
FAM160B1	grey	-0.371637	-0.333879	-0.0946447	-0.606073	0.266959	-0.374398	0.12421	0.535097	-0.449651	-0.623278	-0.287129	-0.65684	-0.514869	0.319544
FAM162A	grey	0.0500151	-0.662667	0.185051	-0.530659	0.012024	0.630826	0.0962916	0.413576	-0.132105	-0.0101154	0.184501	-0.243309	-0.627952	0.406449
FAM168B	grey	-0.364362	-0.0113344	-0.0825617	-0.343611	0.399609	-0.656287	-0.0210692	0.395428	-0.331827	-0.543239	-0.210795	-0.387752	-0.200614	0.208813
FAM169A	grey	-0.440973	0.00568062	-0.110165	-0.335211	0.583007	-0.732334	-0.0743943	0.350994	-0.374699	-0.531447	-0.368894	-0.26613	-0.192243	0.180475
FAM177A1 /// LOC101927178	grey	-0.396806	-0.0102702	-0.0408894	-0.324044	0.420983	-0.693473	-0.0364534	0.364233	-0.382915	-0.47019	-0.271536	-0.368329	-0.206784	0.230197
FAM193A	grey	-0.0443834	-0.300434	-0.102798	-0.384657	0.29651	0.465419	0.0322861	0.342599	-0.221685	-0.295812	0.0178937	-0.317612	-0.334255	0.188699
FAM19A1	grey	-0.278088	-0.122963	-0.220117	-0.367092	0.185115	-0.38294	-0.237167	0.303589	-0.341856	-0.58828	-0.218142	-0.560535	-0.276086	0.0896591
FAM208A	grey	0.248084	-0.224612	-0.211837	0.0385292	-0.140502	0.558553	-0.288702	-0.383516	0.24418	0.297022	0.0275132	0.369491	-0.0856735	-0.347316
FAM210B	grey	-0.457318	-0.104598	0.35651	0.0546119	0.25783	0.181244	-0.0552178	0.480907	-0.384379	-0.263859	-0.404084	0.0475416	-0.00120188	0.435172
FAM213B	grey	-0.00363026	-0.0892832	0.185971	0.0361866	0.175362	0.7487	-0.117567	0.0174355	-0.00708695	0.200581	-0.0516513	0.254332	0.0137475	0.125968
FAM214A	grey	-0.29127	-0.00536078	-0.196084	-0.339927	0.374826	-0.851424	0.13687	0.188544	-0.186293	-0.470236	-0.338318	-0.208697	-0.209554	0.0222285
FAM217B	grey	0.515489	-0.723724	0.339389	-0.31931	-0.475178	0.530014	0.0642187	-0.055752	0.469142	0.677641	0.542823	0.223811	-0.57222	0.177797
FAM21A /// FAM21C /// LOC101930591	grey	0.186609	0.0392208	-0.110055	0.423207	0.0491396	0.541142	-0.211583	-0.239832	0.105239	0.274221	0.26513	0.361708	0.258456	-0.210646
FAM21C /// LOC101930591	grey	-0.224684	0.0779174	0.138186	-0.028129	0.36706	0.232554	-0.411147	0.217299	-0.136781	-0.22717	-0.210021	0.105081	0.0752642	0.18657
FAM32A	grey	0.123229	-0.344839	0.0254855	-0.367661	0.163513	0.515789	-0.0686275	0.259444	-0.0348697	-0.0403712	0.269842	-0.252337	-0.366745	0.232351
FAM35A	grey	0.39351	-0.240378	-0.352117	-0.192117	-0.173523	-0.0638951	-0.196853	-0.312456	0.379067	0.103915	0.30382	0.0195734	-0.248308	-0.322389
FAM45A /// FAM45B	grey	-0.24538	0.202817	0.144129	0.368204	-0.107919	-0.00901063	0.123013	0.139988	-0.323869	-0.0551642	-0.324054	-0.2571	0.306523	0.11811
FAM46C	grey	-0.168706	-0.0373586	-0.385664	-0.403387	0.180702	-0.352392	-0.0256367	0.316731	-0.316858	-0.69887	-0.0647083	-0.755822	-0.241512	0.0248373
FAM49A	grey	-0.160868	0.88918	-0.187059	0.64496	0.357671	-0.562592	-0.327307	-0.191588	-0.0661674	-0.223223	-0.169007	0.0221046	0.825868	-0.261736
FAM49B	grey	-0.117753	-0.058736	-0.400466	-0.0504608	0.288728	0.269272	-0.201521	-0.162254	-0.144578	-0.191455	-0.156392	0.167459	-0.0481964	-0.271067
FAM50A	grey	-0.219188	-0.134661	0.0048318	-0.148085	0.168005	0.467082	0.329945	0.430835	-0.421554	-0.378113	-0.0593359	-0.385057	-0.110792	0.29619
FAM53B	grey	0.118213	-0.220698	0.108565	-0.0361264	-0.169837	0.706221	-0.246011	0.030845	-0.0492714	0.25822	0.0730659	-0.205287	-0.118986	0.0967436
FAM53C	grey	-0.153858	-0.0755843	-0.124739	-0.232707	0.36956	0.0875784	0.279608	0.359482	-0.284122	-0.447598	0.0699139	-0.256397	-0.149352	0.20053
FAM58A	grey	0.0385789	-0.100336	0.426677	-0.252913	0.174508	0.48763	-0.0368634	0.359158	0.0209228	0.0611177	0.165318	-0.21592	-0.152895	0.490989
FAM60A	grey	-0.282337	-0.16066	0.344127	-0.444158	0.125784	-0.565926	0.335826	0.484324	-0.150788	-0.303292	-0.102272	-0.230895	-0.336122	0.47976
FAM63A	grey	-0.134378	-0.393971	0.246936	-0.0220212	-0.15721	0.77377	0.333788	0.213119	-0.299209	0.159182	-0.145742	0.139494	-0.193642	0.246135
FAM65B	grey	0.405334	-0.15248	-0.103288	0.0474223	-0.373422	0.37523	-0.277622	-0.468563	0.466159	0.433524	0.197793	0.500345	-0.0492434	-0.366591
FAM69A	grey	-0.201162	-0.37304	0.0924423	-0.571411	-0.0896621	-0.0507073	0.675557	0.394886	-0.343257	-0.263461	-0.144616	-0.585966	-0.523108	0.334803
FAM76B	grey	-0.312001	0.00738071	0.0184958	-0.259181	0.0866902	-0.793563	0.0939885	0.25509	-0.250741	-0.378462	-0.304242	-0.251359	-0.161262	0.150639
FAM78A /// LOC101927137	grey	-0.131466	-0.263123	0.363305	-0.217044	0.00562269	0.628317	0.345821	0.109553	-0.126861	0.272001	-0.22242	0.214368	-0.22626	0.279288
FAM89B	grey	-0.0730852	-0.110183	0.253122	0.050721	0.190125	0.699176	-0.122863	0.180017	-0.0636081	0.0730095	-0.108925	0.150575	0.0186034	0.248322
FAM8A1	grey	-0.28284	-0.199436	-0.195599	-0.232241	0.450815	0.144047	-0.0944311	0.216917	-0.328786	-0.361697	-0.328054	-0.114824	-0.208846	0.0542297
FAM91A1	grey	-0.315161	0.522687	-0.44821	0.122206	0.333118	-0.884217	-0.253663	-0.134435	-0.229747	-0.497725	-0.295784	-0.217761	0.318422	-0.31469
FAM96A	grey	0.578169	-0.398087	-0.0844274	-0.286215	-0.279698	0.721856	0.12241	-0.140071	0.395886	0.35853	0.462052	-0.134416	-0.356861	-0.0782189
FAM96B	grey	0.470719	-0.308147	0.348171	0.223772	-0.525997	0.786246	0.190916	-0.118823	0.33969	0.714818	0.482417	0.167367	-0.0455163	0.11516
FAM98C	grey	0.0737375	-0.308425	0.347876	0.0138185	0.0890869	0.813197	-0.198184	0.139876	0.0578142	0.297908	0.0311433	0.349649	-0.110163	0.269464
FAR1	grey	-0.230691	0.262263	-0.378291	-0.0647915	0.189716	-0.865904	-0.261184	-0.116399	-0.117714	-0.436734	-0.246212	-0.121738	0.0751486	-0.27602
FAS	grey	0.283104	0.111385	-0.130648	0.295307	-0.490888	0.167851	-0.316261	-0.396909	0.208117	0.336052	0.103898	-0.206637	0.19867	-0.324507
FASTKD3	grey	0.295153	-0.244636	0.288299	-0.122771	0.120659	0.0944027	-0.177566	-0.0947942	0.467274	0.469209	0.316679	0.390166	-0.219937	0.116105
FASTKD5	grey	-0.261794	-0.209483	-0.305763	-0.597741	0.142809	-0.192012	0.20846	0.315832	-0.399711	-0.63692	-0.0365236	-0.503955	-0.434528	0.0890244
FBL	grey	-0.639902	-0.0818084	0.203006	-0.372286	0.686888	-0.157445	-0.117585	0.796207	-0.631053	-0.7595	-0.518596	-0.392119	-0.197546	0.591622
FBLN5	grey	-0.0427054	-0.125641	0.361397	0.0789368	0.0462569	0.479814	-0.199025	0.00489774	0.103466	0.276629	-0.166441	0.494353	0.00730259	0.171381
FBLN7	grey	-0.306843	-0.268232	0.191993	-0.378297	0.019833	0.144033	0.912998	0.449128	-0.405046	-0.249094	-0.272552	-0.339238	-0.332248	0.401047
FBXL16	grey	0.140041	-0.208439	0.371013	0.397272	-0.349639	0.801863	-0.0866453	0.0434332	0.0336175	0.457019	0.154957	0.235085	0.122699	0.183856
FBXL3	grey	-0.409005	-0.227324	-0.157207	-0.544059	0.360586	-0.497216	-0.0220154	0.517006	-0.458704	-0.719081	-0.315304	-0.521229	-0.411205	0.261287
FBXL5	grey	-0.338648	0.739559	-0.379026	0.719424	0.329199	-0.340921	-0.407713	-0.176636	-0.347055	-0.362903	-0.340287	0.0247304	0.792904	-0.351441
FBXO11	grey	-0.470007	-0.304598	-0.191324	-0.509836	0.471217	-0.36758	-0.0174157	0.447784	-0.476763	-0.643812	-0.555709	-0.386107	-0.433275	0.182596
FBXO16 /// ZNF395	grey	-0.238007	-0.482252	0.201329	-0.436355	0.0696251	0.489603	0.464499	0.567345	-0.415233	-0.266136	-0.052937	-0.348364	-0.467042	0.490742
FBXO21	grey	-0.368759	-0.063496	-0.263263	-0.509321	0.35694	-0.725612	-0.15768	0.320118	-0.347959	-0.663629	-0.291193	-0.472521	-0.320591	0.0823803
FBXO25	grey	-0.221702	-0.131854	0.0341189	-0.414179	0.129715	-0.0174711	0.25029	0.523604	-0.358345	-0.534775	0.0583119	-0.477736	-0.263355	0.367834
FBXO28	grey	-0.314993	-0.106001	-0.189669	-0.571713	0.337419	-0.771317	0.0553367	0.35982	-0.307797	-0.614816	-0.219605	-0.503438	-0.382434	0.157528
FBXO33	grey	-0.123846	-0.336498	-0.262941	-0.681885	0.30159	-0.342063	0.0516094	0.375702	-0.188974	-0.602393	0.00895223	-0.414299	-0.554879	0.148558
FBXO34	grey	-0.220299	-0.0912461	-0.13699	-0.456089	0.217112	-0.691648	0.348559	0.341883	-0.239309	-0.526402	-0.0859082	-0.468439	-0.31849	0.173506
FBXO38	grey	-0.410628	0.160712	0.0102875	-0.215675	0.419667	-0.708399	-0.378009	0.278245	-0.321543	-0.422732	-0.310533	-0.267501	-0.048023	0.183436
FBXO6	grey	0.676725	-0.0824305	-0.0559533	0.497173	-0.520778	0.601065	-0.250555	-0.637604	0.623981	0.852977	0.598197	0.482614	0.196022	-0.426925
FBXO7	grey	-0.441977	0.133454	-0.170432	-0.129694	0.5083	-0.56023	-0.0832885	0.30032	-0.395896	-0.54984	-0.467286	-0.394986	-0.00801395	0.0993897
FBXW12	grey	-0.359951	-0.464128	0.237618	-0.6061	-0.210916	-0.126132	0.475033	0.503941	-0.390327	-0.341311	-0.333283	-0.339814	-0.560669	0.434733
FBXW4	grey	-0.270201	-0.648535	0.317179	-0.622162	0.184563	0.454159	0.175638	0.627237	-0.373872	-0.218163	-0.219271	-0.28312	-0.649343	0.588275
FBXW5	grey	0.199748	0.167241	-0.123685	0.43525	-0.266378	0.428233	-0.21531	-0.418611	0.19808	0.325483	0.241557	0.267348	0.332136	-0.315833
FCF1 /// MAPK1IP1L	grey	0.359214	-0.38432	-0.296199	-0.491165	-0.393937	0.266517	0.0458241	-0.100109	0.18223	0.00157279	0.383215	-0.268873	-0.462898	-0.165062
FCGR1A /// FCGR1B /// FCGR1C	grey	0.226361	0.45974	0.103048	0.844957	-0.201639	0.0763751	-0.291997	-0.43983	0.276405	0.556213	0.140933	0.372943	0.681178	-0.275774
FCGR1B	grey	0.325329	0.298298	0.0762318	0.830131	-0.321859	0.245063	-0.251379	-0.49045	0.339958	0.65023	0.238165	0.439737	0.581209	-0.311722
FCGR2C	grey	-0.0148857	0.768551	-0.146799	0.839545	0.116304	-0.322243	-0.325387	-0.35348	0.064553	0.0739583	-0.0786894	0.229243	0.849607	-0.356743
FCGRT	grey	-0.36061	0.810309	-0.00237908	0.6106	0.507611	-0.176583	-0.179372	0.0697307	-0.296366	-0.32672	-0.335834	-0.000471541	0.797119	-0.00773036
FCRL3	grey	0.768142	-0.189985	-0.285467	0.0988114	-0.578035	0.505045	-0.371541	-0.687937	0.642405	0.693097	0.656275	0.240918	-0.0736001	-0.544103
FDFT1	grey	-0.220886	-0.297708	0.351539	-0.00267301	0.179485	0.46561	0.218729	0.334867	-0.232137	0.0466373	-0.161099	0.159769	-0.128786	0.387421
FDPS	grey	0.293899	-0.318263	-0.0878288	-0.161157	0.0669577	0.728396	-0.257015	-0.0414504	0.145487	0.201273	0.177234	-0.0625894	-0.233753	-0.0368075
FDX1	grey	0.588977	-0.0848541	-0.376406	0.0030824	-0.577793	0.0433314	-0.0269613	-0.544242	0.513445	0.323214	0.434015	-0.196944	-0.0862769	-0.492682
FEM1C	grey	-0.353636	0.581061	-0.192787	0.0183118	0.415861	-0.879957	-0.063808	0.114905	-0.253535	-0.565514	-0.28043	-0.283521	0.321075	-0.0344536
FEN1	grey	0.717429	-0.388522	-0.0291026	-0.207244	-0.26077	0.338251	-0.171959	-0.118487	0.582278	0.418704	0.783432	-0.231514	-0.350478	-0.0306728
FERMT3	grey	0.236161	0.317873	0.0648682	0.684334	-0.145265	0.633588	-0.185229	-0.431956	0.238639	0.525667	0.156899	0.575079	0.562033	-0.264266
FES	grey	-0.0227308	0.435338	0.163586	0.91625	-0.196024	0.30337	-0.141254	-0.165027	-0.0635263	0.276954	-0.0174738	0.249816	0.732459	-0.0882859
FGD3	grey	0.182956	-0.367635	-0.0499874	-0.381276	-0.103409	0.550053	0.211856	0.0519625	0.0977628	-0.00438641	0.123023	0.0384389	-0.36813	0.0204847
FGD5-AS1	grey	0.24992	0.212414	0.196964	0.313627	-0.294444	0.281705	-0.425127	-0.348196	0.404221	0.434464	0.0896891	0.335052	0.297154	-0.14717
FGFBP2	grey	0.539324	-0.0524704	-0.232372	0.363192	-0.253199	0.328342	-0.326974	-0.505273	0.488582	0.510779	0.290393	0.214841	0.160314	-0.434953
FH	grey	0.579963	-0.349985	-0.128802	-0.0582763	-0.456741	0.729182	0.0838445	-0.34768	0.395913	0.53516	0.459655	0.0123472	-0.213602	-0.246419
FHIT	grey	-0.205602	-0.409569	0.438705	-0.503524	0.193035	0.0918921	0.688556	0.50747	-0.147438	-0.0980558	-0.0948419	0.0817673	-0.474475	0.559162
FIBP	grey	0.59028	-0.221576	0.233202	0.293152	-0.395874	0.782476	-0.294554	-0.340284	0.531857	0.808946	0.525459	0.323514	0.0291017	-0.0836746
FIG4	grey	0.162337	0.412813	-0.108745	0.472326	-0.0662291	0.408205	-0.454156	-0.359265	0.155227	0.186435	0.144422	0.29478	0.510384	-0.297462
FIS1	grey	-0.0976921	-0.193127	-0.00366441	-0.310004	0.171146	0.471477	0.251219	0.434705	-0.293249	-0.356554	-0.00566355	-0.443833	-0.226776	0.299834
FKBP11	grey	0.524046	-0.411926	-0.0560611	-0.343119	-0.220068	0.0341411	0.222691	-0.113281	0.498984	0.316467	0.545298	-0.120664	-0.447205	-0.0307886
FKBP1A /// LOC101929368	grey	0.0338841	0.766259	-0.150104	0.847259	-0.0247277	-0.209347	-0.34127	-0.495267	0.167517	0.149998	-0.0111222	0.461868	0.872111	-0.445674
FKBP2	grey	0.197135	-0.459237	0.297906	-0.185261	-0.332734	0.838632	0.28019	0.082264	0.0533349	0.402603	0.148404	-0.0880581	-0.346761	0.230807
FKBP3	grey	0.537239	-0.348979	0.0737034	-0.0774767	-0.23961	0.812021	-0.250355	-0.307042	0.494261	0.613578	0.411425	0.318142	-0.223036	-0.118417
FKBP5	grey	-0.076181	0.239447	0.0832327	0.123101	0.289406	-0.571524	-0.153826	-0.0671204	0.132395	0.0531168	-0.0837335	0.293379	0.179889	-0.0242208
FKSG49	grey	-0.288011	0.221445	-0.112222	0.395833	-0.000648127	-0.54925	-0.0227523	-0.0383898	-0.222507	-0.203978	-0.282788	0.106886	0.300275	-0.132134
FLCN /// PLD6	grey	0.157281	-0.306512	0.113339	-0.16672	0.196476	0.617313	-0.256283	0.105905	0.0960442	0.17093	0.0247832	-0.0245099	-0.229364	0.138612
FLI1	grey	0.0214173	0.516066	-0.0909864	0.61617	-0.079528	-0.321941	-0.345809	-0.408639	0.213129	0.117145	-0.0676587	0.543106	0.617684	-0.372854
FLII	grey	0.420588	-0.22888	0.199781	0.0853131	-0.233906	0.918726	-0.115763	-0.149964	0.307153	0.564523	0.357175	0.153745	-0.0572543	0.0249934
FLJ31306	grey	-0.206397	0.332925	-0.31464	-0.039536	0.226085	-0.81736	-0.244425	-0.248239	-0.00272471	-0.282812	-0.225466	0.0931913	0.126359	-0.317596
FLNA	grey	-0.011273	0.0827035	0.0251653	0.403423	-0.112056	0.637274	-0.16662	0.0581774	-0.191956	0.0375013	-0.0226274	-0.153465	0.301419	0.0251687
FLOT1	grey	0.323398	-0.25735	0.472381	0.129206	-0.351936	0.821891	0.102507	-0.146902	0.328164	0.733675	0.337055	0.472525	-0.0547019	0.158762
FLOT2	grey	0.0508103	0.199899	-0.20048	0.560829	0.059529	0.452995	-0.312037	-0.281791	0.0483972	0.09617	0.0336821	0.477592	0.437204	-0.310042
FLT3LG	grey	0.0123919	-0.566199	0.430415	-0.230858	-0.250121	0.732232	0.609169	0.375822	-0.117143	0.20789	0.0945498	-0.0782026	-0.411437	0.476364
FMNL1	grey	-0.179472	-0.271906	0.165666	-0.050927	-0.107742	0.576361	0.437137	0.408149	-0.440236	-0.114731	-0.0777704	-0.377931	-0.148253	0.342657
FMR1	grey	0.274497	-0.335565	-0.185849	-0.512666	-0.208932	-0.274006	-0.135592	-0.257012	0.338148	0.160706	0.0636138	-0.110978	-0.494511	-0.224421
FNBP1	grey	-0.430553	-0.141892	-0.190652	-0.486954	0.308714	-0.538821	0.470225	0.440189	-0.500272	-0.659711	-0.42251	-0.562155	-0.347229	0.197402
FNTA	grey	0.227223	-0.533258	0.199675	-0.111157	-0.0711434	0.468134	-0.0946394	-0.17669	0.272522	0.601566	0.120824	0.621154	-0.349941	0.0144933
FOLR3	grey	0.620053	0.246103	-0.533046	0.299863	-0.205047	-0.140743	-0.176677	-0.570765	0.637851	0.137154	0.462862	0.0365141	0.271896	-0.625044
FOPNL	grey	0.792702	-0.149577	-0.384304	-0.17775	-0.195614	-0.0397813	-0.431802	-0.551809	0.839035	0.389538	0.653477	0.135401	-0.202354	-0.493798
FOS	grey	-0.210211	0.611135	0.0173515	0.48408	0.190475	-0.564431	-0.410969	-0.143869	0.013595	-0.111407	-0.312704	0.220422	0.594645	-0.156571
FOSB	grey	-0.061986	0.488854	-0.403771	0.137572	0.309291	-0.0980853	-0.324721	-0.178301	-0.0432902	-0.312642	-0.15882	-0.195337	0.361694	-0.329653
FOSL2	grey	-0.252937	0.291422	-0.12698	-0.12702	0.154033	-0.691404	0.17571	0.33867	-0.302437	-0.625756	-0.0589544	-0.64713	0.0748644	0.147102
FOXJ3	grey	-0.323674	-0.312242	-0.131504	-0.704311	0.367011	-0.514259	-0.062355	0.456236	-0.326542	-0.599617	-0.206924	-0.490206	-0.552079	0.251394
FOXN2	grey	-0.0588385	-0.360279	0.0638101	-0.0116538	0.0730336	0.539008	0.340391	0.0899103	-0.0818341	0.101972	-0.16183	0.31053	-0.171146	0.0899418
FOXO1	grey	0.209611	-0.00703204	0.418152	0.115023	-0.0844133	-0.0186672	-0.00065875	-0.149965	0.43139	0.479377	0.169989	0.498936	0.0348955	0.131521
FOXO3	grey	-0.24779	0.540995	-0.0582926	0.496489	0.171193	0.224367	0.0771504	0.0492176	-0.366612	-0.214582	-0.0810481	-0.131506	0.575442	-0.0188008
FOXP1	grey	-0.311249	-0.319734	-0.303254	-0.652913	0.554163	-0.321757	0.0293127	0.281904	-0.277605	-0.580851	-0.222108	-0.0802871	-0.526587	0.0646695
FRAT1	grey	-0.15734	0.311563	0.223064	0.0827632	0.106818	0.118415	0.00837642	0.35144	-0.241696	-0.289128	0.131236	-0.312318	0.237103	0.324218
FRG1 /// LOC100289097 /// LOC101930278 /// LOC101930531	grey	0.248329	-0.0855095	-0.366597	-0.35114	-0.189832	0.00729122	0.131671	0.0213131	-0.00800604	-0.218889	0.362833	-0.794104	-0.261334	-0.1064
FRYL	grey	-0.102799	0.271496	-0.345347	-0.0435056	0.177038	-0.834733	-0.167335	-0.242273	0.0898539	-0.280862	-0.199729	0.155877	0.102668	-0.347276
FTH1	grey	-0.542282	0.552746	-0.0476012	0.317659	0.442905	-0.591235	0.114598	0.389608	-0.584169	-0.641548	-0.403913	-0.368138	0.475821	0.177439
FTH1P5	grey	-0.579649	0.141902	0.0301421	-0.00601978	0.186786	-0.45432	0.193077	0.575359	-0.708084	-0.685632	-0.448932	-0.581964	0.07792	0.3421
FTL	grey	-0.358625	0.569754	0.29454	0.83386	0.0900715	0.0730251	0.0568435	0.157766	-0.370865	-0.0371735	-0.294104	0.0862491	0.776295	0.17468
FTO	grey	0.0792202	-0.407278	0.530323	-0.148344	-0.252236	0.810364	0.0277796	0.324036	-0.0306739	0.285424	0.183333	-0.103068	-0.277523	0.492959
FUBP1	grey	0.0130209	0.272312	-0.505741	0.107986	0.0969358	-0.762533	-0.485353	-0.324593	0.102974	-0.234328	-0.0180072	-0.0188266	0.162336	-0.463739
FUBP3	grey	-0.0405014	0.234769	-0.587759	-0.215259	0.10363	-0.719767	-0.2053	-0.188426	-0.0773656	-0.432709	-0.020557	-0.437456	-0.0328687	-0.380836
FUNDC2	grey	0.0608019	-0.472031	0.203376	-0.227486	0.0721405	0.759574	0.0712444	0.325341	-0.115435	0.0911724	0.205561	-0.06261	-0.348262	0.348659
FURIN	grey	0.34393	-0.363108	-0.0304343	-0.312508	-0.371309	0.46708	0.254886	0.0407244	0.0578442	0.215716	0.527209	-0.420367	-0.386557	0.0723664
FUS	grey	-0.427786	0.218919	-0.388864	-0.0460854	0.545135	-0.821598	-0.324113	0.0752191	-0.315759	-0.604374	-0.487175	0.0105311	0.092369	-0.185554
FXR1	grey	-0.377438	-0.00872863	-0.269692	-0.37107	0.506876	-0.789007	-0.0142068	0.205259	-0.244466	-0.583922	-0.419421	-0.156342	-0.218913	-0.00638962
FXYD5	grey	-0.326492	-0.259166	0.519245	-0.0522182	-0.0187199	0.413921	0.616716	0.663392	-0.44748	-0.148221	-0.159224	-0.290347	-0.136919	0.67043
FYB	grey	0.115867	0.0453257	0.210019	0.429752	-0.1264	0.259329	0.065225	-0.322858	0.222359	0.560314	0.0217372	0.731315	0.253065	-0.141922
FYN	grey	-0.359097	0.0759211	-0.0696647	0.0398475	0.153872	-0.72165	0.301155	0.187713	-0.290277	-0.350147	-0.374737	-0.118629	0.0439336	0.0494212
FYTTD1	grey	-0.319292	0.18703	-0.107075	-0.176242	0.327225	-0.949254	-0.0542411	0.18732	-0.161463	-0.480381	-0.260468	-0.133026	-0.0112839	0.0489757
G3BP1	grey	-0.186527	-0.0576875	-0.428845	-0.198554	0.298988	-0.581995	-0.121424	-0.0902057	-0.140049	-0.362642	-0.0975123	0.165147	-0.167411	-0.261651
G3BP2	grey	-0.131779	0.271101	-0.424365	-0.175196	0.288901	-0.846517	-0.291729	-0.0864572	0.00448665	-0.49811	-0.0742113	-0.0998692	0.036203	-0.269536
G6PD	grey	0.101836	0.410307	-0.0113945	0.613903	-0.093188	0.616483	-0.165376	-0.258767	0.0157466	0.247394	0.0883558	0.187282	0.584636	-0.19118
GAB2	grey	-0.213338	0.789937	-0.0118335	0.489066	0.2591	-0.423352	-0.0231361	0.0867287	-0.253139	-0.285413	-0.101388	-0.391921	0.687795	0.0208658
GABARAP	grey	-0.0933185	0.439085	0.248854	0.670771	0.032768	0.569026	0.0706296	0.0356768	-0.183639	0.1634	-0.0555611	0.034656	0.625317	0.117681
GABARAPL1	grey	-0.442558	0.305098	-0.100181	-0.0874467	0.40206	-0.685811	0.17346	0.329348	-0.459084	-0.55745	-0.308887	-0.446859	0.101541	0.165811
GABARAPL1 /// GABARAPL3	grey	-0.326202	0.0359637	-0.0507337	-0.252567	0.301999	-0.537319	0.364458	0.371686	-0.382071	-0.454917	-0.186865	-0.45729	-0.139059	0.237819
GABARAPL2	grey	0.132177	0.124167	-0.143039	0.0691027	-0.118781	0.206394	-0.203095	-0.426703	0.244145	0.20188	-0.0724137	0.468774	0.129509	-0.350693
GABPB1	grey	-0.227782	0.0765712	-0.11136	-0.255549	0.354788	-0.870457	-0.180691	0.164777	-0.062814	-0.404516	-0.22119	-0.096451	-0.111537	0.0401668
GABPB1-AS1	grey	-0.207746	-0.373001	0.304666	-0.115415	0.473826	0.283235	-0.143034	0.317291	-0.0864763	-0.00918693	-0.236083	0.600553	-0.217761	0.338421
GADD45A	grey	-0.316894	-0.207866	-0.125735	-0.579248	0.230272	-0.408272	0.357238	0.488162	-0.451309	-0.597248	-0.154277	-0.572161	-0.434144	0.270334
GADD45B	grey	-0.459785	-0.131168	0.0135062	-0.45628	0.572176	-0.382892	-0.00336699	0.667993	-0.486874	-0.761776	-0.270643	-0.405676	-0.300209	0.436481
GAK	grey	0.0878237	-0.210142	0.464424	0.0702991	-0.306642	0.713081	0.305493	0.243887	-0.00655149	0.263693	0.251091	-0.112907	-0.0515225	0.403717
GAL3ST4	grey	-0.208636	-0.244135	0.338317	-0.116857	-0.246167	0.363249	0.748813	0.141366	-0.19659	0.147497	-0.210373	0.285076	-0.173332	0.254295
GALC	grey	-0.428427	0.522385	-0.352429	0.288487	0.234116	-0.705099	-0.32177	-0.0649182	-0.324339	-0.535933	-0.423812	-0.119116	0.430022	-0.255489
GALM	grey	0.381133	-0.300776	0.117345	0.357262	-0.556819	0.753314	0.046464	-0.214225	0.244729	0.578987	0.2663	0.1615	0.0344256	-0.0950282
GALNT11	grey	-0.302452	-0.00611813	-0.390395	-0.3681	0.567601	-0.239947	-0.067996	0.192032	-0.33023	-0.563556	-0.287709	-0.336769	-0.190545	-0.0421312
GALNT7	grey	0.485169	0.120633	-0.390507	0.394513	-0.465668	0.250822	-0.448108	-0.750886	0.462938	0.478569	0.303614	0.440589	0.266358	-0.685308
GANAB	grey	-0.0763583	-0.18219	0.12571	-0.0172708	0.156841	0.697903	0.0564604	0.170841	-0.120662	0.00584304	-0.168703	0.169603	-0.0518243	0.156289
GAPDH	grey	0.189094	0.162983	0.290111	0.580912	-0.202723	0.477759	-0.0898406	0.0752823	0.06177	0.291092	0.326765	-0.0794379	0.409428	0.174354
GAPT	grey	0.0388763	0.687229	0.201278	0.888797	-0.16048	0.165591	-0.122632	-0.352601	0.114734	0.382845	0.0406086	0.374122	0.851502	-0.165252
GAR1	grey	0.332344	-0.0345052	-0.445027	-0.302873	0.111305	0.204939	-0.355682	-0.266838	0.151042	0.0387343	0.382617	-0.201041	-0.194167	-0.319722
GARS	grey	0.480008	-0.460965	0.366141	-0.0279377	-0.409641	0.629601	0.0155687	-0.0657976	0.438177	0.685362	0.447733	0.208807	-0.257143	0.156576
GAS5 /// SNORD44 /// SNORD47 /// SNORD74 /// SNORD76 /// SNORD77 /// SNORD79 /// SNORD80 /// SNORD81	grey	-0.422219	-0.371708	0.178725	-0.688773	0.482501	-0.217387	0.251299	0.802999	-0.452691	-0.682106	-0.300192	-0.507773	-0.545998	0.61651
GATA3	grey	-0.306676	-0.166947	-0.0143659	-0.266095	0.076405	-0.201158	0.382105	0.374811	-0.338565	-0.448459	-0.490221	-0.399375	-0.21202	0.21262
GATC /// SRSF9	grey	0.467581	0.352642	0.0860671	0.606687	-0.165462	0.31901	-0.289142	-0.535996	0.583601	0.632701	0.314013	0.533656	0.515261	-0.323409
GBAS	grey	-0.134995	0.623138	-0.323043	0.0795647	0.27173	-0.627343	-0.222096	-0.16336	-0.0156197	-0.392203	-0.0749325	-0.324836	0.355815	-0.245146
GBP2	grey	0.0556867	-0.418605	0.0250484	-0.352313	0.0860631	0.484396	0.281907	0.11778	-0.0991146	0.128424	-0.028242	-0.0312793	-0.416636	0.122841
GBP3	grey	0.43932	-0.249077	-0.151133	-0.0486824	-0.196891	0.685776	0.00337932	-0.381235	0.320353	0.508436	0.205349	0.101408	-0.168033	-0.280906
GBP4	grey	0.542138	-0.188139	0.122881	0.103939	-0.486293	0.406557	-0.0767756	-0.562113	0.590763	0.871864	0.328019	0.499455	-0.0645625	-0.282263
GBP5	grey	0.357657	-0.0347584	-0.333669	-0.138125	0.0544567	0.0433305	-0.274823	-0.352369	0.282646	0.184856	0.117457	-0.11566	-0.105781	-0.354472
GCA	grey	0.124772	0.762757	-0.142262	0.668484	-0.102945	0.111312	-0.258596	-0.496296	0.101833	0.254751	0.0487896	0.128638	0.777676	-0.403039
GCC2	grey	-0.131464	-0.220926	-0.0187078	-0.446883	0.014844	-0.653424	0.400805	0.10547	-0.00227637	-0.16503	-0.181218	-0.117927	-0.396158	0.0710484
GCH1	grey	0.583778	-0.241538	-0.102793	0.103155	-0.391823	0.538385	-0.149053	-0.437604	0.445632	0.635632	0.320021	0.0864861	-0.0892604	-0.307354
GCHFR	grey	-0.0847379	-0.58794	0.114205	-0.644849	0.0432612	0.304304	0.599403	0.466029	-0.240422	-0.181929	0.00829638	-0.415425	-0.652265	0.408645
GDE1	grey	0.404602	0.333627	-0.0993183	0.505708	-0.0732246	-0.0692632	-0.473369	-0.397441	0.502727	0.312282	0.390513	0.199823	0.434643	-0.297852
GDI1	grey	-0.155262	-0.244143	-0.00984585	-0.111054	0.133799	0.659467	0.260411	0.217582	-0.297315	-0.11324	-0.217065	-0.0922563	-0.150776	0.142524
GDI2	grey	0.302336	0.328028	0.196032	0.554479	-0.293122	-0.0239107	-0.197884	-0.44405	0.482855	0.542838	0.19807	0.572869	0.476471	-0.224744
GDPD5	grey	-0.485992	-0.176799	0.293587	-0.0722545	0.00643599	0.136936	0.544817	0.597188	-0.570408	-0.406533	-0.519273	-0.251584	-0.0910468	0.484806
GEM	grey	0.20298	-0.202269	0.076692	-0.369614	-0.132674	-0.14419	0.173044	0.161024	0.089762	0.0126969	0.497374	-0.380051	-0.343255	0.201522
GGCT	grey	0.511226	-0.512165	0.0396276	-0.220152	-0.175944	0.827073	0.0933441	-0.163324	0.419273	0.519308	0.398097	0.149578	-0.382226	-0.0293418
GGNBP2	grey	-0.460315	-0.157489	-0.274348	-0.530554	0.622739	-0.286123	0.151389	0.485276	-0.538456	-0.787382	-0.402717	-0.349511	-0.345001	0.187599
GGPS1	grey	-0.108789	-0.119499	0.413888	-0.112573	0.302741	-0.0717421	-0.380339	0.067943	0.103237	0.279745	-0.195804	0.315152	-0.134705	0.262015
GHITM	grey	0.16509	-0.106492	0.235466	0.19305	-0.272438	0.753658	-0.160251	0.120523	-0.0180997	0.234689	0.268717	-0.177706	0.065239	0.203429
GID8	grey	-0.146872	0.463798	-0.133204	0.115044	0.413533	-0.260867	-0.364107	-0.19088	0.00878299	-0.133928	0.0172803	0.367781	0.328568	-0.173215
GIMAP1	grey	0.360991	-0.410276	0.415722	0.0047834	-0.427545	0.651851	0.178313	-0.224167	0.405343	0.777271	0.257305	0.57678	-0.215775	0.0735183
GIMAP1-GIMAP5 /// GIMAP5	grey	0.307661	-0.578934	0.148217	-0.361755	-0.241912	0.726857	0.182996	-0.120897	0.256587	0.507078	0.169223	0.283851	-0.489702	0.0325893
GIMAP2	grey	0.190922	-0.511246	0.265882	-0.421655	-0.21595	0.66149	0.492842	0.152485	0.120098	0.249273	0.0827546	0.0772739	-0.469316	0.249841
GIMAP4	grey	0.511089	-0.32896	0.258877	0.0858535	-0.639035	0.67651	0.252752	-0.408753	0.484552	0.868458	0.37127	0.397032	-0.143302	-0.113176
GIMAP6	grey	0.427638	-0.342843	0.365151	-0.0870024	-0.431829	0.567759	-0.0297508	-0.275481	0.502824	0.757575	0.238059	0.418302	-0.22204	0.0209697
GIMAP7	grey	0.0936801	-0.577837	0.175534	-0.521848	-0.120177	0.459178	0.311433	0.0632765	0.0274249	0.30356	-0.0547883	0.0298696	-0.58234	0.171214
GIMAP8	grey	0.301959	-0.282865	0.215198	-0.116583	-0.399825	0.608667	0.0593912	-0.300207	0.29062	0.636517	0.13989	0.345827	-0.202921	-0.0550985
GINM1	grey	-0.047838	0.424976	0.283157	0.555987	0.0677658	-0.302703	0.089562	-0.0774475	0.0972579	0.243003	-0.0259629	0.267748	0.511551	0.0502759
GKAP1	grey	-0.181979	-0.485737	0.271855	-0.353034	-0.0786374	0.23568	0.829388	0.3162	-0.172829	-0.0159833	-0.211758	0.0844528	-0.447271	0.340188
GLB1 /// TMPPE	grey	0.272263	0.581022	0.08056	0.819705	-0.335161	0.308178	-0.119428	-0.443941	0.25662	0.491673	0.168944	0.153026	0.750798	-0.271766
GLG1	grey	-0.272613	-0.093785	0.31107	0.28424	-0.02074	0.623797	0.16425	0.211218	-0.308765	0.0485361	-0.288981	0.270591	0.13803	0.243318
GLIPR1	grey	-0.388332	0.804959	-0.199237	0.511829	0.275905	-0.281651	-0.136916	0.0133613	-0.366188	-0.518919	-0.407272	-0.226395	0.738037	-0.138063
GLIPR2	grey	0.000687021	0.732408	-0.0554337	0.883167	-0.0141653	0.065887	-0.448584	-0.350374	0.0671756	0.112343	-0.0224941	0.288177	0.884701	-0.304223
GLO1	grey	0.238968	-0.165133	-0.117966	0.0769477	0.0885356	0.386145	-0.50421	-0.10081	0.198297	0.143391	0.240748	0.0421615	-0.0515309	-0.0922385
GLOD4	grey	-0.138377	-0.100122	-0.128893	-0.422172	0.308104	-0.556772	-0.445493	0.0797886	0.010988	-0.300783	-0.195952	0.036409	-0.278506	-0.00697085
GLRX	grey	0.455448	-0.26705	0.0844281	0.185884	-0.434979	0.759986	0.289804	-0.35587	0.352817	0.697034	0.24014	0.314813	-0.0425376	-0.170493
GLRX5	grey	0.346104	-0.189042	0.0625935	0.0189524	0.118489	0.733024	-0.363901	-0.066782	0.262985	0.332461	0.255329	0.144521	-0.0638887	0.0157927
GLT8D1	grey	0.406273	-0.197744	-0.0575124	0.203335	-0.319093	0.820381	-0.018637	-0.351483	0.278042	0.521521	0.216959	0.246397	0.00730445	-0.239613
GLTP	grey	-0.229191	0.512354	0.149476	0.802291	0.18876	-0.0477067	-0.430566	0.0248749	-0.174101	-0.0179396	-0.191894	0.19771	0.721385	0.0235684
GLTSCR1L	grey	-0.240192	0.117313	-0.348535	-0.0424936	0.207068	-0.247157	-0.368846	-0.137021	-0.137313	-0.371983	-0.415523	0.181523	0.0603067	-0.291294
GLUD1	grey	-0.00767658	0.608925	-0.170096	0.618669	0.06586	-0.416468	-0.372457	-0.489966	0.226946	0.0989378	-0.0807238	0.572147	0.655499	-0.442039
GLUL	grey	-0.319878	0.786111	-0.141509	0.547725	0.286146	-0.733922	-0.215471	-0.11781	-0.197982	-0.294467	-0.312319	0.0481705	0.712498	-0.196049
GLYR1 /// SEPT6	grey	0.370561	-0.573456	0.118161	-0.336176	-0.556967	0.751829	0.202326	0.0434957	0.160498	0.334067	0.421456	-0.258529	-0.490101	0.12204
GMCL1	grey	-0.043386	0.180809	-0.29915	-0.0520466	-0.178098	-0.672553	0.0637143	-0.255277	0.0947087	-0.189735	-0.171207	0.0849844	0.0536138	-0.33806
GMEB2	grey	-0.322361	-0.177362	-0.0385432	-0.507718	0.12762	-0.371309	0.295024	0.535469	-0.445879	-0.623377	-0.0730488	-0.620972	-0.376626	0.336687
GMFB	grey	-0.264802	0.468557	-0.419148	-0.0154548	0.424442	-0.8327	-0.275768	0.0188292	-0.251167	-0.594659	-0.191044	-0.37111	0.219029	-0.197206
GMFG	grey	0.22928	-0.51821	0.163588	-0.319243	0.0440596	0.81352	-0.0634348	0.199576	0.0962666	0.198113	0.295818	0.01805	-0.420861	0.249567
GMIP	grey	0.186687	-0.292352	0.0998885	-0.0717882	-0.272361	0.763333	0.32801	0.0421342	-0.0545464	0.304177	0.302425	-0.193179	-0.196332	0.115026
GMNN	grey	0.767431	-0.447744	-0.208203	-0.27307	-0.498471	0.311865	0.145781	-0.373816	0.613895	0.527437	0.660184	-0.225201	-0.437562	-0.269698
GMPR2	grey	0.339649	-0.0284942	0.145866	0.282473	-0.377467	0.765654	-0.1815	-0.211564	0.220616	0.470188	0.312186	0.15785	0.158712	-0.0542847
GNA15	grey	0.164424	0.217928	-0.165909	0.216411	-0.254948	-0.15601	0.529104	-0.120141	0.0544007	0.00475397	0.12488	-0.345306	0.210096	-0.162447
GNAI2	grey	0.192865	0.312836	0.250622	0.835523	-0.328501	0.415828	-0.108969	-0.326591	0.242229	0.541481	0.150725	0.535255	0.625779	-0.137401
GNAI3	grey	-0.264942	0.455692	-0.233596	0.165661	0.449066	-0.850268	-0.155475	0.010235	-0.131799	-0.441831	-0.305505	-0.0297383	0.326942	-0.133806
GNAQ	grey	-0.585337	0.0430979	-0.15428	-0.142165	0.309932	-0.570638	-0.246742	0.409222	-0.560687	-0.745559	-0.479924	-0.31664	-0.0482032	0.14016
GNAS	grey	-0.458428	-0.237706	0.233636	-0.331904	0.303087	-0.164323	0.541624	0.550965	-0.469229	-0.340358	-0.4129	-0.304765	-0.319098	0.474818
GNB1	grey	0.0217956	0.602008	-0.0869075	0.849543	-0.205003	-0.00145421	-0.0945106	-0.496448	0.127226	0.280695	-0.0391029	0.429701	0.773148	-0.407562
GNB2	grey	0.219518	0.114469	0.155068	0.49904	-0.284564	0.8285	-0.00630123	-0.182051	0.0740457	0.452945	0.174619	0.0978109	0.355461	-0.0449458
GNB2L1 /// SNORD95 /// SNORD96A	grey	-0.739043	0.0956819	0.619731	-0.116509	0.596571	-0.318646	-0.0491744	0.846799	-0.604946	-0.534027	-0.619015	-0.154771	0.0341879	0.796475
GNE	grey	-0.183382	-0.303016	-0.0834159	-0.626521	0.2123	-0.149195	-0.167676	0.403116	-0.278575	-0.455111	0.0419989	-0.560024	-0.512416	0.261842
GNG10	grey	0.236303	0.560384	-0.282695	0.251894	-0.0952478	0.0736694	-0.114484	-0.492032	0.23036	0.140097	0.155582	-0.0701768	0.419679	-0.426484
GNG2	grey	0.197662	0.497978	-0.101328	0.716695	-0.268892	-0.00709782	-0.00114023	-0.276127	0.162766	0.126573	0.261568	0.143685	0.660136	-0.26803
GNG5	grey	0.36242	0.108735	0.236441	0.624235	-0.356962	0.771773	0.0641756	-0.249548	0.248035	0.625996	0.348694	0.242516	0.40018	-0.0500914
GNL3 /// SNORD19B	grey	-0.0206112	-0.113266	-0.250767	-0.383376	0.342485	-0.658372	-0.218999	0.0242288	0.0344019	-0.221054	0.0821054	-0.0999715	-0.306683	-0.0725328
GNLY	grey	0.282216	0.192389	-0.527031	0.284037	0.213677	-0.0403452	-0.349815	-0.440227	0.304459	0.0380613	0.0944306	0.17676	0.256487	-0.529364
GNPAT	grey	0.276272	-0.191278	0.467866	0.289174	-0.208319	0.469957	-0.0960782	-0.170547	0.3819	0.73582	0.214949	0.550116	0.0459032	0.108048
GNPDA1	grey	0.419551	-0.246212	0.112208	0.221467	-0.46631	0.794191	0.236608	-0.267939	0.2644	0.631406	0.460821	0.271372	-0.0220813	-0.103235
GNS	grey	-0.00318255	0.79249	-0.183136	0.909001	-0.0927117	-0.204483	-0.268317	-0.468226	0.0811337	0.103193	-0.061026	0.289596	0.91332	-0.446147
GOLGA4	grey	-0.37617	0.0188428	-0.306442	-0.321564	0.419609	-0.807846	-0.151527	0.267432	-0.332173	-0.678198	-0.249111	-0.331841	-0.180586	0.0191763
GOLGA5	grey	0.313114	-0.120507	-0.191703	0.150998	0.0400681	0.171109	-0.332908	-0.336204	0.411496	0.238304	0.0290109	0.584841	0.0421512	-0.336405
GOLGA6L4 /// GOLGA6L5P /// GOLGA6L9 /// LOC102724093	grey	-0.494446	-0.0306268	-0.2848	-0.319094	0.309107	-0.76802	-0.021397	0.185865	-0.375804	-0.639215	-0.525249	-0.131547	-0.195644	-0.0442854
GOLGA7	grey	0.199777	-0.222247	-0.106286	0.0138931	0.0727776	0.12654	-0.707781	-0.107378	0.259407	0.097432	0.180522	0.231152	-0.103327	-0.119509
GOLGA8A	grey	-0.601167	0.0453922	-0.0411044	-0.304251	0.715992	-0.633544	0.105699	0.470005	-0.501439	-0.678817	-0.611575	-0.104481	-0.128751	0.249337
GOLGA8A /// GOLGA8B /// LOC101930583	grey	-0.412646	0.330267	0.0230025	0.115745	0.420831	-0.696521	0.0456496	0.326806	-0.363725	-0.49183	-0.380818	-0.200299	0.232843	0.165183
GOLGA8N	grey	-0.391587	0.392993	-0.00415245	0.517399	0.492011	-0.286261	0.0164461	0.0665584	-0.31354	-0.193114	-0.493158	0.42178	0.508184	-0.0283962
GOLPH3	grey	-0.00274089	0.0435059	-0.335572	-0.374703	0.184652	-0.717694	-0.014996	0.0342724	0.0176452	-0.387208	-0.0258575	-0.446409	-0.206955	-0.112064
GOLT1B	grey	-0.212173	0.139	-0.0522871	-0.111954	0.125041	-0.889197	0.0614418	0.108426	-0.0855193	-0.294547	-0.150778	-0.191458	-0.0252574	0.0366004
GORAB	grey	0.202582	-0.190222	-0.431197	-0.436586	-0.0401432	-0.598251	-0.13981	-0.112706	0.146483	-0.193858	0.14508	-0.397266	-0.379746	-0.251045
GORASP2	grey	-0.216357	-0.0186444	-0.0810539	-0.169787	0.222558	-0.487919	-0.107565	0.315848	-0.250641	-0.403585	0.00670203	-0.360602	-0.121204	0.174342
GOT2	grey	-0.0275891	0.156221	0.192734	0.423749	-0.378173	0.511472	-0.097738	-0.185987	-0.0216862	0.286035	-0.00698598	0.211175	0.314941	-0.0392541
GPA33	grey	0.217852	-0.361312	0.123442	-0.200449	-0.0132391	0.350802	-0.157614	-0.181177	0.319865	0.41583	0.179161	0.571039	-0.295959	-0.046288
GPANK1	grey	-0.0235494	-0.373096	0.269938	-0.248036	-0.205981	0.559567	0.695486	0.36906	-0.164655	-0.0165072	-0.0802921	-0.320123	-0.303621	0.373141
GPATCH8	grey	-0.11763	-0.587175	0.0572383	-0.371116	0.161815	0.582763	0.127071	0.36393	-0.271742	-0.11542	-0.173244	-0.0974577	-0.483223	0.280313
GPBP1	grey	0.138404	-0.294894	0.290564	-0.443005	-0.182201	-0.32091	0.517334	0.123737	0.227034	0.193135	0.0562127	-0.137107	-0.429397	0.244479
GPBP1L1	grey	0.126504	0.43042	-0.0639187	0.342233	-0.116278	-0.294599	-0.39978	-0.423113	0.334651	0.143262	0.171232	0.479782	0.40854	-0.323956
GPCPD1	grey	-0.23591	0.325565	-0.0768477	-0.0894673	0.169044	-0.842214	0.163595	0.136714	-0.178167	-0.386238	-0.175727	-0.358059	0.0947057	0.0466127
GPD1L	grey	-0.516689	-0.0295745	-0.257472	-0.0551222	0.457193	-0.154145	0.18773	0.358064	-0.601639	-0.625879	-0.620589	-0.177005	-0.0213802	0.0602282
GPI	grey	-0.173284	0.260788	0.232197	0.520656	0.214383	0.575631	-0.158717	0.110436	-0.169108	0.0444655	-0.164833	0.221709	0.473019	0.15621
GPKOW	grey	0.347176	-0.594231	0.0556315	-0.58508	-0.0493953	0.524242	0.0951192	0.0391462	0.230757	0.31535	0.300435	-0.0836268	-0.631699	0.112395
GPN1	grey	0.0969335	-0.581304	0.299966	-0.367739	0.0500023	0.324737	0.161333	0.328306	0.0200332	0.163181	0.0957616	-0.139611	-0.516532	0.410792
GPR108 /// MIR6791	grey	-0.243987	-0.0142449	0.198903	0.252874	0.0693959	0.204399	-0.0325599	0.413353	-0.327856	-0.252259	-0.19821	-0.177059	0.154534	0.294429
GPR132	grey	-0.486856	0.136527	-0.122655	-0.28935	0.358578	-0.792411	0.0918081	0.417919	-0.452922	-0.713599	-0.379405	-0.37155	-0.0732823	0.174735
GPR15	grey	-0.0310234	0.836399	-0.296942	0.687854	-0.0775283	-0.264005	-0.0834956	-0.468014	-0.00600109	-0.00994534	0.0459229	0.0284891	0.790268	-0.467578
GPR160	grey	-0.00159656	-0.104658	-0.22351	-0.200459	-0.0163933	-0.168585	0.191974	-0.286363	0.142372	0.0213255	-0.00386688	0.524447	-0.150597	-0.279214
GPR171	grey	0.416459	-0.329717	0.292778	-0.0193432	-0.710462	0.499368	0.586905	-0.19203	0.363976	0.639768	0.277134	0.0640666	-0.202109	0.0333722
GPR18	grey	0.532529	-0.186237	-0.522379	-0.331353	0.147419	-0.222361	-0.0705372	-0.389715	0.573202	0.0652183	0.462072	0.182181	-0.306399	-0.456377
GPR183	grey	-0.555942	0.185211	-0.179132	-0.269879	0.412043	-0.407631	0.291938	0.449339	-0.655745	-0.766554	-0.395281	-0.563953	-0.0331716	0.193769
GPR56	grey	0.454274	0.0133034	0.262886	0.538877	-0.395572	0.439661	-0.256642	-0.424208	0.525676	0.785704	0.273663	0.499355	0.293528	-0.158698
GPR65	grey	-0.182731	0.119812	-0.730656	-0.209579	0.236341	-0.592824	-0.0826554	-0.123958	-0.204156	-0.621652	-0.200881	-0.313951	-0.0653113	-0.428172
GPR89A /// GPR89B	grey	0.241694	-0.31782	-0.0813305	-0.193792	0.0267771	0.702945	-0.228248	-0.198253	0.181499	0.315775	0.160555	0.32401	-0.246011	-0.138921
GPRASP1	grey	-0.570005	-0.149129	0.0707224	-0.547859	0.562857	-0.557309	0.411503	0.584554	-0.521012	-0.629192	-0.495927	-0.275259	-0.370459	0.408827
GPRIN3	grey	0.290712	-0.227428	-0.233393	-0.496601	-0.265109	-0.354561	0.132658	-0.0350786	0.189675	-0.0858837	0.389507	-0.483583	-0.422202	-0.081757
GPS2	grey	0.0991415	-0.192548	0.0235643	0.27989	-0.183186	0.79665	-0.115782	-0.0112666	-0.0831934	0.216936	0.17565	0.0594548	0.0678659	0.0050435
GPSM3	grey	0.0356624	-0.338975	0.391419	0.025046	-0.117763	0.907629	0.145569	0.248013	-0.0835554	0.270544	0.111204	0.054062	-0.133572	0.364457
GPX4	grey	-0.409287	-0.304025	0.209108	-0.452672	0.40913	0.307079	0.258227	0.656246	-0.456238	-0.484042	-0.378983	-0.323349	-0.349433	0.53594
GRAMD1A	grey	-0.277164	-0.383803	0.183571	-0.430692	0.187036	0.472701	0.301071	0.499645	-0.417905	-0.229349	-0.102292	-0.230256	-0.410501	0.438719
GRASP	grey	-0.195633	0.190833	-0.172531	-0.171453	-0.150538	-0.448237	0.158535	0.131891	-0.246405	-0.472729	0.054098	-0.53702	-0.00983162	0.0196045
GRB2	grey	0.106271	0.276754	0.34658	0.803493	-0.215166	0.358864	-0.0601439	-0.267674	0.173793	0.590707	0.0416768	0.547316	0.576858	-0.0457762
GRHPR	grey	-0.134938	-0.126206	0.299018	0.14671	0.129083	0.550512	-0.166574	0.157616	-0.086217	0.118546	-0.237171	0.487381	0.073949	0.204712
GRK6	grey	0.432508	-0.266911	0.100571	0.141126	-0.36777	0.801061	-0.176418	-0.332201	0.39184	0.607354	0.411739	0.464826	-0.0479067	-0.145174
GRPEL1	grey	-0.0812215	-0.0601591	-0.390161	-0.133313	0.325671	-0.109546	-0.205103	0.209746	-0.190251	-0.538797	0.0851595	-0.31323	-0.097219	-0.0550868
GRPEL2	grey	-0.350711	-0.456711	-0.0560335	-0.695152	0.172777	-0.262585	0.435991	0.46862	-0.401805	-0.506315	-0.225553	-0.377527	-0.626718	0.302869
GS1-111G14.1	grey	-0.435021	-0.367094	0.190125	-0.540662	0.325722	0.016072	0.199479	0.716109	-0.540433	-0.521378	-0.319701	-0.595174	-0.468947	0.578077
GSAP	grey	-0.461823	0.661211	-0.301896	0.425603	0.457572	-0.635247	-0.434824	-0.0756223	-0.320154	-0.508344	-0.494944	0.054452	0.591377	-0.256483
GSDMD	grey	0.596754	-0.2127	0.106515	0.117666	-0.47375	0.818212	-0.0822479	-0.366514	0.459264	0.740525	0.65726	0.181401	-0.06647	-0.128726
GSKIP	grey	0.273537	-0.430868	-0.122822	-0.372619	-0.225447	0.0146054	0.140467	-0.0900015	0.212098	0.152462	0.365034	-0.189914	-0.475416	-0.0401124
GSPT1	grey	-0.142612	-0.130812	-0.279228	-0.527762	0.18649	-0.651559	0.332734	0.259444	-0.187207	-0.530014	-0.0132207	-0.505227	-0.382426	0.0586345
GSR	grey	0.288538	0.551167	-0.0826101	0.804513	-0.203612	0.274053	-0.416772	-0.549416	0.314497	0.407774	0.252681	0.429256	0.730391	-0.415022
GSTK1	grey	0.0972289	-0.342892	0.325391	0.029015	-0.0669042	0.791769	-0.0626817	0.322078	-0.0459619	0.14794	0.185029	-0.0961477	-0.134271	0.372985
GSTM1	grey	0.453186	-0.0057487	-0.104861	-0.203841	0.118368	0.116574	-0.299319	-0.420776	0.585784	0.377007	0.413029	0.392182	-0.120759	-0.258158
GSTM2	grey	0.294571	0.0612929	-0.185715	-0.174174	0.286861	-0.0715948	-0.387642	-0.362581	0.408378	0.225334	0.321826	0.390887	-0.075631	-0.273433
GSTO1	grey	0.499762	0.100249	0.299539	0.313258	-0.134938	0.615966	-0.135025	-0.242497	0.537966	0.624119	0.517243	0.308076	0.233344	0.0298735
GSTP1	grey	-0.124567	0.82693	-0.298641	0.66814	0.214023	-0.000297534	-0.190786	-0.211628	-0.229021	-0.205671	-0.0585977	-0.168667	0.811354	-0.308261
GTF2B	grey	-0.353506	-0.148832	-0.362185	-0.555247	0.472137	-0.388169	-0.114551	0.39988	-0.451834	-0.777654	-0.220729	-0.496529	-0.369099	0.0985009
GTF2E2	grey	0.223346	-0.428583	0.339072	-0.0641287	-0.26979	0.764511	0.112215	0.0651397	0.146439	0.425697	0.177549	0.0432169	-0.260288	0.232751
GTF2H2 /// GTF2H2B	grey	0.283824	0.135872	-0.486446	0.0713933	-0.135125	0.286043	-0.222239	-0.481204	0.235069	0.0993912	0.233997	0.0293871	0.0982274	-0.5212
GTF2H2 /// GTF2H2B /// GTF2H2C	grey	0.0929544	0.346964	-0.0948177	0.55355	-0.140721	-0.15336	-0.193188	-0.416726	0.257451	0.235612	-0.077137	0.394459	0.478175	-0.355554
GTF2H2 /// GTF2H2B /// GTF2H2C /// GTF2H2C_2	grey	0.24574	-0.0544489	0.0331499	0.237469	-0.22229	0.463333	-0.0298985	-0.294322	0.234362	0.461711	0.0531666	0.179336	0.0878468	-0.176248
GTF2I /// GTF2IP1 /// LOC100093631	grey	0.00241869	0.422575	-0.344111	0.281565	0.00416773	-0.0584906	-0.00970728	-0.61965	0.137182	0.157481	-0.126458	0.509931	0.370203	-0.566665
GTF3A	grey	0.182819	-0.542758	0.450327	-0.136671	-0.210276	0.854264	0.19232	0.239752	0.0935589	0.381601	0.289118	0.124665	-0.341201	0.403097
GTF3C2	grey	-0.378904	-0.260365	0.0548517	-0.173212	0.316196	0.420659	-0.0625601	0.464713	-0.514651	-0.369565	-0.169835	-0.138809	-0.194604	0.324819
GTF3C6	grey	0.745587	-0.290208	-0.0836133	-0.0390919	-0.555393	0.574244	-0.285285	-0.344221	0.538519	0.581005	0.787757	-0.155297	-0.203698	-0.203771
GTPBP4	grey	0.0807527	-0.167035	-0.398486	-0.44102	0.0176842	-0.726201	-0.269915	-0.082737	0.140221	-0.289968	0.0530976	-0.251159	-0.365218	-0.238812
GTPBP6	grey	-0.214631	-0.406737	0.282737	-0.289932	0.110876	0.673444	0.265537	0.507967	-0.390567	-0.116485	-0.124691	-0.287928	-0.346	0.481178
GTPBP8	grey	0.279615	-0.355196	-0.0746999	-0.590905	-0.227298	-0.191327	0.591104	0.045975	0.243503	0.00682097	0.286828	-0.362847	-0.533305	0.0517024
GUCD1	grey	0.183239	-0.287062	0.153733	-0.0141095	-0.0471077	0.671631	-0.179425	0.163862	-0.018923	0.192561	0.4056	-0.0943529	-0.150659	0.213067
GUK1	grey	0.194584	-0.604582	-0.103859	-0.423582	-0.0528952	0.604086	0.147543	0.188769	-0.0186642	0.0248486	0.160964	-0.331125	-0.539714	0.111774
GUSBP3 /// GUSBP9	grey	-0.469258	-0.329635	0.108819	-0.124649	0.299662	-0.0622004	-0.134509	0.330936	-0.398178	-0.251835	-0.549064	0.0753303	-0.238116	0.227246
GVINP1	grey	0.112793	0.196827	0.263837	0.334891	-0.194926	0.183742	0.10798	-0.363565	0.275338	0.527375	-0.0301314	0.704918	0.297489	-0.128858
GYG1	grey	-0.0238468	0.338707	-0.0271497	0.655306	-0.0405683	0.16386	-0.377998	-0.188383	-0.0744903	0.163891	0.0718394	0.15917	0.527752	-0.142428
GYPC	grey	-0.119112	-0.441107	0.168391	-0.607895	0.362929	0.171581	0.431951	0.514948	-0.169547	-0.246574	0.0185526	-0.274204	-0.545536	0.473979
GZF1	grey	-0.185985	0.418188	-0.39643	0.0188977	0.179393	-0.767448	-0.135132	0.0589371	-0.233637	-0.598054	-0.0952517	-0.498734	0.213295	-0.176671
GZMA	grey	0.545103	-0.0224741	-0.404729	0.388818	-0.369271	0.235117	-0.37316	-0.659186	0.525528	0.450113	0.329434	0.306023	0.181202	-0.619872
GZMB	grey	0.346758	-0.014885	0.333194	0.215894	-0.331308	0.49949	0.416452	-0.223144	0.378183	0.626653	0.206119	0.252203	0.116026	0.0353472
GZMH	grey	0.522966	0.0182941	-0.0637783	0.586769	-0.402034	0.397573	-0.243136	-0.520323	0.485639	0.649903	0.343334	0.348572	0.311946	-0.377786
GZMK	grey	-0.00976597	-0.214553	-0.495434	-0.31664	-0.0140134	-0.0430885	-0.248625	-0.166921	-0.0818807	-0.252577	-0.0120878	-0.119639	-0.282616	-0.315934
GZMM	grey	0.136288	-0.469046	0.14358	-0.403712	-0.00913054	0.508982	0.192632	0.350122	-0.0342809	-0.0409295	0.400929	-0.25577	-0.460757	0.35528
H1F0	grey	0.59726	0.0470447	0.391197	0.372655	-0.599349	0.504113	0.0632727	-0.372473	0.598793	0.850999	0.576251	0.283783	0.211162	-0.0328922
H1FX	grey	0.262538	-0.468968	0.447431	-0.0803064	-0.320012	0.879613	0.211381	0.237429	0.115459	0.397757	0.364263	0.0340859	-0.270201	0.390576
H2AFV	grey	-0.358746	0.0376116	-0.193761	-0.495835	0.486871	-0.510347	0.0380883	0.480886	-0.415274	-0.763644	-0.200958	-0.687501	-0.247228	0.24355
H2AFY	grey	-0.425138	0.313055	0.139315	0.359937	-0.0523635	-0.151447	0.569611	0.157667	-0.478892	-0.135317	-0.394642	-0.157023	0.359528	0.126601
H2AFZ	grey	0.432585	-0.560778	0.0825696	-0.432256	-0.19499	0.468275	0.515258	0.0691378	0.304708	0.302185	0.348872	-0.205624	-0.542117	0.145847
H2BFS	grey	0.543273	-0.222859	-0.175399	0.302459	-0.310032	0.43243	0.0609622	-0.571573	0.551162	0.65376	0.433138	0.7288	0.0263294	-0.447479
H3F3A /// H3F3AP4 /// H3F3B	grey	-0.200887	-0.214916	0.560857	-0.0497407	0.0839064	0.670874	0.287743	0.61113	-0.334292	-0.0397043	-0.0657169	-0.222558	-0.0974815	0.671809
H3F3A /// H3F3B /// MIR4738	grey	-0.355189	0.151508	0.506966	0.170502	-0.0689843	-0.414403	0.468988	0.408634	-0.262799	-0.121536	-0.26122	-0.0629167	0.17456	0.460238
HABP4	grey	-0.496026	-0.0825481	0.223217	-0.411549	0.254683	-0.389764	0.620021	0.581586	-0.513708	-0.470755	-0.34845	-0.521411	-0.277556	0.50133
HADHA	grey	-0.677026	0.375445	-0.201427	-0.106748	0.62417	-0.614789	-0.2877	0.300363	-0.56053	-0.798675	-0.637768	-0.202208	0.17536	0.069325
HADHB	grey	0.353158	-0.0346611	-0.147242	0.384931	-0.35836	0.765223	0.00479486	-0.287134	0.135015	0.360681	0.3134	0.0844966	0.199766	-0.261227
HAPLN3	grey	0.145442	-0.362449	-0.103256	-0.264654	-0.0976231	0.601235	0.396002	0.0388434	-0.0574644	0.0782127	0.0179591	-0.17215	-0.328476	-0.0013675
HARS /// LOC101928623	grey	-0.0742008	-0.384896	0.348814	-0.370435	0.110083	0.565682	-0.0193231	0.450886	-0.212692	0.0152672	0.0612685	-0.313664	-0.382047	0.510632
HARS2	grey	-0.413654	-0.343382	-0.0617642	-0.495976	0.409971	0.0994969	0.165388	0.571935	-0.579719	-0.547066	-0.334531	-0.423968	-0.418688	0.341479
HAT1	grey	0.657861	-0.365809	-0.00810798	-0.141976	-0.154819	0.176483	-0.443527	-0.268425	0.62167	0.548801	0.552798	0.177252	-0.300994	-0.137931
HAUS1	grey	0.794151	-0.211554	-0.171197	0.187674	-0.536376	0.694904	-0.231581	-0.53891	0.660996	0.675625	0.656091	0.209958	-0.017435	-0.401491
HAUS3	grey	-0.0655332	-0.303527	-0.116155	-0.566425	0.0470198	-0.385238	0.348783	0.363078	-0.183422	-0.393204	0.0259933	-0.613806	-0.497324	0.209626
HAUS4 /// MIR4707	grey	-0.0345152	-0.0081059	0.120335	-0.00634262	0.316182	0.504711	-0.0455666	0.234826	-0.109019	-0.0624344	-0.0751573	-0.0698336	0.0245449	0.198688
HAX1	grey	0.0662251	-0.532947	0.271107	-0.313214	-0.0422695	0.785484	0.109852	0.317122	-0.0887115	0.148966	0.121347	0.010937	-0.413639	0.356828
HBA1 /// HBA2	grey	-0.237663	-0.0267649	-0.170458	-0.155454	-0.138734	-0.446161	-0.107772	-0.0755021	-0.174474	-0.222347	-0.255005	-0.220876	-0.144356	-0.130706
HBB	grey	-0.225864	-0.00935515	-0.167039	-0.139656	-0.170673	-0.444505	-0.0925372	-0.0964482	-0.162961	-0.202533	-0.234908	-0.212214	-0.128668	-0.142259
HBD	grey	-0.00948872	-0.109022	0.130215	-0.173908	-0.270273	-0.209811	-0.0986319	-0.13967	0.145733	0.147983	-0.0688073	-0.058428	-0.197167	-0.00802341
HBG1 /// HBG2	grey	-0.217338	-0.0493316	-0.104378	0.04887	-0.240184	-0.338276	-0.0412026	-0.21439	-0.111131	-0.00519528	-0.227818	0.150167	-0.0458207	-0.198593
HCLS1	grey	0.317893	0.130372	0.267177	0.54376	-0.292303	0.7402	-0.312737	-0.305632	0.322671	0.618923	0.272284	0.45019	0.385219	-0.0806243
HCP5	grey	0.282532	-0.314957	0.444271	-0.204839	-0.335747	0.324635	0.279398	-0.0693195	0.348677	0.561514	0.118854	0.149413	-0.278026	0.201396
HCST	grey	0.377589	-0.352561	0.0306501	0.0488415	-0.251971	0.801306	-0.0749171	-0.088053	0.284562	0.309057	0.405189	0.252433	-0.132227	-0.027118
HDAC1	grey	0.23457	-0.284593	0.392904	0.121551	-0.115132	0.775445	-0.272375	-0.0536227	0.28966	0.531803	0.113297	0.452697	-0.0599514	0.156545
HDAC3	grey	0.0608397	-0.257731	0.459157	-0.131385	0.131037	0.645002	-0.12653	0.343164	0.0562177	0.146969	0.134505	0.0841142	-0.151433	0.46527
HDDC2	grey	0.251776	-0.395763	0.217868	-0.185981	-0.199412	0.825311	0.0341876	0.0496992	0.0992439	0.357046	0.347682	0.0342077	-0.30439	0.176743
HDGF	grey	0.348567	-0.108847	0.299631	0.463035	-0.339207	0.835662	0.0497356	-0.15299	0.289367	0.606975	0.315084	0.334955	0.202968	0.0390198
HDHD1	grey	0.730301	-0.347741	0.173369	0.0493345	-0.784419	0.520561	-0.0815125	-0.409498	0.644768	0.861685	0.681607	0.0784708	-0.202175	-0.148464
HDHD2	grey	0.239407	-0.0711875	-0.179824	-0.0282654	-0.1023	0.570308	-0.300885	-0.303524	0.209925	0.186626	0.0902691	0.265054	-0.0202731	-0.275913
HEATR5B	grey	-0.282039	-0.127532	-0.474416	-0.412629	0.394565	-0.208623	0.0253126	0.00719334	-0.296057	-0.495925	-0.388111	-0.0199404	-0.282114	-0.226379
HEBP1	grey	-0.142654	0.543906	0.0779523	0.614792	0.332516	0.34664	-0.199743	-0.0107293	-0.16546	-0.0327862	-0.0923307	0.173746	0.660922	0.00693092
HEBP2	grey	-0.786251	0.0786257	0.237282	-0.0334675	0.651979	-0.0962066	0.0103173	0.761912	-0.84714	-0.664952	-0.598534	-0.259182	0.0716085	0.569787
HECA	grey	-0.294089	-0.253284	-0.217041	-0.444947	0.215669	-0.280139	0.173769	0.306966	-0.353126	-0.530876	-0.442258	-0.353948	-0.365894	0.0701055
HECTD3	grey	0.2018	-0.171771	0.250217	0.271875	-0.201119	0.860548	-0.188191	-0.049902	0.0566119	0.489372	0.19385	0.0960707	0.068617	0.100858
HEIH	grey	-0.0534041	-0.437337	-0.00485437	-0.0754287	-0.0945795	0.658075	0.346241	0.209017	-0.271718	-0.00332482	-0.0299815	0.0454824	-0.244342	0.1244
HELZ	grey	0.139268	-0.186036	-0.322193	0.051849	-0.104606	0.338004	-0.00183738	-0.314707	0.0238102	0.227391	0.27912	0.200687	-0.0953264	-0.326675
HERPUD1	grey	-0.454137	0.0521848	-0.0483297	-0.371635	0.525599	-0.65591	0.23525	0.579853	-0.423338	-0.795159	-0.388872	-0.416378	-0.153243	0.332346
HERPUD2	grey	-0.289432	-0.400559	-0.0523569	-0.500023	0.0868499	-0.0393495	0.538979	0.459491	-0.469757	-0.385175	-0.265614	-0.514888	-0.486851	0.287528
HEXIM1	grey	-0.492935	-0.161759	0.0546362	-0.475039	0.570954	-0.126762	0.100087	0.648267	-0.513624	-0.720178	-0.38006	-0.300646	-0.305237	0.448159
HIAT1	grey	-0.141221	-0.0568715	-0.444224	-0.466514	0.280809	-0.738373	-0.0898476	0.0781573	-0.114658	-0.541849	-0.0121511	-0.314128	-0.309858	-0.145009
HIF1A	grey	-0.328936	0.602929	-0.21613	0.15594	0.299999	-0.876029	0.00924188	0.0433709	-0.260315	-0.492569	-0.28398	-0.269926	0.395305	-0.113963
HIGD1A	grey	0.531993	-0.138296	-0.447035	0.105297	-0.381305	0.564199	-0.104794	-0.533253	0.355026	0.346103	0.478556	0.0795698	-0.0349992	-0.511731
HIGD2A	grey	-0.267197	-0.400244	0.383562	-0.0786004	0.0268103	0.534488	0.225511	0.568912	-0.409742	-0.109131	-0.246964	-0.186035	-0.219254	0.524765
HINT1	grey	-0.325535	-0.499511	0.145381	-0.531686	0.334888	0.295726	0.28537	0.686125	-0.4803	-0.454988	-0.228458	-0.410419	-0.517645	0.535262
HINT2	grey	0.365412	-0.319831	0.0185387	-0.185539	-0.107821	0.759342	-0.0696012	0.00532483	0.210858	0.242104	0.451942	-0.122035	-0.255562	0.0674753
HIP1R	grey	-0.16555	-0.370252	0.167386	-0.527386	0.0462861	0.0568566	0.85267	0.414503	-0.25433	-0.180313	-0.064046	-0.316031	-0.484321	0.385441
HIPK1	grey	-0.357452	0.484226	-0.0426049	0.186581	0.174613	-0.805958	-0.00451805	-0.0945227	-0.152109	-0.224843	-0.404151	0.114495	0.338468	-0.125526
HIRA	grey	0.00846185	-0.149697	-0.153687	0.171495	0.0680775	0.375781	-0.17099	-0.110272	-0.1715	0.210313	-0.0513045	0.121305	0.0103294	-0.149587
HIST1H1C	grey	0.504266	-0.180666	0.206619	0.28275	-0.459483	0.700928	0.342481	-0.341002	0.484968	0.732984	0.466094	0.416839	0.0437336	-0.100518
HIST1H2AC	grey	0.482956	-0.177955	-0.1321	0.174668	-0.252763	0.362721	0.0880172	-0.627257	0.58831	0.667426	0.352139	0.819171	-0.0182812	-0.4463
HIST1H2BD	grey	0.523654	-0.0892424	0.197056	0.374891	-0.486419	0.491941	0.294221	-0.446808	0.581976	0.772858	0.416237	0.608596	0.140537	-0.193674
HIST1H2BE	grey	0.437301	-0.289016	-0.0453198	0.190322	-0.410048	0.426625	0.366835	-0.44482	0.483299	0.568442	0.340874	0.595886	-0.0718915	-0.301409
HIST1H2BG /// HIST1H2BJ	grey	-0.13797	0.231173	0.0366936	0.210433	0.336894	-0.23775	0.0266549	0.0966406	-0.085256	-0.153609	-0.229813	0.163369	0.24965	0.0269257
HIST1H2BH	grey	0.440508	0.1381	-0.0842276	0.508212	-0.363275	0.337182	0.315103	-0.533023	0.454259	0.560376	0.334923	0.49085	0.330633	-0.391062
HIST1H2BK	grey	0.62486	-0.27012	-0.084828	0.103424	-0.218649	0.630645	0.0270093	-0.502777	0.629786	0.673052	0.45615	0.540491	-0.103089	-0.326523
HIST2H2AA3 /// HIST2H2AA4	grey	-0.198487	-0.0920721	0.343226	0.195669	0.0289388	0.589881	0.578372	0.29196	-0.251688	0.0481289	-0.168276	0.0900887	0.0869662	0.341456
HIST2H2BE	grey	-0.111625	-0.0484796	0.28156	0.453129	-0.164306	0.294036	0.472652	-0.0356282	-0.0540679	0.311377	-0.121505	0.552919	0.2213	0.0711812
HIST3H2A	grey	-0.136675	-0.477722	0.0232972	-0.401816	0.0367434	0.324822	0.608441	0.452015	-0.314442	-0.276628	-0.094509	-0.360715	-0.449489	0.319027
HIVEP2	grey	-0.221732	-0.461104	-0.0729541	-0.535032	0.0503993	0.379239	0.349002	0.195612	-0.288384	-0.209861	-0.279346	-0.0135804	-0.506713	0.11227
HK1	grey	0.367582	-0.0866244	0.244379	0.301978	-0.424653	0.825693	-0.00659191	-0.305299	0.295488	0.689533	0.401778	0.379028	0.124793	-0.0570933
HK2	grey	-0.0532709	0.735346	-0.186592	0.491348	-0.0859825	-0.152216	0.359611	-0.318685	-0.0677892	-0.036808	-0.010013	-0.00600294	0.656458	-0.309681
HLA-B	grey	0.103656	-0.172796	0.828423	0.186362	-0.152776	0.404466	-0.0427677	0.196327	0.216415	0.608579	0.170933	0.38374	0.00751133	0.530812
HLA-C	grey	0.0660353	-0.21733	0.86088	0.0943116	-0.175757	0.386052	-0.00672863	0.251041	0.174919	0.57281	0.127992	0.264942	-0.0683768	0.589351
HLA-DMB	grey	-0.447313	0.790976	0.0716499	0.653786	0.437102	-0.237334	-0.000986859	0.211668	-0.451637	-0.376109	-0.414827	-0.126067	0.809269	0.103694
HLA-DPB1	grey	0.197535	0.111136	-0.245365	-0.000722075	0.285015	-0.153436	-0.258852	0.0175405	0.154392	-0.183122	0.0773804	-0.334681	0.0698794	-0.103346
HLA-DQA1	grey	-0.339149	0.172569	-0.123314	-0.0112699	0.407431	0.330755	0.163387	0.0935137	-0.357441	-0.292704	-0.323515	0.00074211	0.128718	0.0161662
HLA-DQA1 /// HLA-DQA2 /// LOC100509457	grey	-0.0599571	0.370246	0.373966	0.446515	-0.0212517	-0.351342	0.0729514	0.116533	0.0618886	0.060606	-0.0644942	0.17172	0.448954	0.199061
HLA-DQA1 /// LOC100509457	grey	-0.126967	0.5518	-0.0130218	0.373069	0.317365	-0.606086	-0.260048	-0.0353309	-0.0402236	-0.132415	-0.193427	-0.00941448	0.487949	-0.07215
HLA-DQB1	grey	-0.176728	0.660321	-0.205473	0.395857	0.267235	-0.675418	-0.260623	-0.120618	-0.111174	-0.282742	-0.239857	-0.147509	0.551497	-0.221153
HLA-DQB1 /// HLA-DRB1 /// HLA-DRB3 /// HLA-DRB4 /// HLA-DRB5 /// HLA-DRB6 /// LOC100996809 /// LOC101060835	grey	-0.235423	0.679695	-0.241933	0.338009	0.464212	-0.36197	-0.14064	-0.137897	-0.218721	-0.250709	-0.280681	-0.0182523	0.551889	-0.215663
HLA-DQB1 /// LOC101060835	grey	-0.198527	0.865221	0.00860697	0.636886	0.169269	-0.116587	-0.0576281	-0.0706615	-0.16677	-0.199006	-0.126189	-0.0558946	0.83368	-0.0679728
HLA-DRA	grey	-0.340822	0.926581	-0.0625737	0.727559	0.397172	-0.448474	-0.207051	-0.0475496	-0.249457	-0.306286	-0.340621	0.0245082	0.906702	-0.122904
HLA-DRB1 /// HLA-DRB1	grey	-0.236741	0.70518	0.167059	0.848179	0.209345	-0.16208	-0.15611	0.0256685	-0.177084	-0.0596589	-0.272185	0.118267	0.858743	0.0190479
HLA-DRB1 /// HLA-DRB3 /// HLA-DRB4 /// HLA-DRB5 /// LOC100996809	grey	-0.273999	0.582599	0.0432534	0.170285	0.417185	-0.54381	-0.176125	0.166968	-0.179742	-0.339082	-0.221451	-0.202121	0.416382	0.089645
HLA-DRB4	grey	0.200709	0.0282428	0.106526	0.570796	-0.444759	0.220588	0.110474	-0.0987459	0.137068	0.253392	0.258932	0.219454	0.321517	-0.0570878
HLA-DRB6	grey	-0.0447284	0.37689	0.204794	0.724898	-0.300975	0.0393013	0.15122	0.0111462	-0.0692956	0.0697307	-0.00214233	0.120384	0.605575	0.0364616
HLA-E	grey	-0.273876	-0.55815	0.648076	-0.348763	0.159685	0.454592	0.369758	0.726056	-0.264318	-0.0915947	-0.215571	0.0217353	-0.445861	0.776525
HLA-F	grey	0.179237	-0.27027	0.46909	-0.0955501	0.0476847	0.505045	0.0268449	0.104977	0.270724	0.425689	0.220914	0.339839	-0.171286	0.338234
HLA-F-AS1	grey	-0.519871	-0.0221603	0.19751	0.0833971	0.0758545	-0.109306	0.421582	0.424735	-0.615719	-0.288672	-0.486966	-0.184368	0.0369417	0.329618
HLA-G	grey	0.0331451	-0.0472256	-0.0572086	-0.202421	0.398946	-0.31088	-0.165579	-0.0851352	0.168969	0.0485916	-0.0614035	0.186321	-0.143795	-0.043768
HLA-J	grey	0.0386765	0.0142785	0.0923369	-0.192317	0.334833	-0.225003	-0.267364	0.133799	0.151134	-0.0927892	0.0530719	0.168556	-0.0864422	0.149387
HMGA1	grey	0.141334	-0.441161	0.333242	-0.184877	-0.128451	0.835958	0.180134	0.150747	0.0198867	0.386766	0.111281	-0.00308026	-0.314594	0.298436
HMGB1	grey	-0.0850888	0.194052	-0.195503	-0.192729	0.18467	-0.737297	-0.160956	0.0129723	0.124266	-0.410019	-0.135841	-0.105145	-0.00253702	-0.0964113
HMGB1P4 /// HMGB1P4	grey	0.19428	0.198033	-0.236665	0.101552	-0.220533	-0.609756	-0.0647828	-0.241901	0.289017	-0.0650416	0.0754978	-0.00624647	0.147006	-0.295763
HMGB2	grey	0.52565	-0.225558	0.195937	-0.302435	-0.380298	0.0427684	0.326401	-0.0997886	0.517161	0.40469	0.456838	-0.142166	-0.303185	0.0791761
HMGCR	grey	-0.213739	0.295636	-0.149499	-0.0924305	0.282387	-0.881796	-0.0352422	0.128622	-0.134351	-0.429213	-0.153283	-0.367749	0.0748126	0.00300019
HMGN1	grey	0.276375	-0.152374	-0.438898	-0.032591	-0.10444	0.233496	-0.325062	-0.250953	0.128533	0.0156581	0.243224	-0.0812409	-0.103708	-0.378183
HMGN1 /// LOC101927733	grey	0.262877	-0.672468	0.162405	-0.565249	-0.147289	0.654918	0.178864	0.204767	0.0923434	0.208238	0.217075	-0.193885	-0.657533	0.260103
HMGN2	grey	0.266499	-0.141738	0.464967	0.169265	-0.209988	0.820018	-0.138522	0.0853399	0.172827	0.469146	0.255166	0.0991079	0.0428745	0.289052
HMGN3	grey	0.0400348	0.190192	-0.0359472	-0.256683	0.234671	0.0816933	-0.20801	0.132447	0.0133729	-0.278239	0.114695	-0.34138	-0.0229862	0.10312
HMGN4	grey	0.607195	-0.0167443	-0.290133	0.348931	-0.459723	0.492485	-0.250748	-0.606264	0.518827	0.51799	0.519252	0.270574	0.165936	-0.511058
HMGXB4	grey	-0.144033	-0.125267	-0.366501	-0.357015	0.0660606	-0.395494	-0.144736	0.194483	-0.316485	-0.495113	0.0184226	-0.645047	-0.296154	-0.0300252
HMHA1	grey	-0.322836	-0.545564	0.35928	-0.544489	0.138274	0.197729	0.645985	0.565231	-0.317458	-0.201633	-0.395233	-0.0408752	-0.546848	0.527158
HMOX2	grey	0.270825	-0.508699	-0.0484354	-0.201808	-0.154096	0.758267	0.0904042	-0.124663	0.176651	0.342398	0.164348	0.269325	-0.349634	-0.0812201
HN1	grey	0.591374	-0.241957	0.269227	0.163662	-0.437007	0.830625	-0.164603	-0.299174	0.508191	0.798961	0.55035	0.306208	-0.0381541	-0.0247709
HNRNPA0	grey	-0.335481	0.241576	0.0270059	-0.227042	0.127153	-0.421778	0.278172	0.372549	-0.337401	-0.558659	-0.236477	-0.4337	0.0281449	0.248917
HNRNPA1	grey	-0.112324	-0.183978	-0.310049	-0.329111	0.522761	0.12078	-0.25158	0.0325449	-0.06913	-0.287471	-0.24272	0.142697	-0.254811	-0.115533
HNRNPA1P3 /// HNRNPA1P3	grey	-0.38122	0.41752	0.0911152	-0.0103304	0.259739	-0.79301	-0.109727	0.263693	-0.22424	-0.474614	-0.366914	-0.258924	0.221296	0.178384
HNRNPA2B1	grey	-0.588678	-0.0679354	-0.288966	-0.491752	0.407432	-0.605903	0.182586	0.278454	-0.550861	-0.712934	-0.623236	-0.28129	-0.303967	0.0288123
HNRNPA3	grey	0.379961	-0.109569	-0.452923	-0.102104	-0.551281	-0.0403474	-0.121031	-0.419321	0.279502	0.056085	0.39387	-0.00385937	-0.131495	-0.481316
HNRNPA3 /// HNRNPA3P1	grey	0.526169	0.159775	-0.412113	0.0591626	-0.326625	-0.287166	-0.255209	-0.691979	0.639849	0.279403	0.396506	0.282686	0.0832711	-0.636232
HNRNPAB	grey	0.614558	-0.0320804	-0.46806	0.0218924	-0.120584	0.210519	-0.251326	-0.449395	0.517911	0.253611	0.570138	-0.0468119	-0.0234422	-0.495488
HNRNPC	grey	0.156525	0.465845	-0.31844	0.332577	0.0783418	-0.535858	-0.371495	-0.527139	0.354247	0.0708194	0.0243408	0.417937	0.407981	-0.518957
HNRNPD	grey	-0.269376	0.065939	-0.373445	-0.074938	0.569271	-0.621413	-0.266099	-0.0391122	-0.107349	-0.398204	-0.428956	0.19642	-0.014357	-0.234346
HNRNPDL	grey	-0.408688	0.230265	-0.216894	-0.144309	0.437528	-0.912754	-0.12775	0.116673	-0.230809	-0.546626	-0.477285	-0.0202018	0.0385241	-0.0696013
HNRNPF	grey	0.202661	0.11291	-0.0100572	0.095727	-0.119179	-0.506952	-0.258954	-0.410101	0.45174	0.313892	0.0823446	0.468318	0.0838338	-0.284961
HNRNPH1	grey	-0.262483	0.418016	-0.30097	0.106679	0.216173	-0.93356	-0.269821	-0.133555	-0.0857861	-0.396067	-0.286805	0.0350745	0.262331	-0.273727
HNRNPH2 /// RPL36A-HNRNPH2	grey	-0.273695	0.453134	-0.505979	-0.058367	0.392427	-0.87742	-0.236015	-0.110779	-0.147367	-0.600777	-0.31311	-0.133215	0.206009	-0.344561
HNRNPH3	grey	-0.157837	-0.0895048	-0.427617	-0.499709	0.472452	-0.666048	-0.105974	0.116514	-0.152316	-0.512293	-0.0545914	-0.258568	-0.338143	-0.100623
HNRNPK	grey	0.173046	0.04486	-0.045399	-0.416445	0.143925	-0.327964	-0.42028	-0.0136768	0.270314	-0.0857814	0.206642	-0.193222	-0.200021	0.000730609
HNRNPL	grey	0.19913	0.215366	-0.167647	0.253538	-0.115951	-0.624738	-0.149322	-0.291876	0.359502	0.0804127	0.0930835	0.155374	0.223229	-0.303662
HNRNPR	grey	-0.107868	0.764409	-0.532309	0.604467	0.0929969	-0.443932	-0.156623	-0.486343	-0.0629177	-0.209791	-0.096885	0.218559	0.73046	-0.611197
HNRNPU-AS1	grey	-0.378423	-0.11193	-0.241972	-0.432063	0.278505	-0.686613	-0.121161	0.159298	-0.344449	-0.481968	-0.369179	-0.238348	-0.32255	-0.00628811
HNRNPUL1	grey	-0.21356	-0.201216	0.0734855	-0.18973	0.12983	0.43147	0.255027	0.432122	-0.410937	-0.25585	-0.177592	-0.457472	-0.187752	0.324486
HNRNPUL2	grey	0.111659	-0.301987	-0.173718	-0.281682	-0.0802655	0.455603	-0.237051	-0.132317	0.0961203	0.0506579	-0.039776	0.0915218	-0.282313	-0.157348
HOXB2	grey	-0.251206	-0.179603	0.1759	0.102095	0.281855	0.308572	-0.120673	0.102787	-0.182704	0.0653327	-0.320855	0.351914	-0.0226351	0.137921
HP1BP3	grey	-0.196345	-0.156195	0.503934	-0.129284	-0.0957734	0.23742	-0.0319866	0.364278	-0.0949831	-0.0290245	-0.300349	-0.0138119	-0.11316	0.447179
HPCAL1	grey	0.0945075	-0.0887318	0.237741	-0.00913509	-0.329547	0.605615	0.154593	0.00668131	0.0228804	0.252435	-0.00914605	0.08376	-0.0113683	0.106431
HPRT1	grey	0.812673	-0.196207	-0.144488	0.0231921	-0.466428	0.647049	-0.292502	-0.455896	0.664662	0.59209	0.718921	-0.035057	-0.110678	-0.313849
HSBP1	grey	0.36999	0.604262	-0.0962973	0.772352	-0.14374	0.0755822	-0.463895	-0.482034	0.369577	0.403475	0.396625	0.145349	0.728095	-0.364478
HSBP1L1	grey	-0.236426	-0.31233	0.210343	-0.346548	0.0411071	0.134464	0.813658	0.340648	-0.283554	-0.0996884	-0.170359	0.00137259	-0.347197	0.33652
HSD17B10	grey	0.49295	-0.401553	0.105736	-0.011062	-0.404066	0.822623	-0.122321	-0.131604	0.31214	0.509328	0.559033	-0.00812278	-0.228145	0.015442
HSD17B11	grey	-0.486574	0.641597	-0.0120106	0.391391	0.488176	-0.39376	-0.278592	0.120124	-0.348852	-0.441207	-0.398018	0.196088	0.596788	0.0284743
HSD17B7	grey	0.364106	-0.447064	0.0100147	-0.463619	-0.3428	0.212876	0.711551	0.0359085	0.254209	0.178716	0.291203	-0.257666	-0.496836	0.0625546
HSD17B8	grey	-0.155539	-0.142624	-0.0311035	-0.304604	0.222538	0.451714	0.248232	0.259783	-0.242197	-0.289604	-0.106001	-0.0660291	-0.191839	0.170148
HSF2	grey	-0.437957	-0.143007	-0.0139118	-0.462966	0.476339	-0.704094	0.138138	0.463363	-0.334395	-0.60225	-0.353759	-0.155421	-0.328591	0.275533
HSP90AB1	grey	-0.0826152	0.308953	-0.130516	0.08309	0.0260119	-0.800189	-0.0240672	-0.178883	0.148588	-0.175259	-0.104355	0.233928	0.196389	-0.214221
HSP90B1	grey	0.366821	0.24944	0.187581	0.307901	-0.20178	-0.25931	-0.298846	-0.38589	0.629055	0.46641	0.236601	0.40279	0.281151	-0.178176
HSP90B1 /// MIR3652	grey	0.727401	0.230944	-0.228288	0.382645	-0.62875	0.100915	-0.138123	-0.679126	0.739124	0.561538	0.593652	-0.0210069	0.288985	-0.540666
HSPA13	grey	-0.29847	0.0372279	-0.288514	-0.399974	0.345641	-0.76265	-0.100439	0.338311	-0.319266	-0.707872	-0.169172	-0.520964	-0.210619	0.0758901
HSPA14	grey	0.260568	-0.368019	-0.546831	-0.433867	0.0827288	-0.149974	-0.00592252	-0.120565	0.176242	-0.193952	0.200183	-0.254147	-0.446447	-0.30677
HSPA4	grey	0.099291	-0.0213861	-0.102433	-0.261565	0.0250611	-0.714526	-0.0118388	-0.0617689	0.262734	-0.0837249	0.109393	-0.0352517	-0.181297	-0.0842472
HSPA5	grey	0.27894	0.0157505	0.313081	-0.190592	-0.186483	-0.362384	0.0834197	0.0104325	0.442979	0.222283	0.27979	-0.179877	-0.131322	0.185506
HSPA8 /// SNORD14C /// SNORD14D	grey	-0.0834005	-0.474322	0.759633	-0.275598	-0.170674	0.510155	0.632686	0.5468	-0.0955682	0.223043	-0.0564967	-0.112622	-0.381098	0.736498
HSPA9	grey	-0.254209	0.263506	-0.255461	-0.16593	0.333424	-0.927671	-0.250581	0.0511097	-0.135654	-0.460519	-0.176667	-0.258597	0.0194371	-0.0894084
HSPB11	grey	0.425235	-0.150023	-0.199865	0.111174	-0.298391	0.772736	-0.113075	-0.233031	0.158899	0.321446	0.404062	-0.136615	-0.0165078	-0.209988
HSPD1	grey	-0.0854149	-0.139025	0.143147	-0.0917385	-0.228369	-0.197582	0.834379	0.138249	-0.0691201	-0.0421386	-0.165677	-0.0516812	-0.135839	0.140449
HSPE1	grey	0.100021	-0.405438	0.221968	-0.300309	-0.345387	0.382195	0.908012	0.125871	0.00683894	0.217911	0.0594579	-0.143623	-0.385719	0.222871
HSPE1-MOB4 /// MOB4	grey	-0.0582998	-0.242773	-0.188833	-0.469741	-0.0417718	-0.390746	0.473251	0.277625	-0.177938	-0.414479	-0.00323144	-0.63731	-0.402692	0.114917
HSPH1	grey	-0.142235	0.118785	0.113167	-0.0252381	0.0675585	-0.616189	0.53582	0.0866988	-0.0107232	-0.0771527	-0.164463	-0.0061086	0.0231489	0.100264
HTATSF1	grey	0.460046	-0.24891	-0.262918	-0.303231	-0.184232	0.191198	-0.142822	-0.068128	0.36909	-0.0348306	0.287857	-0.271585	-0.280098	-0.16328
HVCN1	grey	0.254741	0.255471	0.265953	0.672655	-0.424393	0.493142	0.185719	-0.327082	0.223702	0.59717	0.224024	0.415062	0.496105	-0.108553
HYOU1	grey	0.295277	0.301166	-0.110319	0.370099	-0.380594	0.321015	-0.164761	-0.167059	0.082069	0.117082	0.515827	-0.315762	0.360869	-0.152672
HYPK /// MIR1282 /// SERF2	grey	0.0670898	-0.227515	0.361115	0.333853	-0.144275	0.852308	0.16021	0.10937	-0.0314267	0.371402	0.0552318	0.328253	0.0884736	0.22976
HYPK /// MIR1282 /// SERF2 /// SERF2-C15ORF63	grey	0.700178	-0.40042	-0.122022	-0.122842	-0.428555	0.723141	-0.0028992	-0.366187	0.52811	0.597277	0.76443	0.108205	-0.300416	-0.228751
IAH1	grey	0.237432	-0.433047	0.22165	0.0335552	0.050721	0.741532	0.0500885	0.0237384	0.25483	0.384314	0.181702	0.42183	-0.191495	0.13855
IARS	grey	0.609245	-0.351954	0.0742828	-0.0334411	-0.465713	0.478324	-0.0154721	-0.494692	0.584474	0.850324	0.45044	0.36308	-0.23855	-0.245797
IARS2	grey	-0.116725	0.133669	-0.108228	0.269422	0.185252	0.188524	-0.456011	-0.107883	0.00804874	-0.093331	-0.232281	0.340609	0.252659	-0.168457
ICAM2	grey	0.398541	-0.340871	0.364688	0.183273	-0.635533	0.733687	0.356801	-0.193279	0.345455	0.721439	0.310061	0.354372	-0.0785835	0.047171
ICAM3	grey	-0.604901	0.17161	0.0849463	0.063284	0.687939	0.0223791	-0.21717	0.502256	-0.552613	-0.585742	-0.558987	-0.0630661	0.183868	0.33567
ICE1	grey	-0.143194	-0.152516	-0.182546	-0.475544	0.46458	-0.565358	-0.19789	0.15617	-0.0838325	-0.298289	-0.125616	-0.143563	-0.361155	0.0500058
ICOS	grey	0.482377	-0.429464	-0.272612	-0.387702	-0.48708	0.402557	0.242174	-0.176221	0.198215	0.237223	0.426319	-0.454345	-0.462166	-0.194013
ICT1	grey	0.487311	-0.553821	0.0931399	-0.0468859	-0.598768	0.655891	0.0350778	-0.0602215	0.273135	0.491765	0.574072	-0.120742	-0.346381	0.0333909
ID1	grey	-0.178771	0.474942	-0.405187	0.0817946	0.444449	-0.621083	-0.273318	0.00820122	-0.121871	-0.586275	-0.2453	-0.219824	0.303477	-0.234907
ID2	grey	-0.202395	0.401861	-0.180624	0.478784	0.486302	-0.0555974	-0.418353	-0.0162133	-0.146524	-0.25517	-0.378828	0.240799	0.510186	-0.155373
ID2 /// ID2B	grey	-0.089491	-0.0566879	-0.187297	-0.112417	-0.0147593	-0.0734072	0.458491	0.0905387	-0.207329	-0.239516	-0.215592	-0.266348	-0.108881	-0.0452897
ID3	grey	-0.310965	-0.211263	0.268526	-0.299475	0.0770137	-0.136834	0.884925	0.475987	-0.32853	-0.273045	-0.283875	-0.224828	-0.268365	0.433708
IDH1	grey	0.397682	0.478229	-0.0376427	0.79528	-0.434332	0.291221	-0.0169422	-0.668459	0.423504	0.642082	0.25181	0.436446	0.66912	-0.472446
IDH2	grey	0.691687	-0.227143	-0.0325638	0.222259	-0.539649	0.816002	0.182721	-0.415067	0.536053	0.681626	0.626625	0.168635	-0.00659415	-0.248285
IDH3B	grey	-0.279609	-0.291844	0.317401	-0.340547	0.31541	0.204142	-0.102553	0.61361	-0.376667	-0.250734	0.0195011	-0.280068	-0.32003	0.573361
IDH3G	grey	0.135748	0.073317	0.295952	0.537377	-0.200257	0.788515	-0.192049	-0.0443931	0.0514219	0.40895	0.115158	0.247319	0.364915	0.0882904
IDI1	grey	0.0985672	-0.179746	-0.37293	-0.464374	0.0712079	-0.41846	0.192028	0.108577	-0.0372724	-0.345185	0.212217	-0.562905	-0.389506	-0.0700691
IER2	grey	-0.524202	-0.00476726	0.00871902	0.0745385	0.346475	-0.0498637	-0.0909286	0.526382	-0.607417	-0.604447	-0.525253	-0.181631	0.0824388	0.273597
IER3	grey	-0.34836	0.854792	-0.264267	0.352079	0.500868	-0.512256	-0.115805	0.0299457	-0.317702	-0.57284	-0.34647	-0.291381	0.669022	-0.139195
IER3IP1	grey	0.480869	-0.261598	-0.149032	0.127522	-0.358401	0.861786	-0.116235	-0.317788	0.286674	0.43435	0.406815	0.158947	-0.0584961	-0.250376
IER5	grey	-0.507673	0.267137	-0.154014	0.00404206	0.243826	-0.495457	0.0059817	0.275641	-0.471387	-0.675028	-0.61325	-0.317689	0.170881	0.0522685
IFFO1	grey	-0.158965	-0.089131	0.157458	-0.207954	0.253423	0.480696	-0.0107292	0.302379	-0.202383	-0.157315	-0.273503	-0.160008	-0.102761	0.28062
IFI35	grey	0.769227	-0.190809	0.0226526	0.314624	-0.640811	0.640991	-0.196436	-0.631533	0.708649	0.938296	0.684201	0.428612	0.0383915	-0.368748
IFI44	grey	0.755927	-0.299784	-0.019376	0.139883	-0.675827	0.538484	0.141546	-0.633614	0.705512	0.912997	0.670398	0.420347	-0.123251	-0.374362
IFI44L	grey	0.696003	-0.32049	0.136128	0.109801	-0.707629	0.563462	0.30115	-0.50071	0.649338	0.902256	0.637245	0.342646	-0.149169	-0.215992
IFI6	grey	0.436119	0.0727877	0.0672841	0.669592	-0.463359	0.277331	-0.114549	-0.551465	0.496173	0.723665	0.372913	0.61144	0.369625	-0.342745
IFIT2	grey	0.619936	0.0910627	0.0341126	0.531597	-0.448957	0.346041	-0.105543	-0.661979	0.641608	0.887991	0.479615	0.478246	0.300268	-0.394454
IFIT5	grey	0.637732	-0.406611	-0.236774	0.0191842	-0.478349	0.542434	0.0756369	-0.619817	0.596286	0.69203	0.531539	0.466894	-0.243816	-0.46837
IFITM1	grey	0.576738	-0.463107	0.401329	0.00893844	-0.669006	0.719488	0.22205	-0.212248	0.503546	0.859575	0.582838	0.231751	-0.27025	0.0991277
IFITM1 /// IFITM2	grey	0.564888	-0.514731	0.402182	-0.0324944	-0.555818	0.807366	0.155854	-0.163439	0.492703	0.829294	0.586077	0.264803	-0.311149	0.135933
IFITM2	grey	0.482995	-0.147676	0.23174	0.473605	-0.559685	0.706259	-0.150796	-0.379356	0.443879	0.798066	0.427905	0.377966	0.16222	-0.129971
IFITM3	grey	0.570629	-0.181888	0.262815	0.449538	-0.688617	0.62966	-0.0302397	-0.387805	0.507396	0.859336	0.541429	0.34771	0.11486	-0.121102
IFNAR2	grey	0.140101	-0.346399	-0.135092	-0.301488	-0.215474	0.550358	0.56178	-0.131471	0.0363393	0.126901	0.0676434	0.151022	-0.332507	-0.119154
IFNG	grey	0.465895	-0.0902291	-0.301487	0.35945	-0.189898	0.405794	-0.268723	-0.380857	0.3489	0.32842	0.301596	0.0924811	0.143254	-0.389336
IFNGR1	grey	-0.326333	0.559952	-0.211356	0.202332	0.436342	-0.871306	-0.197052	0.0199449	-0.220522	-0.415822	-0.283842	-0.166879	0.387975	-0.11319
IFNGR2	grey	0.0505719	0.641926	-0.0682029	0.797685	-0.00420525	-0.355761	-0.127109	-0.331125	0.109277	0.182526	0.0320431	0.22117	0.751231	-0.297643
IFRD1	grey	-0.0520471	0.194918	-0.365329	-0.180274	0.136608	-0.869278	0.0881849	-0.100672	0.0140966	-0.334239	-0.0287415	-0.269392	-0.0402526	-0.228354
IFT20	grey	0.203411	0.0855284	0.0944003	0.457237	-0.00907501	0.686773	-0.230646	-0.116957	0.15188	0.314425	0.0609471	0.181031	0.326214	-0.0550235
IGBP1	grey	-0.0962246	-0.388644	-0.0430211	-0.406138	0.267736	0.430389	0.184994	0.475973	-0.320222	-0.342077	0.0138565	-0.453715	-0.395973	0.313293
IGF2R	grey	-0.391242	0.697179	-0.178548	0.269791	0.496049	-0.648892	-0.402938	-0.0275543	-0.19061	-0.492975	-0.445435	0.0471323	0.536963	-0.155784
IGFBP3	grey	-0.408596	0.0590023	-0.126991	-0.174504	0.305135	-0.476879	0.0591649	0.410916	-0.408563	-0.664202	-0.371557	-0.509035	-0.0522987	0.181958
IGFLR1	grey	0.0481769	-0.297099	-0.0740935	-0.150951	0.254305	0.506371	0.208563	0.00784332	0.0480555	0.06362	-0.0619976	0.255625	-0.202585	-0.013207
IGH /// IGHA1 /// IGHA2	grey	0.738929	-0.164389	-0.136885	0.186813	-0.670281	0.515263	-0.089473	-0.467376	0.510123	0.663425	0.804783	-0.0657393	-0.0270336	-0.33047
IGH /// IGHA1 /// IGHA2 /// IGHD /// IGHG1 /// IGHG2 /// IGHG3 /// IGHM /// IGHV4-31	grey	0.883466	-0.236114	0.021472	0.0904984	-0.590076	0.424675	-0.116565	-0.577403	0.883554	0.853099	0.855607	0.366373	-0.107882	-0.317335
IGK /// IGKC	grey	0.933778	-0.137036	-0.136503	0.194567	-0.640342	0.437065	-0.224439	-0.660058	0.855553	0.824957	0.909889	0.194439	-0.0147195	-0.448104
IGKC /// IGKV2-28 /// IGKV2-28 /// IGKV2D-28 /// IGKV2D-28	grey	0.880884	-0.189242	-0.039644	0.0798186	-0.633393	0.301775	-0.235802	-0.567645	0.865768	0.7781	0.88757	0.21714	-0.102802	-0.347658
IK	grey	0.279949	-0.57134	0.242683	-0.120202	-0.147906	0.698572	0.0183757	0.081064	0.136619	0.469436	0.349877	0.158334	-0.379913	0.197244
IKBKE	grey	0.55612	-0.169586	-0.0684659	0.237408	-0.487953	0.696714	-0.0319392	-0.484484	0.40157	0.692706	0.387547	0.171733	0.0322833	-0.318396
IKZF1	grey	-0.297345	-0.49571	-0.071563	-0.684586	0.17536	-0.00804081	0.283512	0.325784	-0.380208	-0.278896	-0.291125	-0.294383	-0.632657	0.203205
IKZF5	grey	-0.252739	0.0181526	-0.291742	-0.364856	0.305832	-0.875251	0.0535685	0.14559	-0.169939	-0.542827	-0.15774	-0.1993	-0.212789	-0.0465826
IL10RA	grey	-0.315633	0.172312	0.249363	0.452849	0.0840098	0.393165	-0.192287	0.257976	-0.349269	-0.106639	-0.4104	-0.0445936	0.387918	0.22365
IL10RB	grey	0.195478	0.629145	0.114483	0.744667	-0.226822	0.31992	-0.158124	-0.404314	0.212912	0.427577	0.144557	0.247522	0.748921	-0.220542
IL11RA	grey	-0.56677	-0.253706	0.125817	-0.395084	0.400188	0.019825	0.181972	0.607804	-0.61247	-0.562497	-0.577732	-0.328955	-0.319435	0.427008
IL17RA	grey	-0.293379	0.164876	0.214831	0.356535	-0.0460623	0.609501	0.349858	0.124216	-0.383035	0.0140979	-0.252918	0.160766	0.325188	0.155899
IL18R1	grey	-0.0588988	-0.131341	-0.156581	-0.105645	-0.310393	-0.0905621	0.40305	-0.16097	-0.116543	0.0990021	-0.0938367	-0.206378	-0.178728	-0.165833
IL18RAP	grey	-0.43824	0.330079	-0.17847	0.289665	0.330226	-0.405937	-0.316724	-0.044597	-0.315104	-0.281075	-0.485829	0.101503	0.335103	-0.141307
IL21R	grey	0.00470067	-0.324042	-0.037914	-0.499649	-0.0072453	-0.597461	0.285309	0.217419	0.00369617	-0.196786	0.101302	-0.302705	-0.481895	0.149707
IL27RA	grey	0.17576	-0.535417	0.144613	-0.309562	-0.140621	0.735027	0.313544	0.0359734	0.0284218	0.332088	0.131369	0.167514	-0.442066	0.135806
IL2RB	grey	-0.078636	-0.137361	-0.108355	0.0196676	-0.324832	0.253293	0.169485	0.114152	-0.212087	-0.182375	-0.174175	-0.363181	-0.0422374	-0.00329143
IL2RG	grey	0.506787	-0.150279	0.27332	0.407926	-0.574765	0.714852	-0.233958	-0.40463	0.50997	0.810005	0.416671	0.492238	0.138092	-0.131074
IL32	grey	0.577597	-0.314773	0.234478	0.103952	-0.460979	0.741064	-0.314402	-0.250541	0.555602	0.650897	0.5024	0.239957	-0.105013	-0.0246159
IL4R	grey	0.178819	-0.470687	0.225772	-0.455621	-0.385786	0.154647	0.738099	0.282448	0.0555132	0.0747305	0.341865	-0.37	-0.51905	0.329423
IL6R	grey	-0.404299	0.00784318	0.0113431	-0.0489186	0.232007	0.443741	0.204758	0.325886	-0.522502	-0.365423	-0.479671	-0.173457	0.0338526	0.196679
IL7R	grey	-0.298916	-0.492321	0.460865	-0.612694	-0.081428	0.0298312	0.662709	0.541619	-0.273664	-0.136415	-0.339661	-0.178001	-0.572223	0.570435
ILF2	grey	0.219468	0.300551	-0.527595	0.0930857	0.0836204	-0.659005	-0.296766	-0.28199	0.244574	-0.22213	0.249494	-0.189033	0.184068	-0.447318
ILF3	grey	-0.145951	0.0975403	-0.187796	-0.137139	0.316738	-0.611507	0.222123	-0.0746136	-0.00872701	-0.180822	-0.208425	0.211707	-0.0356022	-0.156488
ILF3-AS1	grey	-0.0332412	0.040471	0.0634498	0.557583	-0.0146669	0.458659	-0.166371	-0.0776411	-0.0351754	0.158647	-0.0741845	0.495966	0.349613	-0.0802373
ILK	grey	0.136372	0.138186	0.0390765	0.564359	-0.218819	0.716896	-0.0505484	-0.32616	0.0524577	0.450755	0.0796088	0.493875	0.401446	-0.213735
ILKAP	grey	0.170303	-0.571269	-0.308005	-0.534913	0.0418932	0.0838067	-0.10882	0.0580878	0.0152243	-0.0882911	0.281022	-0.282947	-0.634942	-0.053353
IMMT	grey	0.373702	-0.278791	0.326114	0.32095	-0.438607	0.709086	0.234605	-0.177213	0.299782	0.708094	0.295598	0.348678	0.0157164	0.0336968
IMP3	grey	0.166759	-0.467771	0.249649	-0.53519	0.198452	-0.0107327	-0.0746254	0.0644302	0.321772	0.257419	0.0850887	0.323986	-0.540582	0.209323
IMP4	grey	-0.208206	-0.234178	0.227363	-0.190821	0.196956	-0.0584449	0.307076	0.524924	-0.379655	-0.194885	-0.0139485	-0.342471	-0.238905	0.460918
IMPA1	grey	0.365106	-0.3481	-0.156878	-0.438911	-0.0582561	-0.157426	-0.203023	-0.199771	0.367511	0.261633	0.234995	0.0143775	-0.446472	-0.173621
IMPDH1	grey	0.0304031	0.60491	0.0273728	0.87256	-0.3319	0.160238	-0.0344999	-0.268558	-0.00768309	0.176495	0.0270554	0.107638	0.804541	-0.215568
IMPDH2	grey	-0.233413	-0.33434	0.378669	-0.377279	0.377264	0.488841	0.115426	0.630078	-0.280025	-0.252087	-0.0844534	-0.103134	-0.32906	0.600433
INO80E	grey	0.177134	-0.216842	0.234173	-0.0542666	-0.0558999	0.866562	-0.0257191	0.0524569	0.0742968	0.298483	0.16919	0.0652189	-0.113777	0.176953
INPP4B	grey	-0.488204	0.0249133	-0.199555	-0.376016	0.416383	-0.412812	-0.0784409	0.433494	-0.493789	-0.780874	-0.525529	-0.424396	-0.157463	0.146722
INPP5D	grey	-0.283999	0.219562	-0.0110955	0.3247	0.19916	-0.57819	-0.314074	-0.0218116	-0.0840467	-0.1705	-0.284981	0.243789	0.271518	-0.0728233
INPP5E	grey	-0.20887	-0.159072	0.419573	-0.0032959	-0.113626	0.500533	0.479507	0.540558	-0.433207	-0.0834049	-0.11691	-0.382882	-0.0494814	0.545266
INSIG1	grey	-0.294582	0.60328	-0.086819	0.2641	0.22159	-0.816691	-0.0480552	0.0253432	-0.139836	-0.421017	-0.307583	-0.0906337	0.464131	-0.0770164
INTS12	grey	0.365521	-0.432111	-0.275515	-0.356804	-0.025504	0.332748	-0.118172	-0.0032112	0.195355	0.00245094	0.357595	-0.278047	-0.436402	-0.0938113
INTS8	grey	0.00927354	-0.434057	0.0224797	-0.169545	-0.10479	0.546062	0.108364	-0.0666712	-0.0368517	0.217754	-0.107132	0.479058	-0.292769	-0.0324056
IP6K2	grey	0.123679	-0.578695	-0.25134	-0.543915	0.104991	0.312848	0.0665145	0.228284	-0.0453494	-0.245876	0.143799	-0.206045	-0.578873	0.0549981
IPCEF1	grey	-0.188551	-0.456012	0.179198	-0.563004	0.381374	0.148507	0.0621667	0.289597	-0.153425	-0.0173932	-0.218495	0.237988	-0.522892	0.294714
IPO5	grey	-0.0438682	0.31004	-0.806946	0.0374889	0.405124	-0.546485	-0.294247	-0.428894	0.00423768	-0.392649	-0.0899709	0.149768	0.169349	-0.662124
IPO7	grey	0.250161	-0.320465	-0.260214	-0.581289	-0.248775	-0.0762016	0.600141	-0.107931	0.134101	0.0150224	0.189154	-0.337444	-0.515568	-0.145611
IPW /// LOC101930404 /// PWARSN /// SNORD107 /// SNORD115-13 /// SNORD115-26 /// SNORD115-7 /// SNORD116-22 /// SNORD116-28 /// SNORD116-4	grey	-0.480095	0.136121	-0.295337	-0.303461	0.518784	-0.689809	-0.0821121	0.317525	-0.442067	-0.775584	-0.489479	-0.381704	-0.0880711	0.0514858
IQGAP1	grey	0.133618	0.54126	-0.0517003	0.740394	-0.241347	-0.162535	-0.317329	-0.506673	0.305013	0.291473	0.023515	0.494694	0.688486	-0.410028
IQGAP2	grey	-0.106406	0.512389	-0.382109	0.0753865	-0.0160035	-0.537241	-0.0558023	-0.0992935	-0.0755371	-0.517834	-0.133216	-0.484709	0.307444	-0.267581
IRAK1	grey	-0.301046	0.207934	0.237079	0.473656	0.0246017	0.109583	0.267848	0.264192	-0.363067	-0.090927	-0.130435	-0.114243	0.367344	0.26611
IRF1	grey	-0.215571	0.20425	-0.47475	-0.065763	0.297546	-0.46283	-0.252388	-0.257572	-0.173961	-0.280842	-0.435608	0.0324524	0.0663461	-0.399333
IRF2	grey	0.441608	0.0839321	-0.154116	0.288678	-0.308707	0.52375	-0.0554796	-0.686628	0.50211	0.625658	0.258957	0.610648	0.202431	-0.501732
IRF2BP2	grey	0.145833	-0.0947408	-0.338728	-0.5072	-0.0728629	-0.299355	-0.065908	0.101194	0.00633197	-0.370378	0.168365	-0.779644	-0.351229	-0.0620703
IRF2BPL	grey	-0.157024	-0.302188	0.00829675	-0.515111	-0.064584	0.0999792	0.500173	0.425515	-0.339115	-0.362491	-0.172635	-0.596374	-0.422532	0.292227
IRF3	grey	0.112157	-0.459908	0.0488992	-0.347636	-0.0130212	0.667763	0.208364	0.0909832	0.0354798	0.133261	0.0229967	0.171657	-0.393023	0.0967366
IRF7	grey	0.562999	-0.170857	0.348449	0.270711	-0.60484	0.57913	0.281602	-0.400636	0.581477	0.9094	0.513135	0.424289	0.0292721	-0.0639897
IRF8	grey	-0.183104	0.604161	0.151629	0.51173	0.0602687	0.00853548	0.46101	-0.0611147	-0.123161	-0.00340499	-0.120548	0.13097	0.617794	0.0108518
IRF9	grey	0.459311	-0.194169	-0.0348872	0.289299	-0.344109	0.310597	-0.0304596	-0.550032	0.464419	0.754649	0.451092	0.601237	0.0126422	-0.341175
IRS2	grey	-0.469362	-0.115688	-0.0565223	-0.521501	0.461184	-0.448549	0.0918971	0.614222	-0.513318	-0.785265	-0.242872	-0.541113	-0.340653	0.383245
ISCA1	grey	-0.182261	-0.1139	-0.164604	-0.401119	0.124017	-0.648797	-0.0201092	0.333379	-0.201921	-0.543969	0.0236439	-0.512204	-0.304133	0.150347
ISCA2	grey	0.186784	-0.538938	0.00837192	-0.221994	-0.0371469	0.29409	-0.0879982	-0.00267994	0.0667798	0.308014	0.270061	0.00723703	-0.442835	0.0577651
ISCU	grey	-0.0195342	-0.447085	-0.00778006	-0.252925	-0.135818	0.485203	0.35248	0.296999	-0.332569	-0.0491802	-0.0176402	-0.394084	-0.363908	0.198313
ISG20	grey	0.674647	-0.558944	0.232003	-0.131992	-0.581063	0.764361	0.213577	-0.26045	0.581999	0.806827	0.650144	0.243559	-0.390617	0.000951553
ISG20L2	grey	-0.155008	-0.0541655	0.0594686	-0.275412	0.262518	-0.630117	-0.132798	0.223354	-0.0245696	-0.245211	-0.100339	-0.20988	-0.192455	0.169261
ISOC1	grey	0.42535	-0.0907899	-0.628904	-0.205932	-0.227132	-0.266859	-0.354405	-0.524926	0.346978	0.0899575	0.288722	-0.174838	-0.210431	-0.602735
IST1	grey	-0.249832	-0.12896	-0.102393	-0.480837	0.325542	-0.661277	0.170677	0.172896	-0.104114	-0.378685	-0.231628	-0.0434596	-0.344264	0.0735715
ISY1-RAB43 /// RAB43	grey	-0.0491054	-0.575868	0.28423	-0.404021	0.100638	0.714591	0.182736	0.387583	-0.146345	0.0415765	-0.0526957	0.011193	-0.489108	0.410986
ITGA4	grey	0.210015	0.386906	-0.0713734	0.476551	-0.282427	-0.385534	-0.376096	-0.439628	0.401217	0.205661	0.0900305	0.363999	0.453303	-0.370107
ITGA5	grey	-0.308217	-0.218674	0.408419	-0.130368	-0.0529047	0.188657	0.869166	0.455554	-0.36656	-0.0690028	-0.307126	-0.21133	-0.177093	0.489125
ITGA6	grey	0.0601234	-0.0206828	-0.316923	-0.194351	0.003408	-0.354039	-0.213999	-0.371025	0.237599	-0.00703883	0.0647953	0.482952	-0.12567	-0.394914
ITGAE	grey	-0.281029	-0.174642	-0.0968965	-0.399733	0.559221	0.164043	0.0883826	0.474086	-0.361722	-0.544758	-0.262169	-0.288526	-0.26272	0.274759
ITGAL	grey	0.0789804	-0.127243	0.162687	0.227602	-0.0700968	0.850712	-0.211403	0.0760151	-0.0681593	0.204311	0.0926415	0.0651734	0.0919675	0.123619
ITGB2	grey	-0.181252	0.684425	-0.134123	0.852284	0.171643	-0.0954527	-0.447092	-0.246327	-0.106287	-0.0512227	-0.228301	0.335281	0.851974	-0.298674
ITGB2-AS1	grey	-0.596761	-0.0621043	0.264633	-0.21058	0.2902	0.239084	0.393256	0.59765	-0.620218	-0.492654	-0.584444	-0.314416	-0.0978491	0.489254
ITGB3BP	grey	0.400385	-0.468894	0.28192	-0.220804	-0.197587	0.721185	-0.13878	0.109313	0.319802	0.344782	0.457731	-0.0467994	-0.362306	0.25894
ITGB7	grey	0.358913	-0.436567	0.474006	-0.140239	-0.444241	0.833375	0.152849	-0.0345884	0.33587	0.636441	0.36836	0.218479	-0.310206	0.250011
ITK	grey	-0.264662	-0.550043	0.274971	-0.764516	0.310157	0.080707	0.261482	0.647934	-0.262805	-0.382235	-0.208625	-0.187362	-0.663363	0.559587
ITM2A	grey	0.192617	-0.482162	0.211028	-0.454604	-0.332834	-0.254761	-0.129647	0.161274	0.28342	0.0655842	0.191014	-0.159771	-0.530826	0.217555
ITM2B	grey	-0.388276	0.415257	0.234746	0.371119	0.257738	-0.158688	-0.460168	0.131514	-0.237217	-0.188942	-0.454891	0.185971	0.44219	0.135599
ITM2C	grey	0.214618	0.335365	0.180938	0.27986	-0.155239	0.220087	0.459196	-0.180152	0.285353	0.268217	0.274751	0.134665	0.331924	-0.0113646
ITPA	grey	0.312883	0.00532208	-0.333818	0.116711	-0.207296	0.586779	-0.273583	-0.212552	0.0557075	0.0768331	0.408026	-0.151937	0.0829745	-0.282701
ITPKB	grey	-0.420977	-0.361595	0.0689654	-0.463022	0.401487	0.264856	0.166128	0.599512	-0.545242	-0.470996	-0.378337	-0.328428	-0.405287	0.42969
ITPR1	grey	-0.129535	0.401779	-0.288049	0.0251048	0.161601	-0.844852	-0.243518	-0.232783	0.0652897	-0.276647	-0.192321	0.0464136	0.202479	-0.306046
ITPRIP	grey	0.178945	0.157399	-0.44094	-0.0957506	0.0720265	-0.183334	0.0214555	-0.15517	0.0237665	-0.162955	0.396902	-0.253354	0.00990242	-0.27495
ITSN2	grey	-0.206734	-0.241686	-0.163957	-0.211496	0.45559	-0.0111008	-0.0363146	0.135729	-0.234952	-0.188971	-0.406172	0.0785755	-0.241702	-0.00936009
IVNS1ABP	grey	-0.185798	0.583646	-0.013512	0.174986	-0.0801251	-0.560665	0.0984342	-0.120083	-0.0497245	-0.223787	-0.231139	-0.0822412	0.409264	-0.113063
JADE1	grey	-0.521497	-0.328287	0.00738289	-0.62627	0.396119	-0.32009	0.0608513	0.661984	-0.573652	-0.711822	-0.413685	-0.49706	-0.492669	0.433398
JAGN1	grey	0.173859	-0.52847	0.0288371	-0.348924	0.0618273	0.553318	-0.275328	0.0520328	0.144247	0.159877	0.160257	0.150427	-0.454534	0.0704561
JAK1	grey	-0.127371	0.360605	-0.109161	0.192905	0.178767	-0.752244	-0.299509	-0.221213	0.138143	-0.102187	-0.208646	0.384047	0.291555	-0.239039
JAKMIP1	grey	0.414685	-0.138098	-0.149671	0.293099	-0.462865	0.413369	-0.30081	-0.220069	0.312546	0.213628	0.422809	0.00425101	0.0849209	-0.224569
JARID2	grey	-0.250285	-0.218065	-0.133466	-0.458339	0.420727	0.0967805	-0.0067743	0.477446	-0.431805	-0.545861	-0.0900881	-0.540126	-0.351385	0.278793
JAZF1	grey	0.0528516	0.664038	-0.268709	0.657555	-0.0155831	-0.300329	-0.357974	-0.421875	0.189986	-0.0431761	-0.101801	0.164164	0.712767	-0.45754
JMJD1C	grey	-0.358116	0.28303	-0.389377	-0.166656	0.427122	-0.886096	-0.0343846	0.099902	-0.32919	-0.617214	-0.306043	-0.282983	0.0378108	-0.127511
JMJD6	grey	-0.144776	0.0982188	-0.394853	-0.232883	0.400652	-0.472206	-0.0512884	0.240445	-0.259125	-0.613181	-0.0717112	-0.580883	-0.089399	-0.0203133
JMY	grey	-0.358361	-0.178086	-0.151194	-0.560161	0.337573	-0.53814	0.0961609	0.506419	-0.412125	-0.720883	-0.202859	-0.614587	-0.408848	0.269387
JOSD1	grey	-0.302332	0.0433915	-0.0724054	-0.294731	0.194864	-0.618394	0.250389	0.449894	-0.368273	-0.597641	-0.0552444	-0.58419	-0.153159	0.262728
JTB	grey	0.057645	-0.397219	0.336664	-0.00336925	0.0585894	0.794427	-0.0606483	0.260636	-0.0200152	0.235182	0.121557	0.143276	-0.183706	0.354718
JUN	grey	-0.27655	0.321462	-0.265262	0.0573994	0.0531108	-0.554752	-0.0992728	0.0791097	-0.206214	-0.56048	-0.328855	-0.313527	0.214439	-0.123958
JUNB	grey	-0.28257	-0.173075	0.101857	-0.119425	0.189541	0.477589	0.0655764	0.402545	-0.377219	-0.301364	-0.232634	-0.130096	-0.113747	0.285511
JUND	grey	-0.115537	0.618003	-0.186194	0.298962	0.184254	-0.588655	-0.250808	-0.178458	0.0542606	-0.260844	-0.0643726	0.163018	0.506961	-0.247634
JUP	grey	-0.0204652	0.193378	0.153624	0.764807	-0.234475	0.352796	-0.077347	-0.179353	-0.069248	0.350008	0.0155	0.451407	0.512676	-0.0913446
KANSL1	grey	-0.262361	-0.447837	0.0271235	-0.616053	0.300326	0.331113	0.240564	0.462813	-0.340503	-0.370663	-0.298485	-0.314295	-0.538839	0.338384
KANSL1-AS1	grey	-0.0974793	-0.027605	-0.061819	-0.0979743	0.245739	0.402848	-0.0973279	0.168769	-0.197281	-0.199265	0.105936	-0.0882572	-0.0376425	0.100571
KANSL2	grey	-0.0221357	-0.261316	-0.334015	-0.518291	0.219875	-0.442335	-0.0662507	0.204951	-0.0943597	-0.479213	0.140373	-0.348792	-0.442987	0.00339103
KARS	grey	0.0140317	-0.686826	0.228393	-0.384279	-0.0615173	0.693955	0.112662	0.352425	-0.138605	0.0714263	0.0815062	-0.0113834	-0.554202	0.361093
KAT2B	grey	-0.012628	0.0308541	-0.448338	-0.0995772	-0.123502	-0.131023	0.279332	0.035132	-0.164127	-0.4532	-0.152063	-0.503866	-0.0266038	-0.217847
KAT6A	grey	-0.354813	-0.37176	-0.0662204	-0.690434	0.289995	-0.224337	0.540641	0.495562	-0.424784	-0.532838	-0.270542	-0.445078	-0.570482	0.314855
KAT8	grey	-0.373795	-0.21329	0.0109485	-0.143204	0.19624	0.47761	0.0780031	0.320667	-0.551185	-0.253217	-0.412283	-0.187647	-0.163644	0.207982
KBTBD2	grey	-0.192113	0.0385985	-0.237124	-0.392697	0.345585	-0.690503	-0.078355	0.303172	-0.183625	-0.634951	-0.000569639	-0.467854	-0.203925	0.10438
KBTBD4 /// PTPMT1	grey	-0.303255	-0.171192	-0.339761	-0.48139	0.514776	-0.291759	-0.411748	0.211308	-0.269203	-0.562543	-0.301994	-0.0749586	-0.333066	-0.0241886
KCNA3	grey	-0.166739	0.194785	-0.0997517	0.162051	-0.00267243	-0.581206	0.129008	-0.252162	0.0655037	-0.0239784	-0.289089	0.485502	0.188129	-0.250003
KCNAB2	grey	0.0729151	-0.0675511	0.375795	0.121773	-0.0191115	0.795203	0.198495	0.172071	-0.00566693	0.250772	0.114037	-0.0439727	0.0623217	0.315656
KCTD20	grey	-0.230587	0.30849	0.10781	-0.143914	0.285981	-0.0992379	0.0919375	0.24304	-0.237034	-0.260187	-0.0398508	-0.410167	0.0884252	0.259361
KCTD9	grey	0.180513	-0.111495	-0.750632	-0.257932	-0.123546	-0.112289	-0.161256	-0.24571	-0.0248566	-0.328024	0.204525	-0.375079	-0.206937	-0.495721
KDELR1	grey	0.207689	0.136844	0.360417	0.40153	-0.268298	0.809541	0.19727	-0.048053	0.104364	0.456577	0.21434	0.0643596	0.318418	0.153877
KDM2A	grey	0.120473	-0.278041	0.125593	-0.275461	0.0882168	0.268208	0.0355859	0.283993	-0.0175736	-0.0219254	0.229015	-0.20922	-0.283852	0.267218
KDM2B	grey	-0.207133	-0.020607	0.0506678	0.135177	-0.0217872	0.107794	0.70367	0.218414	-0.308266	-0.164707	-0.102743	-0.20999	0.0472044	0.161976
KDM3A	grey	-0.37994	-0.376299	0.0492806	-0.591571	0.35251	-0.256212	0.0799423	0.651316	-0.418922	-0.65334	-0.19347	-0.393656	-0.504224	0.446038
KDM3B	grey	-0.222564	0.318566	-0.187322	0.0290515	0.378172	-0.869477	-0.208831	0.020537	-0.0477784	-0.377097	-0.249787	0.0281853	0.178102	-0.120972
KDM6B	grey	-0.298741	0.458334	-0.178612	0.027799	0.0369194	-0.512433	0.138837	0.202721	-0.426127	-0.557928	-0.0804295	-0.600557	0.256351	0.0299906
KDM7A	grey	-0.304418	-0.0905323	-0.0544735	-0.315981	0.0478829	-0.534095	0.676363	0.264568	-0.323285	-0.36338	-0.237082	-0.35248	-0.246866	0.157616
KHDRBS1	grey	0.149586	0.0284934	0.459695	0.480931	-0.206054	0.683246	0.00440899	-0.0945664	0.181979	0.599515	0.126724	0.36362	0.287491	0.15555
KHNYN	grey	-0.321664	-0.0164582	0.0132837	-0.19997	0.199584	-0.292071	0.22418	0.479201	-0.396927	-0.518807	-0.189964	-0.637526	-0.119471	0.306894
KIAA0247	grey	-0.201323	-0.212919	0.076974	-0.368208	0.221917	0.325333	0.263457	0.367822	-0.310764	-0.235652	-0.208927	-0.427503	-0.284913	0.295032
KIAA0355	grey	0.0146425	-0.50309	-0.0465439	-0.438694	-0.142254	0.375037	0.542886	0.195555	-0.159075	-0.0714643	0.189215	-0.0857135	-0.511214	0.143149
KIAA0391 /// PSMA6	grey	0.50622	-0.48931	-0.00166544	-0.210395	-0.398859	0.791835	0.260953	-0.172833	0.285933	0.526497	0.429723	-0.111387	-0.387556	-0.051713
KIAA0430	grey	0.174298	-0.0763624	-0.332205	-0.267898	-0.0695135	-0.621045	0.129417	-0.342542	0.292458	0.0538718	0.0718226	0.195451	-0.219266	-0.372012
KIAA0922	grey	-0.2974	-0.0759016	-0.304661	-0.235667	0.488342	0.13901	0.0513585	0.155668	-0.337346	-0.464051	-0.344823	0.0795329	-0.122031	-0.0648307
KIAA1033	grey	0.0715734	-0.0544338	0.524892	0.514217	-0.238575	0.562785	0.0832766	-0.0988871	0.126135	0.660865	-0.063606	0.547914	0.254937	0.160822
KIAA1143	grey	0.467001	-0.376465	-0.105972	-0.448769	-0.112741	0.279466	-0.367786	-0.0883675	0.355604	0.218267	0.619634	-0.269667	-0.478937	-0.0259856
KIAA1147	grey	-0.602333	0.262721	-0.134312	0.0601807	0.256913	-0.788294	0.00180488	0.162523	-0.529425	-0.499671	-0.539848	-0.0566343	0.168122	-0.0045038
KIAA1191	grey	0.00239737	-0.301522	-0.141941	-0.323915	0.185031	-0.274365	0.279682	0.0777804	0.00650363	-0.0850561	-0.0233451	-0.128057	-0.367971	0.0298545
KIAA1429	grey	-0.367455	0.209533	-0.352548	-0.277553	0.525404	-0.824453	-0.202878	0.216731	-0.296788	-0.71328	-0.34571	-0.360565	-0.0447175	-0.042136
KIAA1468	grey	-0.173151	0.232006	-0.578704	-0.127467	0.501216	-0.501109	-0.388876	-0.12537	-0.105538	-0.539215	-0.338877	0.0331014	0.0677287	-0.386338
KIAA1551	grey	-0.288224	0.0642658	-0.0330292	-0.162592	0.120596	-0.636972	0.0637998	-0.0546686	-0.101597	-0.143423	-0.488993	0.213799	-0.0521938	-0.0831208
KIAA2013 /// LOC102724984	grey	0.463793	0.24511	0.197527	0.652564	-0.298564	0.426891	-0.406129	-0.490445	0.536819	0.740819	0.344221	0.516533	0.484932	-0.229287
KIF21B	grey	-0.104171	-0.541444	0.310731	-0.382215	0.00195691	0.706311	0.312218	0.420869	-0.213173	0.0219409	-0.11625	-0.173189	-0.459964	0.44667
KIF2A	grey	-0.0380475	0.0607676	-0.161069	-0.156679	-0.0905803	-0.782964	0.273043	-0.11685	0.101297	-0.156987	-0.0529231	0.0610663	-0.0801127	-0.165072
KIF5B	grey	-0.209406	0.440536	0.129384	0.204193	0.319756	-0.516179	-0.374695	-0.0100862	0.0639233	-0.136525	-0.152169	0.243734	0.352148	0.0253995
KLF10	grey	-0.0692218	0.88455	-0.273225	0.749961	-0.0072324	-0.412039	-0.203865	-0.30623	-0.0589666	-0.17518	-0.0854396	-0.140956	0.868773	-0.373917
KLF11	grey	0.00660128	0.312423	-0.399419	0.336317	-0.160851	-0.344528	-0.0781719	-0.124837	-0.0928709	-0.275106	0.0334253	-0.468672	0.317481	-0.301357
KLF13	grey	-0.237343	-0.327459	0.585243	0.0864948	-0.240677	0.451595	0.546605	0.419781	-0.30508	0.18314	-0.182835	-0.056443	-0.12382	0.54464
KLF2	grey	-0.20555	-0.321424	0.000902261	-0.398514	0.377984	0.231772	0.048228	0.361365	-0.202483	-0.353947	-0.191636	0.0695791	-0.342163	0.221147
KLF3	grey	-0.439805	0.271477	-0.235774	-0.154011	0.279954	-0.944208	-0.109224	0.154643	-0.295951	-0.644804	-0.391886	-0.210097	0.0529006	-0.0479227
KLF6	grey	0.390311	0.000679323	0.1821	0.283873	-0.291094	0.513725	0.227015	-0.319572	0.397395	0.611029	0.146195	0.213413	0.163183	-0.102714
KLHDC2	grey	-0.45256	-0.369046	0.246181	-0.576089	0.561906	-0.271086	0.146242	0.70205	-0.416955	-0.495606	-0.431628	-0.33483	-0.500132	0.584492
KLHDC3	grey	0.251268	-0.00637094	-0.00763298	0.0939799	-0.136099	0.457969	-0.175063	-0.469843	0.343744	0.517765	0.133913	0.627538	0.0626988	-0.297572
KLHDC7B	grey	0.602407	-0.121806	0.206593	0.461439	-0.563449	0.695005	-0.180392	-0.471015	0.549642	0.900678	0.562241	0.449144	0.166339	-0.191537
KLHL15	grey	0.404847	-0.154244	-0.543862	-0.303523	-0.00164067	-0.110905	-0.274715	-0.268495	0.26549	-0.0520803	0.564892	-0.207593	-0.290949	-0.364532
KLHL2	grey	0.328046	0.0549162	-0.400132	-0.113023	-0.213755	0.249908	-0.196279	-0.428182	0.231586	0.143101	0.239657	-0.100984	-0.057023	-0.440703
KLHL24	grey	-0.507578	-0.0743348	-0.00828015	-0.48045	0.458356	-0.708539	0.259213	0.550986	-0.45246	-0.702546	-0.377935	-0.429721	-0.301222	0.354042
KLHL28	grey	-0.33799	-0.0689858	-0.290595	-0.45969	0.482693	-0.749892	-0.19913	0.242086	-0.245404	-0.639442	-0.37541	-0.226284	-0.284657	0.0093732
KLRB1	grey	-0.535653	-0.0700168	-0.0887794	-0.236596	0.497689	-0.385088	-0.174498	0.500636	-0.532451	-0.68577	-0.544213	-0.351156	-0.143082	0.262688
KLRC1 /// KLRC2	grey	0.580517	-0.0815686	-0.531699	0.00776577	-0.08833	0.0635735	-0.186948	-0.536552	0.630193	0.17528	0.384987	0.244075	-0.0472884	-0.582568
KLRC4-KLRK1 /// KLRK1	grey	0.536786	0.224952	-0.215677	0.168257	-0.17299	-0.0669755	-0.486914	-0.629134	0.696681	0.42393	0.409908	0.374166	0.198387	-0.494255
KLRD1	grey	0.554381	0.092383	0.0667207	0.262977	-0.179231	0.0820143	-0.390262	-0.531071	0.744848	0.651059	0.341636	0.502889	0.180559	-0.295092
KLRF1	grey	-0.232215	0.508701	-0.191598	0.261482	0.52926	-0.127544	-0.256393	0.0457595	-0.138979	-0.411358	-0.268201	-0.0103358	0.452554	-0.0761467
KLRG1	grey	-0.194194	0.539314	-0.154288	0.524586	-0.0511299	-0.371323	-0.415133	-0.186708	-0.0881918	-0.209723	-0.258075	0.115648	0.592891	-0.26372
KMT2E	grey	-0.384048	-0.0377427	0.0975655	-0.331129	0.314624	-0.737158	0.300257	0.356855	-0.265799	-0.393334	-0.335683	-0.248865	-0.223905	0.273892
KPNA2	grey	0.622299	0.0769502	-0.52723	-0.0192231	-0.250512	-0.238741	-0.175031	-0.410504	0.487524	0.0673925	0.682483	-0.319678	-0.0195372	-0.476233
KPNA3	grey	0.512086	-0.161613	-0.0676436	0.0013927	-0.254364	-0.0165012	-0.372895	-0.519976	0.740325	0.49351	0.366359	0.526423	-0.103679	-0.347381
KPNA4	grey	-0.316221	-0.210464	-0.0338455	-0.332766	0.357589	0.389063	0.0726823	0.367542	-0.423776	-0.366431	-0.300332	-0.292649	-0.26112	0.242939
KPNA5	grey	-0.394848	-0.164428	-0.252197	-0.484538	0.297191	-0.722975	-0.0355751	0.297607	-0.369523	-0.595261	-0.375005	-0.3196	-0.361221	0.0665612
KPNB1	grey	0.328038	-0.643606	0.329761	-0.222041	-0.381227	0.788052	0.23618	-0.073801	0.2546	0.667443	0.301097	0.31634	-0.472517	0.15317
KRCC1	grey	0.431617	0.131179	0.301235	0.407518	-0.403012	0.542982	-0.166272	-0.458227	0.535147	0.766714	0.32274	0.565148	0.294821	-0.150687
KRT1	grey	-0.0499633	-0.172689	0.165387	-0.22147	-0.0124317	-0.236817	0.315486	0.34155	0.00704156	-0.21377	-0.152114	-0.184237	-0.182387	0.274122
KRT10	grey	-0.0964745	-0.421697	0.19994	-0.398793	0.0831565	0.504367	0.166014	0.481757	-0.285189	-0.163379	0.0217552	-0.320396	-0.411071	0.449366
KRT72	grey	-0.104297	-0.143842	0.057004	-0.266425	-0.10023	-0.0282034	0.834738	0.186574	-0.14183	-0.130635	-0.139932	-0.161927	-0.205801	0.155198
KRTCAP2	grey	0.178449	-0.421524	0.292405	-0.106252	-0.197721	0.885701	0.0125502	0.22118	-0.00155746	0.26277	0.251897	-0.124754	-0.261616	0.31508
KTN1	grey	-0.443575	-0.198196	-0.207982	-0.353516	0.284292	-0.0358099	0.322723	0.284263	-0.472472	-0.553629	-0.420269	-0.162239	-0.292158	0.093757
L3MBTL3	grey	0.372765	-0.747202	0.0655215	-0.73425	-0.127127	0.34744	0.266366	0.244531	0.241122	0.115189	0.397877	-0.323185	-0.806646	0.258334
LAG3	grey	0.902775	-0.261413	-0.0458116	-0.0203184	-0.621094	0.382617	-0.087422	-0.598795	0.88786	0.828716	0.732402	0.142073	-0.186649	-0.355355
LAGE3	grey	0.405108	-0.26962	0.103243	0.158535	-0.440475	0.84123	0.0866356	-0.264062	0.266168	0.579175	0.514955	0.262399	-0.0674856	-0.0835933
LAIR1	grey	-0.00840429	0.453837	0.287354	0.739738	-0.102342	0.219507	-0.013702	-0.341893	0.112928	0.505598	-0.0836298	0.620805	0.643062	-0.111579
LAIR2	grey	0.660992	-0.205814	-0.506488	-0.0023211	-0.160052	0.324527	-0.270655	-0.398864	0.49793	0.222185	0.56588	-0.0825036	-0.127055	-0.475793
LAMP1	grey	-0.147832	0.73535	-0.20792	0.673797	0.173659	-0.444951	-0.41687	-0.319369	0.0283916	-0.136945	-0.174734	0.348336	0.77046	-0.364737
LAMP2	grey	0.368311	0.419335	-0.0470457	0.882638	-0.411752	0.368404	-0.194231	-0.528478	0.315577	0.537701	0.301938	0.324237	0.687957	-0.398002
LAMTOR1	grey	0.173042	0.0278223	0.0851519	0.299786	-0.0191806	0.807391	-0.211377	-0.0589398	0.0230576	0.284102	0.305464	0.103695	0.19856	0.0203149
LAMTOR2	grey	0.532314	-0.0886436	-0.0426635	0.0486665	-0.179986	0.719233	-0.147155	-0.288758	0.364774	0.475107	0.549542	0.00282018	-0.0223836	-0.146507
LAMTOR3	grey	-0.213413	-0.166841	-0.232247	-0.467159	0.379229	-0.473511	0.12892	0.433015	-0.316415	-0.612879	-0.00775564	-0.501702	-0.348289	0.183902
LAMTOR4	grey	0.00424866	-0.223618	0.137169	-0.250991	0.267063	0.583307	-0.186223	0.199881	-0.0216707	-0.03269	-0.0385625	0.0734289	-0.213106	0.211652
LAMTOR5	grey	0.0126477	-0.233302	0.0507819	-0.322417	0.128572	0.347915	-0.0212956	0.369183	-0.241576	-0.127831	0.196324	-0.574739	-0.298221	0.310607
LANCL1	grey	-0.289676	-0.249391	-0.188437	-0.486736	0.387377	-0.0532717	-0.167615	0.372389	-0.430893	-0.498866	-0.174863	-0.497392	-0.401502	0.187829
LAPTM4A	grey	-0.220899	0.631349	-0.0762208	0.293536	0.261796	-0.664566	-0.151131	0.206555	-0.207299	-0.49871	-0.0961615	-0.502911	0.490411	0.0679792
[truncated: 2,650 more rows]

## Sheet: GSE50772
datSummary	colorNEW	kMEblack	kMEblue	kMEbrown	kMEcyan	kMEgreen	kMEgreenyellow	kMEgrey	kMEgrey60	kMElightcyan	kMElightgreen	kMElightyellow	kMEmagenta	kMEmidnightblue	kMEpink	kMEpurple	kMEred	kMEsalmon	kMEtan	kMEturquoise	kMEyellow
ATF7IP	black	0.951288	-0.124073	-0.186794	-0.195277	-0.173664	-0.237842	-0.137977	0.223628	0.675726	0.131047	-0.321466	-0.167424	-0.25474	-0.0244726	0.00163195	0.0655453	-0.0610164	0.0280346	0.18078	-0.331673
CDK13	black	0.934302	-0.2281	-0.227091	-0.134866	-0.0987324	-0.213336	0.103607	0.0726294	0.603464	0.0302268	-0.357561	0.0378012	-0.140457	-0.0613647	0.110982	0.197155	-0.136667	0.162375	0.302979	-0.164694
CMBL	black	0.935435	-0.0472129	-0.203534	-0.152098	-0.124966	-0.216587	0.0125113	0.114091	0.655975	0.024344	-0.313589	-0.0632579	-0.162517	-0.0665601	0.150033	0.109706	-0.109426	0.0762385	0.287552	-0.223214
LOC729966 /// PDE4C	black	0.9351	-0.194843	-0.181971	-0.130061	-0.224191	-0.248053	-0.242447	0.181458	0.653372	0.149575	-0.264777	-0.173331	-0.131199	0.025711	-0.015772	0.175604	-0.0237857	0.0891409	0.0195166	-0.278784
NLN	black	0.970262	-0.160901	-0.218538	-0.167861	-0.192161	-0.264335	-0.197445	0.209815	0.675265	0.10042	-0.314284	-0.169957	-0.208636	-0.0497831	0.0430483	0.0721739	-0.0435701	0.0333125	0.0927565	-0.288708
PGF	black	0.962224	-0.058068	-0.157024	-0.180229	-0.142695	-0.220193	-0.0797946	0.137131	0.683415	0.0501384	-0.296309	-0.112378	-0.21501	-0.0696269	-0.00638111	0.0930701	-0.0879297	0.0662073	0.180285	-0.247714
PRR11	black	0.937187	0.0651505	-0.241485	-0.197128	-0.132636	-0.243282	-0.0378389	0.098645	0.692184	0.0811116	-0.340575	-0.0379731	-0.192871	-0.0606363	0.0961333	0.0965697	-0.08545	0.0885047	0.255921	-0.188884
SLC35E1	black	0.958206	-0.0383175	-0.18678	-0.154103	-0.128774	-0.242077	-0.150383	0.185718	0.730953	0.0744893	-0.303489	-0.144006	-0.197467	-0.0636074	0.101039	0.0663508	-0.0477956	0.0472052	0.164188	-0.281152
UBXN2A	black	0.951988	-0.0341031	-0.194054	-0.160165	-0.151553	-0.226691	-0.0404569	0.138895	0.700961	0.0797402	-0.333463	-0.112106	-0.212381	-0.0598855	0.000761648	0.109016	-0.0423014	0.0827448	0.241479	-0.284871
ZNF160	black	0.943397	-0.0737383	-0.220073	-0.144297	-0.115697	-0.243225	0.0355616	0.0684837	0.568968	0.0486646	-0.333548	-0.00566719	-0.117913	-0.040078	0.0341069	0.296445	-0.10384	0.25823	0.270982	-0.175446
AHSP	blue	-0.0530267	0.989945	-0.0243626	0.0682656	0.169591	-0.0200373	0.213474	-0.106397	-0.0994876	0.00522067	-0.0387342	-0.053188	0.0336753	0.0073495	-0.0676182	-0.0421371	-0.0596768	0.0706169	0.236816	-0.0506753
ALAS2	blue	-0.0456029	0.981699	-0.0234181	0.0306938	0.125424	-0.0210398	0.225469	-0.116256	-0.0925213	0.0206035	-0.0510928	-0.0274139	0.00401946	0.0250742	-0.0512339	-0.0270881	-0.0696296	0.0760132	0.282464	-0.0329399
BAG1	blue	-0.0938884	0.882633	-0.0212243	0.014818	0.190103	0.0308504	0.424335	-0.181053	-0.118419	-0.0229763	-0.0684353	0.147308	0.0239179	0.0105445	0.0577349	0.111977	-0.0402024	0.188965	0.437606	0.0610138
BCL2L1	blue	-0.0789965	0.942067	0.147169	0.0773123	0.230025	0.149788	0.180022	-0.0328552	-0.0533986	-0.0228994	0.132509	-0.105737	0.0378235	-0.0235311	-0.14119	-0.0620572	-0.062573	0.0582217	0.213852	-0.090147
BNIP3L	blue	-0.146756	0.87296	0.0315201	0.0746886	0.158174	-0.0329939	-0.0229447	0.00944661	-0.055802	-0.0566778	0.0461866	-0.297736	0.00113309	-0.0950072	-0.179381	-0.243797	0.0643609	-0.165855	0.0025609	-0.221036
BPGM	blue	-0.0608264	0.986787	-0.0233211	0.0582109	0.138331	-0.0175042	0.157574	-0.0882347	-0.089031	0.0232983	-0.0202881	-0.0772481	0.0310021	0.0196436	-0.0748097	-0.0560962	-0.0521861	0.0373643	0.193462	-0.0602322
BSG	blue	-0.189802	0.843808	-0.0141361	0.0549706	0.226908	0.0353387	0.485542	-0.200916	-0.289467	-0.108272	-0.0578277	0.0765978	0.0025844	-0.0695523	-0.0236925	0.0272824	0.00224166	0.140587	0.319589	0.0217342
CA1	blue	-0.0648552	0.967131	0.00121821	0.105213	0.198199	0.00313371	0.232072	-0.118558	-0.113929	0.0046432	-0.0166491	-0.080094	0.0430181	0.0248156	-0.0527235	-0.0482562	-0.0530439	0.0850783	0.213236	-0.0813485
CCNDBP1	blue	-0.216918	0.948336	-0.0423028	0.0660304	0.217448	-0.0168666	0.21655	-0.122811	-0.221982	0.0403908	-0.0252632	-0.00602818	0.0886345	0.0583951	-0.0604269	-0.103746	-0.0631954	0.0381959	0.201136	0.036574
CDC34	blue	-0.0099578	0.950326	-0.0612558	0.0107902	0.164059	-0.0265611	0.372285	-0.150199	-0.1325	-0.000641129	-0.108529	0.00637917	0.0102708	0.0183257	-0.0792213	-0.0133521	-0.0612106	0.090524	0.377074	-0.0437319
DCAF12	blue	-0.073605	0.986344	0.00636672	0.0603639	0.18896	0.0171561	0.249742	-0.126849	-0.11737	-0.0398833	-0.00108417	-0.0460928	0.0448457	-0.0282945	-0.070587	-0.0321344	-0.0971139	0.0882907	0.241273	-0.0404931
DMTN	blue	-0.164908	0.873102	0.47062	0.0839651	0.221139	0.378887	0.109393	-0.0464364	-0.137444	-0.0176492	0.402199	-0.132387	0.0211123	0.0242588	-0.103474	-0.125771	0.038267	0.0157446	0.0840397	-0.0830002
E2F2	blue	0.000237459	0.910699	-0.0738166	0.0772455	0.305066	-0.0534878	0.340435	-0.19884	-0.111606	-0.0296107	-0.121917	0.156337	0.0245835	-0.0132338	0.00228185	0.185024	-0.0866908	0.345653	0.306218	0.101663
EIF2AK1	blue	-0.0893427	0.899328	0.314399	0.0246849	0.26327	0.348015	0.476613	-0.158225	-0.159089	-0.0371544	0.230841	0.0948822	0.00479402	0.0489569	-0.00608752	0.0690268	-0.0574108	0.2221	0.482407	0.0027383
EPB41	blue	0.103817	0.902072	-0.0564375	-0.0423353	0.0786921	-0.0311077	0.406961	-0.155443	-0.06801	0.0576459	-0.144688	0.107366	-0.0172073	0.0728325	0.00926242	0.0957291	-0.0740399	0.182458	0.545585	0.00613958
EPB42	blue	0.000138799	0.981541	-0.0557543	0.0174382	0.117493	-0.0624482	0.200288	-0.0934425	-0.0633255	0.059171	-0.0822227	-0.0627025	-0.000362915	0.049999	-0.0674404	-0.0276925	-0.0603518	0.0567052	0.277843	-0.0781189
FAM104A	blue	-0.112182	0.899357	-0.026879	0.0648111	0.127774	0.0149736	0.321976	-0.178906	-0.191006	-0.0861855	-0.0305798	0.0665275	0.107438	-0.00525237	0.0124792	0.0556044	0.00644708	0.151679	0.338077	0.062889
FAM210B	blue	-0.0117563	0.955075	-0.0275204	0.0108225	0.067049	-0.035795	0.132798	-0.0501503	-0.0365303	0.0298044	-0.0447543	-0.15516	-0.00837159	-1.13e-05	-0.116645	-0.105983	-0.030461	-0.0489148	0.193161	-0.163867
FAM46C	blue	-0.0438762	0.934292	0.00516956	0.0519186	0.107882	-0.00708694	0.175736	-0.126169	-0.0943063	-0.0138447	-0.0182617	0.0279258	0.00813381	-0.00646715	-0.0464758	0.232314	-0.0352489	0.243973	0.19683	0.0246682
FAM86B3P	blue	-0.165518	0.92904	0.0823064	0.158072	0.302857	0.0889287	0.250791	-0.171044	-0.190265	0.0330025	0.0607208	-0.0192553	0.0870698	0.0542188	-0.0765849	-0.048084	-0.01271	0.117609	0.24854	-0.0120758
FBXO7	blue	-0.10877	0.991912	0.0743091	0.0726519	0.212713	0.0853116	0.26912	-0.133941	-0.144597	0.0245613	0.0595866	-0.0192254	0.052775	0.058576	-0.0433817	-0.0173377	-0.0301705	0.110145	0.295387	-0.0315284
FECH	blue	-0.0197307	0.984707	-0.0429202	0.0149781	0.0962127	-0.048321	0.184163	-0.0826965	-0.0634821	0.0186338	-0.0658692	-0.0776407	-0.00613741	0.0044919	-0.0755338	-0.0437187	-0.0674568	0.0377608	0.248757	-0.0825055
FIS1	blue	-0.0857068	0.798004	-0.171141	0.118381	0.0422138	-0.145486	0.417922	-0.0752856	-0.116483	0.0172331	-0.222188	0.0367877	0.075923	0.0724433	-0.0397558	0.110321	0.111351	0.129356	0.485693	-0.0528993
FKBP8	blue	-0.201385	0.792905	0.38124	0.141442	0.206134	0.306939	0.0602132	-0.0919833	-0.192232	0.0257804	0.377925	-0.0856071	0.0999148	0.0899033	-0.107058	-0.140339	0.107265	0.0159594	-0.0608514	0.0468549
FOXO3	blue	-0.187657	0.925703	0.217648	0.14798	0.290352	0.205716	0.245265	-0.170897	-0.23342	-0.120266	0.224092	-0.137794	0.0892533	-0.0423664	-0.0903652	-0.120227	0.123632	0.0413725	0.132114	-0.0866069
GABARAPL2	blue	-0.316969	0.823459	0.184359	0.207732	0.214167	0.13899	-0.0416771	-0.0929064	-0.170247	-0.0184467	0.237875	-0.160901	0.165958	-0.00448583	-0.120168	-0.194916	0.0825659	-0.0552764	-0.0868839	-0.00405819
GIT1	blue	-0.155738	0.916229	0.0861789	0.106549	0.232735	0.0780131	0.300205	-0.191398	-0.187701	-0.0753519	0.0584793	-0.0124573	0.100039	-0.0394829	-0.0618658	0.0223653	-0.00429553	0.160902	0.228781	-0.0124817
GLRX5	blue	-0.0756054	0.972488	-0.0311911	0.0531142	0.183184	-0.0013965	0.367023	-0.159989	-0.151268	-0.035147	-0.0664466	0.0480147	0.0322108	0.0057527	-0.0125899	0.0405051	-0.0868098	0.161678	0.383189	0.00669979
GMPR	blue	-0.0382376	0.969968	0.13495	0.0249235	0.149648	0.148747	0.291586	-0.114409	-0.117562	0.017906	0.0873291	0.0520133	0.000196524	0.0576315	-0.00777459	0.0108888	-0.0431018	0.114118	0.310878	0.0236731
GSPT1	blue	-0.0225057	0.965486	-0.0177556	0.0503573	0.17726	-0.0113426	0.269855	-0.140316	-0.0943944	0.00104376	-0.0524992	0.0254074	0.0521945	0.0171324	-0.0249024	0.133041	-0.0816515	0.226115	0.285693	-0.00938032
GUK1	blue	-0.296805	0.868427	0.0190543	0.108267	0.200394	0.0532721	0.32583	-0.176081	-0.319112	-0.0240727	0.0113574	0.114763	0.0903886	0.070501	-0.0177383	0.0738857	0.0635252	0.196119	0.256795	0.11246
GYPA	blue	-0.0828775	0.967855	-0.000507607	0.0710292	0.166755	0.00746343	0.209424	-0.102791	-0.108014	-0.0342236	-0.00456559	-0.0704968	0.0307518	-0.0152131	-0.0501795	-0.0455531	-0.068642	0.0751162	0.187777	-0.0608905
GYPB	blue	-0.064018	0.940908	-0.00382819	0.0740726	0.16797	0.00632748	0.22136	-0.0937201	-0.101003	-0.0590726	-0.0135833	-0.0749219	0.0260998	-0.0406907	-0.0377449	-0.046505	-0.0633769	0.0819473	0.190002	-0.0731182
GYPC	blue	0.0262034	0.904321	-0.0462007	-0.00194572	0.13388	-0.0221031	0.410806	-0.160876	-0.0804737	0.0871668	-0.129969	0.0894996	-0.00521949	0.117459	-0.00832537	0.0546268	-0.0332106	0.180478	0.545016	-0.0129485
HAGH	blue	-0.0994913	0.925766	-0.0281769	0.00524575	0.120986	0.0382669	0.279468	-0.125499	-0.169016	0.0635529	0.00204639	0.0557177	0.0250425	0.0955945	-0.0163953	-0.0753631	-0.113955	0.0243361	0.301961	0.0303207
HBD	blue	-0.0864555	0.927088	0.0124546	0.109914	0.268557	0.0305237	0.273397	-0.123289	-0.138249	-0.0339048	0.0011179	-0.0341308	0.0403692	-0.00330653	-0.0445519	-0.0591374	-0.0902947	0.101597	0.267396	-0.0352728
HBM	blue	-0.0756147	0.956535	0.0261998	0.0865646	0.197238	0.0542248	0.258527	-0.128146	-0.131983	-0.0497311	0.0178891	-0.034498	0.0244863	-0.0261158	-0.035902	-0.0464809	-0.060004	0.10076	0.229966	-0.0325746
HBQ1	blue	-0.0815226	0.978303	0.112981	0.0813089	0.220321	0.135546	0.268643	-0.154288	-0.135949	0.0284373	0.0796294	-0.030143	0.0464096	0.0571741	-0.0511071	-0.0496777	-0.0206668	0.0720495	0.284644	-0.0432919
HEMGN	blue	-0.102213	0.980966	0.136164	0.0475427	0.131967	0.11855	0.159834	-0.0885829	-0.107288	-0.012311	0.12781	-0.0788825	0.0241079	0.00945549	-0.0520976	-0.0733594	-0.0397126	0.0328664	0.187343	-0.0502604
HMBS	blue	-0.044839	0.856692	-0.013365	0.140833	0.313908	0.0209809	0.487525	-0.230494	-0.198674	-0.136198	-0.0486685	0.0523244	0.0647793	-0.0733699	0.0496294	0.186069	-0.113529	0.318442	0.37164	0.000813896
ISCA1	blue	-0.0455835	0.933625	-0.00421783	0.0555054	0.0758224	-0.00568269	0.0586151	-0.0574544	-0.0379034	0.0155992	-0.0010605	-0.182311	0.00846714	-0.0154103	-0.0599827	-0.0525671	-0.00275176	-0.0033178	0.148773	-0.158061
KRT1	blue	-0.0528959	0.935687	-0.00793965	0.011106	0.00582998	-0.0082431	0.0998074	-0.109739	-0.0804914	0.0443147	-0.00241109	-0.07928	0.0061843	0.0329463	-0.0877263	-0.0254986	-0.0372706	-0.00428977	0.198979	-0.0592066
LOC100996792 /// MAP2K3	blue	-0.172787	0.834923	0.270228	0.165987	0.19645	0.233463	0.143248	-0.0761485	-0.233837	-0.0156185	0.258059	-0.111308	0.0751609	0.020454	-0.153853	-0.161412	0.242025	-0.0219058	0.062743	-0.0344839
LOC441461	blue	0.0688915	0.861734	0.0673447	0.0464412	0.10404	0.0661252	0.207086	-0.0883458	-0.0186297	0.0699127	0.0353076	-0.037066	0.030698	0.0897512	-0.0507499	0.0373459	-0.0684886	0.0933075	0.253023	-0.0806038
2020-03-08	blue	-0.0112225	0.986188	0.0107214	0.0307026	0.122463	-0.0109094	0.164346	-0.0794378	-0.0542499	0.0725393	-0.0211659	-0.0889495	0.00177683	0.0626348	-0.0910324	-0.0350087	-0.037728	0.0494331	0.23679	-0.0897941
MBNL3	blue	-0.152	0.93288	0.142538	0.0545983	0.0908026	0.112994	0.119821	-0.129435	-0.144234	0.148051	0.167674	-0.122184	0.0726459	0.204947	-0.0670794	-0.0987144	-0.0282358	-0.0210102	0.156032	-0.0743695
MICAL2	blue	-0.11469	0.861299	0.00378569	0.0755777	0.185854	-0.00760022	0.30948	-0.105642	-0.162282	-0.140386	-0.0254407	-0.183623	0.0437092	-0.11994	-0.11913	-0.176443	-0.0905169	-0.0778864	0.222531	-0.209445
MIR4746 /// UBXN6	blue	-0.169519	0.860205	0.191834	0.147325	0.150637	0.149194	0.268046	-0.118268	-0.290883	-0.000401199	0.131587	-0.077625	0.0652395	0.0872712	-0.178582	-0.055231	0.120904	0.0768764	0.199484	-0.0703773
MKRN1	blue	-0.128103	0.955836	0.153214	0.0358758	0.175228	0.121014	0.114388	-0.0801606	-0.133149	-0.018953	0.140475	-0.126639	0.0140445	-0.0197563	-0.097413	-0.140753	0.0177197	-0.036651	0.12658	-0.0771031
MPP1	blue	-0.266578	0.877602	0.444831	0.0947908	0.277915	0.436797	0.318191	-0.151348	-0.268904	-0.136339	0.416683	-0.0479064	0.0565521	-0.0375907	-0.0470178	-0.158186	0.0460132	0.0181105	0.170974	-0.0165181
MXI1	blue	-0.0894821	0.982332	0.0385661	0.0904611	0.21688	0.0511246	0.299117	-0.154878	-0.160275	0.0158328	0.0184837	-0.059685	0.0778364	0.0473096	-0.0738394	-0.0639876	-0.00829916	0.0709687	0.316288	-0.0760993
MYL4	blue	-0.137787	0.822037	0.198704	0.0179813	0.110882	0.242596	0.264298	-0.0865925	-0.15786	0.0110603	0.21274	0.0184822	0.000119469	0.0380032	-0.0212142	-0.0678447	-0.0608126	-0.00253127	0.251712	-0.00464143
PITHD1	blue	-0.0415564	0.960708	-0.0404013	-0.0352244	0.079565	-0.0780037	0.0780659	-0.0350461	-0.0259096	0.0804188	-0.0581393	-0.145941	-0.0302976	0.0543739	-0.101933	-0.078649	-0.0522407	-0.0178257	0.206216	-0.137417
PNP	blue	-0.134036	0.899456	-0.0287873	0.0428474	0.250652	0.0148649	0.450839	-0.182171	-0.188601	0.0176388	-0.0672092	0.121088	0.0237529	0.067717	-0.0502049	0.0426565	-0.0901595	0.164823	0.453004	0.0498849
PPM1A	blue	-0.256203	0.880542	0.340752	0.095678	0.197405	0.362704	0.3701	-0.235884	-0.300026	-0.0637239	0.321952	0.0534726	0.100843	0.0439101	-0.0231289	-0.0647742	0.0926912	0.082392	0.251398	0.0933157
PRDX2	blue	-0.0433647	0.915865	-0.149701	0.0230906	0.0352576	-0.150853	0.215245	-0.116522	-0.0979058	0.022623	-0.194376	-0.00201565	-0.0023526	0.00588519	-0.0795947	0.0917312	-0.0594597	0.114488	0.327978	-0.0386751
PSME4	blue	0.339394	0.805243	-0.106958	-0.0466056	0.0144471	-0.0867405	0.3437	-0.0810203	0.0965495	0.0905585	-0.222029	0.0122738	-0.0472245	0.0577412	-0.036325	0.0701814	-0.0265101	0.122138	0.510905	-0.122624
PSMF1	blue	-0.227366	0.94813	0.0728138	0.0622555	0.19177	0.0982896	0.323988	-0.149581	-0.198326	-0.0641332	0.0560183	-0.00651796	0.0543776	-0.022697	-0.0613669	-0.0285651	-0.07253	0.0534762	0.299957	-0.0318282
RAB2B	blue	-0.0714446	0.956028	-0.0247069	0.0690731	0.10001	-0.0151403	0.12095	-0.0813131	-0.0647645	0.0920951	-0.0163116	-0.06533	0.0674598	0.0903355	-0.0800998	-0.0511564	-0.0787553	0.0200379	0.179717	-0.0430036
RBM38	blue	0.00754648	0.962937	0.100159	0.0283406	0.158126	0.0776045	0.218058	-0.0965424	-0.0660962	0.084237	0.0358968	-0.0752075	-0.0278638	0.0950882	-0.087759	-0.0389887	0.130301	0.0861143	0.312148	-0.113531
RIOK3	blue	-0.0273859	0.928557	0.173971	0.019755	0.146205	0.199199	0.230395	-0.0384908	-0.0521933	-0.0290227	0.146028	-0.0910632	-0.0483317	-0.0313547	-0.0753544	-0.109257	0.0323058	-0.0128957	0.273818	-0.116235
RNF10	blue	0.0393883	0.880688	0.091536	0.125567	0.061613	0.0822431	0.247776	-0.146877	-0.0431135	0.0526725	0.0338801	-0.0504348	0.0350649	0.0761904	-0.0683416	-0.0357185	0.254348	0.030633	0.321856	-0.0927633
RPIA	blue	-0.20415	0.873508	-0.142865	0.115015	0.319136	-0.126268	0.0810943	-0.0621612	-0.160155	0.0661415	-0.103985	-0.0691447	0.0364723	0.053099	-0.115643	-0.0934977	-0.0250879	0.063562	0.0987116	-0.0338304
SELENBP1	blue	-0.00959629	0.983445	-0.0388143	0.0197707	0.11017	-0.0357741	0.192627	-0.0927931	-0.0653016	0.0484295	-0.0597234	-0.058659	-0.00094464	0.0369449	-0.0763626	-0.0291229	-0.0578621	0.0520362	0.272981	-0.0686704
SIAH2	blue	-0.146423	0.932896	0.181125	0.0909712	0.230314	0.2325	0.398171	-0.179475	-0.211269	-0.0280367	0.147604	0.0260692	0.0802901	0.00748442	-0.0395783	-0.0468222	-0.0743433	0.113549	0.348227	-0.0089241
SLC25A37	blue	-0.133254	0.828464	0.254003	0.249109	0.242616	0.229349	0.210339	-0.228366	-0.246097	-0.0224813	0.237667	-0.0447967	0.205028	0.0294032	-0.0986539	-0.079055	0.204781	0.0866741	0.124617	0.0717315
SLC25A39	blue	-0.0258412	0.98627	-0.00842134	0.026433	0.136011	-0.0141285	0.201589	-0.108191	-0.0781038	0.0483466	-0.0405909	-0.0540783	0.00202123	0.0417303	-0.0796118	-0.00693777	-0.0361183	0.0852607	0.264804	-0.0735134
SLC4A1	blue	-0.0859617	0.989387	0.0290253	0.0351151	0.160252	0.017081	0.185938	-0.104703	-0.111765	-0.00725964	0.0106999	-0.0697925	0.0195753	-0.00265221	-0.073889	-0.0451121	-0.0512649	0.0572185	0.204962	-0.0570643
SNCA	blue	-0.157465	0.950878	0.202494	0.0680426	0.217749	0.185269	0.266066	-0.145325	-0.167826	-0.0494421	0.165995	-0.0419608	0.0331854	0.00642072	-0.0429284	-0.049972	-0.0503108	0.0980374	0.228975	-0.0345887
STRADB	blue	-0.104265	0.988853	0.0913365	0.043663	0.169835	0.0808427	0.236045	-0.131944	-0.137794	0.0162816	0.0583512	-0.00202429	0.0181605	0.0469231	-0.0405672	-0.0081603	-0.0485631	0.105777	0.255621	0.00302732
TERF2IP	blue	-0.171887	0.921339	0.093684	0.0615572	0.174024	0.0927582	0.278157	-0.166952	-0.208413	-0.00776391	0.0705234	0.101421	0.0808182	0.0639926	-0.010874	0.0963846	-0.0283953	0.203279	0.318755	0.103104
TMCC2	blue	-0.134989	0.885727	0.351574	0.0781867	0.273517	0.302624	0.210212	-0.08164	-0.148353	-0.131774	0.313817	-0.104574	0.0577669	-0.0801232	-0.0665403	-0.0406619	-0.00429976	0.11796	0.154621	-0.083012
TMEM158	blue	-0.12762	0.802863	0.481127	0.0198745	0.115075	0.452242	0.144483	-0.0787983	-0.12198	0.0559182	0.448268	-0.0993173	-0.0104193	0.104967	-0.106621	-0.090647	0.138311	-0.00170503	0.162888	-0.0830538
TNS1	blue	-0.12272	0.960394	0.10619	0.037557	0.126506	0.0709308	0.103839	-0.0596536	-0.115573	-0.0217485	0.0954347	-0.0713499	0.0358643	-0.0289403	-0.097467	-0.0605635	-0.0451756	0.017775	0.115361	-0.0268775
TRAK2	blue	-0.154555	0.92253	0.0383459	-0.052895	0.0514131	0.0106592	0.0546136	-0.0864524	-0.12821	0.123493	0.0297563	-0.028529	-0.0603931	0.111388	-0.0621697	-0.0488351	-0.0810588	-0.00209063	0.157815	0.0204449
TSPAN5	blue	0.00229484	0.959312	-0.0411529	-0.0158345	0.132586	-0.0314752	0.245748	-0.0948699	-0.0795981	0.0532745	-0.0732409	0.00150961	-0.00294905	0.075913	-0.0320171	0.0548417	-0.0799775	0.159589	0.347174	-0.0304976
UBE2H	blue	0.0439339	0.929199	0.0734817	-0.0621793	0.0385887	0.0854421	0.192751	-0.0440174	-0.0335665	0.0593807	0.0267827	-0.0935051	-0.104088	0.0223334	-0.0951885	-0.0249614	-0.0361353	0.0321035	0.304487	-0.128322
VTI1B	blue	-0.242541	0.845277	0.0117366	0.0279821	0.151651	0.0734869	0.446704	-0.207159	-0.255962	-0.0443321	0.000265886	0.143858	0.0850808	0.0182582	0.0315567	0.0881837	-0.0609902	0.152134	0.461709	0.0775291
WNK1	blue	0.0452238	0.91796	-0.00246007	-0.0735983	0.0482897	-0.051252	0.0337375	-0.014076	-0.00874839	0.00538724	-0.0257918	-0.184921	-0.0403642	-0.0439845	-0.147018	-0.133672	-0.135008	-0.0764706	0.130491	-0.155799
YOD1	blue	-0.0198793	0.964265	0.0143275	0.0296134	0.0812481	-0.00667683	0.0538456	-0.0458782	-0.0296722	0.0501289	0.0188497	-0.138939	-0.0155361	0.0276477	-0.0763217	-0.0726592	0.00358109	-0.00654638	0.136335	-0.105653
ABCC3	brown	-0.134343	0.0869973	0.89598	0.0381752	0.0126308	0.758901	0.100592	-0.0510804	-0.118481	-0.0511088	0.750011	-0.0307248	0.00558295	0.0687138	0.0151647	-0.0372304	0.202918	0.0186734	0.0113505	-0.0310198
AGPAT1	brown	-0.254745	0.0689473	0.919745	0.0619239	0.0747937	0.821217	0.0587531	-0.0927309	-0.192083	-0.003595	0.860265	0.0134887	0.0531263	0.130356	-0.00766558	-0.0941661	0.209551	-0.0162588	-0.0657699	0.0692707
AL832909 /// LINC00984	brown	-0.233503	-0.0589972	0.897872	0.0104379	-0.00884532	0.746115	-0.135623	0.109964	-0.0777253	-0.175042	0.811047	-0.22941	-0.0629972	-0.100551	-0.117588	-0.271943	0.308385	-0.220445	-0.246677	-0.155644
ALOX12	brown	-0.198361	0.0730787	0.969766	0.0610206	0.161309	0.881231	0.132816	0.00853581	-0.144928	-0.149203	0.864643	-0.0560481	0.0189787	-0.0114819	-0.00666197	-0.108458	0.146314	0.0148026	0.000815025	-0.045402
ANO6	brown	-0.243462	0.0271944	0.879764	0.0296182	0.119885	0.796918	0.14002	0.0454792	-0.134279	-0.281551	0.797811	-0.153782	-0.0434131	-0.16446	-0.0462587	-0.172286	0.0386042	-0.119106	-0.0280889	-0.123442
ARHGAP6	brown	-0.20641	0.0439109	0.941466	-0.0283779	-0.0110831	0.816564	-0.16766	0.145935	-0.0723249	-0.103345	0.88838	-0.187402	-0.0463845	-0.0415766	-0.0701846	-0.198229	0.127796	-0.165417	-0.235194	-0.103397
C19orf33	brown	-0.159652	0.0997255	0.889159	0.143766	0.19253	0.82266	0.190475	-0.0746963	-0.216355	-0.144092	0.781669	0.00434815	0.0977014	-0.0157604	0.0447461	-0.0628978	0.21613	0.0704573	0.0644252	0.0276941
CALD1	brown	-0.167449	0.0545021	0.917836	-0.0449905	0.0141764	0.717943	-0.174379	0.164815	0.00720174	-0.0123999	0.808362	-0.252997	-0.0963707	0.033495	-0.102824	-0.178626	0.150821	-0.13818	-0.187963	-0.195982
CDC14B	brown	-0.152423	0.0065362	0.928572	-0.00761899	0.101857	0.752689	-0.0849465	0.126355	0.0098651	-0.0485043	0.784139	-0.206285	-0.0439636	0.0318012	-0.0567225	-0.10829	0.110504	-0.0305368	-0.0902766	-0.182358
CLDN5	brown	-0.260821	0.102612	0.900305	0.0670898	0.184428	0.783578	0.196767	-0.0728433	-0.217049	-0.132198	0.768448	0.0302005	0.0432043	0.0195217	0.024746	0.0184011	0.196514	0.137611	0.0390709	0.0321742
CLU	brown	-0.217166	0.0459141	0.96015	0.0320587	0.124064	0.904383	0.183977	0.0610538	-0.126918	-0.146717	0.851945	0.00102554	0.00842731	0.00371603	0.0217784	-0.0670357	0.112612	0.0185426	0.0474891	-0.0030013
CMIP	brown	-0.132348	-0.0228096	0.880836	0.0422788	0.168984	0.763404	-0.0248461	0.0475321	-0.0794479	-0.109737	0.808054	-0.106538	0.0108548	-0.0100546	-0.0427864	-0.194102	0.210722	-0.0695842	-0.185936	-0.0420988
CMTM5	brown	-0.247059	0.104956	0.975303	0.0535329	0.202173	0.886215	0.198303	-0.0472245	-0.200926	-0.134417	0.857275	-0.0144753	0.000733658	0.0240838	0.0104032	-0.07174	0.160694	0.069864	0.0330211	-0.00594207
CTDSPL	brown	-0.203436	0.0918831	0.977625	0.0104172	0.0970066	0.799389	0.0543309	0.0640737	-0.118679	-0.0955711	0.819337	-0.0850385	-0.0422425	0.0173165	-0.036041	-0.0842052	0.162854	0.00943567	-0.0484138	-0.0632763
CTTN	brown	-0.188833	0.0673764	0.98014	-0.00157865	0.10523	0.849844	0.0856386	0.0328655	-0.116403	-0.0833307	0.864715	-0.0572075	-0.0202595	0.0518721	-0.0158597	-0.12329	0.153101	-0.0306906	0.00523473	-0.0322319
DAB2 /// LOC101926921	brown	-0.179713	0.0189596	0.914585	0.00381477	0.14194	0.899391	0.026832	0.0562646	-0.0196495	-0.148965	0.897842	-0.0819724	-0.0278649	-0.0489848	-0.0211053	-0.190015	0.0837594	-0.0543875	-0.110143	-0.0478556
EHD3	brown	-0.162383	0.0353449	0.956396	0.0244882	0.0582465	0.764137	-0.0487999	0.0792325	-0.0729149	-0.0516934	0.813481	-0.118346	-0.0331158	0.0500681	-0.0404033	-0.0855076	0.16175	-0.0169888	-0.128465	-0.0743139
ELOVL7	brown	-0.198384	0.0780518	0.975829	0.0245943	0.0975219	0.900948	0.0684651	0.0300457	-0.129452	-0.108043	0.891833	-0.0554972	-0.00503713	0.0129049	-0.0234138	-0.131367	0.159989	-0.028216	-0.0345788	-0.0256349
ENDOD1	brown	-0.162297	0.182557	0.929873	0.0117529	0.151825	0.819323	0.0305428	0.109143	-0.0613153	-0.0294722	0.820082	-0.0480554	-0.00639378	0.0774236	-0.0208072	-0.100341	0.0684788	0.0145264	-0.00473733	-0.015196
ESAM	brown	-0.302066	0.0703757	0.949658	0.00327421	0.138766	0.855062	0.0275603	-0.0216804	-0.181593	-0.0876206	0.909553	-0.0417555	-0.0323105	0.0545551	-0.000158481	-0.115404	0.175829	-0.000259923	-0.110554	0.0206142
F13A1	brown	-0.273254	0.0479553	0.894682	0.0147656	0.165287	0.800176	0.11849	0.0824768	-0.106771	-0.25306	0.814051	-0.164116	-0.0253183	-0.128286	-0.0463619	-0.196723	0.0980308	-0.101446	-0.0229061	-0.132013
FHL1	brown	-0.17273	0.13868	0.861824	-0.0442159	0.0760455	0.728945	-0.136141	0.106237	-0.0423253	-0.102462	0.74842	-0.249674	-0.0887817	-0.0778791	-0.0839573	-0.187455	0.0871542	-0.145749	-0.131925	-0.197463
GAS2L1	brown	-0.150889	0.107027	0.903001	0.124488	0.20624	0.794997	0.285869	-0.0615921	-0.197642	-0.152505	0.766805	-0.0571398	0.0380791	0.00142883	-0.0170036	-0.0656056	0.173647	0.061374	0.0924292	-0.0789844
GFI1B	brown	-0.198448	0.0948349	0.958653	0.0216525	0.0937361	0.906867	0.167254	-0.0249607	-0.162465	-0.122043	0.86145	0.0139297	0.00551199	0.0154806	0.0159705	-0.053514	0.15149	0.0211436	0.0402587	0.0180773
GNAZ	brown	-0.144947	0.0253419	0.964834	-0.0353136	0.0341905	0.831935	0.121456	0.0561605	-0.10011	-0.0311366	0.789442	-0.000309892	-0.0585437	0.0863134	0.0063254	-0.0528342	0.155373	0.00405449	0.0550528	-0.0182913
GNG11	brown	-0.257032	0.0575086	0.943026	0.0629435	0.132134	0.924157	0.162466	-0.0203271	-0.155236	-0.123644	0.88445	0.0279474	0.0686905	0.018603	0.0301195	-0.120962	0.122067	-0.0167546	0.0421506	0.0536294
GP6	brown	-0.0898208	0.0201829	0.95316	-0.0600916	-0.00392763	0.759581	0.0321966	0.085684	0.0207122	-0.0584943	0.777363	-0.141111	-0.0844	0.0276148	-0.0513232	-0.0657785	0.13675	-0.0343328	-0.0188837	-0.141457
GP9	brown	-0.182286	0.0173165	0.919206	0.0495649	0.195633	0.884674	0.278738	-0.0583913	-0.205962	-0.122716	0.809275	0.0557034	0.0444059	0.0253994	0.0390555	-0.0609719	0.111774	0.0703076	0.14754	0.0249778
GRAP2	brown	-0.184257	0.144847	0.885973	-0.0374266	0.0490604	0.87502	0.232651	-0.0177176	-0.133992	-0.0683962	0.775886	0.0780131	-0.0131316	0.0528413	0.0320519	-0.0193443	0.0700638	0.0435413	0.186977	0.0375642
GRK5	brown	-0.164143	-0.0380781	0.865444	0.0405535	-0.0256915	0.720995	-0.142166	0.0897237	-0.0854229	0.0744328	0.806371	-0.139863	-0.04875	0.154782	-0.0471143	-0.0603241	0.239199	-0.0484864	-0.167403	-0.069276
GUCY1A3	brown	-0.155267	0.038566	0.916649	-0.0857364	0.0132697	0.777101	0.0643607	0.112106	-0.0603609	-0.0347169	0.760772	0.0168059	-0.0414335	0.0529317	0.0218145	-0.119069	0.0879818	-0.0779112	0.0174436	-0.00243154
GUCY1B3	brown	-0.202309	0.0410511	0.964776	-0.0512644	0.0217727	0.828155	-0.0742346	0.161469	-0.0532685	-0.111508	0.865271	-0.113414	-0.0621171	-0.027159	-0.0299904	-0.162407	0.11866	-0.095165	-0.14893	-0.0674936
ITGA2B	brown	-0.128069	0.0538379	0.944403	0.035869	0.116039	0.80913	0.156367	0.0750923	-0.0858733	-0.168615	0.769557	-0.0956579	-0.0319746	-0.048652	-0.0501151	-0.0406878	0.131873	0.0349985	0.0318445	-0.101385
ITGB5	brown	-0.219908	0.0223173	0.926099	0.00224574	0.0731643	0.818701	0.081079	0.120527	-0.111329	-0.161147	0.775899	-0.0481392	-0.0335858	-0.0712366	-0.0563989	-0.0421859	0.0988095	0.000378878	-0.0313434	-0.0327039
JAM3	brown	-0.0839044	0.0901737	0.886011	-0.046851	-0.00717436	0.647226	0.00261932	0.0690458	0.0190568	-0.000516668	0.670315	-0.0883831	-0.0732944	0.0747296	-0.0610747	0.0505241	0.194401	0.0828556	0.0134928	-0.0854429
LGALSL	brown	-0.209102	0.086832	0.913553	0.0844547	0.263988	0.894413	0.124333	0.00927052	-0.165512	-0.111358	0.844612	0.0405247	0.0402173	0.00801332	0.0558341	-0.171958	0.131917	0.00950461	-0.0155836	0.0899481
LOC101928198 /// MFAP3L	brown	-0.159074	0.00859256	0.96127	-0.0317991	0.012673	0.816389	-0.0746922	0.184045	0.00282768	-0.0623615	0.837932	-0.127644	-0.0616187	0.00331402	-0.051905	-0.16134	0.156628	-0.110412	-0.125976	-0.0851912
LTBP1	brown	-0.226847	0.0897156	0.944213	0.0203939	0.0895835	0.809545	-0.0318769	0.0984052	-0.117609	-0.134459	0.864144	-0.186352	0.00781212	-0.0367802	-0.0487004	-0.169625	0.129732	-0.092334	-0.149071	-0.136633
MAX	brown	-0.455313	0.0897969	0.861835	-0.00364186	0.137526	0.803444	-0.00272416	0.0460665	-0.276223	-0.0551754	0.845821	0.0241693	0.020457	0.0709725	0.00938635	-0.196607	0.0499058	-0.0951886	-0.0789932	0.136652
MEIS1	brown	-0.227657	0.0282265	0.932695	0.0252914	0.014477	0.858311	-0.0502284	0.0240492	-0.132696	-0.0977646	0.892869	-0.0242103	0.0046465	-0.00771072	0.0061037	-0.0976726	0.180799	-0.0638826	-0.147678	0.0323267
MGAT4B	brown	-0.215221	0.0654931	0.882749	0.0698862	0.196914	0.762077	0.227947	0.0173682	-0.165974	-0.223442	0.723344	-0.154413	-0.0176937	-0.103377	-0.0705832	-0.148297	0.164547	-0.0419331	0.0397199	-0.164095
MGLL	brown	-0.235592	0.0254782	0.908988	0.025393	0.203087	0.804654	0.140758	0.0716358	-0.145786	-0.177597	0.774046	-0.00155013	0.0317331	-0.0565547	0.0664062	-0.0847368	0.117663	0.0371052	-0.0220202	-0.0179544
MMRN1	brown	-0.183431	0.0326238	0.934194	-0.0180365	-0.0075957	0.720971	-0.146766	0.0863475	-0.053826	-0.01446	0.818123	-0.200865	-0.0786631	0.0634893	-0.024309	-0.152366	0.218531	-0.108883	-0.190555	-0.134198
MPL	brown	-0.198255	0.0602169	0.96064	0.02251	0.0551208	0.797254	0.0608628	0.0529467	-0.109031	-0.092716	0.830318	-0.110815	0.0116778	0.0369117	-0.0292977	-0.110326	0.172487	-0.0360927	-0.0166429	-0.0807862
MTURN	brown	-0.219279	0.0544778	0.968911	0.0522428	0.103046	0.861235	-0.0816088	0.082411	-0.050681	-0.0812456	0.913625	-0.173962	0.0225306	0.0278377	-0.057896	-0.163907	0.215672	-0.0853534	-0.179031	-0.0908459
MYL9	brown	-0.243364	0.104807	0.960795	0.0861342	0.197046	0.811935	0.137364	-0.0651416	-0.21018	-0.119719	0.835965	-0.0704402	0.0355588	0.0325659	-0.0179793	-0.0377185	0.216468	0.0838945	-0.0263202	-0.033987
MYLK	brown	-0.116395	0.0207607	0.944512	-0.0264108	0.0736856	0.826736	0.13909	0.0549152	-0.0409604	-0.128737	0.780798	-0.0424952	-0.00942547	-0.00950189	-0.0152789	-0.0798891	0.125408	0.0129204	0.047332	-0.0548315
NCKAP1	brown	-0.202941	0.0695091	0.869144	-0.0363521	-0.0119326	0.674889	-0.161336	-0.0108264	-0.0828776	-0.0401029	0.777466	-0.12909	-0.0663921	0.0295547	-0.0638317	-0.0565061	0.233771	-0.0513121	-0.176185	-0.0435468
ODC1	brown	-0.236201	0.13764	0.915478	0.0386389	0.0179237	0.757737	-0.120523	0.0815933	-0.0991157	-0.00859434	0.823738	-0.180776	-0.0231419	0.0807822	-0.0206974	-0.0650377	0.282362	-0.0348587	-0.136568	-0.123307
PLA2G12A	brown	-0.0205208	-0.0267765	0.874389	-0.103458	-0.133636	0.686826	-0.321933	0.233896	0.13999	0.0399224	0.765572	-0.318352	-0.156312	0.0377793	-0.120468	-0.213702	0.148508	-0.228324	-0.224971	-0.24954
PRKAR2B	brown	-0.265969	0.0455004	0.933592	0.0117158	0.079175	0.811235	-0.128812	0.139547	-0.0899816	-0.119299	0.893955	-0.226969	-0.0149283	-0.038791	-0.0930397	-0.20781	0.0979769	-0.141306	-0.242675	-0.136532
PROS1	brown	-0.12109	0.108458	0.919936	-0.0241869	0.0234718	0.730259	0.0127992	0.1879	-0.00599763	-0.125492	0.735577	-0.214445	-0.0798812	-0.0631478	-0.0777187	-0.153992	0.133236	-0.0973104	-0.0458653	-0.201902
PRUNE	brown	-0.308925	0.106546	0.935954	0.0104755	0.0677764	0.849388	0.0909129	-0.0113459	-0.216996	-0.011495	0.862014	0.00709425	-0.0244544	0.129319	-0.022781	-0.118535	0.0921254	-0.0156826	-0.00144237	0.0557843
PTCRA	brown	-0.20497	0.140137	0.88855	0.0846704	0.192728	0.891765	0.256804	-0.103218	-0.191238	-0.0486053	0.837019	0.0292845	0.0973349	0.107767	0.0265371	-0.0767609	0.169201	0.0663112	0.168604	0.0154608
PTGS1	brown	-0.103921	0.0825208	0.951091	0.0344674	0.111315	0.821437	0.104529	0.110296	-0.0820265	-0.134014	0.793886	-0.0739704	-0.0451565	-0.0186544	-0.0421866	-0.0873286	0.151994	0.0233386	0.00890909	-0.0763942
RAB27B	brown	-0.225725	0.00648835	0.924404	-0.0586504	0.0195686	0.849822	-0.0892397	0.0756103	-0.123779	-0.0886834	0.890961	-0.0784458	-0.0347195	-0.00247182	-0.0181864	-0.156255	0.0819041	-0.0979086	-0.166569	-0.0188773
RAB37	brown	-0.0500868	-0.0272203	0.795641	-0.0656883	-0.133405	0.655879	-0.131371	0.122513	0.0853517	0.0589251	0.657602	-0.0673366	0.0207294	0.115321	-0.0419804	-0.0543804	0.201397	-0.084131	-0.0214894	-0.0263509
RBPMS2	brown	-0.169722	0.0563756	0.878147	0.0187189	0.0240591	0.674882	0.081705	-0.0901231	-0.140909	0.00948082	0.722226	-0.0693837	-0.0241191	0.116964	-0.000638722	0.0172673	0.23919	0.0735674	0.0122945	-0.0601788
RUFY1	brown	-0.211675	0.0855609	0.924876	0.0654853	0.11571	0.827223	0.19235	-0.0436447	-0.172688	-0.173046	0.783112	-0.0254052	-0.018484	-0.0416277	0.0155916	-0.111054	0.162554	-0.00369526	0.0353329	-0.0263904
SDPR	brown	-0.207362	-0.0450094	0.87933	-0.0146291	0.0167598	0.791172	-0.231572	0.232032	0.0250433	-0.102254	0.88242	-0.225378	-0.0282457	-0.052067	-0.105486	-0.222651	0.0936023	-0.189755	-0.301005	-0.116494
SELP	brown	-0.168378	0.110445	0.960188	-0.0041631	0.117409	0.830856	0.196605	-0.0478668	-0.124512	-0.13496	0.794387	-0.0251258	-0.0346494	0.00772614	0.0286082	-0.0583314	0.160818	0.0359769	0.0757104	-0.0349605
SH3BGRL2	brown	-0.206644	0.0569731	0.982758	0.0315318	0.0980113	0.86337	4.95e-05	0.0793293	-0.0950083	-0.0902249	0.897219	-0.144101	0.00106941	0.00877802	-0.078107	-0.150306	0.171107	-0.0701607	-0.0810265	-0.0878996
SMOX	brown	-0.186805	0.227895	0.925331	0.112421	0.136045	0.846234	0.112362	-0.0421287	-0.161958	-0.072869	0.8697	-0.0720421	0.0466541	0.062584	-0.0146687	-0.0883754	0.237757	0.0248005	-0.0123655	-0.0270132
SPARC	brown	-0.203266	0.0350298	0.917969	0.0618506	0.168825	0.852618	-0.00649091	0.177072	-0.00315577	-0.167805	0.846996	-0.136135	0.0163202	-0.0721132	-0.0957252	-0.138415	0.0785396	-0.0403631	-0.135261	-0.0790565
SPX	brown	-0.269593	0.0477068	0.92663	0.0211215	0.0447228	0.776043	-0.129115	0.0902416	-0.0886401	-0.110047	0.88615	-0.216494	-0.000341413	-0.0161238	-0.0904499	-0.157516	0.154434	-0.110705	-0.248372	-0.129003
TAL1	brown	-0.121241	0.0954552	0.944846	-0.0939395	0.0443621	0.824239	0.0852585	0.0773838	-0.103242	-0.102468	0.790205	-0.0307596	-0.115714	-0.0156812	0.00405018	-0.130349	0.0832119	-0.0687227	0.0325523	-0.0432303
TBXA2R	brown	-0.181082	0.173086	0.925412	0.034654	0.209401	0.848983	0.235395	-0.051874	-0.197882	-0.0426679	0.812096	0.0332399	-0.00861565	0.118503	0.0196215	-0.0121914	0.18831	0.140592	0.150546	0.0119252
TMEM40	brown	-0.25581	0.107998	0.940502	0.086314	0.240459	0.956253	0.235676	-0.0789404	-0.22115	-0.161201	0.89143	0.0336245	0.0663435	-0.000988301	0.0264175	-0.0931571	0.142854	0.0606559	0.0656589	0.0432575
TNFSF4	brown	-0.175367	-0.0111002	0.919157	0.0555482	0.00225262	0.851522	-0.0915296	0.0485688	-0.0449568	-0.0888274	0.908042	-0.11191	0.0255973	0.0150725	0.0111006	-0.101345	0.174673	-0.0735648	-0.16874	-0.0395883
TPM1	brown	-0.19942	0.110984	0.92917	0.0410173	0.251382	0.827598	0.225592	-0.0656078	-0.158535	-0.173499	0.795596	-0.0445393	0.00277157	-0.0416521	0.0105169	-0.118549	0.157543	0.0326878	0.0608203	-0.0525668
TRBV27	brown	-0.234551	0.0708612	0.939854	0.0125897	0.124616	0.831592	0.0279736	0.0162058	-0.0943747	-0.0421243	0.872713	-0.102438	-0.0151195	0.0839429	-0.0418547	-0.165745	0.176598	-0.0703171	-0.0622507	-0.0370295
TREML1	brown	-0.185732	0.0947204	0.965053	0.0334478	0.141675	0.852142	0.18213	0.0197083	-0.112279	-0.142935	0.802156	-0.0555049	-0.0103546	-0.0184003	-0.0154295	-0.0742006	0.146081	0.0291484	0.0468515	-0.062626
TSPAN33	brown	-0.198484	0.12948	0.934604	-0.00369367	0.121101	0.86	0.216924	-0.00580916	-0.145718	-0.0157412	0.805168	-0.00877603	-0.033505	0.112742	0.0150642	-0.137468	0.123647	-0.0472136	0.136079	-0.0159427
VCL	brown	-0.312924	0.0491616	0.930042	0.0391603	0.146971	0.827964	-0.00686324	0.0732165	-0.175314	-0.199578	0.907656	-0.165528	0.031513	-0.0743388	-0.0408345	-0.21116	0.0563169	-0.110733	-0.193781	-0.0719572
WFDC1	brown	-0.102812	0.0564552	0.812227	0.141921	0.158366	0.654074	0.0849472	-0.0400438	-0.131935	-0.0673232	0.697637	-0.120325	0.0459026	0.0535751	-0.0332956	-0.042703	0.286926	0.0713866	-0.0187017	-0.103986
XPNPEP1	brown	-0.231925	-0.0445154	0.865479	-0.0383826	0.0696743	0.74593	-0.127658	0.136965	-0.0677419	-0.0821271	0.845282	-0.216332	-0.0686845	0.0110069	0.0195767	-0.195207	0.0964161	-0.15288	-0.208277	-0.134768
ZNF185	brown	-0.229954	0.0755084	0.881854	0.0304208	0.106912	0.808679	0.288261	-0.0182175	-0.192997	-0.178995	0.727576	0.0170844	0.0311558	-0.00979781	0.008049	-0.143018	0.134569	-0.0474169	0.10908	-0.011825
CCL20	cyan	-0.0821014	0.0233179	0.0465354	0.924537	0.28186	0.141833	0.0458578	-0.0958184	-0.113686	0.0243153	0.133805	-0.0269036	0.644695	0.07559	-0.0581713	0.0475573	0.18909	0.182846	-0.101716	0.0396376
CXCL2	cyan	-0.188627	0.0982949	0.00257876	0.952506	0.430223	0.104472	0.226647	-0.221931	-0.253973	-0.0902007	0.0940571	0.0354206	0.810734	0.0119148	-0.0411859	-0.00203689	0.32647	0.170474	-0.0479891	0.113757
CXCL3	cyan	-0.213814	0.0539293	0.00681607	0.986146	0.397308	0.110096	0.0908499	-0.15026	-0.219296	-0.0394862	0.117375	0.00187695	0.782492	0.038172	-0.0668823	-0.0246118	0.281923	0.133472	-0.135967	0.100506
ANXA3	green	-0.227674	0.186771	0.272765	0.397042	0.942944	0.391956	0.321254	-0.196184	-0.275772	-0.15851	0.342269	0.0844292	0.279669	-0.06437	-0.00666543	-0.0542033	0.115672	0.401131	0.0480454	0.107487
AZU1	green	-0.135956	0.174495	0.0595929	0.416224	0.955511	0.217144	0.330647	-0.141921	-0.186229	-0.0585445	0.115687	0.137557	0.241396	0.011728	0.0105934	0.00399788	-0.00171967	0.471351	0.138912	0.104807
BEX1	green	-0.248927	0.109023	0.0869637	0.131417	0.776443	0.16281	0.16149	-0.119916	-0.218547	-0.144301	0.149677	0.133122	0.0963968	-0.0743428	0.0167271	-0.0332799	0.00784767	0.370731	-0.0330532	0.161479
BPI /// LOC149684	green	-0.162163	0.175179	0.0703084	0.353979	0.982664	0.216225	0.337011	-0.158061	-0.21343	-0.0870131	0.123615	0.166257	0.234298	-0.0191767	0.0192717	0.010161	0.00247933	0.488106	0.132877	0.134265
CAMP	green	-0.106282	0.181819	0.0803761	0.25045	0.929403	0.212182	0.427247	-0.176375	-0.205703	-0.154202	0.0994523	0.159884	0.236133	-0.0982792	0.0468715	-0.00675977	-0.0207264	0.446555	0.223233	0.0915832
CD24	green	-0.109257	0.164014	0.0924156	0.378626	0.9663	0.251271	0.410829	-0.178394	-0.214085	0.00791579	0.151375	0.148559	0.249638	0.111599	0.034039	-0.0120091	-0.0266716	0.487191	0.19726	0.10228
CEACAM1	green	-0.130923	0.184807	0.120606	0.34758	0.895944	0.316908	0.371117	-0.226674	-0.267369	-0.178477	0.199751	0.247861	0.28148	-0.123531	0.0743638	-0.00614743	0.0636817	0.437488	0.133341	0.271716
CEACAM6	green	-0.18976	0.17618	0.065469	0.406664	0.950569	0.185428	0.281461	-0.142544	-0.214249	-0.0747328	0.125191	0.149609	0.257739	0.011887	0.0242458	0.00596516	0.0145278	0.49112	0.0641139	0.144874
CEACAM8	green	-0.14398	0.158826	0.0908199	0.411376	0.987025	0.242691	0.327781	-0.151243	-0.211469	-0.116876	0.163782	0.106071	0.271466	-0.0455793	0.0163259	-0.0228436	0.0171832	0.457214	0.0948477	0.081531
CHIT1	green	-0.0422787	0.090634	0.0925205	0.477294	0.91625	0.285998	0.366289	-0.166281	-0.163591	-0.156576	0.174276	0.0733012	0.297104	-0.0785389	-0.00481517	0.0137049	0.00721538	0.432121	0.120705	0.0279924
CPNE3	green	-0.18489	0.100054	0.0527723	0.393506	0.852441	0.13949	0.0305282	-0.0676178	-0.0895367	-0.0974859	0.166227	-0.170015	0.269895	-0.0928273	-0.109777	-0.178319	-0.00544265	0.17997	-0.172414	-0.118026
CRISP3	green	-0.130735	0.165297	0.147995	0.271837	0.864355	0.303692	0.237488	-0.125788	-0.167288	-0.184765	0.235706	0.00980708	0.241103	-0.154155	-0.0229898	-0.084419	0.0119475	0.274564	0.0468015	0.00451704
CTSG	green	-0.146434	0.289278	0.0447965	0.404816	0.905222	0.17106	0.318294	-0.146676	-0.200178	0.0130958	0.0708573	0.164246	0.249485	0.0831429	0.0202321	0.0457057	0.00159536	0.48403	0.150906	0.142782
DEFA4	green	-0.10783	0.219958	0.0661154	0.341557	0.960792	0.212584	0.42054	-0.169661	-0.202082	-0.0753145	0.0913478	0.188659	0.215904	-0.00155032	0.0614788	0.0468909	-0.0151883	0.547667	0.238013	0.125769
ELANE	green	-0.132808	0.186912	0.0735575	0.372601	0.954388	0.222306	0.356361	-0.155907	-0.192749	-0.0500001	0.113984	0.162337	0.215049	0.0275177	0.0362298	0.0389926	-0.0114891	0.515383	0.166849	0.123917
HP	green	-0.260586	0.195291	0.112986	0.254999	0.897336	0.286312	0.477558	-0.240989	-0.32144	-0.184247	0.190048	0.208919	0.184981	-0.0688992	0.0836299	-0.0616697	-0.0616907	0.419254	0.224985	0.15959
LCN2	green	-0.107461	0.137497	0.125654	0.343771	0.958636	0.292431	0.459492	-0.180055	-0.217973	-0.14567	0.166072	0.157748	0.245921	-0.0504098	0.0561688	0.00616445	-0.0216346	0.489118	0.204957	0.0865314
LTF	green	-0.0678076	0.193387	0.107223	0.336325	0.885754	0.261465	0.546902	-0.20546	-0.235416	-0.149881	0.122652	0.202388	0.252478	-0.0399783	0.0958994	0.0430059	-0.0467488	0.508545	0.315207	0.10867
MMP8	green	-0.172551	0.133867	0.16687	0.396373	0.939312	0.337436	0.266797	-0.150474	-0.226982	-0.165951	0.296928	0.0432976	0.258025	-0.0881643	-0.00591627	-0.0767246	0.0172688	0.343784	0.0141093	0.0565686
MPO	green	-0.119218	0.230962	0.0746711	0.324084	0.894544	0.225737	0.382815	-0.136992	-0.176905	-0.100728	0.102237	0.167344	0.198505	-0.0151002	0.0357768	0.0416302	-0.0290846	0.486497	0.193127	0.124203
MS4A3	green	-0.168256	0.156098	0.0394961	0.362655	0.958395	0.171821	0.327299	-0.167762	-0.205062	-0.144672	0.079102	0.158307	0.242337	-0.0680428	0.0619597	0.0235277	-0.020468	0.50443	0.11554	0.119041
OLFM4	green	-0.105409	0.12973	0.139295	0.306546	0.93152	0.355829	0.319518	-0.158896	-0.180112	-0.118262	0.258902	0.0779732	0.203833	-0.0791979	-0.00037237	-0.0476943	0.0108712	0.382861	0.100336	0.0556963
PGLYRP1	green	-0.0977286	0.128218	0.120103	0.365696	0.956841	0.316009	0.376547	-0.172689	-0.193673	-0.186163	0.211393	0.0903012	0.256946	-0.111938	0.0166971	-0.0371628	0.0359796	0.428147	0.1377	0.0479685
PRTN3	green	-0.217036	0.131396	0.0813703	0.40053	0.904628	0.199489	0.24934	-0.121196	-0.235449	-0.0025801	0.147591	0.166369	0.231852	0.109226	0.0419885	0.0146493	-0.00316428	0.470436	0.0292917	0.186297
RGL4	green	-0.0872015	0.197424	0.0358712	0.384127	0.911492	0.197104	0.457055	-0.242125	-0.227618	-0.0625649	0.068972	0.218523	0.223501	0.0327584	0.020587	0.0158806	0.103619	0.478556	0.313119	0.166951
RNASE3	green	-0.198557	0.14343	0.0463727	0.317307	0.891075	0.147917	0.25308	-0.135556	-0.204048	-0.162128	0.107409	0.111689	0.206762	-0.08174	0.00966771	-0.0314815	0.0227315	0.431096	0.00993086	0.11432
SLPI	green	-0.167469	0.144346	0.100808	0.451324	0.947435	0.223215	0.384095	-0.209488	-0.255354	-0.111755	0.140111	0.170079	0.339777	-0.0106837	0.0380576	0.0171469	0.0922831	0.519263	0.141411	0.154744
TACSTD2	green	-0.101662	0.105283	0.114388	0.402495	0.893063	0.243193	0.27234	-0.134964	-0.18278	-0.210181	0.169721	0.0339421	0.239548	-0.155202	-0.0467961	-0.0389303	0.016272	0.365641	0.00566814	0.0111527
TCN1	green	-0.178635	0.161354	0.0925474	0.285237	0.957628	0.207399	0.312271	-0.167109	-0.219767	-0.198389	0.1493	0.102194	0.211833	-0.124958	0.0411862	-0.0143417	-0.0139884	0.465243	0.0870122	0.0804066
UGCG	green	-0.121946	0.127764	0.0451938	0.449184	0.937756	0.216603	0.26275	-0.179515	-0.154215	-0.0535836	0.122277	0.115792	0.278756	-0.031125	0.0292588	0.016453	0.0152077	0.466248	0.0946442	0.092196
ACRBP	greenyellow	-0.255722	0.084626	0.905855	0.117262	0.266875	0.984178	0.275104	-0.071253	-0.216028	-0.173683	0.903393	0.0810691	0.0969125	-0.0107039	0.0497246	-0.0928984	0.108125	0.0656363	0.0801679	0.0848841
C2orf88	greenyellow	-0.215806	0.0580335	0.858271	0.137024	0.297152	0.97814	0.194265	-0.019004	-0.185507	-0.243734	0.88102	0.0621891	0.0886295	-0.112359	0.0465019	-0.0860429	0.0828262	0.0816161	0.0195432	0.0743468
HIST1H3A /// HIST1H3B /// HIST1H3C /// HIST1H3D /// HIST1H3E /// HIST1H3F /// HIST1H3G /// HIST1H3H /// HIST1H3I /// HIST1H3J	greenyellow	-0.298964	0.0422594	0.739127	0.232378	0.331009	0.943657	0.121105	-0.0832122	-0.23603	-0.197384	0.889642	0.0955757	0.195004	-0.0687392	0.0436734	-0.0740247	0.125979	0.0847724	-0.0768051	0.16204
LOC100130938	greenyellow	-0.186436	0.0914401	0.836553	0.0413085	0.2439	0.95543	0.242039	-0.0417488	-0.170503	-0.168307	0.860244	0.103553	0.0313909	-0.0173156	0.108688	-0.0781103	0.117843	0.0657444	0.0907228	0.0962678
MMD	greenyellow	-0.239445	0.0606454	0.879451	0.0693764	0.112244	0.947634	0.138166	0.00936246	-0.132165	-0.141396	0.868077	0.0643302	0.0506419	-0.0130633	0.0135669	-0.083809	0.0981145	0.00341738	-0.00765862	0.0890211
AAK1	grey	0.395863	-0.24861	-0.141987	-0.245536	-0.384333	-0.232681	-0.69092	0.366689	0.354244	0.137523	-0.140544	-0.364165	-0.289064	-0.0697932	-0.149685	-0.126959	0.178766	-0.278062	-0.37291	-0.341489
AARS	grey	0.273539	0.158558	-0.211074	-0.122002	0.00612916	-0.144874	0.491728	-0.145884	0.0425538	0.0956994	-0.316433	0.517909	-0.0433085	0.115485	0.160582	0.754815	-0.296286	0.67107	0.619792	0.282228
AASDHPPT	grey	-0.322669	-0.308699	-0.25086	-0.130874	-0.182879	-0.327991	-0.670568	0.136012	-0.016799	0.0818322	-0.0855136	-0.205201	-0.115213	-0.0271539	-0.139289	-0.154615	-0.248792	-0.309587	-0.727946	0.0367074
AATF	grey	-0.093673	-0.163811	-0.152944	0.0644268	0.0871805	-0.0197653	0.51079	-0.201873	-0.155213	-0.0648182	-0.168269	0.29509	0.138914	0.0673128	0.325973	0.0828846	-0.104083	0.13898	0.418112	0.13574
ABCA1	grey	-0.148114	-0.0877855	-0.0953051	0.213268	-0.0189689	-0.0197997	0.0779286	-0.220762	-0.316832	-0.0277338	0.00361943	0.272601	0.232887	0.044615	0.0671752	0.0411238	0.386007	0.0589754	-0.137535	0.472028
ABCG1	grey	-0.0510079	-0.138389	-0.143522	-0.00639619	-0.152431	-0.136719	-0.347329	-0.0739839	-0.102659	0.164469	-0.0538339	0.0586867	-0.0445721	0.097123	-0.0790843	-0.0696987	0.262553	-0.114282	-0.358132	0.310049
ABHD10	grey	0.0343003	0.286049	-0.212371	-0.219829	0.0741593	-0.153065	0.619245	-0.189075	-0.107346	0.0688988	-0.290258	0.34052	-0.155915	0.153061	0.0849512	0.212968	-0.425919	0.228938	0.638509	0.118449
ABHD14B	grey	-0.260684	-0.107627	0.141259	0.0199812	-0.294733	0.045964	-0.499202	0.0985673	-0.0743998	0.252384	0.219679	-0.327211	0.0258415	0.248725	-0.131285	-0.131657	0.128533	-0.263106	-0.410487	-0.211162
ABHD17A	grey	0.126487	0.145425	0.0523141	-0.115837	0.0396986	0.193122	0.563752	-0.0913852	0.0131784	-0.0512527	-0.064157	0.346509	-0.0119869	0.062679	0.12618	0.236916	-0.161005	0.338624	0.663802	0.116782
ABHD2	grey	-0.178866	-0.186407	0.0251884	0.0469908	-0.151261	-0.0621482	-0.545209	0.0720658	-0.0185221	-0.10654	0.155952	-0.536636	0.103089	-0.153476	-0.286976	-0.386695	0.423216	-0.442668	-0.628634	-0.335804
ABHD3	grey	-0.247929	-0.204698	0.0251085	0.0427266	-0.177629	-0.0894397	-0.814837	0.175182	0.0039459	0.0410448	0.197583	-0.328343	0.0372289	-0.0631732	-0.182113	-0.26734	0.0692777	-0.362922	-0.840177	0.00834889
ABHD5	grey	-0.0555495	-0.0707646	0.269695	0.204202	0.248893	0.223757	-0.280393	-0.0632723	-0.0776315	-0.154809	0.310145	-0.15194	0.101845	-0.178932	-0.0938045	-0.244112	0.345995	-0.0671186	-0.463823	0.085606
ABI1	grey	-0.117276	-0.29402	-0.0774457	-0.0580227	-0.197734	-0.190558	-0.811313	0.302974	0.233554	0.193411	0.0526687	-0.33978	-0.0642392	0.0395331	-0.064707	-0.340984	0.0191388	-0.430575	-0.68711	-0.0919059
ABI3	grey	-0.22577	-0.0872048	0.062224	-0.0792206	-0.00164846	0.180128	0.212584	0.0771963	-0.0610489	-0.180532	0.128832	0.296304	0.0518371	-0.0377768	0.217761	-0.146038	-0.378286	-0.0948589	0.0169017	0.268656
ABLIM1	grey	0.247991	0.0798794	-0.205576	-0.260639	-0.371554	-0.274714	-0.29116	0.143502	0.22529	0.393454	-0.276037	0.0238614	-0.20353	0.262454	-0.0694829	0.00781854	0.00860637	-0.139984	0.184938	-0.0410654
ABR	grey	0.120995	0.144118	-0.0753044	-0.0317977	0.148105	0.0760156	0.791492	-0.228503	-0.185818	-0.22767	-0.176424	0.523631	0.0192395	-0.12098	0.194738	0.104052	-0.141953	0.220238	0.624622	0.312074
ABRACL	grey	-0.463896	-0.17538	-0.0185985	0.0642021	0.0415008	-0.0393077	-0.544082	0.0673819	-0.12554	-0.0482922	0.210635	-0.223366	0.0408377	-0.0683138	-0.065276	-0.098548	-0.141652	-0.150628	-0.615033	0.00417401
ABTB1	grey	-0.135027	0.186761	0.298965	0.262803	0.2745	0.268181	0.189125	-0.282356	-0.273416	-0.108481	0.266246	0.00154893	0.251785	-0.0355744	-0.127225	-0.199257	0.431083	-0.0373626	-0.0309844	0.123071
ACAA1	grey	0.00636894	-0.0241062	-0.0649446	0.0050294	0.156891	0.034532	0.776346	-0.170702	-0.196455	-0.205889	-0.17734	0.39223	0.0213953	-0.084753	0.187735	0.09647	-0.148073	0.182138	0.606819	0.20222
ACADM	grey	-0.44597	-0.158846	-0.0835113	0.0444912	0.0106509	-0.10832	-0.525315	0.0937672	-0.151058	0.140327	0.126942	-0.0965748	0.0171933	0.11695	-0.109279	0.126408	-0.192316	-0.00068199	-0.578196	0.129586
ACADVL	grey	0.339635	-0.165505	-0.0397978	-0.0846594	0.0507589	0.00786572	0.333043	0.0404779	0.152336	-0.347591	-0.162358	-0.0413486	-0.0872887	-0.352667	0.0781976	0.116835	-0.0550355	0.11594	0.261583	-0.212528
ACAP1	grey	0.23785	-0.0547447	-0.221147	-0.181393	-0.319158	-0.26719	-0.361601	0.173715	0.124483	0.351777	-0.287234	-0.0930891	-0.241651	0.194814	-0.184556	-0.0278073	0.0107024	-0.116377	0.0319933	-0.105257
ACAP2	grey	-0.323383	-0.197282	-0.0120134	0.0695374	-0.0157686	-0.0996697	-0.705253	0.167419	-0.000678159	0.0373267	0.173601	-0.395465	0.0604033	-0.0578994	-0.128345	-0.361295	0.0581341	-0.416289	-0.755115	-0.101678
ACAT1	grey	-0.206847	0.0353349	-0.181969	0.172218	0.170493	-0.0650193	0.262979	-0.0959207	-0.277803	-0.193122	-0.0965901	0.1907	0.134118	-0.100407	0.102915	0.571287	-0.256782	0.560864	0.0567617	0.179208
ACLY	grey	-0.122893	-0.151698	-0.258985	0.162948	0.0242696	-0.211012	-0.348961	0.155188	0.0673875	-0.0851309	-0.0724287	-0.0281245	0.119609	-0.135395	-0.0368247	-0.109274	-0.156377	-0.101597	-0.350931	0.157734
ACO2	grey	0.103747	0.135422	-0.0439624	0.098045	0.277385	0.102425	0.897354	-0.214728	-0.143355	-0.146222	-0.16128	0.465696	0.0585483	-0.0179596	0.125243	0.351504	-0.227239	0.473946	0.710311	0.189557
ACOT9	grey	-0.194262	0.0659642	0.023127	0.371378	0.254333	0.143851	0.615556	-0.33976	-0.303902	-0.177473	0.0206849	0.459861	0.352849	-0.0403979	0.185636	0.213013	-0.0206379	0.2917	0.284436	0.399177
ACP1	grey	0.129787	0.443243	-0.0773181	-0.203696	-0.0124394	-0.0194939	0.504591	0.105284	0.109604	0.0531224	-0.242581	0.319692	-0.151234	0.0574339	0.172717	0.300778	-0.389049	0.308854	0.676225	0.0929055
ACP5	grey	0.150838	0.308345	-0.154121	0.123281	0.111084	-0.0823117	0.618457	-0.18884	-0.0485926	0.157798	-0.235976	0.355774	0.0481558	0.220148	0.150852	0.265685	-0.174766	0.312289	0.632602	0.129805
ACSL1	grey	-0.333572	-0.041879	0.250511	0.292089	0.275532	0.242192	0.0155896	-0.166869	-0.339157	-0.178778	0.324517	0.0661678	0.155862	-0.0771233	0.0119119	-0.106075	0.43266	0.0432439	-0.281336	0.296591
ACSL4	grey	-0.506742	-0.163481	0.107807	0.0581952	-0.0688109	-0.0040315	-0.599754	0.0444294	-0.237172	-0.0472623	0.287888	-0.247519	0.0401515	-0.0399945	-0.114655	-0.273344	0.197261	-0.336802	-0.767502	0.0715639
ACTL6A	grey	-0.245774	-0.267403	-0.168461	0.00549258	-0.0964527	-0.226239	-0.774805	0.155022	0.0379302	0.12083	0.042096	-0.338002	-0.0341428	0.016845	-0.156413	-0.188916	-0.170263	-0.294459	-0.762601	-0.0795453
ACTN1	grey	-0.320957	0.00250934	0.626717	0.190065	0.362628	0.514649	-0.217121	0.0749036	-0.228816	-0.136937	0.650789	-0.19522	0.0959869	-0.0779312	-0.132207	-0.303052	0.287633	-0.08855	-0.397529	-0.00136486
ACTN4	grey	-0.0491231	-0.0986586	0.155296	0.0878642	0.360364	0.25308	0.274262	-0.0884975	-0.233481	-0.139425	0.153066	0.170401	0.0575617	-0.0614473	0.029058	0.094988	0.0431452	0.33039	0.0702438	0.161085
ACTR10	grey	-0.616854	0.372237	0.358241	0.209309	0.18611	0.410254	0.314679	-0.17147	-0.474762	-0.10981	0.446582	0.00138477	0.241283	0.0302734	-0.0707851	-0.156894	-0.135423	-0.0833192	0.047195	0.0624177
ACTR1A	grey	0.0393251	0.381235	0.0178306	0.0610842	0.220197	0.130358	0.897075	-0.236783	-0.128393	-0.200546	-0.131835	0.355675	0.0838557	-0.0827942	0.14247	0.290948	-0.113212	0.390344	0.782982	0.107997
ACTR2	grey	-0.00171136	0.251621	-0.13533	-0.0447383	0.140644	-0.106209	0.21058	0.0199244	0.0857851	-0.266366	-0.152336	-0.134933	-0.0126267	-0.304625	-0.293763	-0.176609	-0.0497041	-0.0919473	0.247486	-0.208845
ACVR1	grey	-0.37022	-0.0652655	0.302642	-0.00691636	-0.229116	0.176355	-0.674771	0.161727	-0.157549	-0.0686677	0.399838	-0.40128	-0.0448069	-0.157284	-0.153285	-0.313287	0.0962235	-0.428993	-0.699247	-0.141446
ACVR1B	grey	-0.253097	0.0853829	0.15548	0.16677	0.41904	0.270727	0.680981	-0.242194	-0.345126	-0.329131	0.161573	0.0923347	0.119539	-0.138185	0.0428001	-0.0749276	-0.0298958	0.100714	0.297031	-0.000797521
ADA	grey	0.0590916	0.0892992	-0.149366	-0.131325	-0.0669679	-0.0336285	0.297255	-0.0154454	-0.00968031	-0.0600565	-0.178695	0.583416	-0.00349206	-0.0216722	0.318198	0.580438	-0.23568	0.487049	0.312398	0.436455
ADAM10	grey	0.178067	-0.209777	-0.164945	-0.236921	-0.226076	-0.213345	-0.142304	0.392828	0.395778	-0.186048	-0.244746	-0.203065	-0.26246	-0.348868	-0.0737072	-0.0802752	-0.347843	-0.260789	-0.038937	-0.237482
ADAM15	grey	0.055061	0.106694	0.0213433	0.199679	0.368627	0.106637	0.608371	-0.174325	-0.0763505	-0.229821	-0.0350405	-0.0198737	0.106326	-0.176242	0.0120342	-0.0639805	-0.0107231	0.0889254	0.340219	-0.148164
ADAM19	grey	0.00663342	0.126177	0.0154319	0.148086	0.0839441	-0.0158701	0.103865	-0.209775	-0.249045	0.29612	0.0354713	0.112668	0.0477373	0.403198	0.0302774	0.464576	0.109984	0.457503	-0.0579064	0.171613
ADAM8	grey	0.0389383	-0.0500468	-0.0257915	0.0565615	-0.0295288	0.0190663	0.18251	-0.187132	-0.122869	0.0251413	-0.0899828	0.346546	0.182827	0.0761094	0.132137	-0.0182867	0.397805	0.0918637	0.16218	0.399554
ADAM9	grey	-0.310721	0.0541387	0.303729	0.254696	0.300909	0.300491	0.0216675	-0.0346572	-0.199784	-0.355324	0.380793	-0.278717	0.0497452	-0.315511	-0.188138	-0.293674	0.17572	-0.178343	-0.307442	-0.157325
ADAMTS2	grey	-0.0314741	0.0827043	0.203018	0.217801	0.323495	0.232477	0.312692	-0.116165	-0.169517	-0.179176	0.232965	-0.172825	0.0785284	-0.0701392	-0.0681584	-0.0363011	0.000815208	0.132597	0.0467407	-0.184782
ADAP1	grey	0.031061	0.0296918	0.0727252	0.151233	0.307668	0.218868	0.833077	-0.251372	-0.201888	-0.283699	-0.029631	0.323035	0.132849	-0.158818	0.158799	0.080732	-0.0533241	0.236275	0.561359	0.121798
ADAP2	grey	-0.153663	-0.0473733	0.0383182	0.124394	0.268617	0.1568	0.723718	-0.217099	-0.267586	-0.387691	0.0124468	0.28068	0.123668	-0.24475	0.109767	0.0118411	-0.143681	0.103954	0.32058	0.133686
ADAR	grey	0.0410479	-0.00712356	-0.0769365	-0.0450524	0.109017	0.0897716	0.674589	-0.270481	-0.21369	0.0133276	-0.15263	0.911624	0.06631	0.136302	0.362029	0.34676	-0.106165	0.434891	0.659297	0.753186
ADCK3	grey	0.190333	0.0317636	-0.192573	0.00492266	0.140251	-0.172402	0.508326	0.0257842	-0.0139217	0.0549264	-0.346133	-0.0106658	0.014571	0.084312	-0.0882708	-0.123367	-0.135655	-0.00136307	0.4492	-0.197799
ADCY7	grey	0.257406	-0.141681	-0.105195	-0.247958	-0.119549	-0.0466326	0.0774289	0.123384	0.247912	-0.221253	-0.0857282	0.276586	-0.164159	-0.265266	0.0911399	-0.089539	-0.443584	-0.101144	-0.0139167	0.208442
ADD1	grey	0.393254	0.0073	-0.0809864	-0.14989	-0.138325	-0.052447	0.449876	-0.0325382	0.17449	0.22297	-0.283903	0.239164	-0.193737	0.23168	0.0610392	0.188517	-0.0551186	0.180569	0.618546	-0.00783214
ADD3	grey	0.194014	0.214813	-0.127064	-0.154998	-0.0755127	-0.0473108	0.250948	-0.0263545	0.194133	0.260293	-0.207647	0.291766	-0.132774	0.223542	0.140108	0.204837	-0.238747	0.214907	0.6134	0.138115
ADH5	grey	-0.196995	0.302328	-0.119649	0.0744264	0.228677	-0.00768535	0.337951	-0.184473	-0.235036	-0.0470064	-0.01494	0.127798	0.148268	0.138126	0.0966344	0.176386	-0.194029	0.323579	0.25932	0.11635
ADI1	grey	-0.460998	0.178239	0.424052	0.129884	0.17526	0.381598	0.525843	-0.126545	-0.385459	-0.338746	0.314674	0.0627974	0.16656	-0.209456	-0.0808121	0.0637423	0.041566	0.103069	0.282001	-0.0483273
ADIPOR1	grey	-0.266561	0.838035	0.446888	0.11694	0.216136	0.403804	0.102133	-0.128584	-0.194129	-0.0662043	0.456241	-0.149306	0.0349017	-0.0023858	-0.107565	-0.19619	0.135087	-0.0510038	-0.0059925	-0.0483898
ADK	grey	0.00642995	0.142994	-0.104415	0.0407743	0.378544	0.0399377	0.458625	-0.131391	-0.00646593	0.179771	-0.122053	0.319501	-0.00316652	0.283707	0.119972	0.11987	-0.0773077	0.388916	0.429789	0.141561
ADM	grey	-0.20491	0.0565027	0.304358	0.252431	0.0833808	0.236029	0.157258	-0.248161	-0.291728	-0.0707328	0.254832	0.12207	0.275619	0.015273	0.00999839	-0.0194659	0.490602	0.0536837	-0.0478071	0.281245
ADNP	grey	0.0410647	-0.18939	-0.319984	-0.253763	-0.248504	-0.423168	-0.540753	0.294683	0.223111	0.161015	-0.266868	-0.22626	-0.263105	0.00539782	-0.23491	-0.133051	-0.331053	-0.322523	-0.345504	-0.115007
ADNP2	grey	0.187516	-0.204794	0.0437759	0.00297705	-0.256984	-0.0251968	-0.289256	0.181391	0.194555	0.0863492	-0.0254728	-0.178023	-0.119846	0.0236704	0.0228954	-0.0219036	0.688862	-0.125987	-0.0397123	-0.219752
ADORA3	grey	-0.0777972	-0.0219744	0.0827365	0.154986	0.238072	0.112752	0.262748	-0.117628	-0.117003	-0.16176	0.119534	-0.100359	0.0496973	-0.101195	-0.0554322	-0.0282493	-0.0473516	0.00875438	-0.0212806	-0.107506
ADPGK	grey	-0.185036	0.0628446	0.0439193	0.270282	0.349419	0.124629	0.299552	-0.260028	-0.169752	-0.252011	0.142065	0.0832869	0.286966	-0.107543	0.291192	-0.0794813	0.17525	0.0837177	0.0505387	0.0595947
ADPRHL2	grey	-0.0733559	0.17462	-0.105244	-0.0354007	0.157236	0.0361772	0.811856	-0.308569	-0.313746	-0.150147	-0.19532	0.708038	0.0823996	0.0129627	0.235188	0.361373	-0.215472	0.428513	0.646202	0.527709
ADRB2	grey	-0.214101	-0.0550524	0.0268321	-0.0579422	-0.0208838	0.0655493	-0.127269	0.053475	-0.0553892	-0.186349	0.151883	-0.0662585	0.0330132	-0.154627	-0.0304707	-0.143947	-0.279983	-0.167426	-0.255685	0.0503074
ADRBK1	grey	0.204507	0.128437	-0.0187175	0.0418161	0.111941	0.0815564	0.423667	-0.0324735	0.120994	-0.149256	-0.15629	0.0984656	-0.0067352	-0.151263	-0.0279584	-0.139361	0.0408406	0.0185084	0.351376	-0.087435
ADRBK2	grey	-0.233896	-0.0921128	0.138254	-0.0107319	0.047874	0.106327	-0.0113994	0.0541138	-0.129557	0.066234	0.21295	-0.154601	-0.0017669	0.131739	-0.0916746	-0.342207	-0.282381	-0.355007	-0.291958	-0.112613
ADRM1	grey	-0.178468	0.0793196	0.0158956	0.123015	0.182735	0.142029	0.797469	-0.362828	-0.412252	-0.115575	-0.0730443	0.607985	0.157663	0.0800328	0.26204	0.410287	0.057853	0.511581	0.573657	0.41709
ADSL	grey	0.0780464	0.222368	-0.176051	-0.0294123	0.183475	-0.0531108	0.815914	-0.284896	-0.157626	-0.0554647	-0.330008	0.430377	-0.0172788	0.0138485	0.168091	0.260065	-0.193177	0.353614	0.834384	0.161609
ADSS	grey	-0.164233	-0.223327	-0.173763	0.105756	0.363194	-0.154102	-0.540292	0.172892	0.0652615	-0.142205	0.019404	-0.353614	0.0486321	-0.243494	-0.185603	-0.259825	-0.0555086	-0.14327	-0.609922	-0.191582
ADTRP	grey	0.123953	0.0151204	-0.252383	-0.141718	-0.153857	-0.275997	-0.284065	0.0179777	0.158931	0.142822	-0.271529	0.00457093	-0.152605	0.0661721	0.00815657	-0.0124511	0.267746	-0.0657204	-0.0163891	0.0120242
AEBP2	grey	-0.241786	-0.209704	-0.0340465	0.0584722	-0.235538	-0.113083	-0.822968	0.188401	0.0618098	0.0804716	0.151042	-0.400359	0.0262375	-0.00268354	-0.165253	-0.202824	0.110506	-0.364341	-0.75169	-0.144219
AES	grey	0.212534	0.183574	-0.238367	-0.250172	-0.274202	-0.2209	0.112455	0.0461349	0.0905394	0.265735	-0.354953	0.223913	-0.209544	0.195326	-0.024793	0.306412	0.067063	0.178071	0.466775	0.0739883
AFF1	grey	0.0250265	0.0359899	0.328913	0.163701	0.185848	0.255814	-0.375168	-0.0388348	-0.0520118	0.102579	0.407137	-0.220841	0.0745098	0.120143	-0.0456303	-0.183653	0.275158	-0.0535035	-0.407597	0.00714929
AFF3	grey	0.0356513	-0.0940029	0.0425403	-0.0647465	-0.196547	-0.0814569	-0.363653	0.0806238	0.0631516	0.864096	0.042129	-0.169462	-0.150845	0.840357	-0.149327	-0.222907	0.138468	-0.269809	-0.180712	-0.100894
AFF4	grey	0.0253997	-0.361173	-0.110851	-0.090239	-0.309341	-0.281975	-0.848698	0.291161	0.256557	0.134885	-0.0307863	-0.505455	-0.15288	-0.0228846	-0.196029	-0.275294	0.233522	-0.445472	-0.705709	-0.339429
AFG3L2	grey	-0.069067	-0.242954	-0.193232	-0.0790673	-0.141573	-0.264718	-0.471407	0.329399	0.0756965	0.158573	-0.136668	-0.404296	-0.238941	0.0398968	-0.260091	-0.115822	0.177596	-0.236839	-0.29674	-0.358623
AFTPH	grey	-0.482623	-0.0787919	-0.0266182	0.132186	-0.0325675	-0.0887924	-0.596338	0.0415853	-0.217431	0.0873966	0.195202	-0.223511	0.128962	0.0972228	-0.0938003	-0.190771	0.135945	-0.258351	-0.709624	0.0724663
AGA	grey	0.120561	-0.126	-0.28935	-0.0887688	0.0148161	-0.202448	0.330766	0.111915	0.00961635	-0.116729	-0.357553	0.199133	-0.0676066	-0.122949	-0.0393663	0.193445	-0.174444	0.209339	0.378738	-0.0362697
AGFG1	grey	-0.226345	0.0791763	0.187218	0.240778	0.464069	0.257217	0.37557	-0.139492	-0.290576	-0.403413	0.228586	-0.102229	0.0746968	-0.275351	-0.0352694	-0.0821223	0.18121	0.123887	0.0243528	-0.111837
AGL	grey	0.0512444	-0.193112	-0.17593	-0.121406	-0.121014	-0.253319	-0.877641	0.310313	0.273646	0.279836	-0.0340345	-0.527956	-0.163598	0.050387	-0.245199	-0.283133	-0.114672	-0.3786	-0.657051	-0.335229
AGO2	grey	0.47648	0.0258619	0.133009	-0.0818876	-0.215192	0.0418188	-0.355186	0.169247	0.409508	0.132396	0.0316251	-0.336458	-0.237731	-0.00834464	-0.147665	-0.229247	0.324687	-0.252973	-0.10036	-0.369493
AGO4	grey	-0.228362	-0.126881	0.139641	0.216972	0.0971879	0.0913196	-0.327717	0.0747728	-0.131536	-0.256488	0.250009	-0.398254	0.148665	-0.315226	-0.207216	-0.424966	0.163859	-0.364771	-0.57221	-0.154725
AGPAT2	grey	0.0114042	0.0471795	0.0882011	0.211364	0.557565	0.229481	0.768846	-0.223003	-0.163623	-0.285483	0.03262	0.191479	0.182735	-0.137088	0.140683	0.0266509	-0.0351481	0.29737	0.508859	-0.017161
AGPAT3	grey	0.032527	0.178038	0.0258372	-0.0410129	0.109334	0.162011	0.778886	-0.244339	-0.147847	-0.23079	-0.0748048	0.500958	0.0141659	-0.128757	0.240087	0.0937355	-0.218714	0.158611	0.591736	0.263532
AGPAT6	grey	0.514255	-0.0561193	-0.162092	-0.282266	-0.224856	-0.261632	-0.26027	0.237169	0.420551	0.0397972	-0.287851	-0.281658	-0.320627	-0.119516	0.010784	-0.151113	-0.00207558	-0.253643	0.0228179	-0.385544
AGPAT9	grey	-0.313357	0.00134004	0.0179558	0.023035	0.131007	0.0506185	0.25069	-0.180154	-0.337388	-0.363793	0.0135926	0.117133	0.0589404	-0.318751	0.0498363	-0.233888	0.271864	-0.177498	0.0383047	0.159501
AGPS	grey	-0.297703	-0.20413	-0.0758419	0.0404938	0.0548681	-0.146759	-0.713417	0.191263	0.0503127	-0.0504006	0.11068	-0.377926	-0.0324557	-0.172427	-0.133087	-0.260842	-0.044081	-0.302732	-0.786771	-0.122741
AGTPBP1	grey	-0.15751	-0.127923	0.123435	0.126493	0.102959	0.0699014	-0.443307	0.173543	0.139739	-0.289796	0.235128	-0.539671	-0.0218617	-0.347056	-0.181591	-0.429779	0.137362	-0.357596	-0.54803	-0.355597
AGTRAP	grey	-0.287232	0.0385994	0.0781958	0.249615	0.454879	0.202035	0.712726	-0.277488	-0.348525	-0.441687	0.0702763	0.111599	0.207087	-0.279571	0.0807046	-0.0931287	0.00582799	0.133198	0.306922	0.0269517
AHCYL1	grey	0.259849	-0.169508	-0.225718	-0.189865	-0.0448154	-0.242633	0.114425	0.217132	0.319252	-0.153963	-0.2863	-0.278419	-0.18244	-0.244442	-0.106545	-0.311243	-0.383737	-0.35368	0.147456	-0.415766
AHNAK	grey	0.535125	0.0908704	-0.162204	-0.106778	-0.0957475	-0.238445	0.038012	0.164623	0.432021	-0.18822	-0.267036	-0.356795	-0.124286	-0.309665	-0.0366712	-0.0803499	-0.24802	-0.17835	0.166768	-0.472436
AHR	grey	-0.0428221	-0.16036	0.10206	0.276276	0.220197	0.109003	0.167732	-0.0869332	-0.104431	-0.274226	0.140431	-0.320319	0.125786	-0.227464	-0.140816	-0.14817	0.124724	-0.126415	-0.146447	-0.309336
AHSA1	grey	-0.187816	0.209501	-0.260079	-0.0997843	0.123466	-0.154891	0.459151	-0.185811	-0.27041	0.129302	-0.240532	0.508219	-0.0312308	0.207829	0.174729	0.312269	-0.564851	0.297239	0.426156	0.392842
AHSA2	grey	0.510011	-0.172448	-0.168875	-0.262629	-0.293184	-0.23769	-0.540986	0.305926	0.459839	0.302579	-0.192633	-0.365906	-0.31745	0.0988892	-0.0186032	-0.223432	-0.223187	-0.306297	-0.270469	-0.373101
AIDA	grey	-0.197848	0.446275	-0.105165	-0.134249	-0.0174211	-0.065154	0.222414	-0.0464722	-0.16984	0.52789	-0.129371	0.302885	-0.121591	0.62207	0.122522	0.0558162	-0.215978	0.0593059	0.449281	0.247122
AIF1	grey	-0.367104	0.00894795	0.0825476	0.12987	0.244599	0.155879	0.589174	-0.183211	-0.390422	-0.326352	0.0852148	0.188119	0.162982	-0.184538	0.125542	-0.160054	0.0078249	-0.0345403	0.219271	0.101504
AIM1	grey	0.0670365	0.0490338	-0.174274	-0.0539291	0.20983	-0.0685049	0.64677	-0.224174	-0.111677	-0.0532844	-0.243132	0.436222	-0.063152	0.0165888	0.237446	0.0598782	-0.415783	0.185658	0.580226	0.279692
AIM2	grey	-0.245931	-0.000633504	-0.0649975	0.135251	0.117753	-0.0130962	0.236709	-0.305364	-0.28335	0.182233	-0.0181326	0.578409	0.329085	0.261495	0.247924	0.276586	-0.190303	0.310236	0.101093	0.622855
AIMP1	grey	-0.258162	0.14479	-0.332073	0.196324	0.232591	-0.180236	0.552977	-0.323544	-0.352749	-0.0234153	-0.283501	0.368373	0.169764	0.102856	0.21462	0.2297	-0.110709	0.287854	0.403579	0.257999
AIMP2	grey	-0.220883	0.156088	-0.0837617	0.0767525	0.327492	0.0427482	0.851518	-0.263533	-0.377651	-0.19852	-0.130596	0.510845	0.0833921	-0.00982343	0.24595	0.343431	-0.249134	0.482162	0.565107	0.337781
AIP	grey	-0.164301	0.167183	-0.114781	-0.0552932	0.117754	0.0240068	0.581583	-0.219171	-0.306703	0.044801	-0.127844	0.486915	0.0689264	0.159238	0.127401	0.268452	-0.279297	0.29056	0.588364	0.335661
AK3	grey	-0.118463	-0.13713	0.145437	0.122816	-0.13276	0.0582226	-0.631514	0.050937	0.108429	0.153792	0.250363	-0.41085	0.0865665	0.103694	-0.143372	-0.0200234	0.109741	-0.0821177	-0.505152	-0.272875
AK6 /// TAF9	grey	-0.412189	0.12596	0.0208097	0.137002	0.280164	0.0799892	0.394671	-0.316101	-0.292409	-0.138909	0.0777762	0.183651	0.153694	0.0457167	0.163411	0.0991712	-0.0149396	0.148629	0.246931	0.155089
AKAP1	grey	-0.114254	-0.235745	0.0173484	-0.0121542	-0.254102	-0.0842449	-0.859097	0.183285	0.0946178	0.189936	0.177017	-0.46031	-0.0292947	0.0681505	-0.145909	-0.296399	0.0549313	-0.410269	-0.761664	-0.222131
AKAP10	grey	0.777153	-0.152882	-0.215098	-0.221961	-0.139982	-0.219687	-0.12709	0.166992	0.422413	0.109007	-0.298304	-0.0988689	-0.258984	-0.0421508	-0.0432012	0.0823824	-0.207459	0.0343739	0.0604924	-0.229919
AKAP11	grey	0.291893	-0.209644	-0.353263	-0.257686	-0.437273	-0.471857	-0.763386	0.326481	0.433306	0.40512	-0.314584	-0.356816	-0.25541	0.14887	-0.236956	-0.176009	-0.224976	-0.402238	-0.427718	-0.293384
AKAP13	grey	0.177865	0.0131337	0.145792	-0.0510787	0.150625	0.228835	0.722201	-0.144828	-0.102346	-0.205763	0.00613765	0.335855	-0.0493336	-0.0833381	0.178885	-0.0424147	-0.146416	0.0992619	0.516133	0.118242
AKAP17A	grey	0.517422	-0.225271	-0.275565	-0.287587	-0.30827	-0.353879	-0.337801	0.274074	0.408879	0.265885	-0.397109	-0.198253	-0.315494	0.0687529	-0.108986	-0.0809042	0.0967311	-0.24888	-0.0042495	-0.272743
AKIRIN1	grey	-0.456971	-0.126134	0.171215	0.166439	-0.05755	0.0796068	-0.645026	0.0210681	-0.164906	0.0473971	0.345468	-0.257858	0.1487	0.0346457	-0.152087	-0.238371	0.276491	-0.310226	-0.679477	0.0702918
AKIRIN2	grey	-0.419544	-0.159778	0.2281	0.209456	0.0733204	0.155846	-0.544954	0.0144508	-0.221521	-0.0293039	0.407781	-0.229416	0.130923	-0.00256777	-0.123741	-0.2685	0.471407	-0.250353	-0.716248	0.0671428
AKNA	grey	0.0698055	-0.155378	-0.101696	-0.122262	-0.17776	-0.0285842	0.18861	0.0422999	-0.146401	0.147012	-0.139796	0.336671	-0.0175985	0.233923	0.110309	-0.00323573	-0.0144766	0.0572208	0.269906	0.287538
AKR1A1	grey	-0.110183	0.202483	-0.0338267	0.00088624	0.174223	0.0776319	0.913776	-0.31198	-0.301513	-0.22795	-0.151961	0.481814	0.0651006	-0.0799837	0.244701	0.24397	-0.19432	0.295855	0.712265	0.243035
AKR1B1	grey	-0.0900298	0.0324308	-0.0659688	-0.0799232	-0.0906057	-0.00816814	0.317067	-0.0699445	-0.173681	-0.0185162	-0.150295	0.051434	-0.0376859	0.0599319	-0.0175537	0.316246	-0.0272167	0.243249	0.390679	-0.135136
AKR1C3	grey	0.0272834	0.159682	-0.0233557	-0.237169	-0.149602	0.0597931	0.0640645	0.315559	0.158555	-0.0305559	-0.0348682	0.180473	-0.168283	0.00951234	-0.011364	-0.0297033	-0.134675	-0.00591055	0.180774	0.144764
AKTIP	grey	0.222739	-0.331424	-0.301415	-0.308676	-0.458869	-0.363805	-0.470111	0.285278	0.273078	0.214387	-0.304381	-0.20059	-0.190753	0.0453771	-0.133244	-0.0724014	-0.0335764	-0.287889	-0.109171	-0.21352
ALAS1	grey	-0.354706	0.0705924	-0.155638	0.331539	0.626696	0.0242545	0.374102	-0.239779	-0.426678	-0.12102	-0.0391936	0.414927	0.28293	-0.0430263	0.097314	0.0338057	-0.173664	0.35443	0.0890694	0.487096
ALCAM	grey	0.085504	0.111095	0.0280997	0.207116	0.513852	0.132123	0.692068	-0.217945	-0.126374	-0.139888	-0.0486112	0.0357938	0.104127	-0.0642339	0.0363866	0.0172518	-0.0217818	0.257337	0.488412	-0.122563
ALDH1A1	grey	-0.17317	-0.112586	-0.0729066	-0.01092	-0.0805686	-0.152039	-0.14037	0.149782	-0.0270383	-0.22565	-0.0875479	-0.388268	-0.0229692	-0.278964	-0.198802	-0.349842	0.00565522	-0.393504	-0.236675	-0.365781
ALDH2	grey	-0.0507449	-0.0320538	0.096418	0.22275	0.390123	0.136699	0.487932	-0.111726	-0.160015	-0.271866	0.0764472	-0.163028	0.0812426	-0.187173	-0.0468947	-0.156236	-0.0286305	-0.00992785	0.173183	-0.253694
ALDH3B1	grey	-0.130949	0.0115453	-0.0321344	0.1293	0.338147	0.0442824	0.486957	-0.0541389	-0.196707	-0.368096	-0.0509486	0.0448934	-0.0105624	-0.318003	-0.013497	-0.122646	-0.0497622	0.0282155	0.144039	-0.0442634
ALDH9A1	grey	-0.550415	0.14069	0.0247053	0.266883	0.174408	0.10714	0.26829	-0.164377	-0.532844	-0.011489	0.172485	0.189076	0.275365	0.151847	0.0196092	0.0575495	-0.28613	0.109617	-0.0453667	0.326432
ALDOA	grey	-0.0386499	0.213397	0.0964854	0.0759484	0.338742	0.222691	0.944227	-0.28158	-0.248293	-0.256881	-0.0371009	0.431432	0.0663154	-0.0888176	0.186109	0.186137	-0.0394481	0.369182	0.81153	0.203483
ALG13	grey	-0.29194	-0.192393	0.0141115	-0.0382856	-0.198916	-0.140834	-0.710501	0.0610398	0.00323261	0.0633317	0.115699	-0.384908	-0.081923	-0.0169757	-0.124726	-0.224963	0.461099	-0.378471	-0.672408	-0.164596
ALG5	grey	-0.133408	0.0698796	-0.201592	0.0664972	0.0238392	-0.13204	0.313359	-0.146908	-0.132739	-0.240648	-0.207066	0.27441	0.0950436	-0.165475	0.141368	0.808259	-0.0686794	0.617311	0.224309	0.13549
ALKBH5	grey	0.241878	0.0511996	0.113784	-0.222839	0.0368462	0.136586	0.508386	-0.208032	0.0501307	0.102511	-0.00621243	0.332103	-0.175861	0.191528	0.115553	0.25703	-0.140588	0.303846	0.589498	0.0728471
ALKBH7	grey	-0.173292	-0.0532283	-0.116399	-0.0427548	-0.126366	-0.148946	0.281397	-0.0333896	-0.143921	-0.00934244	-0.21424	-0.171177	-0.0672886	0.033974	-0.173837	-0.0401989	0.096662	-0.142281	0.354756	-0.328488
ALOX15B	grey	-0.0771618	-0.00737348	0.231849	0.139025	0.531326	0.28749	0.317996	-0.0717707	-0.189866	-0.172033	0.263457	-0.0531233	0.030557	-0.021254	0.0368324	-0.0731909	-0.0564005	0.18622	0.0458958	-0.0608252
ALOX5	grey	-0.105165	-0.099924	0.122484	0.118736	0.375487	0.162346	0.247376	-0.0406482	-0.172494	-0.252766	0.134446	-0.0782251	-0.02747	-0.231316	-0.0185695	-0.277739	0.0412931	-0.127791	0.00940568	-0.0598941
ALOX5AP	grey	-0.264177	0.137122	0.311128	0.317156	0.672016	0.432922	0.474119	-0.266785	-0.375301	-0.191763	0.355779	0.195644	0.190415	-0.0235919	0.0532755	-0.0297462	0.266528	0.338041	0.206546	0.238495
ALPL	grey	-0.131251	0.0899481	0.262239	0.145803	-0.0437492	0.163837	0.0984133	-0.189282	-0.209604	-0.0427002	0.201394	-0.0553395	0.102689	0.024598	-0.0829404	-0.11632	0.379002	-0.0842187	-0.0531995	0.0725282
ALYREF	grey	0.0595452	-0.332612	-0.186821	-0.0304807	0.0328876	-0.151258	0.389198	-0.0606268	0.0146381	-0.195054	-0.302648	0.236168	-0.0115189	-0.131298	0.199827	0.380752	0.187579	0.335443	0.341133	0.051389
AMD1	grey	-0.179023	-0.369948	0.409572	0.00626606	-0.11783	0.338251	-0.596978	0.18286	0.0584434	-0.00349581	0.509922	-0.332242	-0.0748853	-0.0736443	-0.148503	-0.332852	0.262004	-0.419646	-0.613295	-0.11444
AMFR	grey	-0.0251632	0.0258105	0.137769	0.0558645	-0.134712	0.0331357	-0.100504	0.123653	-0.0587672	-0.0366616	0.0917752	-0.124372	0.0639094	-0.024173	-0.150523	0.0805155	0.170078	-0.0346808	-0.187806	-0.0874194
AMICA1	grey	-0.146367	-0.00816208	-0.109128	-0.0532692	-0.0375256	-0.107474	0.463772	-0.211461	-0.294774	-0.22748	-0.207738	0.208219	0.0861986	-0.173318	0.0075027	-0.199918	0.0129772	-0.161904	0.287579	0.17117
AMIGO2	grey	0.100022	-0.236671	-0.0502123	-0.251833	-0.380946	-0.155508	-0.671241	0.236055	0.227668	0.254892	-0.0410689	-0.246001	-0.267796	0.0619328	-0.140339	-0.100566	-0.203088	-0.293717	-0.33968	-0.160212
AMPD2	grey	-0.0137215	-0.195591	0.276748	-0.0513504	-0.276952	0.0870867	-0.44632	0.108572	0.0575942	-0.00657861	0.203325	-0.253993	0.001864	-0.0662563	-0.149693	-0.317884	0.542589	-0.421271	-0.392436	-0.14235
AMPD3	grey	0.0502354	0.386843	-0.141422	0.0561949	0.650211	-0.0741815	0.50294	-0.19798	-0.108401	0.0267563	-0.228524	0.0893021	0.01854	0.00961709	-0.123334	0.024154	-0.165106	0.370059	0.429696	-0.042021
AMPH	grey	-0.05223	0.0331772	0.111901	0.233859	0.397189	0.195294	0.373407	-0.0996543	-0.146161	-0.240345	0.15478	-0.145722	0.115576	-0.144522	-0.0540501	-0.0152471	-0.0277815	0.152303	0.0507857	-0.180004
AMZ2	grey	-0.00628304	-0.255696	-0.155037	-0.0252587	-0.308121	-0.213659	-0.619649	0.171323	0.18923	0.11466	-0.063835	-0.351658	-0.0343634	0.0406156	-0.0702552	0.0309725	0.151805	-0.166493	-0.401792	-0.241509
ANAPC11	grey	-0.632427	-0.00670643	-0.0106844	0.31374	0.368955	0.0331843	0.327606	-0.268559	-0.535394	-0.189785	0.0975309	0.0557854	0.281664	-0.0230923	0.00748213	0.0891019	0.0482819	0.149933	-0.0251675	0.106924
ANAPC13	grey	-0.416379	0.0973791	-0.0055097	0.116192	0.306897	0.0286185	0.454596	-0.382747	-0.450255	-0.0770352	0.00878098	0.345493	0.181452	0.126313	0.194491	0.0834795	0.0450411	0.217735	0.268503	0.389111
ANAPC15	grey	-0.0402805	0.321552	-0.0449419	0.258947	0.467302	0.0914903	0.854319	-0.273616	-0.278741	-0.223846	-0.128463	0.341593	0.25731	-0.0763161	0.0904254	0.25791	0.0216789	0.457397	0.69134	0.148559
ANAPC16	grey	-0.313588	0.0134255	0.130615	0.0674027	0.152042	0.0887182	0.0262243	-0.014512	-0.158164	0.290009	0.169489	-0.171783	0.00598995	0.421905	0.105057	-0.162345	-0.0571489	-0.0817097	0.0437475	-0.137118
ANAPC4	grey	0.567262	-0.0660346	-0.389536	-0.270371	-0.154278	-0.376324	0.0686792	0.169052	0.365794	0.111742	-0.536607	0.0503165	-0.271642	-0.049434	-0.0116161	0.123171	-0.369922	0.0221349	0.339651	-0.182382
ANAPC5	grey	0.0956702	0.114162	0.227072	-0.111793	-0.100439	0.147519	0.354018	0.0534144	-0.0619583	0.126383	0.00425719	0.0240151	-0.0976207	0.119177	0.0121589	0.264499	-0.04632	0.180195	0.601248	-0.196449
ANGEL2	grey	0.251663	-0.279055	-0.24338	-0.26556	-0.36574	-0.379529	-0.853622	0.346293	0.39146	0.183642	-0.178064	-0.493514	-0.255584	-0.0275942	-0.209485	-0.216197	-0.148162	-0.401536	-0.580695	-0.364234
ANKFY1	grey	0.15451	-0.119923	-0.153844	-0.101617	0.0724291	-0.00574928	0.521311	-0.203584	-0.100608	-0.145816	-0.180347	0.639619	-0.0296492	-0.10907	0.272828	0.125136	-0.359399	0.173128	0.394257	0.507282
ANKH	grey	0.147463	0.166497	-0.211244	-0.311851	-0.374275	-0.284356	-0.364834	0.282884	0.302254	0.216486	-0.261801	-0.240882	-0.251126	0.0722609	-0.0637745	-0.114762	-0.238036	-0.240698	0.0998286	-0.27635
ANKIB1	grey	0.499535	0.0858619	-0.276096	-0.184097	-0.0958404	-0.187027	0.490989	0.00719427	0.253355	0.0490139	-0.418745	0.415443	-0.149818	0.0356644	0.133258	0.480617	-0.334852	0.417561	0.661621	0.153819
ANKRA2	grey	-0.208143	-0.224959	-0.0988542	-0.0368478	-0.280778	-0.203734	-0.818742	0.26011	0.0763459	0.199111	0.0589028	-0.309704	-0.0144169	0.104232	-0.0406039	-0.193361	0.0755606	-0.355058	-0.689126	-0.0534915
ANKRD10-IT1	grey	0.295683	0.0799158	-0.0165591	0.0680111	0.049886	0.0219992	0.214075	-0.0665793	0.0725116	0.0321144	-0.0609979	0.00837175	0.141623	0.117408	-0.0112172	0.304847	-0.102731	0.361275	0.199471	-0.0971062
ANKRD11	grey	0.446515	-0.182046	-0.0331787	-0.113924	-0.259631	-0.15479	-0.430485	0.219122	0.311409	0.191763	-0.0408128	-0.260576	-0.171401	0.142924	-0.22996	-0.188449	0.273014	-0.222072	-0.178178	-0.203211
ANKRD12	grey	0.215415	-0.244991	-0.231407	-0.139677	-0.31958	-0.360303	-0.754173	0.406765	0.347273	0.0865358	-0.206198	-0.475747	-0.217986	-0.10038	-0.0824792	-0.198332	0.262641	-0.385567	-0.500331	-0.377505
ANKRD13A	grey	-0.197082	0.117103	0.213165	0.148234	-0.0338515	0.144592	0.00400022	-0.0814686	-0.182211	0.270005	0.154825	0.144711	0.182727	0.269818	-0.0479984	-0.150469	0.448166	-0.120998	0.0290513	0.280172
ANKRD17	grey	0.397345	-0.183697	-0.10847	-0.344625	-0.368491	-0.242765	-0.52976	0.426812	0.444124	0.267514	-0.176197	-0.285393	-0.36139	0.0175463	-0.138607	-0.114776	-0.100144	-0.28287	-0.258971	-0.30986
ANKRD27	grey	0.188878	-0.0336348	-0.309391	-0.21855	-0.113169	-0.270699	-0.163962	0.00235323	0.204902	0.0082906	-0.277789	0.0382933	-0.270166	-0.149801	-0.0907286	-0.0352146	-0.424967	-0.0988318	-0.166259	0.0210208
ANKRD28	grey	-0.18226	0.0316351	0.816396	0.0997545	0.169937	0.825289	-0.0326491	0.0249034	-0.0898118	-0.00285228	0.87182	-0.0163638	0.0611787	0.114159	0.0187102	-0.0913709	0.31421	0.025721	-0.0921083	0.0479118
ANKRD36B	grey	0.595998	-0.184839	-0.193719	-0.258822	-0.327406	-0.241327	-0.403857	0.33568	0.421814	0.239914	-0.279058	-0.185232	-0.312904	0.0254845	-0.0991997	0.0514508	-0.13448	-0.0812746	-0.0698483	-0.276373
ANKRD44	grey	0.121024	-0.296034	-0.13365	-0.223663	-0.365971	-0.284221	-0.934834	0.301955	0.368302	0.176006	-0.0455403	-0.51432	-0.230517	-0.0277694	-0.211976	-0.340512	0.0500153	-0.511754	-0.693424	-0.318521
ANKRD49	grey	-0.145237	0.0368449	-0.103941	-0.159624	-0.262014	-0.13994	-0.242539	-0.106853	-0.0744742	0.299978	-0.0429598	-0.119601	-0.0761867	0.266067	-0.0919842	-0.139144	-0.121583	-0.225005	-0.0842585	-0.0387835
ANKRD9	grey	-0.135278	0.566685	0.812899	0.015207	0.164474	0.704437	0.182574	0.00127684	-0.0995588	-0.153109	0.678614	-0.120897	-0.060201	-0.0536484	-0.0820402	-0.0853183	0.19639	0.0249097	0.115835	-0.117324
ANP32A	grey	-0.281993	-0.175941	0.116266	0.181217	0.0130993	0.0319345	-0.512121	0.106495	-0.0367606	-0.101126	0.24966	-0.358531	0.0782797	-0.0860735	-0.0691198	-0.261212	0.57394	-0.262106	-0.585067	-0.124754
ANP32B	grey	-0.0313486	0.552873	0.0499272	0.0772086	0.322275	0.151962	0.804937	-0.31604	-0.232342	-0.0399025	-0.0521961	0.376223	0.137616	0.114401	0.173441	0.256635	-0.0721595	0.444062	0.833981	0.168916
ANP32E	grey	-0.233221	-0.0596926	-0.204077	0.219882	0.106047	-0.0938417	-0.120752	-0.0602948	-0.0809972	0.0337772	-0.0484268	0.0715892	0.219261	0.066569	0.112362	0.211674	-0.138359	0.234263	-0.12064	0.150155
ANPEP	grey	-0.291791	0.0294871	-0.0652265	0.111699	0.19862	-0.0239747	0.37777	-0.221165	-0.310477	-0.204895	-0.0498009	0.165072	0.0621175	-0.0733695	0.110306	-0.073432	0.0302911	0.0127128	0.158764	0.211897
ANTXR2	grey	-0.0846087	-0.0436802	-0.163665	0.274158	0.160094	-0.0761402	0.192185	-0.233549	-0.23312	-0.188447	-0.104505	0.0567451	0.256936	-0.20908	-0.117341	-0.0677843	0.0203224	-0.072416	-0.0537903	0.143666
ANXA1	grey	-0.192915	0.0740599	0.0681719	0.254305	0.476028	0.164298	0.519338	-0.114803	-0.195504	-0.35428	0.103882	0.0194021	0.259683	-0.242175	0.0400864	-0.145042	-0.0737518	0.036521	0.243091	-0.0685445
ANXA11	grey	-0.487767	0.13	0.249097	0.299481	0.481999	0.304703	0.451183	-0.2637	-0.57248	-0.198589	0.262623	0.158999	0.227684	-0.0344223	-0.0306158	-0.163689	0.342403	0.122238	0.0785486	0.215739
ANXA2	grey	-0.162339	0.178449	-0.00703855	0.124456	0.320563	0.111133	0.906639	-0.292701	-0.316861	-0.309706	-0.0763844	0.42713	0.142255	-0.130845	0.229463	0.19837	-0.16821	0.34025	0.632206	0.238811
ANXA2 /// NHP2L1	grey	-0.0754658	0.0836202	-0.169126	0.0138329	0.154258	-0.063887	0.665296	-0.264009	-0.214738	-0.0224531	-0.227814	0.535267	0.0471103	0.10197	0.219209	0.623211	-0.0780352	0.5935	0.65671	0.308784
ANXA2P2	grey	-0.0412878	0.157154	-0.0510068	0.0853333	0.235513	-0.02337	0.484349	-0.0924883	-0.207997	-0.13701	-0.135459	0.109659	-0.0108249	-0.112992	0.0724197	0.148197	-0.0487959	0.16329	0.278616	0.0146577
ANXA2R	grey	0.0320006	0.0657539	-0.29328	-0.159502	-0.275307	-0.308744	0.0151911	-0.00431638	0.00372806	0.399536	-0.376803	0.0956634	-0.0576998	0.37385	-0.0179778	0.0180855	-0.0766982	-0.105511	0.352747	-0.00979763
ANXA4	grey	-0.325746	0.0399635	0.00307254	0.320263	0.511617	0.187676	0.654417	-0.207176	-0.348265	-0.189008	0.0547981	0.398484	0.293471	-0.0338856	0.218425	0.156456	-0.202655	0.365554	0.271862	0.325972
ANXA5	grey	-0.475316	0.0455465	0.0890515	0.160444	0.23557	0.116712	0.275656	-0.122472	-0.322601	-0.316005	0.146392	0.114089	0.145188	-0.207266	0.150468	-0.138144	-0.0711977	-0.0794272	-0.0591461	0.12625
ANXA6	grey	-0.137906	0.27834	-0.0354983	-0.0457456	0.0175721	0.0359238	0.103045	-0.123877	-0.0384794	0.215237	0.0356931	0.209425	-0.0271407	0.294045	0.0428691	0.149228	-0.174557	0.198405	0.274421	0.180479
ANXA7	grey	-0.396897	-0.222959	0.0699152	0.056999	-0.0325167	0.0032776	-0.639948	0.167744	-0.074979	-0.00995936	0.240507	-0.457154	-0.0840816	-0.0403966	-0.125196	-0.306629	0.185055	-0.370943	-0.669972	-0.227928
AOAH	grey	-0.177544	0.0492189	0.0589532	0.0434054	0.163057	0.179448	0.538964	-0.125943	-0.221694	-0.487506	0.0221552	0.131285	0.0727895	-0.418143	0.0641983	-0.167508	-0.016018	-0.101748	0.188577	0.02277
AP1G2	grey	0.524137	-0.0488068	-0.25305	-0.182989	-0.0756343	-0.249271	0.0742193	-0.0370925	0.306849	0.127621	-0.376752	0.104495	-0.169875	-0.00914164	0.166756	0.136394	-0.193988	0.158082	0.373788	-0.0810861
AP1M1	grey	-0.179752	-0.277894	-0.115805	-0.020198	-0.0194706	-0.114758	-0.526057	0.248028	-9.71e-05	-0.0218251	0.0623297	-0.404235	-0.0621923	-0.100276	-0.187758	-0.362464	-0.0577218	-0.427924	-0.556964	-0.289815
AP1S2	grey	-0.178845	0.0938448	-0.0230363	-0.0117789	0.109558	0.0382065	0.694925	-0.218709	-0.236639	-0.337489	-0.121431	0.213547	0.0491591	-0.258216	0.0400593	-0.0748266	-0.21113	-0.0262669	0.514293	0.0491798
AP2A2	grey	0.219394	0.254896	-0.068671	-0.0162331	0.189987	0.0365298	0.78085	-0.183646	-0.0499176	-0.157336	-0.210178	0.280897	-0.0223326	-0.135275	0.0850352	0.0495496	-0.257625	0.165934	0.690079	0.0238588
AP2B1	grey	-0.41247	0.416417	0.20747	0.114685	0.0294067	0.17453	-0.0714355	-0.0659672	-0.316504	0.123887	0.278297	-0.0254109	0.191105	0.201623	0.0120345	-0.0409376	0.00168869	-0.00177345	-0.0360511	0.0834
AP2M1	grey	-0.190538	-0.0164617	0.241429	0.132018	0.294191	0.270968	0.657012	-0.133008	-0.239474	-0.285472	0.113286	0.130245	0.130975	-0.115296	0.015547	-0.043955	0.00334032	0.118271	0.409326	-0.0411341
AP2S1	grey	-0.352397	0.273486	0.361616	0.143658	0.316511	0.393777	0.78668	-0.235796	-0.400515	-0.321885	0.275431	0.174206	0.135523	-0.104658	0.0784344	-0.00886696	-0.00648742	0.148178	0.446995	0.0484179
AP3D1	grey	0.29471	0.117859	-0.0697837	-0.0977287	0.0771865	0.00281848	0.72892	-0.184728	-0.0212503	-0.150537	-0.250421	0.388254	-0.0265396	-0.0895992	0.0987937	0.35451	-0.191925	0.376765	0.723116	0.111454
AP3M1	grey	-0.146067	0.0479026	-0.279017	-0.163424	0.233053	-0.166289	0.476166	-0.163005	-0.154898	-0.214354	-0.23787	0.255343	-0.0771381	-0.168849	0.0470606	0.0597746	-0.585862	0.129439	0.252233	0.171402
AP3S1	grey	-0.612041	0.0487834	0.225875	0.357297	0.452152	0.22174	-0.24612	-0.0649766	-0.359638	-0.0736585	0.43334	-0.231212	0.29376	0.0166299	-0.0557783	-0.244138	0.206802	-0.0859224	-0.512676	0.00185508
AP5M1	grey	-0.134773	-0.095184	-0.250528	-0.113364	-0.0449743	-0.244105	-0.469696	0.254649	0.0609714	0.0307332	-0.0977397	-0.204312	-0.218554	-0.0800253	-0.223494	-0.295264	-0.34138	-0.32701	-0.484551	-0.0166067
APAF1	grey	-0.309221	-0.107299	-0.0117316	0.151558	0.220776	-0.0476128	-0.412119	0.0095148	-0.182196	-0.0989884	0.162772	-0.210651	0.0601128	-0.165496	-0.159405	-0.313587	-0.106097	-0.229021	-0.676399	0.066413
APBB1IP	grey	0.0603258	0.199017	-0.0115977	0.0768163	0.2518	0.133513	0.870668	-0.316779	-0.226807	-0.197734	-0.105348	0.437084	0.135739	-0.0468028	0.129673	0.172327	-0.12103	0.331803	0.711387	0.282701
APEX1	grey	-0.000877771	0.213849	-0.229206	-0.0107568	0.110368	-0.190977	0.537973	-0.0922791	-0.091731	0.125143	-0.301781	0.0790616	0.00801259	0.200075	-0.0850664	-0.00446077	-0.221991	0.0768154	0.689289	-0.0912152
APH1A	grey	-0.14178	-0.168731	0.14277	0.0178136	-0.0235038	0.0345932	-0.469811	0.171518	0.108649	0.0884351	0.251585	-0.368464	0.0993017	0.0841193	-0.102594	-0.359095	0.101343	-0.361208	-0.431941	-0.238782
API5	grey	-0.0189653	-0.162421	-0.36768	-0.210835	-0.228489	-0.438714	-0.549479	0.309802	0.209737	0.229562	-0.299663	-0.315167	-0.200186	0.0718335	-0.203341	-0.153313	-0.344331	-0.369606	-0.303036	-0.245181
APIP	grey	-0.264532	0.0766092	-0.199042	0.0394354	0.322029	-0.0861571	0.529935	-0.192092	-0.293338	-0.227583	-0.1947	0.227434	0.0884847	-0.142195	0.148152	-0.104577	-0.305401	0.144135	0.218046	0.130804
APLP2	grey	-0.349416	-0.131869	0.0569456	0.0749629	0.131483	0.0448899	0.139382	0.00179075	-0.260906	-0.381828	0.109975	-0.0874109	0.0851041	-0.281611	-0.0245378	-0.310805	0.149349	-0.252201	-0.118054	-0.0280174
APMAP	grey	-0.242001	0.133602	0.120553	0.365951	0.755751	0.263634	0.18709	-0.0720347	-0.185388	-0.14447	0.263209	-0.0284308	0.302822	-0.0177962	-0.0276617	-0.0881447	0.127084	0.312916	0.0270712	0.0183638
APOA1BP	grey	0.0359859	0.271893	-0.0966036	0.0651742	0.069509	-0.0332127	0.648507	-0.354432	-0.157593	0.0365048	-0.246307	0.328754	0.0866665	0.112312	0.131885	0.396005	-0.022885	0.399349	0.683184	0.0831369
APOBEC3A /// APOBEC3A_B	grey	-0.353805	-0.09152	0.124683	0.280223	0.17556	0.235937	0.113502	-0.238862	-0.37459	-0.131871	0.243862	0.56418	0.205099	0.0350159	0.282569	0.142541	0.311355	0.212072	-0.143694	0.696663
APOBEC3B	grey	-0.107541	-0.0978324	-0.157676	-0.0329843	-0.0525366	-0.14366	0.0862583	-0.0871323	-0.0727057	-0.0772395	-0.169125	0.249786	0.0933707	-0.0960298	0.0734244	0.266928	-0.0713992	0.174153	0.0169377	0.248783
APOBEC3C	grey	0.173086	-0.0722476	-0.0891397	-0.222143	-0.310179	-0.125755	-0.334355	0.269618	0.385131	0.219475	-0.111729	-0.0329119	-0.135101	0.103071	-0.0140193	0.203573	-0.242749	0.0451772	-0.110292	-0.0664848
APOBEC3G	grey	-0.00872142	0.105692	-0.0408574	-0.0903188	-0.018016	0.0587843	0.341092	-0.105364	0.0101434	-0.0237773	-0.0732436	0.474727	0.0758309	0.0768801	0.181514	0.534203	-0.289911	0.464166	0.364067	0.372565
APOBR	grey	-0.125716	-0.0586069	0.0661037	0.131989	0.172227	0.149984	0.434949	-0.224522	-0.340215	-0.266978	0.0540691	0.31312	0.201902	-0.138906	0.0451424	-0.036617	0.212861	0.137677	0.10749	0.346607
APOL3	grey	-0.0781462	0.0112136	-0.230279	-0.0903123	-0.246578	-0.239099	-0.483613	0.070048	0.0974328	0.149569	-0.126789	-0.0599515	0.0502483	0.00569331	0.0170692	-0.163075	-0.0625563	-0.279814	-0.303178	0.0268515
APOL6	grey	-0.0775521	-0.0460848	-0.0715923	-0.050284	-0.201205	-0.067277	-0.270557	0.0493466	0.0566459	0.0410442	0.0308654	0.186059	0.294827	0.0557826	0.104498	-0.151605	-0.111879	-0.201842	-0.125301	0.310798
APOLD1 /// DDX47	grey	0.0998975	0.0953384	-0.2642	-0.155433	-0.0452507	-0.210908	0.660975	-0.161529	-0.0695081	0.112416	-0.421993	0.4604	-0.0761084	0.186162	0.138473	0.357474	-0.122241	0.318185	0.79456	0.200009
APOPT1	grey	0.887453	-0.0593469	-0.181592	-0.243685	-0.124896	-0.217018	0.0466402	0.193742	0.640231	0.0207173	-0.359297	-0.0575983	-0.297604	-0.128099	0.0346645	0.0927615	-0.110184	0.0560618	0.368489	-0.270001
APP	grey	-0.198691	0.0360614	0.458847	0.167511	0.253384	0.391404	0.0178848	0.0582269	-0.0580092	-0.365971	0.436038	-0.314154	0.0284864	-0.339137	-0.0728931	-0.156226	0.115223	-0.072562	-0.131818	-0.287336
APPL1	grey	0.325142	-0.181016	-0.18691	-0.324625	-0.114874	-0.233564	0.0321451	0.332604	0.344182	0.0931236	-0.335113	-0.136406	-0.375148	-0.0693121	-0.0963904	-0.0495694	-0.306255	-0.134904	0.213436	-0.318515
APRT	grey	-0.2245	0.0973631	-0.222691	-0.120961	-0.149962	-0.207075	0.131518	-0.0307732	-0.209612	0.0182751	-0.220617	-0.0387322	-0.163505	0.0141801	-0.101592	-0.0252572	0.0927055	-0.128226	0.300984	-0.11089
AQP10	grey	-0.175715	0.161715	0.821265	0.0381386	0.295679	0.809541	0.276342	-0.0122362	-0.168435	-0.243217	0.718853	-0.0174535	-0.0190524	-0.116472	0.00409101	-0.0143023	0.0468462	0.116464	0.0897806	-0.0556849
AQP3	grey	0.161051	0.0674569	-0.278456	-0.17509	-0.277933	-0.289341	-0.122081	-0.0690838	0.0698426	0.0401655	-0.32722	0.173054	-0.14784	-0.0434558	0.0596034	0.645098	-0.106754	0.423071	0.10787	0.129323
AQP9	grey	-0.314757	0.0305542	0.268329	0.22513	0.0169093	0.219871	0.160737	-0.252368	-0.372274	-0.0937887	0.248699	0.168574	0.225594	0.0435726	0.0191419	-0.0335889	0.610629	0.0308358	-0.0524345	0.327443
ARAP1	grey	0.310174	-0.24462	0.0439132	-0.0876423	0.0668752	0.0724497	0.45109	-0.0668784	0.0740806	-0.134249	-0.133096	0.240968	-0.0108182	-0.116545	0.0476149	-0.0404343	-0.0846947	0.0139121	0.36274	0.0863134
ARAP2 /// LOC101928667	grey	0.172146	-0.166232	-0.172696	-0.17271	-0.2201	-0.0728545	-0.215042	0.236742	0.337618	0.0944225	-0.0895382	0.157204	-0.0195444	0.0542414	0.0137908	-0.063526	-0.162818	-0.121457	-0.0490901	0.127455
ARCN1	grey	0.00971397	0.3299	-0.224694	-0.0731794	0.12944	-0.120359	0.751946	-0.233427	-0.147429	-0.0311723	-0.331195	0.468962	0.065815	0.0555117	0.0887669	0.375749	-0.282361	0.40836	0.75518	0.27997
ARF3	grey	-0.307116	0.107168	0.571394	0.146712	0.330547	0.544302	0.441567	-0.210592	-0.313981	-0.234361	0.523331	-0.0147792	0.146481	-0.0727619	-0.0103422	-0.269702	0.11653	-0.102335	0.123756	-0.0326303
ARF4	grey	-0.587556	0.0281947	0.222225	0.300772	0.224197	0.240493	-0.0706626	-0.189503	-0.419602	-0.1837	0.403082	-0.0790797	0.18755	-0.0421831	-0.088909	-0.163541	0.338399	-0.0893293	-0.364483	0.121267
ARF5	grey	-0.212621	0.326676	0.210722	0.158301	0.409352	0.254121	0.602624	-0.10451	-0.308673	-0.187588	0.112276	0.0839559	0.148952	-0.080275	-0.0777197	-0.082075	0.185605	0.0472381	0.454274	-0.0397473
ARF6	grey	-0.328474	0.0868712	0.0520113	0.267741	0.11079	0.0343208	0.212052	-0.191271	-0.210971	-0.035504	0.0262145	0.210791	0.222586	0.0507366	0.142638	0.183195	0.505544	0.130569	0.196168	0.169199
ARFGAP2	grey	0.267777	0.216695	-0.0724609	-0.130473	-0.0385483	-0.0371927	0.548913	-0.00690282	0.0493367	-0.0077073	-0.243278	0.225326	-0.0326069	0.0298728	0.0861042	0.150258	-0.0220886	0.146329	0.722191	-0.0519884
ARFGAP3	grey	-0.40666	-0.161596	0.0448879	0.117076	-0.0733186	-0.0556515	-0.632568	0.132936	-0.097556	0.038895	0.193123	-0.282652	0.11666	-0.0089726	-0.223535	-0.0462044	0.349814	-0.178327	-0.645767	-0.0413639
ARFGEF1	grey	0.338559	0.153297	-0.317448	-0.0891525	0.27616	-0.240041	0.518422	-0.0321452	0.112443	-0.0775123	-0.43782	0.0928815	-0.1065	-0.135476	-0.12018	0.104609	-0.322204	0.220588	0.516223	-0.119333
ARG1	grey	-0.149184	0.152005	0.195786	0.416905	0.88959	0.382261	0.34755	-0.190101	-0.226764	-0.199464	0.308154	0.0251911	0.257427	-0.110282	-0.0169762	-0.0589088	0.0354957	0.346377	0.0679475	0.019941
ARGLU1	grey	0.434524	-0.259597	-0.265707	-0.0840468	-0.26651	-0.342669	-0.695983	0.274468	0.555418	0.271673	-0.259852	-0.457419	-0.162486	0.0159739	-0.182705	-0.159149	0.0164425	-0.28846	-0.323286	-0.432641
ARHGAP1	grey	0.075313	0.0956204	0.0208202	-0.103546	0.176647	0.109727	0.354036	-0.0142061	0.0423787	-0.300209	0.010572	0.0720369	-0.0249277	-0.322127	-0.00721349	-0.292831	-0.171177	-0.151818	0.286253	-0.0349501
ARHGAP15 /// LOC101928361	grey	-0.102186	0.216395	-0.195624	-0.0337331	-0.0566179	-0.121776	0.21916	-0.168529	-0.120485	0.199895	-0.21202	0.335884	0.0651916	0.234561	0.187553	0.145567	-0.0572584	0.120179	0.462924	0.308874
ARHGAP17	grey	-0.180305	-0.0300823	-0.217776	-0.0130497	0.0158038	-0.102475	0.366478	-0.175347	-0.325358	0.401467	-0.197076	0.521695	0.0344529	0.486537	0.232077	-0.0108134	-0.270672	0.0573367	0.226615	0.460856
ARHGAP21	grey	-0.138085	-0.0282181	0.760675	-0.0588224	-0.0686944	0.560425	-0.425219	0.290058	0.0977805	-0.187216	0.720396	-0.385686	-0.0909759	-0.17648	-0.172367	-0.296861	0.13727	-0.30175	-0.470468	-0.261598
ARHGAP25	grey	0.0169914	0.0312182	-0.0984641	0.00434415	0.0468628	0.0225705	0.473805	-0.208083	-0.216413	0.0813074	-0.127502	0.541556	0.149868	0.178514	0.118321	0.142089	-0.129772	0.26164	0.416586	0.538384
ARHGAP26	grey	0.0375628	-0.0121092	0.306344	0.159571	0.0761496	0.251768	0.252148	-0.143787	-0.138735	-0.177071	0.196875	0.115848	0.123968	-0.0901766	-0.0272831	-0.13625	0.342701	0.00756822	0.080784	0.199697
ARHGAP27	grey	0.349227	-0.351084	-0.0923869	-0.234296	-0.0820301	-0.0831189	0.0645729	0.0941274	0.186636	-0.0401813	-0.152722	0.135885	-0.206323	-0.114568	0.0867078	-0.182506	-0.172129	-0.182129	0.0409383	0.101609
ARHGAP30	grey	0.167356	-0.135457	-0.139398	0.0143825	0.0843261	-0.0287325	0.695703	-0.194745	-0.084279	-0.156013	-0.236593	0.457182	0.186766	-0.052697	0.16251	0.245681	-0.157752	0.298358	0.599143	0.255205
ARHGAP9	grey	0.0646261	0.223167	0.162835	0.147176	0.270912	0.268942	0.678312	-0.322703	-0.241582	-0.0815185	0.0717611	0.35501	0.195504	0.0595451	0.0921303	-0.0353436	0.133521	0.19722	0.576398	0.257205
ARHGDIA	grey	-0.327135	0.198867	0.357566	0.152387	0.250614	0.359384	0.178617	-0.198701	-0.290452	-0.0694697	0.426037	0.0817102	0.237385	0.0671321	-0.00576378	-0.0310211	0.121891	0.0986124	0.0645116	0.138219
ARHGEF1 /// LOC100505585	grey	0.557113	-0.334691	-0.217292	-0.264732	-0.28638	-0.276153	-0.279369	0.110668	0.371459	0.32214	-0.313213	-0.125951	-0.312355	0.136591	-0.0961986	-0.0501767	0.170737	-0.149418	-0.0102197	-0.212827
ARHGEF12	grey	-0.120486	0.537614	0.782093	-0.0409329	0.0445205	0.650994	-0.0563297	0.116534	-0.00783251	-0.109845	0.694906	-0.206997	-0.0737712	-0.0523824	-0.0986281	-0.134412	0.0790956	-0.0633882	-0.0472814	-0.132261
ARHGEF18	grey	0.240268	0.0773802	-0.153646	-0.217498	-0.110206	-0.12623	0.333044	-0.0916784	0.017731	0.400446	-0.286625	0.36897	-0.253712	0.410306	0.0711468	0.188794	-0.136253	0.179085	0.561408	0.189492
ARHGEF2	grey	-0.309216	0.235542	-0.0139301	0.176304	0.34795	0.128485	0.489405	-0.314201	-0.42566	-0.01895	0.116945	0.272495	0.275959	0.156126	0.0255764	0.000371986	-0.195018	0.140696	0.213545	0.296399
ARHGEF3	grey	-0.125821	-0.260635	-0.142302	-0.209395	-0.210679	-0.0672403	-0.51452	0.115399	0.108929	0.016433	0.0728594	0.0608625	-0.0465437	-0.0316678	0.0188518	-0.1293	-0.302871	-0.213111	-0.40773	0.237391
ARHGEF40	grey	-0.0398889	-0.0462092	0.287523	0.274401	0.166645	0.266486	0.418964	-0.170671	-0.219043	-0.235559	0.223865	-0.068254	0.195307	-0.155616	-0.0650024	-0.105777	0.100242	-0.029919	0.0515786	-0.0527124
ARHGEF6	grey	0.12115	-0.167707	-0.304066	-0.243143	-0.275576	-0.379735	-0.215364	0.152785	0.216018	-0.0143733	-0.367141	-0.242497	-0.146465	-0.165437	-0.0524135	-0.254638	-0.0384142	-0.361806	0.0691168	-0.322001
ARID1A	grey	0.386041	-0.273925	-0.0251547	-0.228511	-0.293133	-0.178922	-0.766494	0.327793	0.498052	0.17341	0.00897503	-0.484819	-0.259318	-0.035467	-0.280457	-0.321434	-0.0174041	-0.437268	-0.567013	-0.365791
ARID1B	grey	0.247537	-0.275785	0.0472059	-0.0994011	-0.263402	-0.0690206	-0.791489	0.252015	0.313799	0.371717	0.148892	-0.441788	-0.166648	0.263654	-0.145216	-0.276391	0.230887	-0.398563	-0.530579	-0.296765
ARID4B	grey	-0.267565	-0.17023	-0.191862	-0.0642363	-0.320498	-0.252855	-0.629381	0.0373901	-0.110521	0.257035	-0.0541918	-0.0754735	-0.0324646	0.172063	-0.174411	-0.1764	0.135533	-0.329231	-0.607825	0.19041
ARID5B	grey	0.111745	0.22235	-0.118589	-0.00976967	-0.169615	-0.122288	0.0151957	-0.204711	-0.0164985	0.435914	-0.156917	0.302059	0.013624	0.424312	0.138969	0.240824	0.123905	0.203794	0.304147	0.268878
ARIH2	grey	-0.509491	-0.0433088	0.317182	0.180512	-0.0310683	0.315381	-0.322654	-0.0429126	-0.276558	-0.00277553	0.503399	-0.14874	0.197728	0.103516	0.0312755	-0.170808	0.317595	-0.172032	-0.441818	0.0570677
ARL11	grey	-0.445484	-0.110874	0.0725666	0.0562327	0.115329	0.00109172	-0.432545	0.067876	-0.231676	-0.0535987	0.24072	-0.21467	0.0473212	-0.0519931	-0.158586	-0.306031	-0.0379065	-0.253817	-0.679315	0.0723103
ARL15	grey	-0.351331	0.0533046	0.761701	0.220593	0.159276	0.789703	-0.10444	-0.109351	-0.23316	-0.091379	0.899166	-0.156984	0.219266	0.046639	-0.105677	-0.224144	0.234465	-0.111058	-0.302942	-0.00237532
ARL4A	grey	-0.163467	0.190245	0.233194	0.318356	0.539154	0.281737	0.407785	-0.163895	-0.239186	-0.192834	0.252998	-0.0170459	0.126878	-0.0425003	0.0261322	-0.00901732	-0.00213327	0.212887	0.102994	-0.0476455
ARL4C	grey	0.0772607	0.179132	-0.130187	-0.170806	-0.256198	-0.0900305	-0.0995869	0.0349922	0.140734	0.0728595	-0.131982	0.141854	-0.0227905	0.0782707	0.0357642	0.124507	0.00347202	0.0564515	0.281319	0.117129
ARL5A /// LOC101929356	grey	-0.230115	-0.257091	-0.0460369	-0.0230904	-0.242368	-0.161439	-0.756262	0.160442	0.105577	0.0233445	0.112547	-0.469348	-0.0546374	-0.0598909	-0.0671303	-0.239334	0.007206	-0.399445	-0.697364	-0.236549
ARL6IP1	grey	-0.331606	0.430697	-0.131089	0.0410223	-0.100627	-0.117298	0.0541292	-0.0250119	-0.248095	0.0190923	-0.0600499	-0.0574255	0.0910517	0.0555768	-0.090187	0.294799	-0.0572289	0.160753	0.0800531	-0.00890151
ARL6IP4	grey	-0.0926666	0.139636	0.0551621	-0.00325698	0.306382	0.138972	0.785268	-0.249626	-0.201007	-0.111564	-0.106282	0.244965	-0.0271932	-0.037277	0.00390334	0.141282	0.0201627	0.265545	0.700422	0.00272927
ARL6IP5	grey	-0.446885	0.0968954	0.217399	0.143198	0.325143	0.388674	0.427809	-0.237257	-0.363367	-0.215493	0.328359	0.197611	0.212993	-0.0721298	0.0874448	-0.116784	-0.20196	-0.00471498	0.31582	0.197277
ARL6IP6	grey	-0.467088	-0.0978099	0.0204441	0.291597	0.170116	0.00481007	-0.52157	0.0345715	-0.174278	0.0295091	0.233385	-0.204551	0.272004	0.0245804	-0.0324836	-0.190672	-0.0286802	-0.14641	-0.652313	0.104824
ARL8B	grey	-0.367868	0.0228996	-0.0321487	0.0763862	0.227055	0.0669611	0.407932	-0.180651	-0.344217	-0.402357	0.0311956	0.0622677	0.0909059	-0.272391	-0.0556611	-0.179824	-0.0887657	-0.142016	0.0661506	0.034685
ARMC2-AS1 /// ATP5J2	grey	-0.25298	0.287316	-0.1384	0.239502	0.505765	0.0352708	0.818966	-0.346819	-0.421443	-0.252686	-0.133145	0.470639	0.21833	-0.0895778	0.184493	0.351549	-0.148518	0.573323	0.521937	0.317277
ARMCX3	grey	-0.19105	-0.196557	0.55607	-0.0428627	-0.0159827	0.478867	-0.228421	0.129728	-0.0769884	-0.162884	0.570874	0.0500793	-0.0847918	-0.0875422	0.10612	0.240179	-0.0210323	0.186208	-0.386703	0.143554
ARMCX6	grey	-0.378058	0.230619	0.709685	0.0356497	0.178147	0.736841	0.302708	-0.160681	-0.329889	0.028041	0.695789	0.154258	0.101622	0.209433	0.0861016	0.108928	0.116592	0.157114	0.211676	0.117024
ARPC1A	grey	-0.115534	-0.0179213	-0.0287049	0.050924	0.233812	0.0830287	0.806909	-0.269068	-0.195244	-0.222189	-0.137066	0.300709	0.0491717	-0.0824578	0.0917421	0.0486339	-0.0823719	0.17777	0.588616	0.105853
ARPC1B	grey	-0.107959	0.133537	0.292551	0.108321	0.390376	0.385006	0.87082	-0.272419	-0.275565	-0.295319	0.175927	0.316564	0.117652	-0.101024	0.125883	0.0804392	-0.0565237	0.267649	0.649938	0.138974
ARPC2	grey	-0.0587241	0.108927	0.0488208	0.00924541	0.26249	0.148839	0.487041	0.0801072	0.114792	-0.21385	-0.0278958	0.124257	0.0350778	-0.156513	0.135911	0.0117196	-0.0708655	0.166989	0.548033	-0.0342895
ARPC3	grey	-0.276239	0.127066	-0.0117767	0.132202	0.468862	0.0756516	0.609903	-0.160715	-0.225127	-0.184552	-0.0423968	0.154651	0.108353	-0.049758	0.0790979	-0.061951	0.0851097	0.130598	0.485693	0.0497556
ARPC4 /// ARPC4-TTLL3	grey	-0.0399299	0.0751365	-0.0326175	-0.147055	-0.0510036	-0.00131538	0.339594	0.0490287	0.129138	-0.156632	-0.142408	-0.0175202	-0.118872	-0.144213	0.0519029	0.0664076	0.078489	0.0120035	0.371704	-0.156595
ARPC5	grey	-0.168549	0.0702085	0.193825	0.155081	0.446872	0.29891	0.671397	-0.136841	-0.195472	-0.278612	0.143717	0.246532	0.15854	-0.121561	0.117313	-0.107777	-0.0260464	0.185718	0.524458	0.152596
ARPC5L	grey	0.181438	-0.0689204	-0.0826424	-0.0188668	0.0144444	0.0344887	0.454091	-0.043458	0.0544028	-0.0564796	-0.168156	0.405637	0.0484753	0.0420466	0.151023	0.5707	-0.0410877	0.572977	0.538801	0.211804
ARPP19	grey	-0.417903	-0.223285	0.177613	0.0570332	-0.159447	0.0996414	-0.75363	0.216701	-0.0432087	0.0334051	0.363477	-0.275706	0.00345072	-0.0376641	-0.0968367	-0.162522	0.125985	-0.275446	-0.795115	0.0287561
ARRB1	grey	-0.21185	-0.0403404	0.132837	0.0231579	0.14371	0.215651	0.621028	-0.128884	-0.249774	-0.293518	0.0854141	0.344379	0.11616	-0.153727	0.139087	-0.0846171	-0.110858	-0.0228166	0.331146	0.206667
[truncated: 4,335 more rows]

## Sheet: GSE81622
datSummary	colorNEW	kMEblack	kMEblue	kMEbrown	kMEcyan	kMEdarkred	kMEgreen	kMEgreenyellow	kMEgrey	kMEgrey60	kMElightcyan	kMElightgreen	kMElightyellow	kMEmagenta	kMEmidnightblue	kMEpink	kMEpurple	kMEred	kMEroyalblue	kMEsalmon	kMEtan	kMEturquoise	kMEyellow
[truncated: 3,756 more rows]

[truncated: 1 more sheets: GSE4588(B Cell)]
