# Supplementary material for: Identification of key biomarkers and immune infiltration in systemic lupus erythematosus by integrated bioinformatics analysis
Source: J Transl Med. 2021 Jan 19;19:35. doi: 10.1186/s12967-020-02698-x (PMC7814551; doi:10.1186/s12967-020-02698-x)
Supplement: Supplementary file 19 — Additional file 19: Table S14. PCA results of immune cell infiltration. [file 12967_2020_2698_MOESM19_ESM.xls]

## Sheet: GSE4588(B Cell)
PC1	PC2	PC3	PC4	PC5	PC6	PC7	PC8	PC9	PC10	PC11	PC12	PC13	PC14	PC15	PC16
GSM101962	-0.406844	-0.413925	-0.667205	-0.279611	-0.0272535	0.453811	-0.33595	0.149479	1.42302	-0.503375	-0.298843	0.342274	-0.0521125	-0.219554	0.0783628	-3.33067e-16
GSM101963	1.09138	-1.03944	-1.42671	0.121554	-0.344241	0.902443	-0.519897	1.95452	0.0304721	-0.380778	0.0779853	-0.105124	0.262413	0.000351603	-0.071996	1.38778e-16
GSM101964	-2.48048	-1.96363	2.96142	1.0656	0.973359	0.588322	-2.10275	-0.643098	-0.31365	-0.0595848	0.23376	0.0831124	0.0417304	0.0200204	0.00148694	-7.77156e-16
GSM101965	-1.01786	-3.04383	1.95157	-3.64279	-1.03096	0.405737	1.26008	-0.355427	-0.248523	-0.0492496	-0.27328	-0.065839	0.0470459	0.00126362	-0.00413975	-1.38778e-16
GSM101966	0.294899	-1.73177	-1.93131	0.17387	0.559069	-0.608798	-0.0676079	-0.215623	0.587653	0.38701	-0.389311	0.343538	0.00548346	0.339221	0.0186516	-8.32667e-17
GSM101967	0.237054	-1.7868	-2.63726	0.24648	0.232078	-0.149402	-0.38426	0.339723	-1.25444	-0.449463	-0.354577	-0.134299	-0.276378	-0.0642757	0.0205488	8.32667e-17
GSM101968	2.24731	-0.744126	-1.16373	0.969977	-2.0234	0.656394	-0.0773304	-1.07111	-0.0627092	0.941106	0.467965	0.353458	-0.0383317	-0.103787	-0.0563991	2.22045e-16
GSM101969	2.97077	0.345268	1.83647	0.675327	-1.20371	-1.27025	-0.360128	0.762294	-0.24748	0.635985	-0.121589	-0.308237	0.0807571	-0.008767	0.112796	-2.498e-16
GSM101970	3.23645	2.42735	1.04608	-1.60761	0.0298052	-1.37791	-0.959283	-0.653244	0.16747	-0.679115	-0.350899	0.0358698	-0.0469716	0.00684654	-0.0870862	1.94289e-16
GSM102710	-0.00374161	-1.4109	-0.667933	1.2571	2.32557	-1.53565	1.14665	-0.7181	0.0104632	0.17514	0.0644247	-0.18043	0.170252	-0.158459	-0.0266659	-5.55112e-17
GSM102711	-4.15589	2.39535	-0.676229	0.902436	-1.01481	0.368151	-0.0935974	-0.346166	0.182538	0.507045	-0.874742	-0.484401	0.0232957	-0.00984412	-0.0340269	4.16334e-16
GSM102712	0.43675	0.148527	2.99677	2.64868	0.0824166	0.413641	1.49127	0.888736	0.207936	-0.275615	-0.0798562	0.156154	-0.198452	0.0551565	-0.0440465	-5.55112e-16
GSM102713	-2.6516	0.228957	-0.645341	-1.04128	-0.484742	-1.17706	-0.0977381	0.495955	0.587048	0.00249787	1.1612	-0.375645	-0.152126	0.0458939	-0.0104145	-3.60822e-16
GSM102714	0.925554	2.46949	0.123148	-2.04908	2.39593	1.32822	0.0167434	0.5962	-0.184775	1.00734	0.104528	0.0805889	-0.0741611	-0.0205362	0.00908152	6.93889e-18
GSM102715	-2.73413	2.81457	-0.390035	-0.043292	-0.575806	-0.637173	0.533816	0.100147	-0.874195	-0.42836	0.242786	0.704889	0.139513	0.00958462	0.0366526	-8.60423e-16
GSM102716	2.01039	1.30492	-0.709701	0.602623	0.106685	1.63952	0.549986	-1.28429	-0.0108317	-0.830585	0.390446	-0.44591	0.0680429	0.106884	0.0571946	-8.32667e-17

## Sheet: GSE4588(CD4T Cell)
PC1	PC2	PC3	PC4	PC5	PC6	PC7	PC8	PC9	PC10	PC11	PC12	PC13	PC14	PC15	PC16	PC17	PC18
GSM101869	0.675118	-0.737504	0.912817	-0.184742	0.0804286	-0.580666	0.317116	-1.03854	1.24034	-0.689216	0.0109964	-0.318432	0.398633	-0.273197	0.204561	-0.171638	-0.0826848	5.20417e-17
GSM101870	0.821174	-0.62884	-1.70506	1.04809	1.65711	1.68827	0.621013	-0.254461	-0.738053	0.564911	-0.609595	0.0995027	0.200072	-0.3547	0.136596	-0.162204	0.0526015	1.9082e-16
GSM101871	1.85568	0.306701	-0.0543381	-1.32746	2.04367	-2.78689	1.37702	1.37255	-0.595903	-0.271891	-0.171368	-0.0468292	-0.0196858	0.0690051	-0.0116306	0.00231717	-7.26443e-05	8.32667e-17
GSM101872	1.8533	0.938596	-0.140172	-0.821937	-0.130767	0.286022	-0.135351	0.385187	1.61576	-0.52755	0.288401	-0.0994157	-0.197055	-0.459601	-0.14632	0.138173	0.0745009	3.57353e-16
GSM101873	2.09406	-0.572748	-2.05046	-0.887878	-0.614459	0.391295	-0.849578	0.132407	0.196842	0.54176	-1.11684	-0.78171	-0.304165	0.136031	0.0480745	0.178155	-0.0463626	-5.89806e-17
GSM101874	1.97935	0.600891	0.450075	0.137353	1.54106	-0.173735	-1.43258	-0.669301	0.296441	0.703964	0.594201	0.65987	-1.12316	0.151492	0.0893538	-0.0524724	-0.0142353	2.5327e-16
GSM101875	2.19085	-0.306411	0.354518	-0.909566	-1.75142	-0.16298	-1.03254	0.334752	-0.0262913	-0.464198	-0.0843482	-0.231229	0.247399	0.42685	0.0444389	-0.252507	0.0689459	8.84709e-16
GSM101876	2.00989	-0.962265	-0.0427125	0.434474	0.728386	1.53335	0.73576	-0.0202799	0.14543	-0.334579	0.704232	0.313641	0.796999	0.406383	0.174525	0.213451	-0.00145245	-3.1225e-17
GSM101877	1.04608	1.3604	0.531825	-0.518065	-2.60268	0.171387	1.20132	0.651212	-0.0462917	0.679514	-0.331267	1.2148	-0.00645166	-0.128299	0.0172434	-0.00693725	-0.031306	-2.25514e-16
GSM101878	1.78334	-0.263442	-0.428275	0.361992	0.335533	1.13844	-0.724498	0.445043	-0.823634	-0.402453	0.406716	-0.0222704	0.269938	-0.0899963	-0.450324	-0.084115	-0.0636726	3.01842e-16
GSM101887	-4.69477	-0.310387	0.929651	-4.39747	0.677986	1.38471	0.0174794	-0.101862	-0.261713	-0.112936	-0.0109076	0.0432635	-0.127313	0.0336052	0.00117479	-0.00525552	-0.00174534	7.97973e-17
GSM101888	-0.72848	-0.0163618	1.452	0.521927	-0.0126929	-1.36453	-1.79432	-1.14086	-1.01547	-0.528819	-0.563275	0.526551	0.539399	-0.190802	0.0186893	0.15768	0.0198583	-3.64292e-16
GSM101889	-2.66158	1.55794	2.2306	2.13233	0.222893	0.532226	-0.933142	2.21884	0.105458	0.289346	0.0549934	-0.450629	0.062383	-0.0700307	0.152736	0.0041694	-0.0129959	-8.08381e-16
GSM101890	-3.90852	-2.31284	-3.83684	1.18653	-0.678074	-0.8148	-0.274973	0.575696	0.229331	-0.767666	0.30255	0.452239	-0.293885	0.0197508	0.0482081	-0.0101016	-0.00403751	8.56953e-16
GSM101891	-1.25907	5.77439	-1.70397	0.408055	-0.496915	-0.220314	0.579535	-1.11598	-0.543494	-0.142733	0.414257	-0.501439	0.00794798	0.0807708	0.0219064	0.00513577	0.000535131	-8.67362e-17
GSM101892	-1.66014	-1.59801	-0.166162	-0.015582	-0.215526	-1.33294	0.0118451	-0.514512	0.512067	1.91918	0.521682	-0.309209	0.682817	0.0177729	-0.146826	-0.00399486	0.0165508	-7.80626e-16
GSM101893	-1.95181	-0.0777978	1.51917	2.06728	0.662954	0.274001	1.16292	-0.724394	0.917481	-0.305682	-0.922428	0.121473	-0.317442	0.3696	-0.244166	-0.0138521	0.0127763	-1.04083e-16
GSM101894	0.555529	-2.75231	1.74733	0.764679	-1.44749	0.0371542	1.15298	-0.535502	-1.2083	-0.150952	0.512	-0.670176	-0.816433	-0.144634	0.04176	0.0639972	0.0127964	1.21431e-16

## Sheet: GSE81622(LN)
PC1	PC2	PC3	PC4	PC5	PC6	PC7	PC8	PC9	PC10	PC11	PC12	PC13	PC14	PC15	PC16	PC17	PC18	PC19
GSM2159829	-2.09412	0.376379	-0.562541	-0.00134593	0.286482	0.530413	0.914483	-0.672845	0.311156	0.90922	-0.164774	0.435125	-0.177198	0.329537	0.1249	0.0252746	0.54156	-0.123109	-0.000169266
GSM2159830	-1.56248	0.0942809	-0.919304	1.09591	3.30822	0.506807	-0.391613	-0.469022	0.0359594	-0.725881	1.23312	-0.656903	0.0739587	-0.208349	0.155765	0.127385	-0.28949	0.328018	-0.000379094
GSM2159831	-0.33251	1.06509	-0.167174	-0.440782	-0.788958	-0.334016	0.825727	-0.245281	0.472729	-1.57551	-0.526745	-0.275018	-0.127363	1.22821	0.231373	-0.0237082	-0.177623	-0.00828174	0.00174283
GSM2159832	-1.07148	0.242295	-0.944719	-0.168093	-0.349122	-0.0279219	-0.255502	0.0838221	0.508806	-0.244269	-0.264398	0.321294	-0.350312	0.590506	-0.0747559	-0.109016	-0.107553	-0.293483	0.00118753
GSM2159833	-1.26271	1.54982	-0.882022	0.206759	-1.03891	-0.578462	1.64096	0.214061	0.356757	-0.0270259	-0.0412583	-0.0171341	-0.0200746	-0.693765	-0.135071	-0.127238	-0.384005	0.175773	-0.000152835
GSM2159834	-1.39419	0.0909358	-0.696821	0.357278	-1.00244	0.69172	0.208706	0.338478	0.324793	0.360286	0.0870434	-0.420076	0.485089	-0.0923311	-0.49742	0.0173475	-0.5492	-0.254805	2.90112e-05
GSM2159835	-1.56398	0.503901	-0.817036	0.674971	1.89309	0.518031	-0.478629	-0.356279	-0.0219266	-0.25512	0.787176	-0.460148	0.137388	0.317531	0.356689	-0.0932321	0.439095	-0.108239	-0.000690108
GSM2159836	-0.310301	2.74061	0.636081	0.555968	-1.36728	1.99403	0.311158	-0.874724	-0.834152	-2.47724	-0.95166	-0.279865	-0.735472	-0.489506	-0.46674	-0.0402089	-0.145562	-0.0856171	-0.0024354
GSM2159837	-0.16214	2.30885	0.938092	0.62656	-0.861628	-1.46819	2.16106	-1.28971	1.05588	-1.43295	0.82096	0.35017	0.653995	0.149815	-0.00554863	0.334486	0.141827	0.19322	0.00128222
GSM2159838	-0.100646	0.966898	-1.66029	1.95519	2.53198	-2.11094	-0.842359	0.825105	1.23303	-0.689195	-0.535088	0.818076	0.332847	-0.192693	-0.566375	-0.427118	0.244589	-0.118191	-0.00116411
GSM2159839	-0.850019	0.201371	-1.81286	0.140136	-0.578728	-0.559551	0.288509	0.320645	0.368648	0.789046	0.0630746	0.444458	-0.406103	-0.457271	-0.0749021	-0.31656	-0.45575	0.414202	-0.000571078
GSM2159840	0.8032	-0.78039	-1.75843	0.0355484	-0.760441	-1.87633	-1.86977	0.594978	-0.0431702	0.387936	-0.937594	0.219849	0.197812	0.146452	-0.644286	0.905343	0.334864	0.0960974	-0.000490127
GSM2159841	-0.419535	-1.01282	-0.0771855	0.732511	-0.643484	0.931845	0.771299	1.17825	-0.0679345	0.720016	-0.284619	-0.477173	1.52785	1.19717	0.185774	-0.26003	-0.169055	-0.0859753	-0.00103708
GSM2159842	-1.2709	-0.0267888	-1.26825	-0.361018	-0.360435	0.137886	0.250566	0.515961	-0.114819	0.79091	-0.0178622	-0.247228	-0.485936	-0.148872	-0.206663	-0.166926	-0.125493	0.0807616	0.00232386
GSM2159843	-0.956669	-1.04939	0.407782	-0.746902	-0.281757	-0.177426	-0.165146	-1.04206	0.856288	0.808011	0.155155	0.387536	-0.411838	-0.0190833	-0.263301	-0.519773	-0.0582269	-0.218192	0.000639935
GSM2159844	-1.04734	0.283895	-1.10677	0.490252	-0.400839	0.0559994	-0.153741	0.63307	0.250284	0.508248	0.1375	-0.135388	0.248091	0.0681916	-0.0690981	-0.471128	-0.0483025	-0.219979	-0.000700632
GSM2159845	-1.93328	0.209835	-0.897651	-0.0390546	-0.449103	-0.0666569	1.36826	0.951912	-0.623826	1.43437	0.158299	-0.110277	-0.0970337	-0.96871	0.0355783	0.0878451	0.0298242	-0.0120651	0.000216241
GSM2159846	-0.737109	-0.383425	-0.621894	0.35729	-1.13051	0.506235	-0.160167	0.547569	0.0436566	0.0838462	0.284804	-0.219307	-0.880625	-0.679157	0.604685	0.269549	0.447751	-0.280671	0.000491097
GSM2159847	-0.326596	0.951258	-0.267241	-0.19504	-0.891495	-0.899811	1.20412	-0.112931	-0.371242	0.361189	-0.106321	-0.91218	0.250487	-0.0695272	-0.148883	0.295526	0.605155	0.362743	0.00136022
GSM2159848	-1.44664	0.291555	-0.274861	-0.796928	0.639625	2.01552	0.521386	0.518359	-1.88761	0.465576	-0.572402	0.536725	-0.303365	0.278272	-0.214438	0.0747796	0.226296	0.0681882	0.00300011
GSM2159849	-1.65631	-0.195435	-0.901573	-1.12001	0.251316	1.53633	-0.35603	-0.320037	-0.131655	-0.110799	-0.0103999	-0.0881806	0.144436	-0.0764876	0.524326	0.0521481	-0.0612486	-0.0968276	0.000450898
GSM2159850	-1.15112	-1.07041	0.192795	0.146386	0.949004	-0.941727	0.999514	0.662795	-0.400873	0.26483	-0.740712	0.0282515	-0.0299854	0.0979287	0.232326	0.3761	-0.129536	-0.128051	-0.00248397
GSM2159851	-1.29474	-0.485602	-0.711841	-0.226144	1.2033	0.57215	-0.413332	0.0250949	-0.415795	-0.147315	0.255433	-0.681572	0.0236866	0.00144598	0.445275	-0.0110932	-0.105337	0.0327277	-0.00122532
GSM2159852	-0.598533	0.365363	-0.461665	-0.145309	-0.555333	-0.471427	-0.73599	0.369252	0.294533	-0.729347	0.295956	0.372194	0.509717	-0.374458	0.0371585	0.228373	-0.117468	-0.5345	0.000118864
GSM2159853	-0.238256	-1.61272	0.624165	0.957374	1.42798	-0.714271	0.710366	0.704854	0.209715	-0.914132	-0.381005	-0.143788	-0.817558	-0.416127	0.357963	0.6526	-0.160353	-0.0420002	0.00019435
GSM2159869	1.78821	-1.39267	0.207646	-1.25022	-1.44392	-1.20382	-1.64403	0.952568	-0.732712	-0.797881	1.17517	0.582582	0.714216	-0.254661	0.505168	0.367649	-0.368707	-0.0216946	0.00259824
GSM2159870	0.172758	-0.387973	0.349679	-2.50598	-0.380496	1.04909	-1.4433	-1.29004	0.0940237	-0.599909	-0.928698	-0.0714153	1.34307	-1.2333	0.237739	-0.243146	0.351785	-0.0712953	-0.00141659
GSM2159871	0.566941	-1.76854	0.789136	-0.528704	-1.00838	-1.46236	-1.58965	-0.828694	-0.561011	0.37521	0.445575	-2.11613	-0.521637	0.374806	-0.558212	0.0250493	-0.0773691	0.0171852	-0.0021369
GSM2159872	2.07667	-2.29975	1.06072	0.0119645	-0.833614	-1.43894	-0.74022	0.549838	0.539122	-0.563787	-0.23633	0.235923	-1.2197	-0.039584	0.62212	-0.756733	0.123605	0.00259181	0.000163935
GSM2159873	-0.11131	5.97084	3.97779	1.90541	0.369464	-0.390494	-2.38817	-0.178596	0.276816	1.828	-0.746714	-0.155968	-0.0140996	-0.0103404	0.497241	0.128825	-0.240813	0.0406678	0.00116289
GSM2159874	-1.0675	-0.396895	0.676966	-0.0107727	-0.0512262	0.168135	-0.334316	-1.39355	0.499075	0.0634686	0.747065	0.0287028	-0.394879	1.00097	-0.35323	0.0778614	0.176767	-0.338548	0.00158645
GSM2159875	2.94051	-3.19082	1.47301	4.65567	-1.21845	3.09974	-0.466615	1.06696	1.3262	-0.188866	0.21368	0.0400064	0.22898	-0.227957	-0.254312	0.0686565	0.215869	0.265835	0.000679723
GSM2159876	4.24103	2.40696	1.41387	-4.45804	0.944833	1.52328	0.457276	2.65484	1.87969	0.160231	0.754561	-0.00189324	-0.388655	0.233796	-0.344377	0.191428	0.1081	0.0705473	-0.00193568
GSM2159877	0.25698	0.927049	1.22181	0.626538	-1.59538	-1.05142	0.763807	-0.607734	-1.07382	0.536937	1.43058	0.74189	0.113879	-0.0425497	0.163811	-0.347015	0.328228	0.13948	-0.00366292
GSM2159878	10.668	0.958912	-2.6682	0.829635	0.876078	0.161572	1.20432	-1.85822	-0.752132	0.893531	-0.190927	-0.155674	-0.0124117	-0.0801814	0.183967	0.0313735	-0.15491	-0.264049	0.000496228
GSM2159879	1.42461	-0.352892	2.85799	-0.124263	1.67398	-1.02686	0.498017	1.42606	-2.50077	-0.85714	0.0805959	-0.22195	0.365255	-0.317571	-0.606655	-0.609678	0.124943	-0.0760924	0.00268287
GSM2159880	-0.715729	-2.11918	1.17259	-1.47481	1.06786	0.680297	-0.631029	-2.53214	0.920647	0.612803	0.260201	0.555909	0.0158327	-0.566735	-0.562916	0.115337	-0.185919	0.218866	0.00175944
GSM2159881	-0.0760919	-3.63824	3.37977	-0.694257	0.852709	-0.723475	2.1992	-0.676326	0.389177	0.57992	-1.09571	0.252632	0.249959	0.171452	0.253936	0.185222	-0.194959	-0.0127287	-0.0014968
GSM2159882	0.836359	-0.156096	-1.76503	-1.24199	-0.235092	-0.132514	-1.01447	-0.122612	0.289897	-0.566982	-0.942252	-0.120212	0.140106	0.611916	0.422071	-0.409012	0.074381	0.681257	0.000842059
GSM2159883	-0.0230029	-0.18605	-0.136518	0.16832	-0.0488844	0.977513	-1.22466	-0.263669	-2.00343	-0.0302294	0.289514	1.61615	-0.362407	0.861229	-0.130688	0.293456	-0.207758	0.206236	-0.00286107

## Sheet: GSE50772
PC1	PC2	PC3	PC4	PC5	PC6	PC7	PC8	PC9	PC10	PC11	PC12	PC13	PC14	PC15	PC16	PC17	PC18	PC19	PC20	PC21
GSM1228860	1.21029	0.094028	0.149504	-0.97637	-2.01352	1.13588	-0.119708	-0.447944	0.60935	1.07027	0.581629	-0.76129	0.541329	-0.417638	-0.085365	-0.184234	0.215416	-0.379761	-0.410966	-0.890534	4.32763e-09
GSM1228861	1.7505	0.249987	0.307003	-0.6848	-0.248758	1.04106	0.886863	-0.505762	-0.0459209	0.172714	0.415999	-0.370541	-0.81316	0.761399	-0.139789	0.432243	-0.430809	0.346157	0.185583	-0.0130557	-9.12975e-09
GSM1228862	1.96894	0.911722	2.03888	-0.372199	0.0634676	0.285653	0.360717	-0.971981	0.517573	-0.585685	0.183045	-0.899506	0.349281	-0.317974	0.459342	0.352967	-0.150605	0.329015	-0.0124275	0.169802	-5.23766e-09
GSM1228863	1.32934	-0.507837	0.165832	-0.19884	0.228214	1.007	-0.121828	-0.16094	-0.35902	1.40949	0.408316	0.500678	-1.62285	0.145725	-0.092321	0.132131	0.33229	0.447749	0.407201	0.257485	2.94714e-10
GSM1228864	-0.950543	-1.2786	3.95611	1.42362	2.00541	-1.50553	-0.355497	0.422374	-1.47564	2.66406	2.81558	0.536034	0.455564	-0.524424	1.10512	-0.722401	0.514882	-0.130903	-0.0110609	-0.0562806	-2.24214e-09
GSM1228865	0.950577	-1.00722	-0.686355	-0.485973	1.01755	-0.250139	1.01954	-0.265721	0.673492	-0.295428	-0.059717	0.170236	0.236504	-0.419052	-0.615333	0.61429	1.61311	0.59107	-0.083077	-0.383873	6.12662e-09
GSM1228866	1.10387	0.55356	0.815698	0.429905	-0.406865	0.728725	0.216672	-0.852571	0.0825091	-0.616236	-0.636703	-0.993831	1.40254	0.500207	0.459767	-0.77747	0.958403	-0.279981	0.0856594	0.74925	2.3066e-10
GSM1228867	1.66615	1.27594	1.29107	-0.246707	0.550774	0.728099	-0.0223422	-0.673184	0.0831058	-0.522546	-0.235545	-0.249692	-0.172027	-0.00128188	-0.0672101	-0.418229	0.442947	-0.315258	0.12549	0.0603053	8.52284e-10
GSM1228868	0.234389	0.355792	-0.0527221	-0.441874	-1.23322	1.20985	0.330686	-0.0717721	0.665673	0.458865	0.198069	0.239562	-0.981323	0.820357	0.791658	-0.169178	-0.86287	1.00418	0.318456	0.169727	-1.25995e-09
GSM1228869	1.52401	1.10187	2.05315	-0.0880068	0.242535	0.557064	-0.470765	-1.01345	0.581644	-0.954439	-0.248811	-0.944828	0.975492	-0.247818	0.45483	-0.229889	0.823105	0.0913048	0.233636	0.780908	-1.44491e-08
GSM1228870	1.79279	-0.538037	0.425463	-0.149726	0.275012	0.301172	0.467428	-0.635815	0.126796	0.751921	0.547306	0.108807	-0.415562	-0.00386689	0.382453	0.0685582	0.999571	0.10086	0.330805	-0.335426	2.93768e-09
GSM1228871	1.1445	0.451292	0.841276	-0.609247	-0.513439	0.439358	-0.606265	-0.547529	1.82565	0.295603	0.477584	0.125834	-0.911062	0.032536	0.919912	-0.720705	-0.656281	0.347835	-0.404063	-0.357681	5.03604e-09
GSM1228872	1.13678	-0.190823	-1.77666	0.581577	-0.91303	0.324583	1.84794	0.323222	0.659424	0.340251	-0.42775	0.114978	0.168891	0.630403	0.700041	-0.668786	0.456229	-0.442376	-0.140754	-0.686974	1.74173e-09
GSM1228873	-0.551475	-0.753197	-1.82396	-0.237757	-1.52122	0.864719	0.0293845	1.22072	-0.467485	2.13181	0.205291	0.5692	0.10981	-1.44598	-0.12984	0.552105	1.42553	0.0926717	-0.456501	0.162063	2.79532e-09
GSM1228874	1.22496	-1.18449	0.0319722	-0.283844	-0.70067	-0.919677	0.339604	-0.20275	2.68807	0.146855	0.413174	-0.434931	0.247874	-1.14655	1.05964	0.695267	-0.621674	1.1091	-1.33692	0.11388	-3.96365e-09
GSM1228875	-1.08866	0.365886	0.527919	0.865677	0.0282597	-0.321021	0.769693	0.214017	1.63	-0.240452	0.321718	0.313678	1.23143	0.130294	0.822963	-0.390463	0.356002	0.372386	0.120468	-0.692401	1.71668e-08
GSM1228876	2.24555	0.397083	-0.0146371	-0.0449097	0.0700906	0.140025	1.20971	-0.0319731	-0.352246	0.225516	-0.128098	-0.441381	-0.406103	-0.324722	0.141548	0.473155	-0.132502	-0.292006	-0.557632	0.144538	-1.36726e-08
GSM1228877	0.351919	1.15166	0.435892	0.62333	0.206178	-1.26442	1.1933	0.176621	-1.31953	0.638239	-0.844529	-0.198946	0.950934	-0.50939	0.308117	0.2916	-0.906646	-0.213811	0.44729	-0.238831	7.12261e-09
GSM1228878	1.09036	0.870745	-0.632165	-1.64848	-0.194947	-0.774447	1.20919	-0.13937	-0.65604	-0.923894	-0.218904	0.258403	0.480242	0.0902099	0.575153	-0.23517	-0.279434	-0.00988308	0.0740109	0.116627	6.30625e-09
GSM1228879	1.1893	2.09403	0.920462	0.53222	0.184876	1.26975	0.291929	0.639294	0.0821045	-0.235894	0.0599417	-0.159067	-0.679006	0.466022	0.325711	-1.0667	-0.677402	-1.06461	-0.636234	0.742256	8.86652e-10
GSM1228880	1.38468	1.75413	-0.199802	-1.05103	1.55951	0.0117898	1.28555	0.772153	-0.875161	-0.851365	0.230617	0.337217	-0.984596	0.046911	-0.583884	-0.152302	-0.266053	-0.928587	-0.975426	0.0688524	6.28102e-10
GSM1228881	1.54953	1.3725	0.781016	0.228939	0.755392	0.678686	-0.210892	0.185148	-0.274339	0.2103	-0.509713	0.341769	-1.1898	-0.858274	-0.332752	-0.30793	0.195712	-0.589059	-0.540713	0.0131094	4.9235e-09
GSM1228882	1.94524	0.569338	0.00410203	-1.10203	-0.0144045	0.266397	0.414045	-0.724802	-0.762279	0.290342	-0.142687	-0.275728	-0.649551	0.330834	-0.059303	0.272643	-0.387479	0.0270199	0.181636	0.115444	5.28216e-08
GSM1228883	-1.35147	2.34473	-0.366511	0.26811	0.224206	-0.658718	-0.517979	-0.570654	-1.17807	-0.13801	-0.246726	1.41831	-0.302714	-0.0657518	1.50035	1.17931	0.0966517	-0.104677	-0.656019	-0.223624	3.38057e-09
GSM1228884	2.05092	-2.37672	1.22138	1.2663	-2.16164	0.0362865	-1.83933	0.726576	-0.481187	-3.06895	0.378376	1.87199	0.125782	-0.136692	-0.707807	0.0768763	-0.383234	-0.193031	0.222714	0.205535	-1.31729e-09
GSM1228885	1.43853	-2.58573	0.401832	1.62413	-2.56415	0.355632	-0.36309	-0.418105	0.326002	-1.58128	0.595245	3.02541	1.37081	-0.142817	-0.243883	-0.560189	-0.263596	-0.687031	0.788262	0.797688	-2.69965e-09
GSM1228886	1.87202	-3.37531	0.713248	1.28508	-2.65752	0.290807	0.0787549	-0.236732	-1.23783	-0.959403	0.255205	1.0227	-0.546417	0.376318	-0.479939	0.112642	-1.09502	0.448334	-0.917747	-0.529226	3.69622e-09
GSM1228887	1.8636	-1.95729	-0.558469	-0.393947	-0.125873	-1.31512	0.717608	-0.158815	-0.675304	-0.457293	0.948995	2.5506	0.13478	-0.814495	-0.521078	0.684521	0.0808634	-0.398746	0.479952	-0.358699	6.19417e-09
GSM1228888	-0.0654925	-1.81994	-1.02385	-0.640034	0.872654	-0.398159	-0.801666	0.078635	1.24178	1.71472	1.18967	0.313034	-0.504833	0.352587	-0.598723	0.311009	0.0213964	0.399254	-0.459759	0.455169	-7.55714e-09
GSM1228889	-1.1904	-1.86862	1.41339	0.883316	0.0302935	-0.0131378	0.601993	-0.510231	-0.454952	-0.0394764	-0.593617	-0.569192	0.494137	0.157203	-0.943207	-0.387284	0.0704982	1.48873	-1.23608	-0.67871	1.0149e-09
GSM1228890	-0.88956	0.568	1.01869	1.80079	1.20743	0.12047	0.659817	0.768802	0.85213	0.0155301	0.0761698	-0.204265	1.497	0.214768	-0.681178	-0.47432	0.403753	-0.494312	0.202822	0.0793891	2.49326e-09
GSM1228891	-0.956312	0.640679	-0.89917	0.659572	-0.890953	0.982098	-0.054515	0.245666	-0.275946	0.744505	-0.275198	0.275292	0.285035	0.250002	0.144164	0.635874	0.301725	0.114397	-0.129407	0.489543	1.54389e-09
GSM1228892	-0.433532	0.543491	-0.363372	2.15468	0.625964	-0.125073	-1.10144	0.541562	-0.829399	2.11069	-2.01209	0.21792	-0.507073	-0.804323	-1.39873	0.403577	-1.1714	-0.270118	0.0115412	0.628542	-6.33888e-09
GSM1228893	-4.19061	-3.79086	0.940428	-0.861717	0.299505	1.24659	-0.293057	-1.48462	-3.12379	-0.801944	-0.213816	-1.17716	0.313757	0.463095	1.29104	-1.11077	-0.232732	0.21053	-0.63755	0.197522	-3.78817e-09
GSM1228894	-0.911464	-0.0180426	1.1189	0.426715	0.889251	0.156896	-0.548695	0.942052	1.07227	0.564161	0.763957	0.715743	-0.111564	-0.593369	0.624708	-0.699537	0.611107	0.611206	-0.101955	0.973749	2.98058e-09
GSM1228895	-3.44569	2.88019	0.408326	1.42288	-0.0527636	0.419139	-1.91366	-0.854101	0.692984	-1.04131	-0.978177	1.48037	0.726348	0.31526	1.22772	0.39259	0.709886	0.371563	-0.173034	-0.0995989	7.25335e-09
GSM1228896	-3.44408	3.67077	-2.60839	4.46362	-0.740061	-0.468196	-0.145329	-2.92663	-1.22226	-1.48315	2.21943	-0.591443	-0.320428	0.186816	-0.225869	1.72709	0.439693	-0.252565	-0.309066	-0.149075	-6.16663e-09
GSM1228897	-0.731552	-3.04725	-3.12341	-0.944314	1.0147	0.947753	-0.733621	-0.780041	0.83563	0.532454	-0.519795	-0.791252	-0.0537542	-0.0841106	-0.179127	0.408625	0.181062	-1.26289	0.490992	0.495442	-1.06359e-08
GSM1228898	-0.494445	-0.348984	-1.18776	0.107792	0.470592	0.392759	1.4062	1.35903	0.548628	0.470907	0.967842	0.629887	-0.302261	0.817343	0.0355128	-0.380835	0.205233	-0.0355898	-0.353784	0.225292	1.28946e-09
GSM1228899	-0.742306	1.08966	1.71612	0.887935	0.170607	-0.249718	-2.29617	-0.654548	1.5899	1.31139	-0.0850354	-0.107337	-0.166984	-0.0841897	-0.188506	-0.0454938	-2.12362	0.0731176	-0.31152	-0.104213	-1.17213e-09
GSM1228900	-0.463275	1.6196	0.481818	2.36602	-0.804325	1.12376	-0.953092	-0.513507	0.0490804	0.927736	-0.983159	0.479301	-0.453645	0.179388	0.81606	0.413152	-0.315979	-0.200003	-0.103969	0.0575975	1.72314e-09
GSM1228901	1.09747	-0.636906	-2.03691	-0.152804	-0.507282	-0.611826	-0.402444	0.681224	-0.0916841	0.561148	-1.09298	-0.31335	-0.247833	-0.0704757	0.273625	-0.0696827	0.318716	0.107455	-0.133193	0.320819	1.21813e-08
GSM1228902	-0.897313	0.449187	-1.89793	-2.17409	0.285292	-0.332458	-2.3728	-2.50772	-0.549882	0.362798	0.225355	0.439809	-0.226828	1.55241	0.118535	1.3802	-0.269119	-0.297464	-0.0445969	-0.0149179	-6.0338e-09
GSM1228903	-0.388213	0.0836802	-1.89521	-0.925991	0.138953	0.197399	1.5861	0.417322	-0.293788	-0.231203	0.67439	0.52323	0.204354	1.43911	0.186377	0.0626671	0.535649	-0.00625489	0.00835355	0.0442534	-3.57392e-09
GSM1228904	-0.279801	0.855896	1.85853	1.19138	0.0919741	1.8345	-1.10367	-0.479346	1.2717	-0.204023	-0.459275	-0.32271	0.308425	0.887081	-0.721029	-0.807279	0.444505	0.347263	1.2312	-0.108747	2.20038e-08
GSM1228905	-2.55309	-2.21442	-1.14514	-0.0160171	1.94037	2.70552	1.20694	0.922358	2.38942	-1.81548	1.22993	-0.858991	-0.395255	-0.264209	0.391512	0.993402	-0.31927	-1.08467	-0.361813	0.520333	-1.05419e-08
GSM1228906	-0.233663	0.207064	-0.724046	-0.0547391	0.340142	0.322516	0.157912	-0.0187638	0.34124	-0.0528386	-0.390006	0.706201	-0.212007	0.0696999	0.017613	0.0051362	0.89843	0.413891	0.0330433	-0.021935	5.27282e-09
GSM1228907	-0.221474	-0.0536546	-1.18526	-3.04395	1.29991	-0.829295	-0.2786	-0.701012	0.743933	-1.16097	0.346759	-0.255345	0.823452	0.864949	-1.26521	0.22173	0.0788141	0.531773	-0.22717	0.461927	-7.05611e-09
GSM1228908	-1.2553	1.41789	-0.673338	-0.886257	0.268278	-0.0282348	-0.132684	0.61921	0.0279092	-0.245879	-0.824394	1.54829	-0.644071	0.0468174	0.395486	-1.49797	0.119667	0.422714	0.528585	-0.360871	-1.08522e-07
GSM1228909	-1.39177	-2.33658	0.0883545	0.490932	-0.104018	1.77097	-0.442307	-0.75599	-0.483047	0.057972	-1.33745	-0.653284	-0.0232493	-0.954569	-0.192128	-0.685656	0.889726	-0.128556	-0.0627249	-0.539558	4.66266e-09
GSM1228910	-0.272129	1.26753	-4.06743	2.2096	-1.43735	-2.30218	0.501689	-1.74994	0.00661814	-0.880026	2.47475	-2.03011	-1.7556	-2.23845	-0.91871	-2.55795	-0.251097	0.641714	0.720481	0.32665	4.3054e-09
GSM1228911	0.569895	-0.836169	-1.939	-1.01947	-0.443821	-0.909171	-1.61434	-1.39925	1.37542	1.31232	-0.566518	-0.66589	1.07286	1.13506	-0.490548	-0.780998	-0.603415	-0.587447	0.0279419	0.0326117	-4.18159e-09
GSM1228912	-0.222067	1.05244	-0.874944	-2.24447	1.01524	-1.90763	-1.756	-1.19426	1.43419	-0.281891	-0.276505	0.76577	0.360014	0.202061	-0.0823789	-1.38376	-0.315914	-0.683118	-0.41776	-1.34349	1.44695e-08
GSM1228913	-0.639897	0.358134	-1.06417	-0.670456	0.293935	0.311754	-0.978737	-0.342839	0.0747662	0.606403	-0.0841204	1.27891	-1.04879	0.476042	0.164315	-0.150768	0.493712	0.326816	0.0625479	-0.0684153	1.27003e-08
GSM1228914	0.500126	1.11781	1.05251	-0.596968	-0.0879234	0.0760886	0.0806444	-0.413504	-0.466849	-0.192846	-0.323082	-0.39475	0.498017	-0.00747793	0.464869	0.0224582	-0.374735	0.527326	0.506173	0.822074	7.59654e-09
GSM1228915	1.10949	0.660713	0.475975	1.87324	-0.30836	-0.364278	1.36844	0.663483	-0.0160227	0.237851	-0.529795	-1.10696	1.05567	0.218927	0.135014	0.211339	-0.685715	-0.638526	0.161804	-0.680788	-7.44679e-09
GSM1228916	2.81694	-0.115885	0.753216	0.730124	-1.08268	0.134433	-1.29224	2.13109	-0.405221	-0.915904	0.499726	-2.41037	-0.888009	0.783406	0.490257	1.17026	0.312647	0.0800061	0.51877	-1.29764	-4.37932e-08
GSM1228917	1.86304	0.867515	0.0536006	0.0923536	0.629175	0.836994	-0.0196533	-0.120303	-0.80041	0.228919	-0.747457	-0.0110955	-0.786837	-0.179554	-0.404034	-0.260687	0.588282	-0.588891	-0.123259	0.690955	-5.41651e-09
GSM1228918	2.37833	1.44802	1.13241	-1.55904	0.996694	0.39896	0.266472	-1.00767	-0.802809	-0.699252	0.0624234	0.010641	-0.946128	0.0245895	-0.328338	0.0040079	0.286213	-0.259602	0.153114	-0.40018	6.84812e-09
GSM1228919	-0.307959	-0.249385	-0.098211	0.275421	0.732881	-0.307301	0.126042	-0.199221	-0.429952	0.882931	-0.640596	0.685103	-0.0300841	-0.318297	-0.575275	0.329983	0.608594	0.6663	0.916297	-0.507367	-6.81416e-10
GSM1228920	-2.93691	-0.55001	-0.494767	1.94544	0.859191	1.13064	0.534291	1.24447	1.30574	0.179562	-0.476895	0.658966	0.0825004	0.718293	-1.5556	-0.49715	-0.0717262	0.419995	-0.040137	-0.62056	1.01103e-08
GSM1228921	-0.584677	-1.02625	-1.93572	0.75462	-0.140542	-1.39803	-1.7064	3.29198	-0.87117	0.617808	-0.569719	-0.581109	-0.665341	0.312862	0.226146	0.362426	0.0235813	0.603141	0.505922	0.200364	1.15976e-08
GSM1228922	-1.12756	0.282315	2.08895	-0.632414	1.9362	-1.22596	1.3599	1.00007	-0.720326	0.766399	3.02006	0.220932	0.851547	0.686708	0.291981	0.37751	-0.775051	0.0915415	0.485378	0.141613	-5.16203e-09
GSM1228923	2.00238	-0.990043	-0.646298	0.152622	-0.555125	-1.24346	1.17321	-0.180948	0.220545	-0.131773	-0.205927	0.319405	0.828691	-0.98536	0.359515	0.690392	-0.144018	-0.126604	-0.417516	0.0433107	-7.47249e-09
GSM1228924	1.14245	-2.37754	0.507525	0.151014	0.631377	-2.61308	-4.42407	1.02283	-0.240337	-0.190518	1.24115	-1.37827	1.02227	0.636553	-0.291158	0.16308	0.500617	-0.854785	-0.199578	0.178776	-2.59424e-09
GSM1228925	1.28174	-0.480994	0.32016	0.331096	-0.925847	1.54233	0.429196	-0.450831	-0.272248	1.47959	0.31451	-0.51865	-0.715869	1.08473	-0.0715517	0.465399	-0.632271	0.603006	0.859331	0.530665	-4.51321e-10
GSM1228926	-5.08806	-1.31462	4.68779	-1.0938	-3.62915	-4.64778	2.37289	-0.532777	1.75125	-0.0136276	-1.51502	-0.515981	-2.83924	0.978836	-0.493607	0.554696	0.870506	-1.06721	0.246331	0.459331	-1.40244e-10
GSM1228927	-0.0381818	0.278793	-1.02022	-0.971563	-0.0132304	-0.849105	0.419946	0.30512	-0.68699	0.451298	-0.631486	0.0744488	0.469158	-0.760067	-0.191045	0.545321	-0.172342	0.393713	-0.18229	0.344141	-9.31835e-09
GSM1228928	1.97329	0.10117	0.770655	1.22042	0.24333	-0.180353	-0.985275	1.38668	-0.067556	-0.922237	-0.519615	-1.65917	-0.00042831	-0.189754	0.0494747	0.692997	0.880816	-0.0207872	0.0845461	-0.031657	1.12966e-08
GSM1228929	1.18364	-0.956308	0.589972	0.0208519	-0.400956	0.695073	0.431539	-0.766818	-0.529917	-0.345399	-0.396418	0.013181	-0.479666	0.192998	-0.688603	-0.0490846	0.0261751	0.562729	-0.632298	-0.172789	-6.20166e-09
GSM1228930	0.172958	1.0886	0.812933	-0.609763	1.70098	-1.43564	-0.147969	0.380434	0.733156	-1.18316	-1.02326	0.0361857	0.484555	-2.07211	-0.423771	0.305051	0.0458034	0.542486	-1.08446	0.541956	-5.40818e-09
GSM1228931	-2.86866	-2.89969	0.440334	-0.40559	0.995604	0.880776	0.356207	-0.678097	-2.89249	-0.445316	-0.637307	-0.874647	-0.011205	0.25109	-0.209092	-0.835016	-0.284542	-0.0730635	-0.553559	-0.0986267	1.47496e-09
GSM1228932	0.119843	0.815402	0.486411	1.40577	1.0884	-1.08951	0.0873154	0.0805481	-0.53867	0.693519	-1.62855	-0.0551934	0.852281	-1.12287	-0.881572	0.183593	-0.219375	-0.343813	0.258378	-0.325819	-1.321e-08
GSM1228933	-1.16224	1.51461	-1.53075	-0.821848	-0.0823006	-0.908994	-1.34834	4.26237	-0.498677	-2.35709	-0.372144	-0.209891	-1.15774	0.790336	0.994034	-0.738079	-0.170466	0.553063	-0.0717923	0.0064205	2.8868e-08
GSM1228934	-0.0203774	0.181659	-2.7049	-0.566703	-1.66738	-1.8362	1.83921	0.302842	-0.991506	0.542923	-1.40398	-0.323214	2.04931	0.297256	1.66028	-0.524905	-0.577369	-0.00632512	0.425302	0.436238	1.73475e-09
GSM1228935	-1.30186	0.394852	-0.994025	1.9817	0.442482	0.651415	2.18614	1.64669	0.860896	0.159476	0.340677	-0.129238	0.868771	1.4261	-1.01419	0.0272789	-0.756196	-0.6638	-0.406727	-0.253271	3.42634e-09
GSM1228936	-1.23543	0.957911	0.898307	-1.76522	1.3772	-0.348124	0.782676	-0.228988	-0.363885	-1.43672	-0.223662	-0.352962	1.10434	0.445081	-1.72883	0.978794	-0.662488	1.50293	0.987004	0.21162	-4.12727e-10
GSM1228937	-3.75063	3.43153	1.12195	-4.61097	-4.99921	2.57892	-0.953378	1.92103	-0.755188	0.823019	1.66053	-0.493931	1.50097	-1.82669	-1.26424	0.156522	-0.012389	-0.499549	-0.0446661	-0.234318	1.00504e-09
GSM1228938	-0.36284	1.35561	0.70871	-1.4184	2.42136	-0.0674203	0.11424	0.41513	-1.24234	-0.49003	0.200606	0.949189	-1.22879	-0.605196	-0.305604	-0.500171	-0.313177	-0.806219	0.457456	-0.488887	1.23532e-08
GSM1228939	1.38095	-0.410215	-0.551909	-0.624319	-0.0879042	-0.72454	0.551871	-0.954837	-0.157495	0.846458	0.203842	-0.206282	0.655021	0.528509	0.426952	-0.0849827	0.367116	-0.296676	0.507067	-0.585439	8.47331e-09
GSM1228940	-2.57026	-3.01741	-0.230357	-0.802149	1.50901	1.29366	0.15837	-0.274084	1.26427	-1.0158	-0.511652	-0.355437	-0.792059	-2.77938	1.57856	0.99155	-1.17663	-0.335802	1.56766	-0.630291	1.1101e-08

## Sheet: GSE81622(SLE)
PC1	PC2	PC3	PC4	PC5	PC6	PC7	PC8	PC9	PC10	PC11	PC12	PC13	PC14	PC15	PC16	PC17	PC18
GSM2159829	1.92269	-0.512616	-0.601966	0.178451	1.05872	0.0776238	0.269545	-0.460493	-0.265299	-0.189454	1.07344	-0.772434	-0.833168	0.24496	0.321822	0.0650652	-0.385896	2.48947e-06
GSM2159830	1.96892	-0.350087	-1.57045	2.31704	-0.727325	-0.716584	-0.49103	1.52209	0.0898507	-1.76069	-0.0817061	-0.595925	0.753881	-0.40759	0.426023	-0.316407	0.365382	-1.41129e-07
GSM2159831	-0.0553739	-1.38458	-0.15586	0.330931	1.17268	0.863811	0.284856	-0.0769945	-0.132985	1.28663	0.542972	0.887746	0.467168	-1.41068	0.135715	0.216621	-0.211642	-1.44539e-07
GSM2159832	1.24035	-0.530731	-0.0882265	0.286394	-0.232045	0.439341	-0.209228	-0.840896	0.09284	0.59577	0.218578	0.271214	-0.195018	-0.767806	0.205075	0.305164	0.0112604	-7.27225e-08
GSM2159833	1.45303	-2.01253	0.391125	-0.427167	1.1503	0.565076	0.74245	-0.777871	-0.36266	0.449404	-0.646643	-0.285738	0.444705	0.455871	0.250623	-0.266183	0.00574442	-1.05025e-08
GSM2159834	1.60019	0.0330589	0.508054	-0.534141	0.0366492	0.819316	-0.502522	-0.810123	-0.664071	-0.781797	-0.337284	-0.00962114	0.00380304	0.0572265	0.175111	0.224641	-0.00911116	-2.8662e-07
GSM2159835	1.60534	-0.657452	-1.25419	1.52592	-0.221058	-0.212079	-0.711644	0.581647	0.0786207	-1.06224	0.551408	-0.717676	0.0781286	-0.456354	-0.387487	0.135511	-0.0143384	-1.54906e-07
GSM2159836	-0.265836	-1.14809	-2.35755	-1.08401	-0.074671	3.68158	-0.0650939	1.53562	0.869065	0.827982	0.242288	-0.060079	-0.330095	0.698186	-0.392833	-0.200185	-0.0800362	-1.21178e-06
GSM2159837	-1.02457	-3.08387	0.190341	0.898758	1.87258	0.510372	1.67618	-0.763708	0.0476622	0.0771253	0.987544	-0.404779	0.728199	0.593985	-0.115283	0.408961	0.205668	-2.6662e-06
GSM2159838	1.26477	-3.49052	0.84361	2.67507	-2.19101	-0.955843	0.0116936	-0.107521	1.4059	0.0652113	0.486223	0.85619	0.577576	0.689833	0.237174	0.119683	-0.162833	-2.11948e-06
GSM2159839	1.60644	-1.02207	0.691773	0.000535202	-0.263891	0.296864	-0.0226722	-1.14407	-0.294179	0.77042	-0.95623	-0.33591	0.142646	-0.0720154	0.647636	-0.642817	0.461982	1.61723e-06
GSM2159840	0.0186571	-0.264287	2.06973	0.474287	-1.7622	-0.646848	-0.874205	-1.4664	1.31422	0.692788	-1.17881	0.922149	-1.05741	-0.413969	-0.0746751	0.0181962	0.0266867	8.50409e-07
GSM2159841	0.766027	0.257167	1.83987	-0.843022	0.477006	0.313552	-0.730888	0.698974	-1.59185	-0.745046	0.806071	0.865663	-0.0677356	-0.166374	0.0675981	0.424482	-0.0101749	-1.77113e-06
GSM2159842	1.83209	-0.0740337	0.172453	-0.865687	0.23897	-0.128782	-0.424764	-0.531724	-0.0403972	0.353348	-0.643804	-0.239023	0.340444	-0.264433	0.230759	-0.294251	0.0445271	1.4604e-06
GSM2159843	0.311771	1.01595	-0.0246693	0.183809	-0.185561	-0.170018	0.744274	-1.52356	-0.396276	0.308465	0.633468	-0.181556	0.13198	0.180476	0.0451959	-0.351854	-0.221668	5.62294e-06
GSM2159844	1.45797	-0.826947	0.560554	-0.0712402	-0.344772	0.419719	-0.568569	-0.753734	-0.356828	-0.132348	-0.102277	-0.130422	0.151705	-0.0849349	-0.287448	0.0746895	0.0628656	-2.37415e-07
GSM2159845	2.50532	-0.318311	0.656964	-1.48838	0.939409	-0.68828	0.48949	-0.179294	-0.356971	-0.38833	-0.912572	-0.674479	-0.184927	0.828271	-0.0949731	-0.203566	0.090041	-1.92016e-07
GSM2159846	1.06505	0.857233	0.836657	-0.538417	-0.893498	1.76531	0.457251	0.63214	0.599941	0.730316	-0.774593	-1.54119	-0.287371	0.140156	-0.516074	0.468808	0.00022314	-2.61558e-06
GSM2159847	0.0922731	-1.28945	0.755793	-0.819429	1.6831	-0.280563	0.143693	-0.30758	0.259803	0.277918	-0.243441	-0.287503	0.475938	0.224204	-0.538206	-0.411701	-0.432848	2.41574e-06
GSM2159848	1.91632	0.642956	-1.94988	-2.37857	0.655331	-0.83761	-1.06675	1.48398	-0.00507763	-0.0474587	0.383612	0.487286	-0.844126	0.478377	0.346886	0.0299871	0.471696	-2.19716e-06
GSM2159849	1.71496	1.22563	-1.52871	0.264582	0.127412	0.121666	-0.848245	0.0193999	-1.04604	0.207702	-0.39531	-0.261487	-0.659769	-0.449435	0.217183	0.426244	-0.211066	6.24974e-09
GSM2159850	1.41892	0.222563	1.15674	0.112318	0.341311	-1.32141	1.57707	0.983634	-0.0715304	-0.298888	0.0781678	1.00316	-0.595038	-0.0468892	0.153727	-0.318034	-0.193592	1.71332e-06
GSM2159851	1.50108	0.722642	-0.760299	0.733645	-0.202216	-0.40537	-0.42934	0.721534	-0.483457	-0.455462	-0.437304	-0.0259901	-0.027274	-0.705708	-0.149511	-0.214131	-0.0523616	1.46333e-06
GSM2159852	0.603735	-0.325963	0.172058	0.48345	-0.939021	-0.0977109	-0.0454417	-0.979304	-0.0227826	0.0103819	-0.623627	0.260094	-0.383735	0.0931712	-0.559468	0.954895	0.252538	-4.4726e-06
GSM2159853	0.73979	0.952754	1.5156	0.676323	-1.09423	-0.0270202	2.23181	2.73032	1.03355	0.173266	-0.162724	0.235748	0.308103	0.197854	0.471617	-0.00610262	-0.116501	-1.29232e-06
GSM2159854	-1.07643	3.02831	-0.428922	0.109281	-0.136726	-0.216548	0.268644	-1.75533	0.0678024	-0.293244	0.590766	-0.189598	-0.114116	-0.273121	0.107531	-0.964672	-0.36923	-1.3257e-05
GSM2159855	-1.98503	0.588256	-3.0919	-0.453462	0.5628	2.08208	0.715229	-0.121869	-0.0031574	-0.955576	-1.46666	2.17054	0.582352	0.0582778	-0.00525994	-0.195732	0.167136	6.35809e-07
GSM2159856	-2.58195	0.341838	4.69932	-0.413522	-0.889698	2.48545	-2.72816	0.619902	-1.07316	-0.919035	0.604298	0.184262	0.399756	0.410582	0.321759	-0.19256	-0.0209131	8.43011e-07
GSM2159857	-4.57745	-4.39481	-1.35204	-3.69025	-3.18021	-1.30622	1.28059	0.251879	-0.961573	-0.688997	-0.162849	-0.769381	-0.201482	-0.599576	0.314969	0.0330636	-0.216928	2.28852e-13
GSM2159858	-3.84422	-1.27117	-0.384252	2.22027	1.73617	-0.193885	-1.83241	0.510631	0.418527	0.0123379	-0.576776	-1.06046	0.0503074	-0.884623	-0.564288	-0.207842	0.242712	2.16719e-07
GSM2159859	-0.998956	-0.508251	-1.23456	-0.969355	-0.254477	-0.409911	-1.75299	-0.690508	1.80279	0.290295	1.86449	0.149786	-0.666025	0.324663	0.256348	-0.292391	0.482635	2.5327e-06
GSM2159860	-1.27499	2.28297	-1.08965	0.151665	0.456789	0.703183	1.51393	-2.21812	0.446962	-1.28653	0.632688	0.0665646	0.210745	-0.118595	0.434959	0.649279	0.0820431	2.93843e-06
GSM2159861	-1.31029	3.78096	1.70539	-0.756442	-1.29158	0.659182	2.04013	0.0439614	0.907603	0.0292572	0.397183	-0.625135	0.155515	-0.583497	-0.478815	-0.166279	0.558697	3.24696e-06
GSM2159862	-0.433375	0.173707	-1.51334	0.997481	-1.37851	-0.342594	-1.01753	0.0444234	-0.683438	0.785077	0.268063	0.742964	-0.0999771	0.387076	-1.10202	-0.307261	-0.415199	2.80996e-06
GSM2159863	-1.4151	-0.1324	1.18356	-0.493392	1.82786	-1.64104	0.794299	1.30778	-1.01617	1.88565	0.54279	0.538105	0.0340642	-0.526962	-0.0628706	0.0131231	0.458533	-2.1296e-06
GSM2159864	-2.35364	2.38907	-1.50428	1.95025	-1.47501	-1.56919	-0.118055	-0.341839	-1.99992	1.21947	-0.165043	-0.222405	0.485866	1.36547	0.00814639	0.168568	0.312954	4.58917e-07
GSM2159865	0.280343	0.518238	0.880005	-0.0974476	0.405512	-0.895998	1.31069	0.498199	-0.189564	-1.31112	0.440715	0.376919	-0.402163	0.0867571	-1.33142	-0.108139	-0.0889803	1.47573e-06
GSM2159866	-0.010539	2.19599	-0.117907	-3.26502	0.752563	-2.39889	-2.04834	0.139351	1.66774	0.0610971	-0.336564	-0.00242672	1.63625	0.158104	-0.122548	0.498663	-0.33691	-1.82882e-07
GSM2159867	-1.26495	2.50144	-0.849284	1.15344	-0.267864	0.629421	-0.0353184	1.22731	0.127389	1.10657	-0.0162053	-0.561138	-0.0194792	-0.105815	0.909936	0.2543	-0.57676	2.1168e-06
GSM2159868	-4.41331	-0.132554	1.02833	1.46504	2.51042	-0.971151	-0.0286264	0.298169	0.787106	-0.900273	-1.12434	-0.0640302	-1.19022	0.664868	0.497392	0.170161	-0.176337	2.4143e-07
